# Supplementary material for: Spatial proteomics defines the content of trafficking vesicles captured by golgin tethers
Source: Nat Commun. 2020 Nov 25;11:5987. doi: 10.1038/s41467-020-19840-4 (PMC7689464; doi:10.1038/s41467-020-19840-4)
Supplement: Supplementary file 4 — Supplementary Data 1 [file 41467_2020_19840_MOESM4_ESM.xlsx]

## Sheet: Total ProteomeDiscoverer Data
Supplementary Table 1
This table provides the abundance of TMT-labelled peptides and overall properties of each quantified protein across three independent replicates for each LOPIT-DC treatment after analysis using ProteomeDiscoverer.
TMT labelling of the LOPIT fractions is as indicated in Fig. 1b. For some proteins, one or more peptide was detected but there were no detectable mass tags. These are shown for completeness but were not part of the LOPIT analysis.
Also included is a tab showing the proteins removed from subsequent LOPIT analysis.
			Mito - Replicate 1																										Mito - Replicate 2
																			Abundance of TMT-labelled peptides																									Abundance of TMT-labelled peptides
Uniprot.ID	Gene.ID	Description	Sum_PEP_Score	Coverage	#Peptides	#PSMs	#Unique_Peptides	#Protein_Groups	#AAs	MW_kDa	calc_pI	Protein_FDR_Confidence	Master	emPAI	Razor_Peptides	Score_Mascot	#Peptides_Mascot	TMT126	127N	127C	128N	128C	129N	129C	130N	130C	131N	131C	Sum_PEP_Score	Coverage	#Peptides	#PSMs	#Unique_Peptides	#Protein_Groups	#AAs	MW_kDa	calc_pI	Protein_FDR_Confidence	Master	emPAI	Razor_Peptides	Score_Mascot	#Peptides_Mascot	TMT126	127N	127C	128N	128C	129N
P04217	A1BG	Alpha-1B-glycoprotein OS=Homo sapiens OX=9606 GN=A1BG PE=1 SV=4	NA	NA	NA	NA	NA	NA	NA	NA	NA	NA	NA	NA	NA	NA	NA	NA	NA	NA	NA	NA	NA	NA	NA	NA	NA	NA	NA	NA	NA	NA	NA	NA	NA	NA	NA	NA	NA	NA	NA	NA	NA	NA	NA	NA	NA	NA	NA
Q9NQ94	A1CF	APOBEC1 complementation factor OS=Homo sapiens OX=9606 GN=A1CF PE=1 SV=1	NA	NA	NA	NA	NA	NA	NA	NA	NA	NA	NA	NA	NA	NA	NA	NA	NA	NA	NA	NA	NA	NA	NA	NA	NA	NA	4.36233	4.20875	2	2	1	1	594	65.161	8.47	Low	Master Protein	0.15	0	33.48	2	NA	NA	NA	NA	NA	NA
P01023	A2M	Alpha-2-macroglobulin OS=Homo sapiens OX=9606 GN=A2M PE=1 SV=3	18.0991	3.93487	7	10	6	1	1474	163.188	6.46	High	Master Protein	0.252	0	120.753	7	159	292.1	457.5	959.1	910.6	942.3	461.4	242.9	212.9	214.5	204.4	21.3072	3.25645	6	9	4	1	1474	163.188	6.46	High	Master Protein	0.252	1	134.023	6	85.1	407.5	583.4	976.5	1191	942.6
A8K2U0	A2ML1	Alpha-2-macroglobulin-like protein 1 OS=Homo sapiens OX=9606 GN=A2ML1 PE=1 SV=3	NA	NA	NA	NA	NA	NA	NA	NA	NA	NA	NA	NA	NA	NA	NA	NA	NA	NA	NA	NA	NA	NA	NA	NA	NA	NA	NA	NA	NA	NA	NA	NA	NA	NA	NA	NA	NA	NA	NA	NA	NA	NA	NA	NA	NA	NA	NA
Q9NRG9	AAAS	Aladin OS=Homo sapiens OX=9606 GN=AAAS PE=1 SV=1	118.952	41.2088	17	41	17	1	546	59.536	7.5	High	Master Protein	7.003	0	1181.39	17	1577.4	882.3	1255.4	2087.3	2050.1	2986.2	1734.7	823.6	658.8	523.9	425.5	162.128	50.5495	22	55	22	1	546	59.536	7.5	High	Master Protein	12.46	0	1085.61	22	2559.3	1894.8	2373.3	3173.7	4050.3	3987.6
Q86V21	AACS	Acetoacetyl-CoA synthetase OS=Homo sapiens OX=9606 GN=AACS PE=1 SV=1	7.43391	5.80357	4	4	2	1	672	75.096	6.24	Medium	Master Protein	0.184	1	77.3433	4	7.6	12.8	17.4	27.4	19.4	34	27.2	23.9	25	29.9	131.2	35.1632	13.6905	9	11	9	1	672	75.096	6.24	High	Master Protein	0.855	0	192.709	9	171.9	199	213.2	236.5	228.5	195.6
Q5VUY0	AADACL3	Arylacetamide deacetylase-like 3 OS=Homo sapiens OX=9606 GN=AADACL3 PE=2 SV=5	NA	NA	NA	NA	NA	NA	NA	NA	NA	NA	NA	NA	NA	NA	NA	NA	NA	NA	NA	NA	NA	NA	NA	NA	NA	NA	0.401757	2.7027	1	1	1	1	407	46.125	7.59	Low	Master Protein	0.122	0	0	1	17.6	38.7	48.5	77.3	107.9	104
Q8N5Z0	AADAT	Kynurenine/alpha-aminoadipate aminotransferase mitochondrial OS=Homo sapiens OX=9606 GN=AADAT PE=1 SV=2	NA	NA	NA	NA	NA	NA	NA	NA	NA	NA	NA	NA	NA	NA	NA	NA	NA	NA	NA	NA	NA	NA	NA	NA	NA	NA	NA	NA	NA	NA	NA	NA	NA	NA	NA	NA	NA	NA	NA	NA	NA	NA	NA	NA	NA	NA	NA
Q6PD74	AAGAB	Alpha- and gamma-adaptin-binding protein p34 OS=Homo sapiens OX=9606 GN=AAGAB PE=1 SV=1	25.5988	25.7143	6	7	6	1	315	34.572	4.64	High	Master Protein	1.929	0	215.99	6	86.2	102.4	122.5	241.7	190.2	306.7	213.4	177.7	186.1	122.1	1128.8	16.5941	16.8254	5	6	5	1	315	34.572	4.64	High	Master Protein	1.512	0	79.08	5	69.7	141	153.5	200.7	210.7	285
Q2M2I8	AAK1	AP2-associated protein kinase 1 OS=Homo sapiens OX=9606 GN=AAK1 PE=1 SV=3	59.7303	22.8928	15	17	14	1	961	103.821	6.6	High	Master Protein	1.3	0	383.827	15	415.9	233.1	270.3	434.1	371.9	771.4	613.7	490	484.2	521.8	275.9	64.8681	20.8117	16	18	14	1	961	103.821	6.6	High	Master Protein	1.415	0	314.328	16	607.8	388.6	453.7	552.7	608.4	644.7
Q9H7C9	AAMDC	Mth938 domain-containing protein OS=Homo sapiens OX=9606 GN=AAMDC PE=1 SV=1	17.6574	43.4426	5	7	5	1	122	13.324	8.46	High	Master Protein	1.848	0	169.541	5	99.7	118.8	149.3	254.1	210.9	386.9	288.7	284.5	231.7	285.1	979.4	32.4548	37.7049	4	7	4	1	122	13.324	8.46	High	Master Protein	3.329	0	183.959	4	37.8	50.7	58.6	65.1	77.8	86.6
Q13685	AAMP	Angio-associated migratory cell protein OS=Homo sapiens OX=9606 GN=AAMP PE=1 SV=2	52.7068	39.6313	12	23	12	1	434	46.721	4.42	High	Master Protein	7.799	0	354.017	12	275.2	341.4	434	624.3	468.4	861.2	646.5	629.2	722.4	742.3	2402.1	29.6743	18.6636	7	7	7	1	434	46.721	4.42	High	Master Protein	1.448	0	220.713	7	68.1	137.1	158.9	194.8	203.2	221.2
Q9Y312	AAR2	Protein AAR2 homolog OS=Homo sapiens OX=9606 GN=AAR2 PE=1 SV=2	44.3882	40.3646	13	23	13	1	384	43.444	5.96	High	Master Protein	3.962	0	320.404	13	261.2	256.9	337.6	532.3	546.4	1387.7	1132.9	1022.3	1202.5	2287.1	1064.1	90.2644	40.8854	12	20	12	1	384	43.444	5.96	High	Master Protein	6.406	0	546.152	12	381.2	488.6	529.2	672.7	784.8	1012.4
Q4LEZ3	AARD	Alanine and arginine-rich domain-containing protein OS=Homo sapiens OX=9606 GN=AARD PE=2 SV=1	NA	NA	NA	NA	NA	NA	NA	NA	NA	NA	NA	NA	NA	NA	NA	NA	NA	NA	NA	NA	NA	NA	NA	NA	NA	NA	NA	NA	NA	NA	NA	NA	NA	NA	NA	NA	NA	NA	NA	NA	NA	NA	NA	NA	NA	NA	NA
P49588	AARS	Alanine--tRNA ligase cytoplasmic OS=Homo sapiens OX=9606 GN=AARS PE=1 SV=2	232.817	47.5207	37	70	37	1	968	106.743	5.53	High	Master Protein	9.405	0	1820.43	37	562.1	970.4	1231.4	2192.9	1688.7	2357.8	1505.5	1592.2	1918.3	1409	11828.3	247.399	45.3512	36	75	35	1	968	106.743	5.53	High	Master Protein	10.265	1	1489.77	36	832.6	1610.4	1731.2	2425.8	2729.7	2446.2
Q5JTZ9	AARS2	Alanine--tRNA ligase mitochondrial OS=Homo sapiens OX=9606 GN=AARS2 PE=1 SV=1	209.43	47.0051	38	82	38	1	985	107.273	6.27	High	Master Protein	8.611	0	1752.84	38	785	4266.3	5327	3824	1380	1388.8	941.1	724.3	743.4	831.3	686.4	270.99	53.2995	43	90	42	1	985	107.273	6.27	High	Master Protein	12.204	1	1595.26	43	788.1	8563.4	7888.6	4641.4	1626.4	1058.4
Q9BTE6	AARSD1	Alanyl-tRNA editing protein Aarsd1 OS=Homo sapiens OX=9606 GN=AARSD1 PE=1 SV=2	28.2112	30.3398	9	12	8	1	412	45.451	6.42	High	Master Protein	1.512	0	152.841	9	80	102	130.3	229.5	213	288	188.5	153.6	173.2	163	703.9	58.9438	42.9612	12	19	12	1	412	45.451	6.42	High	Master Protein	2.981	0	301.523	12	129.6	186.1	204.4	248.5	258	261.9
Q4L235	AASDH	Beta-alanine-activating enzyme OS=Homo sapiens OX=9606 GN=AASDH PE=1 SV=3	0.725611	2.00364	1	1	1	1	1098	122.519	7.24	Low	Master Protein	0.039	0	0	1	4.5	12.8	13.6	18.6	11.2	21	11.8	6.2	5.9	7.2	8.4	17.4401	7.1949	8	9	8	1	1098	122.519	7.24	High	Master Protein	0.413	0	111.75	8	123.8	92.9	104.2	142.6	138.3	178.3
Q9NRN7	AASDHPPT	L-aminoadipate-semialdehyde dehydrogenase-phosphopantetheinyl transferase OS=Homo sapiens OX=9606 GN=AASDHPPT PE=1 SV=2	36.3682	37.2168	11	17	11	1	309	35.753	6.8	High	Master Protein	3.329	0	191.137	11	302.7	315	430.6	635.9	488	839	653.2	612.7	709.6	532.2	3115.4	50.2121	39.1586	12	22	12	1	309	35.753	6.8	High	Master Protein	4.926	0	187.849	12	337.3	671.7	683.2	814	793.9	1021.2
Q9UDR5	AASS	Alpha-aminoadipic semialdehyde synthase mitochondrial OS=Homo sapiens OX=9606 GN=AASS PE=1 SV=1	153.943	39.4168	35	54	35	1	926	102.066	6.64	High	Master Protein	5.629	0	1010.22	35	901.5	4989.2	6412.1	4630.1	1611.6	1588.3	991.6	810.5	906.8	1121.1	1099.2	177.705	42.4406	35	62	35	1	926	102.066	6.64	High	Master Protein	6.814	0	1013.37	35	923.6	9419.1	8794.8	5288.7	2065.9	1273.4
Q9NY61	AATF	Protein AATF OS=Homo sapiens OX=9606 GN=AATF PE=1 SV=1	52.3594	26.7857	12	15	12	1	560	63.094	4.94	High	Master Protein	3.489	0	341.423	12	318.7	170.9	210.9	280.5	258.9	643.2	519.5	486.7	574.2	483.8	250.6	94.816	34.6429	18	31	18	1	560	63.094	4.94	High	Master Protein	10.053	0	452.976	18	1425.3	534.7	594.8	610.9	611.1	962.8
Q6ZMQ8	AATK	Serine/threonine-protein kinase LMTK1 OS=Homo sapiens OX=9606 GN=AATK PE=1 SV=2	NA	NA	NA	NA	NA	NA	NA	NA	NA	NA	NA	NA	NA	NA	NA	NA	NA	NA	NA	NA	NA	NA	NA	NA	NA	NA	2.20822	1.81951	2	2	2	1	1374	144.479	4.56	Low	Master Protein	0.099	0	0	2	22.7	32.3	38.6	42.9	48.2	56.9
P80404	ABAT	4-aminobutyrate aminotransferase mitochondrial OS=Homo sapiens OX=9606 GN=ABAT PE=1 SV=3	56.2032	30.2	12	20	12	1	500	56.403	7.96	High	Master Protein	1.683	0	392.287	12	186.5	1320.5	1675	1210.3	403.3	396.1	244.2	205.5	188.4	220.2	227.1	101.937	46	20	33	20	1	500	56.403	7.96	High	Master Protein	4.908	0	497.782	20	355.6	2936.7	2729.3	1689.5	701	486.5
O95477	ABCA1	ATP-binding cassette sub-family A member 1 OS=Homo sapiens OX=9606 GN=ABCA1 PE=1 SV=3	6.13368	2.21141	6	7	3	1	2261	254.139	6.86	Medium	Master Protein	0.096	0	21.27	6	3.2	NA	NA	9.7	6.8	9	6.5	5.4	5.8	9.9	9.1	2.82675	1.01725	3	9	1	1	2261	254.139	6.86	Low	Master Protein	0.037	0	0	3	2.8	6.8	9.1	12.7	13.1	13.5
Q8WWZ4	ABCA10	ATP-binding cassette sub-family A member 10 OS=Homo sapiens OX=9606 GN=ABCA10 PE=2 SV=3	NA	NA	NA	NA	NA	NA	NA	NA	NA	NA	NA	NA	NA	NA	NA	NA	NA	NA	NA	NA	NA	NA	NA	NA	NA	NA	NA	NA	NA	NA	NA	NA	NA	NA	NA	NA	NA	NA	NA	NA	NA	NA	NA	NA	NA	NA	NA
Q86UK0	ABCA12	ATP-binding cassette sub-family A member 12 OS=Homo sapiens OX=9606 GN=ABCA12 PE=1 SV=3	NA	NA	NA	NA	NA	NA	NA	NA	NA	NA	NA	NA	NA	NA	NA	NA	NA	NA	NA	NA	NA	NA	NA	NA	NA	NA	5.01923	1.65703	5	7	3	1	2595	293.049	7.75	Medium	Master Protein	0.074	0	31.15	5	NA	NA	NA	NA	NA	NA
Q86UQ4	ABCA13	ATP-binding cassette sub-family A member 13 OS=Homo sapiens OX=9606 GN=ABCA13 PE=2 SV=3	6.36943	0.948992	7	8	3	1	5058	575.791	6.46	Medium	Master Protein	0.041	0	44.6547	7	NA	NA	NA	NA	NA	NA	NA	NA	NA	NA	NA	7.08841	0.711744	5	7	2	1	5058	575.791	6.46	Medium	Master Protein	0.041	0	30.77	5	NA	NA	NA	NA	NA	NA
Q9BZC7	ABCA2	ATP-binding cassette sub-family A member 2 OS=Homo sapiens OX=9606 GN=ABCA2 PE=1 SV=4	49.3143	7.92608	16	19	15	1	2435	269.661	6.81	High	Master Protein	0.444	0	246.787	16	111.6	116.9	168.2	298.4	348.6	630.2	408.7	233.6	176.1	155.6	118.3	79.7163	11.9918	24	28	24	1	2435	269.661	6.81	High	Master Protein	0.686	0	249.154	24	263	379.8	466.7	716.7	1098.5	1386
Q99758	ABCA3	ATP-binding cassette sub-family A member 3 OS=Homo sapiens OX=9606 GN=ABCA3 PE=1 SV=2	68.9303	13.2629	22	28	21	1	1704	191.239	7.62	High	Master Protein	0.966	1	386.33	22	258.4	641	958.8	1556.5	1423.4	1567.7	764.5	345.1	263.8	192.8	198.6	106.039	18.8967	31	38	30	1	1704	191.239	7.62	High	Master Protein	1.524	0	485.428	31	518.3	772	1151.4	1882.5	2559.7	2128.4
P78363	ABCA4	Retinal-specific ATP-binding cassette transporter OS=Homo sapiens OX=9606 GN=ABCA4 PE=1 SV=3	NA	NA	NA	NA	NA	NA	NA	NA	NA	NA	NA	NA	NA	NA	NA	NA	NA	NA	NA	NA	NA	NA	NA	NA	NA	NA	NA	NA	NA	NA	NA	NA	NA	NA	NA	NA	NA	NA	NA	NA	NA	NA	NA	NA	NA	NA	NA
Q8WWZ7	ABCA5	ATP-binding cassette sub-family A member 5 OS=Homo sapiens OX=9606 GN=ABCA5 PE=2 SV=2	0.979633	1.15713	2	2	1	1	1642	186.387	6.95	Low	Master Protein	0.033	0	18.34	2	10	30	30.4	44.2	36.8	51	32	16.5	11.5	11.6	8.9	9.38452	3.04507	5	6	4	1	1642	186.387	6.95	High	Master Protein	0.176	0	54.61	5	41.2	63.3	68.1	92.4	110.8	108
Q8N139	ABCA6	ATP-binding cassette sub-family A member 6 OS=Homo sapiens OX=9606 GN=ABCA6 PE=1 SV=2	0.424812	0.742115	1	2	1	1	1617	184.167	7.36	Low	Master Protein	0.032	0	0	1	10.7	38.3	55.2	33.5	21	33.7	13.8	8.7	9.3	9.4	11.6	NA	NA	NA	NA	NA	NA	NA	NA	NA	NA	NA	NA	NA	NA	NA	NA	NA	NA	NA	NA	NA
Q8IZY2	ABCA7	ATP-binding cassette sub-family A member 7 OS=Homo sapiens OX=9606 GN=ABCA7 PE=1 SV=3	2.28456	1.16496	2	2	1	1	2146	234.201	7.24	Low	Master Protein	0.041	0	0	2	NA	NA	NA	NA	NA	NA	NA	NA	NA	NA	NA	4.38318	1.44455	3	5	1	1	2146	234.201	7.24	Low	Master Protein	0.083	0	22.64	3	66.9	52.1	61.9	62	66.1	74.9
P08183	ABCB1	Multidrug resistance protein 1 OS=Homo sapiens OX=9606 GN=ABCB1 PE=1 SV=3	128.292	27.5	31	40	29	1	1280	141.389	9	High	Master Protein	2.542	1	735.63	31	547.7	1378	1480	2277.1	2207.7	3600.2	2370.9	1304.9	920.8	488.6	415.4	206.142	35.0781	40	69	38	1	1280	141.389	9	High	Master Protein	4.762	2	1135.31	40	838.6	2848	3107.2	3903.2	4454.5	5010
Q9NRK6	ABCB10	ATP-binding cassette sub-family B member 10 mitochondrial OS=Homo sapiens OX=9606 GN=ABCB10 PE=1 SV=2	94.0712	29.4038	21	34	20	1	738	79.098	9.85	High	Master Protein	2.942	0	675.889	21	650.3	2278.2	2973.3	2256.5	927	997.1	693.2	511.2	522.7	538.8	497.6	173.155	42.5474	26	51	25	1	738	79.098	9.85	High	Master Protein	8.067	0	859.544	26	787.3	7396.3	7208.1	4278.9	1574.5	870.3
O95342	ABCB11	Bile salt export pump OS=Homo sapiens OX=9606 GN=ABCB11 PE=1 SV=2	8.00292	2.42241	3	3	2	1	1321	146.314	6.57	High	Master Protein	0.101	0	81.39	3	15.1	99.1	92.6	143.8	152.3	242.6	159.4	78	46.9	13.1	12.3	15.0986	1.89251	2	3	1	1	1321	146.314	6.57	High	Master Protein	0.101	0	64.8537	2	29.3	119.3	141.8	191.3	211.7	241.7
P21439	ABCB4	Phosphatidylcholine translocator ABCB4 OS=Homo sapiens OX=9606 GN=ABCB4 PE=1 SV=2	NA	NA	NA	NA	NA	NA	NA	NA	NA	NA	NA	NA	NA	NA	NA	NA	NA	NA	NA	NA	NA	NA	NA	NA	NA	NA	NA	NA	NA	NA	NA	NA	NA	NA	NA	NA	NA	NA	NA	NA	NA	NA	NA	NA	NA	NA	NA
Q2M3G0	ABCB5	ATP-binding cassette sub-family B member 5 OS=Homo sapiens OX=9606 GN=ABCB5 PE=1 SV=4	11.8761	3.10263	4	5	3	1	1257	138.553	7.53	High	Master Protein	0.102	0	65.3667	4	NA	NA	NA	NA	NA	NA	NA	NA	NA	NA	NA	NA	NA	NA	NA	NA	NA	NA	NA	NA	NA	NA	NA	NA	NA	NA	NA	NA	NA	NA	NA	NA
Q9NP58	ABCB6	ATP-binding cassette sub-family B member 6 mitochondrial OS=Homo sapiens OX=9606 GN=ABCB6 PE=1 SV=1	99.6007	32.0665	20	38	19	1	842	93.826	8.48	High	Master Protein	3.108	0	636.672	20	271.7	380.9	651	1444.3	1548.5	1713.5	872.9	464.8	411.2	721.5	502.1	120.133	30.4038	18	33	18	1	842	93.826	8.48	High	Master Protein	2.899	0	613.084	18	285.4	560.8	934.3	1661.6	2315.1	1867.7
O75027	ABCB7	ATP-binding cassette sub-family B member 7 mitochondrial OS=Homo sapiens OX=9606 GN=ABCB7 PE=1 SV=2	121.534	31.9149	21	41	20	1	752	82.589	9.33	High	Master Protein	5.105	0	1013.14	21	438.5	3092.7	4005.6	2824.9	830.6	671.5	402.4	281.6	317.3	293.2	270.7	131.083	32.0479	24	41	24	1	752	82.589	9.33	High	Master Protein	5.813	0	714.877	24	810.5	8895.3	8743.6	4863.8	1485.8	729.9
Q9NUT2	ABCB8	ATP-binding cassette sub-family B member 8 mitochondrial OS=Homo sapiens OX=9606 GN=ABCB8 PE=1 SV=3	14.3846	7.07483	6	6	4	1	735	79.938	8.98	High	Master Protein	0.326	0	102.803	6	101.8	330.3	424	311.1	90.5	102	78.1	58.8	60.1	51	35.6	73.7139	25.4422	19	24	16	1	735	79.938	8.98	High	Master Protein	1.812	0	473.86	19	275.3	2435.6	2435.4	1471.7	498.4	333.9
Q9NP78	ABCB9	ATP-binding cassette sub-family B member 9 OS=Homo sapiens OX=9606 GN=ABCB9 PE=1 SV=1	14.595	6.39687	4	6	3	1	766	84.421	7.93	High	Master Protein	0.389	0	88.98	4	18.6	19.6	27.6	71.5	73.5	84.1	39.7	20.4	19.2	13.1	12.4	27.5548	12.141	7	9	6	1	766	84.421	7.93	High	Master Protein	0.693	0	131.22	7	30	55.1	79.4	129.5	165.3	134.8
P33527	ABCC1	Multidrug resistance-associated protein 1 OS=Homo sapiens OX=9606 GN=ABCC1 PE=1 SV=3	173.164	28.87	38	54	38	1	1531	171.481	7.11	High	Master Protein	2.615	0	1155.28	38	515.6	2223.3	2071.2	2694.1	1874.8	1886.5	1065.8	569.1	606.2	380.6	404.6	319.077	37.2959	52	105	51	1	1531	171.481	7.11	High	Master Protein	7.747	1	1938.53	52	1044.4	5090.6	5331.1	6375.9	5567.5	4554.8
Q5T3U5	ABCC10	Multidrug resistance-associated protein 7 OS=Homo sapiens OX=9606 GN=ABCC10 PE=1 SV=1	33.9665	8.37802	11	13	10	1	1492	161.527	7.08	High	Master Protein	0.436	0	196.773	11	86.7	235.4	298.1	469.5	505.3	631.7	392.1	340.9	535.9	2678.7	416.6	33.6261	9.7185	14	15	11	1	1492	161.527	7.08	High	Master Protein	0.585	0	163.379	14	108	192.9	287.7	474.3	636.5	542.2
Q96J66	ABCC11	ATP-binding cassette sub-family C member 11 OS=Homo sapiens OX=9606 GN=ABCC11 PE=1 SV=1	NA	NA	NA	NA	NA	NA	NA	NA	NA	NA	NA	NA	NA	NA	NA	NA	NA	NA	NA	NA	NA	NA	NA	NA	NA	NA	2.89337	1.73661	3	4	1	1	1382	154.202	8.09	Low	Master Protein	0.102	0	30.5939	3	26.1	19.6	23.1	28.1	35.3	31.5
Q96J65	ABCC12	Multidrug resistance-associated protein 9 OS=Homo sapiens OX=9606 GN=ABCC12 PE=1 SV=2	0.890148	3.31126	2	2	2	1	1359	152.2	8.35	Low	Master Protein	0.064	0	0	2	6.6	11	11.9	16.8	14	22.5	12.7	10.5	10.2	17.1	9.1	NA	NA	NA	NA	NA	NA	NA	NA	NA	NA	NA	NA	NA	NA	NA	NA	NA	NA	NA	NA	NA
Q92887	ABCC2	Canalicular multispecific organic anion transporter 1 OS=Homo sapiens OX=9606 GN=ABCC2 PE=1 SV=3	1.195	1.74757	2	3	1	1	1545	174.096	8.32	Low	Master Protein	0.065	0	0	2	NA	NA	NA	NA	NA	NA	NA	NA	NA	NA	NA	3.51954	1.22977	2	3	1	1	1545	174.096	8.32	Low	Master Protein	0.099	0	0	2	26	120	71.5	109.4	38.4	26
O15438	ABCC3	Canalicular multispecific organic anion transporter 2 OS=Homo sapiens OX=9606 GN=ABCC3 PE=1 SV=3	NA	NA	NA	NA	NA	NA	NA	NA	NA	NA	NA	NA	NA	NA	NA	NA	NA	NA	NA	NA	NA	NA	NA	NA	NA	NA	NA	NA	NA	NA	NA	NA	NA	NA	NA	NA	NA	NA	NA	NA	NA	NA	NA	NA	NA	NA	NA
O15439	ABCC4	Multidrug resistance-associated protein 4 OS=Homo sapiens OX=9606 GN=ABCC4 PE=1 SV=3	144.611	26.717	34	48	33	1	1325	149.432	8.19	High	Master Protein	2.981	1	900.417	34	686.8	2672	2612.9	3282	2309.3	2644.7	1705.7	1037.3	1044	835	611.9	243.237	40.6792	48	81	46	1	1325	149.432	8.19	High	Master Protein	7.066	1	1371.71	48	1091.7	6258.3	6790.1	8212.5	7040.3	5525.8
O15440	ABCC5	Multidrug resistance-associated protein 5 OS=Homo sapiens OX=9606 GN=ABCC5 PE=1 SV=2	32.9528	10.5776	14	14	12	1	1437	160.558	8.66	High	Master Protein	0.537	0	176.15	14	79.2	139.2	142.3	213.8	174	292.9	193	125	104.8	91.5	48.8	95.1977	20.4593	28	31	24	1	1437	160.558	8.66	High	Master Protein	1.59	2	339.14	28	239.3	802.4	866	1128.1	1123.4	1085.2
Q09428	ABCC8	ATP-binding cassette sub-family C member 8 OS=Homo sapiens OX=9606 GN=ABCC8 PE=1 SV=6	1.4642	0.379507	1	2	1	1	1581	176.879	7.81	Low	Master Protein	0.028	0	28.7606	1	18.1	30.6	37.5	59.7	71	177.9	156.9	124.4	96.8	50.3	18.7	1.84281	2.65655	3	4	3	1	1581	176.879	7.81	Low	Master Protein	0.086	0	0	3	160.2	60.4	57.9	72.4	88.9	96.5
O60706	ABCC9	ATP-binding cassette sub-family C member 9 OS=Homo sapiens OX=9606 GN=ABCC9 PE=1 SV=2	2.13926	0.387347	1	3	1	1	1549	174.112	7.37	Low	Master Protein	0.059	0	0	1	21.5	310.3	403.6	241.9	53.8	21.4	8.3	8.2	6	12.7	6.9	4.11158	1.61394	4	5	3	1	1549	174.112	7.37	Low	Master Protein	0.059	0	0	4	45.7	459.4	482.9	430	372.6	355.4
P33897	ABCD1	ATP-binding cassette sub-family D member 1 OS=Homo sapiens OX=9606 GN=ABCD1 PE=1 SV=2	4.0512	1.87919	1	1	1	1	745	82.885	8.95	Low	Master Protein	0.053	0	23.89	1	NA	NA	NA	NA	NA	NA	NA	NA	NA	NA	NA	19.1786	11.1409	8	8	7	1	745	82.885	8.95	High	Master Protein	0.506	0	115.94	8	120	153.9	209.1	346.5	456.9	455.2
Q9UBJ2	ABCD2	ATP-binding cassette sub-family D member 2 OS=Homo sapiens OX=9606 GN=ABCD2 PE=1 SV=1	NA	NA	NA	NA	NA	NA	NA	NA	NA	NA	NA	NA	NA	NA	NA	NA	NA	NA	NA	NA	NA	NA	NA	NA	NA	NA	NA	NA	NA	NA	NA	NA	NA	NA	NA	NA	NA	NA	NA	NA	NA	NA	NA	NA	NA	NA	NA
P28288	ABCD3	ATP-binding cassette sub-family D member 3 OS=Homo sapiens OX=9606 GN=ABCD3 PE=1 SV=1	236.752	45.5235	28	142	26	1	659	75.428	9.36	High	Master Protein	29.01	1	3299.61	28	988.2	2016.2	3326.9	7230.6	8338.4	11344.9	5300	1773.2	1042.6	1034.1	884.1	271.984	51.4416	34	180	32	1	659	75.428	9.36	High	Master Protein	34.112	1	2813.28	34	2075.6	3870.4	5611.6	9475.7	13561	13487.9
O14678	ABCD4	ATP-binding cassette sub-family D member 4 OS=Homo sapiens OX=9606 GN=ABCD4 PE=1 SV=1	5.07011	5.94059	5	5	4	1	606	68.554	6.55	Medium	Master Protein	0.403	0	35.61	5	36.5	46.6	80.8	131	139.7	203.9	127.9	63.2	44.5	38.8	42.2	13.3689	8.25083	6	9	6	1	606	68.554	6.55	High	Master Protein	0.607	0	46.62	6	341.2	226.6	281	387.7	484.3	464
P61221	ABCE1	ATP-binding cassette sub-family E member 1 OS=Homo sapiens OX=9606 GN=ABCE1 PE=1 SV=1	208.375	44.2404	25	86	24	1	599	67.271	8.34	High	Master Protein	32.711	1	2205.4	25	1231.6	1380.1	1797.6	3087.4	3238	9019.7	7361.4	6106.4	6497.3	7983.4	1074.3	225.345	46.7446	27	100	26	1	599	67.271	8.34	High	Master Protein	32.711	1	1633.12	27	3364	2963.8	3382.6	4635.6	5447.7	6887
Q8NE71	ABCF1	ATP-binding cassette sub-family F member 1 OS=Homo sapiens OX=9606 GN=ABCF1 PE=1 SV=2	292.701	52.5444	39	113	35	1	845	95.866	6.8	High	Master Protein	44.664	3	2610.29	39	3754.1	1970.9	2297.6	3265.2	3000.7	6387	5188.3	4424.7	6890	9747.4	1825	322.985	52.7811	40	138	35	1	845	95.866	6.8	High	Master Protein	63.344	3	2290.61	40	6904.9	4963.7	4755.5	5120.5	4953.7	5192.7
Q9UG63	ABCF2	ATP-binding cassette sub-family F member 2 OS=Homo sapiens OX=9606 GN=ABCF2 PE=1 SV=2	251.197	50.7223	32	130	32	1	623	71.245	7.37	High	Master Protein	105.421	0	2698.91	32	1645.3	1844.3	2513.3	3968.3	4335.4	12574.9	10668.6	8373.4	6404	3455.4	1326.1	262.758	47.0305	30	153	30	1	623	71.245	7.37	High	Master Protein	112.254	0	2612.75	30	1618.5	3220.6	3792.5	4725.1	6012.8	8723.2
Q9NUQ8	ABCF3	ATP-binding cassette sub-family F member 3 OS=Homo sapiens OX=9606 GN=ABCF3 PE=1 SV=2	92.7056	33.8505	24	32	24	1	709	79.695	6.34	High	Master Protein	3.806	0	555.245	24	472.4	425.2	526.6	861.2	938.3	2599	2374.2	1812.5	1196.8	561.3	537.3	125.296	36.2482	27	44	27	1	709	79.695	6.34	High	Master Protein	5.933	0	681.357	27	784.7	1138.7	1294	1659.9	2060.6	3176.1
P45844	ABCG1	ATP-binding cassette sub-family G member 1 OS=Homo sapiens OX=9606 GN=ABCG1 PE=1 SV=3	1.08092	3.83481	1	10	1	1	678	75.542	7.81	Low	Master Protein	0.145	0	0	1	7.9	13.1	16	38.2	33.5	42.9	30.4	10.1	10.3	10.8	17.3	0.978811	3.83481	1	5	1	1	678	75.542	7.81	Low	Master Protein	0.07	0	0	1	3.6	5.7	7.9	16.3	18.5	17.4
Q9UNQ0	ABCG2	ATP-binding cassette sub-family G member 2 OS=Homo sapiens OX=9606 GN=ABCG2 PE=1 SV=3	4.49046	2.90076	2	2	2	1	655	72.267	8.69	Medium	Master Protein	0.166	0	38.24	2	16.3	32.2	39.1	66.3	59.6	97.4	68.2	40	34.2	24.9	45.2	12.4945	8.85496	4	6	4	1	655	72.267	8.69	High	Master Protein	0.359	0	73.5528	4	42.1	152.4	152.6	201.2	256.4	290
Q9H172	ABCG4	ATP-binding cassette sub-family G member 4 OS=Homo sapiens OX=9606 GN=ABCG4 PE=1 SV=2	NA	NA	NA	NA	NA	NA	NA	NA	NA	NA	NA	NA	NA	NA	NA	NA	NA	NA	NA	NA	NA	NA	NA	NA	NA	NA	NA	NA	NA	NA	NA	NA	NA	NA	NA	NA	NA	NA	NA	NA	NA	NA	NA	NA	NA	NA	NA
Q9H222	ABCG5	ATP-binding cassette sub-family G member 5 OS=Homo sapiens OX=9606 GN=ABCG5 PE=1 SV=1	NA	NA	NA	NA	NA	NA	NA	NA	NA	NA	NA	NA	NA	NA	NA	NA	NA	NA	NA	NA	NA	NA	NA	NA	NA	NA	NA	NA	NA	NA	NA	NA	NA	NA	NA	NA	NA	NA	NA	NA	NA	NA	NA	NA	NA	NA	NA
Q9NUJ1	ABHD10	Mycophenolic acid acyl-glucuronide esterase mitochondrial OS=Homo sapiens OX=9606 GN=ABHD10 PE=1 SV=1	73.5643	44.1176	11	31	11	1	306	33.911	8.57	High	Master Protein	6.943	0	989.104	11	333.9	1944.8	2561.8	1915.3	592	530.8	311.5	229.9	222.1	245.9	203.3	87.0048	51.3072	13	42	13	1	306	33.911	8.57	High	Master Protein	11.589	0	759.115	13	558.7	4745	4580.5	2795.5	1116.2	722.3
Q8NFV4	ABHD11	Protein ABHD11 OS=Homo sapiens OX=9606 GN=ABHD11 PE=1 SV=1	24.0734	21.2698	6	7	6	1	315	34.668	9.48	High	Master Protein	1.154	0	219.603	6	251.8	687.3	891.7	670.2	250.5	350.9	264	211.9	213.2	165.6	132.9	44.2916	27.9365	8	14	8	1	315	34.668	9.48	High	Master Protein	3.084	0	230.02	8	227.5	1287.5	1255.3	790	341	263.8
Q8N2K0	ABHD12	Lysophosphatidylserine lipase ABHD12 OS=Homo sapiens OX=9606 GN=ABHD12 PE=1 SV=2	43.2055	28.392	9	14	9	1	398	45.068	8.65	High	Master Protein	3.062	0	313.28	9	248	251.3	354.3	540.3	576.4	812.6	480.2	284.2	224.5	171.3	154	75.4707	31.6583	12	21	12	1	398	45.068	8.65	High	Master Protein	5.7	0	444.209	12	599.6	717.8	997.8	1598	1900.8	1769.4
Q7L211	ABHD13	Protein ABHD13 OS=Homo sapiens OX=9606 GN=ABHD13 PE=2 SV=1	5.99623	7.12166	3	3	2	1	337	38.523	8.57	Medium	Master Protein	0.438	0	51.4067	3	43.5	135.2	221.7	242.6	164.9	191.1	118.3	74.4	83.7	57	26.4	9.20486	11.5727	5	9	4	1	337	38.523	8.57	Medium	Master Protein	0.833	0	105.503	5	150.2	295.8	374.3	519.4	484.7	416.1
Q9BUJ0	ABHD14A	Protein ABHD14A OS=Homo sapiens OX=9606 GN=ABHD14A PE=2 SV=2	NA	NA	NA	NA	NA	NA	NA	NA	NA	NA	NA	NA	NA	NA	NA	NA	NA	NA	NA	NA	NA	NA	NA	NA	NA	NA	3.61332	3.32103	1	1	1	1	271	29.746	8.5	Low	Master Protein	0.194	0	34.88	1	19.5	32.9	43	67.8	73.8	73
Q96IU4	ABHD14B	Protein ABHD14B OS=Homo sapiens OX=9606 GN=ABHD14B PE=1 SV=1	1.37417	4.7619	1	1	1	1	210	22.332	6.4	Low	Master Protein	0.233	0	32.52	1	NA	NA	NA	NA	NA	NA	NA	NA	NA	NA	NA	21.2774	39.5238	7	10	7	1	210	22.332	6.4	High	Master Protein	5.579	0	89.08	7	109.4	193	246.5	308.3	354.4	364.6
Q6UXT9	ABHD15	Protein ABHD15 OS=Homo sapiens OX=9606 GN=ABHD15 PE=1 SV=2	5.89703	7.05128	3	3	3	1	468	51.739	7.61	Medium	Master Protein	0.304	0	35.81	3	22.2	36	46	75.2	74.7	108.5	67.5	35.3	30.7	28.6	17.8	9.25807	5.55556	2	2	2	1	468	51.739	7.61	Medium	Master Protein	0.194	0	66.78	2	11.9	40.6	42.7	42.4	38.3	32.9
O95870	ABHD16A	Phosphatidylserine lipase ABHD16A OS=Homo sapiens OX=9606 GN=ABHD16A PE=1 SV=3	87.0493	38.7097	18	27	18	1	558	63.203	8.13	High	Master Protein	6.279	0	548.453	18	236	395.6	534.1	873.1	796.4	1130.2	667.8	357.8	315.3	273.1	251.6	88.4435	40.8602	20	28	20	1	558	63.203	8.13	High	Master Protein	6.88	0	392.513	20	551.4	910.8	1007.4	1300.6	1581.9	1559.3
Q9H3Z7	ABHD16B	Protein ABHD16B OS=Homo sapiens OX=9606 GN=ABHD16B PE=3 SV=1	0.97068	6.60981	2	4	2	1	469	52.521	8.57	Low	Master Protein	0.11	0	0	2	NA	NA	NA	NA	NA	NA	NA	NA	NA	NA	NA	1.06598	5.97015	2	2	2	1	469	52.521	8.57	Low	Master Protein	0.233	0	0	2	NA	NA	NA	NA	NA	NA
Q96GS6	ABHD17A	Alpha/beta hydrolase domain-containing protein 17A OS=Homo sapiens OX=9606 GN=ABHD17A PE=1 SV=1	15.9314	17.0968	3	5	3	1	310	33.968	6.84	High	Master Protein	0.896	0	54.72	3	42.1	65.7	86.1	131.1	106.5	190.2	124.2	81.9	78.6	42.7	49.4	15.5693	14.8387	4	6	4	1	310	33.968	6.84	High	Master Protein	0.896	0	36.24	4	37.4	130	120	156.9	251.4	345.3
Q5VST6	ABHD17B	Alpha/beta hydrolase domain-containing protein 17B OS=Homo sapiens OX=9606 GN=ABHD17B PE=1 SV=1	44.4536	38.1944	6	12	6	1	288	32.194	6.29	High	Master Protein	3.437	0	215.63	6	55.9	97.8	123.3	214.5	230.9	348.9	212.2	148.1	140.6	106.6	167.1	39.0153	32.2917	6	9	6	1	288	32.194	6.29	High	Master Protein	1.955	0	129.343	6	189	343.3	401	541.1	690.7	663.5
Q6PCB6	ABHD17C	Alpha/beta hydrolase domain-containing protein 17C OS=Homo sapiens OX=9606 GN=ABHD17C PE=1 SV=2	NA	NA	NA	NA	NA	NA	NA	NA	NA	NA	NA	NA	NA	NA	NA	NA	NA	NA	NA	NA	NA	NA	NA	NA	NA	NA	NA	NA	NA	NA	NA	NA	NA	NA	NA	NA	NA	NA	NA	NA	NA	NA	NA	NA	NA	NA	NA
Q0P651	ABHD18	Protein ABHD18 OS=Homo sapiens OX=9606 GN=ABHD18 PE=2 SV=1	NA	NA	NA	NA	NA	NA	NA	NA	NA	NA	NA	NA	NA	NA	NA	NA	NA	NA	NA	NA	NA	NA	NA	NA	NA	NA	6.70957	6.03865	3	3	3	1	414	46.924	9.28	Medium	Master Protein	0.35	0	49.8933	3	54.6	257.8	235.4	155.1	77.9	79.7
Q8WU67	ABHD3	Phospholipase ABHD3 OS=Homo sapiens OX=9606 GN=ABHD3 PE=1 SV=2	NA	NA	NA	NA	NA	NA	NA	NA	NA	NA	NA	NA	NA	NA	NA	NA	NA	NA	NA	NA	NA	NA	NA	NA	NA	NA	6.20467	7.57946	3	3	3	1	409	45.979	7.17	Medium	Master Protein	0.501	0	46.01	3	60.5	94.6	110.4	131.4	133.9	142
Q8TB40	ABHD4	Protein ABHD4 OS=Homo sapiens OX=9606 GN=ABHD4 PE=2 SV=1	NA	NA	NA	NA	NA	NA	NA	NA	NA	NA	NA	NA	NA	NA	NA	NA	NA	NA	NA	NA	NA	NA	NA	NA	NA	NA	NA	NA	NA	NA	NA	NA	NA	NA	NA	NA	NA	NA	NA	NA	NA	NA	NA	NA	NA	NA	NA
Q8WTS1	ABHD5	1-acylglycerol-3-phosphate O-acyltransferase ABHD5 OS=Homo sapiens OX=9606 GN=ABHD5 PE=1 SV=1	NA	NA	NA	NA	NA	NA	NA	NA	NA	NA	NA	NA	NA	NA	NA	NA	NA	NA	NA	NA	NA	NA	NA	NA	NA	NA	NA	NA	NA	NA	NA	NA	NA	NA	NA	NA	NA	NA	NA	NA	NA	NA	NA	NA	NA	NA	NA
Q9BV23	ABHD6	Monoacylglycerol lipase ABHD6 OS=Homo sapiens OX=9606 GN=ABHD6 PE=1 SV=1	18.7878	22.2552	7	9	7	1	337	38.306	8.41	High	Master Protein	1.336	0	99.7114	7	82.6	112.9	147.5	220.1	208	324.5	191.7	116.4	100	85	86.1	51.1615	37.6855	11	14	11	1	337	38.306	8.41	High	Master Protein	4.456	0	264.88	11	185.7	284.8	336	494.2	665.7	652.7
Q96I13	ABHD8	Protein ABHD8 OS=Homo sapiens OX=9606 GN=ABHD8 PE=2 SV=1	NA	NA	NA	NA	NA	NA	NA	NA	NA	NA	NA	NA	NA	NA	NA	NA	NA	NA	NA	NA	NA	NA	NA	NA	NA	NA	NA	NA	NA	NA	NA	NA	NA	NA	NA	NA	NA	NA	NA	NA	NA	NA	NA	NA	NA	NA	NA
Q8IZP0	ABI1	Abl interactor 1 OS=Homo sapiens OX=9606 GN=ABI1 PE=1 SV=4	76.2934	27.9528	12	27	10	1	508	55.047	7.06	High	Master Protein	9	1	543.93	12	809.3	615.6	732.3	1283.4	1418	2529.5	1678.8	1030.1	969.2	680.5	354.9	104.552	35.2362	17	38	12	1	508	55.047	7.06	High	Master Protein	20.544	4	505.156	17	941.2	1227.5	1322.2	1738.9	2249.7	2614.6
Q9NYB9	ABI2	Abl interactor 2 OS=Homo sapiens OX=9606 GN=ABI2 PE=1 SV=1	39.3966	19.4932	8	14	6	1	513	55.629	6.16	High	Master Protein	2.548	0	315.157	8	139.7	111.4	138.2	265.3	265	501.2	306.7	214.8	218.9	203.3	90.8	68.3682	30.6043	14	26	9	1	513	55.629	6.16	High	Master Protein	7.913	0	294.528	14	248.3	430.4	435.2	556.5	661.1	726.2
P00519	ABL1	Tyrosine-protein kinase ABL1 OS=Homo sapiens OX=9606 GN=ABL1 PE=1 SV=4	25.3788	11.8584	10	11	8	1	1130	122.796	8.66	High	Master Protein	0.41	0	122.58	10	162.3	51.4	53.2	83.5	90.8	135.5	88.1	62.8	55.2	30.4	29.5	67.3688	20.9735	18	18	15	1	1130	122.796	8.66	High	Master Protein	0.794	0	353.194	18	1039	506.7	497.3	591.3	580.2	596.1
P42684	ABL2	Tyrosine-protein kinase ABL2 OS=Homo sapiens OX=9606 GN=ABL2 PE=1 SV=1	47.0507	14.6362	13	21	11	1	1182	128.263	8.07	High	Master Protein	0.931	1	243.11	13	408.3	222.3	182	275.5	262.5	458.6	342.6	242.2	247.2	274.8	196.3	83.4182	23.8579	21	25	18	1	1182	128.263	8.07	High	Master Protein	1.404	1	385.856	21	866.9	433.7	407.5	445.6	499.6	506.1
O14639	ABLIM1	Actin-binding LIM protein 1 OS=Homo sapiens OX=9606 GN=ABLIM1 PE=1 SV=3	53.4503	18.3805	14	18	13	1	778	87.631	8.59	High	Master Protein	1.093	0	293.519	14	336.7	663.6	628.7	794.9	583.6	728.2	522.4	369.7	391.5	343	580	86.2411	34.9614	26	34	23	1	778	87.631	8.59	High	Master Protein	2.845	1	430.502	26	756.5	1466.4	1511.2	1781.5	1544.7	1404.9
Q6H8Q1	ABLIM2	Actin-binding LIM protein 2 OS=Homo sapiens OX=9606 GN=ABLIM2 PE=1 SV=2	NA	NA	NA	NA	NA	NA	NA	NA	NA	NA	NA	NA	NA	NA	NA	NA	NA	NA	NA	NA	NA	NA	NA	NA	NA	NA	NA	NA	NA	NA	NA	NA	NA	NA	NA	NA	NA	NA	NA	NA	NA	NA	NA	NA	NA	NA	NA
Q12979	ABR	Active breakpoint cluster region-related protein OS=Homo sapiens OX=9606 GN=ABR PE=2 SV=2	104.276	32.8289	23	35	21	1	859	97.536	6.55	High	Master Protein	2.704	0	578.488	23	502.9	735.7	947.2	1945.8	2258.6	3439.6	1987.2	1023.9	988.5	725.7	805.6	122.088	36.787	28	42	25	1	859	97.536	6.55	High	Master Protein	3.437	0	698.077	28	722.9	1220.2	1436.1	2241.5	3244.4	3606.3
Q8N0Z2	ABRA	Actin-binding Rho-activating protein OS=Homo sapiens OX=9606 GN=ABRA PE=2 SV=1	NA	NA	NA	NA	NA	NA	NA	NA	NA	NA	NA	NA	NA	NA	NA	NA	NA	NA	NA	NA	NA	NA	NA	NA	NA	NA	NA	NA	NA	NA	NA	NA	NA	NA	NA	NA	NA	NA	NA	NA	NA	NA	NA	NA	NA	NA	NA
Q9P1F3	ABRACL	Costars family protein ABRACL OS=Homo sapiens OX=9606 GN=ABRACL PE=1 SV=1	8.4254	35.8025	2	3	2	1	81	9.051	6.29	High	Master Protein	2.162	0	93.1133	2	21.5	43.8	63.6	70	107.6	146.9	69.4	109.4	101.4	73.2	1005.3	25.997	35.8025	2	8	2	1	81	9.051	6.29	High	Master Protein	16.783	0	266.32	2	46.6	104.2	110.1	102.8	105.2	104.5
Q6UWZ7	ABRAXAS1	BRCA1-A complex subunit Abraxas 1 OS=Homo sapiens OX=9606 GN=ABRAXAS1 PE=1 SV=2	7.39827	5.13447	2	3	2	1	409	46.633	7.05	Medium	Master Protein	0.35	0	27.39	2	40.5	11.4	13.3	20.8	17.9	51.3	32.5	32.6	29	45.2	9.7	12.9948	13.6919	6	7	6	1	409	46.633	7.05	High	Master Protein	0.823	0	69.1275	6	360.6	95.9	85.2	89.1	89.9	125
Q15018	ABRAXAS2	BRISC complex subunit Abraxas 2 OS=Homo sapiens OX=9606 GN=ABRAXAS2 PE=1 SV=2	32.7912	28.6747	11	25	11	1	415	46.872	6.21	High	Master Protein	3.062	0	138.632	11	70	134.4	165.6	268	200.5	317.7	250.1	244.3	301.1	623.9	1032.1	27.6803	28.9157	12	13	12	1	415	46.872	6.21	High	Master Protein	2.675	0	149.335	12	81.3	134.9	127.1	173.6	185.6	196.7
Q9ULW3	ABT1	Activator of basal transcription 1 OS=Homo sapiens OX=9606 GN=ABT1 PE=1 SV=1	34.4243	39.3382	7	10	7	1	272	31.06	9.88	High	Master Protein	2.384	0	233.355	7	377.1	112.1	139.9	203.3	219.2	589.9	480.3	383.4	397.6	387.1	180.2	73.6814	66.9118	15	27	15	1	272	31.06	9.88	High	Master Protein	12.111	0	454.193	15	1261.9	525.9	557.2	628.4	636	935.5
Q969K4	ABTB1	Ankyrin repeat and BTB/POZ domain-containing protein 1 OS=Homo sapiens OX=9606 GN=ABTB1 PE=1 SV=1	NA	NA	NA	NA	NA	NA	NA	NA	NA	NA	NA	NA	NA	NA	NA	NA	NA	NA	NA	NA	NA	NA	NA	NA	NA	NA	1.54409	8.159	3	3	3	1	478	53.944	5.33	Low	Master Protein	0.269	0	0	3	NA	NA	NA	NA	NA	NA
Q8N961	ABTB2	Ankyrin repeat and BTB/POZ domain-containing protein 2 OS=Homo sapiens OX=9606 GN=ABTB2 PE=2 SV=2	1.41294	2.53659	2	3	1	1	1025	113.584	6.29	Low	Master Protein	0.086	0	32.7657	2	NA	NA	NA	NA	NA	NA	NA	NA	NA	NA	NA	13.4256	5.7561	5	6	5	1	1025	113.584	6.29	High	Master Protein	0.28	0	97.9767	5	64.3	78.5	75.8	92.5	115	132.8
P09110	ACAA1	3-ketoacyl-CoA thiolase peroxisomal OS=Homo sapiens OX=9606 GN=ACAA1 PE=1 SV=2	148.27	63.6792	15	44	15	1	424	44.264	8.44	High	Master Protein	38.811	0	1126.72	15	518.6	664.5	1100.7	2174.2	2398.1	3320.3	1535.8	602.7	399.7	336.2	326.3	217.494	65.0943	17	54	17	1	424	44.264	8.44	High	Master Protein	78.433	0	1255.01	17	780.4	1331.9	2013	3331.1	4861.3	4506.5
P42765	ACAA2	3-ketoacyl-CoA thiolase mitochondrial OS=Homo sapiens OX=9606 GN=ACAA2 PE=1 SV=2	269.661	79.3451	22	92	22	1	397	41.898	8.09	High	Master Protein	299.788	0	3096.1	22	1154.3	6437.8	8167.8	5883.1	2186.2	2169.2	1434.5	1074.9	1062.4	997.2	884.6	350.854	75.3149	23	134	23	1	397	41.898	8.09	High	Master Protein	547.442	0	3276.48	23	1397.8	13272.3	12304	7391.3	2721.8	1589.6
Q13085	ACACA	Acetyl-CoA carboxylase 1 OS=Homo sapiens OX=9606 GN=ACACA PE=1 SV=2	312.572	33.9301	69	103	69	1	2346	265.385	6.37	High	Master Protein	3.47	0	1906.53	69	1401.6	1581.6	1984.7	3216.5	2930.8	5484.3	4196.8	3174.3	3567.1	7835.3	3631.4	535.381	43.1373	90	170	72	1	2346	265.385	6.37	High	Master Protein	8.376	15	2738.86	90	2681.1	3932.4	4204.2	5028.7	5673	7068.4
O00763	ACACB	Acetyl-CoA carboxylase 2 OS=Homo sapiens OX=9606 GN=ACACB PE=1 SV=3	NA	NA	NA	NA	NA	NA	NA	NA	NA	NA	NA	NA	NA	NA	NA	NA	NA	NA	NA	NA	NA	NA	NA	NA	NA	NA	87.4725	8.869	21	33	3	1	2458	276.365	6.49	High	Master Protein	0.499	0	428.11	21	NA	NA	NA	NA	NA	NA
Q6JQN1	ACAD10	Acyl-CoA dehydrogenase family member 10 OS=Homo sapiens OX=9606 GN=ACAD10 PE=1 SV=1	3.49915	1.69972	2	2	2	1	1059	118.758	8.06	Low	Master Protein	0.072	0	31.86	2	NA	NA	NA	NA	NA	NA	NA	NA	NA	NA	NA	18.0934	5.76015	5	5	5	1	1059	118.758	8.06	High	Master Protein	0.191	0	64	5	93.2	241.6	237.4	164.1	98.4	77.2
Q709F0	ACAD11	Acyl-CoA dehydrogenase family member 11 OS=Homo sapiens OX=9606 GN=ACAD11 PE=1 SV=3	123.752	36.0256	24	51	24	1	780	87.209	8.02	High	Master Protein	5.516	0	903.728	24	491.4	666.9	1080.4	2148.6	2377.2	3337.3	1568	585.2	459.2	394	341.8	161.459	41.4103	25	46	23	1	780	87.209	8.02	High	Master Protein	7.516	2	902.87	25	774.6	1551.6	2287	3859.4	5502.2	5158.9
Q9UKU7	ACAD8	Isobutyryl-CoA dehydrogenase mitochondrial OS=Homo sapiens OX=9606 GN=ACAD8 PE=1 SV=1	4.59597	10.1205	3	3	3	1	415	45.04	7.85	Medium	Master Protein	0.28	0	34.8	3	9.8	46	64.1	39.2	15.1	14.5	11.2	7.7	10.9	9.3	7.3	42.2963	24.8193	10	13	10	1	415	45.04	7.85	High	Master Protein	1.913	0	259.23	10	149.4	1006	927.5	550.6	210.4	152.9
Q9H845	ACAD9	Acyl-CoA dehydrogenase family member 9 mitochondrial OS=Homo sapiens OX=9606 GN=ACAD9 PE=1 SV=1	101.586	45.2496	24	32	24	1	621	68.717	7.96	High	Master Protein	4.703	0	608.772	24	612.6	4404.9	5689.8	4022.7	1161.6	883.3	503.4	378.3	371.7	349.8	451.9	180.354	50.2415	27	55	27	1	621	68.717	7.96	High	Master Protein	13.816	0	825.053	27	776.2	9485.1	9140.2	5145.7	1717.8	915.8
P28330	ACADL	Long-chain specific acyl-CoA dehydrogenase mitochondrial OS=Homo sapiens OX=9606 GN=ACADL PE=1 SV=2	1.71197	2.7907	1	1	1	1	430	47.625	7.8	Low	Master Protein	0.096	0	0	1	NA	NA	NA	NA	NA	NA	NA	NA	NA	NA	NA	17.3958	11.3953	4	5	4	1	430	47.625	7.8	High	Master Protein	0.585	0	49.01	4	25.7	138.8	138.8	98.9	71.7	67
P11310	ACADM	Medium-chain specific acyl-CoA dehydrogenase mitochondrial OS=Homo sapiens OX=9606 GN=ACADM PE=1 SV=1	127.959	47.5059	18	54	18	1	421	46.559	8.37	High	Master Protein	52.367	0	1166.94	18	1220.9	5917	7831.5	5348.5	1724.2	1436.8	859.8	650.7	657.7	621.9	872.4	150.12	42.7553	19	51	19	1	421	46.559	8.37	High	Master Protein	47.064	0	914.688	19	835	10162.5	9737.2	5204	1589.4	732.1
P16219	ACADS	Short-chain specific acyl-CoA dehydrogenase mitochondrial OS=Homo sapiens OX=9606 GN=ACADS PE=1 SV=1	26.8706	23.301	8	11	8	1	412	44.269	7.99	High	Master Protein	1.462	0	152.865	8	49.7	184.2	255	199.9	110.5	160.2	113.9	95.7	91.1	124.7	100	67.3909	31.7961	11	17	11	1	412	44.269	7.99	High	Master Protein	4.484	0	352.868	11	203	1969.9	1801.5	1051.5	431.8	276.5
P45954	ACADSB	Short/branched chain specific acyl-CoA dehydrogenase mitochondrial OS=Homo sapiens OX=9606 GN=ACADSB PE=1 SV=1	72.9375	41.6667	17	30	17	1	432	47.455	6.99	High	Master Protein	6.11	0	538.848	17	444.1	2483.1	3288	2382.8	809.4	827.5	527.6	411.9	367.1	366.8	517.2	144.027	51.1574	18	40	18	1	432	47.455	6.99	High	Master Protein	10.86	0	937.701	18	481.1	7182.5	6620.7	3686.3	1076.9	475.9
P49748	ACADVL	Very long-chain specific acyl-CoA dehydrogenase mitochondrial OS=Homo sapiens OX=9606 GN=ACADVL PE=1 SV=1	168.99	47.6336	25	61	25	1	655	70.345	8.75	High	Master Protein	9.537	0	1274.83	25	842.6	4520.7	5626.6	4036.6	1352.8	1272.2	850.8	647.4	621	679.9	551	251.059	59.3893	32	78	32	1	655	70.345	8.75	High	Master Protein	19.806	0	1494.57	32	960.2	11547.1	10707.7	6214	2116	1139.8
Q15057	ACAP2	Arf-GAP with coiled-coil ANK repeat and PH domain-containing protein 2 OS=Homo sapiens OX=9606 GN=ACAP2 PE=1 SV=3	68.8521	31.8766	22	27	21	1	778	87.973	6.8	High	Master Protein	2.092	0	410.44	22	404.8	336.4	419.7	732	659.6	971.9	687.4	426.7	416.9	341.2	230.6	118.258	37.1465	24	33	23	1	778	87.973	6.8	High	Master Protein	3.054	1	583.631	24	1928.5	1052.4	1097.6	1406.2	1594.5	1679.2
Q96P50	ACAP3	Arf-GAP with coiled-coil ANK repeat and PH domain-containing protein 3 OS=Homo sapiens OX=9606 GN=ACAP3 PE=1 SV=2	13.1254	6.83453	5	5	4	1	834	92.437	5.99	High	Master Protein	0.278	0	74.02	5	2.8	6.1	6.6	12.9	13.7	14.2	11	2.3	5.2	5.3	5.8	8.04052	6.23501	5	5	4	1	834	92.437	5.99	Medium	Master Protein	0.278	0	56.96	5	82.9	55.1	61.6	71.3	112.5	97.1
P24752	ACAT1	Acetyl-CoA acetyltransferase mitochondrial OS=Homo sapiens OX=9606 GN=ACAT1 PE=1 SV=1	271.726	66.0422	23	106	23	1	427	45.171	8.85	High	Master Protein	254.51	0	2884.24	23	1509.7	9964.1	12635.4	8861.8	2900.6	2419.6	1471.1	1065.8	1063.2	1028.6	847	347.152	67.4473	24	115	24	1	427	45.171	8.85	High	Master Protein	425.216	0	2740.86	24	1676.9	24142.7	22173.6	12704.2	3829.8	1918.4
Q9BWD1	ACAT2	Acetyl-CoA acetyltransferase cytosolic OS=Homo sapiens OX=9606 GN=ACAT2 PE=1 SV=2	79.0365	41.5617	11	23	11	1	397	41.324	6.92	High	Master Protein	6.305	0	645.513	11	438.5	371.5	428.4	697.5	528.5	868.7	627.3	670.7	713.4	881.5	3193.1	125.695	43.3249	13	28	13	1	397	41.324	6.92	High	Master Protein	11.328	0	714.036	13	269.5	426.4	477.3	616.2	715.3	767.7
Q9H3P7	ACBD3	Golgi resident protein GCP60 OS=Homo sapiens OX=9606 GN=ACBD3 PE=1 SV=4	80.859	36.7424	14	24	14	1	528	60.556	5.06	High	Master Protein	6.406	0	697.894	14	274.5	642.2	1086.5	1505.6	839.5	1144.1	788.9	609.2	691	377.7	2588	125.12	41.2879	15	34	15	1	528	60.556	5.06	High	Master Protein	12.503	0	728.53	15	315.7	436.1	528.4	656	590.2	593.2
Q8NC06	ACBD4	Acyl-CoA-binding domain-containing protein 4 OS=Homo sapiens OX=9606 GN=ACBD4 PE=1 SV=2	1.29294	3.35821	1	1	1	1	268	30.288	7.12	Low	Master Protein	0.179	0	15.92	1	NA	NA	NA	NA	NA	NA	NA	NA	NA	NA	NA	11.0351	13.806	4	4	4	1	268	30.288	7.12	High	Master Protein	0.931	0	75.84	4	43.1	61.7	103.3	169.9	229.9	210
Q5T8D3	ACBD5	Acyl-CoA-binding domain-containing protein 5 OS=Homo sapiens OX=9606 GN=ACBD5 PE=1 SV=1	107.868	41.3858	20	46	20	1	534	60.054	5.33	High	Master Protein	9.798	0	648.624	20	583.8	987.2	1521.2	3071.2	3328.8	4448.3	2073	723.5	481.2	416.8	371.7	172.486	50.1873	24	70	24	1	534	60.054	5.33	High	Master Protein	26.123	0	774.947	24	714.4	1441.1	2263.7	3910	5900.6	5498.3
Q9BR61	ACBD6	Acyl-CoA-binding domain-containing protein 6 OS=Homo sapiens OX=9606 GN=ACBD6 PE=1 SV=1	NA	NA	NA	NA	NA	NA	NA	NA	NA	NA	NA	NA	NA	NA	NA	NA	NA	NA	NA	NA	NA	NA	NA	NA	NA	NA	15.6402	21.6312	6	7	6	1	282	31.131	5.11	High	Master Protein	1.512	0	116.38	6	34.8	41.9	50.6	66.5	84.4	90.2
Q8N6N7	ACBD7	Acyl-CoA-binding domain-containing protein 7 OS=Homo sapiens OX=9606 GN=ACBD7 PE=1 SV=1	13.2659	53.4091	4	4	4	1	88	9.784	6.71	High	Master Protein	2.728	0	121.76	4	41.6	58.1	86.1	146.6	132	195.4	127.1	135.5	133.1	66.9	960	16.0438	31.8182	3	6	3	1	88	9.784	6.71	High	Master Protein	6.197	0	93.04	3	51	60.4	61.9	88.1	104.6	99
Q96QU6	ACCS	1-aminocyclopropane-1-carboxylate synthase-like protein 1 OS=Homo sapiens OX=9606 GN=ACCS PE=1 SV=1	NA	NA	NA	NA	NA	NA	NA	NA	NA	NA	NA	NA	NA	NA	NA	NA	NA	NA	NA	NA	NA	NA	NA	NA	NA	NA	NA	NA	NA	NA	NA	NA	NA	NA	NA	NA	NA	NA	NA	NA	NA	NA	NA	NA	NA	NA	NA
Q96AP0	ACD	Adrenocortical dysplasia protein homolog OS=Homo sapiens OX=9606 GN=ACD PE=1 SV=3	1.7602	2.02206	1	1	1	1	544	57.697	6.74	Low	Master Protein	0.096	0	25.59	1	31	7.8	7.8	15.7	10.3	20.9	21.3	15.4	18.2	17.6	17.7	8.23169	2.38971	1	2	1	1	544	57.697	6.74	Medium	Master Protein	0.202	0	69.55	1	90	50.4	46.3	47	61.7	62.7
P12821	ACE	Angiotensin-converting enzyme OS=Homo sapiens OX=9606 GN=ACE PE=1 SV=1	13.989	5.51302	7	8	7	1	1306	149.62	6.39	High	Master Protein	0.316	0	54.78	7	94.3	224	275.4	347.9	351.9	553.4	349.7	221.3	188.6	115.7	113.1	39.2762	8.49923	12	15	12	1	1306	149.62	6.39	High	Master Protein	0.674	0	216.849	12	302.6	390	448.5	657.7	836.4	846.8
Q9BYF1	ACE2	Angiotensin-converting enzyme 2 OS=Homo sapiens OX=9606 GN=ACE2 PE=1 SV=2	NA	NA	NA	NA	NA	NA	NA	NA	NA	NA	NA	NA	NA	NA	NA	NA	NA	NA	NA	NA	NA	NA	NA	NA	NA	NA	0.405276	0.869565	1	1	1	1	805	92.404	5.54	Low	Master Protein	0.061	0	0	1	NA	NA	NA	NA	NA	NA
Q5QJU3	ACER2	Alkaline ceramidase 2 OS=Homo sapiens OX=9606 GN=ACER2 PE=1 SV=2	NA	NA	NA	NA	NA	NA	NA	NA	NA	NA	NA	NA	NA	NA	NA	NA	NA	NA	NA	NA	NA	NA	NA	NA	NA	NA	0.573651	2.18182	1	1	1	1	275	31.288	7.65	Low	Master Protein	0.778	0	15.67	1	25.2	61.9	96.5	147.6	118.6	84.9
P22303	ACHE	Acetylcholinesterase OS=Homo sapiens OX=9606 GN=ACHE PE=1 SV=1	NA	NA	NA	NA	NA	NA	NA	NA	NA	NA	NA	NA	NA	NA	NA	NA	NA	NA	NA	NA	NA	NA	NA	NA	NA	NA	1.4011	1.9544	1	1	1	1	614	67.753	6.29	Low	Master Protein	0.08	0	40.37	1	NA	NA	NA	NA	NA	NA
Q9UKV3	ACIN1	Apoptotic chromatin condensation inducer in the nucleus OS=Homo sapiens OX=9606 GN=ACIN1 PE=1 SV=2	259.173	37.5839	45	99	42	1	1341	151.771	6.43	High	Master Protein	6.92	3	1931.4	45	10221.1	1070.4	1370.4	1812	1607.8	3895.3	3320.4	3329.1	7132.6	4765.4	1207.9	319.81	37.6585	49	127	46	1	1341	151.771	6.43	High	Master Protein	11.999	4	1736.82	49	9233.6	1890.4	1908	1816.2	1844.5	2509.8
P53396	ACLY	ATP-citrate synthase OS=Homo sapiens OX=9606 GN=ACLY PE=1 SV=3	389.659	55.5858	52	216	52	1	1101	120.762	7.33	High	Master Protein	39.92	0	3837.73	52	5040.1	2542.4	3381.1	5156.9	4414.3	7855.5	5867	5933.6	8320.5	17088.9	13072.5	466.362	55.1317	55	231	55	1	1101	120.762	7.33	High	Master Protein	54.753	0	4108.52	55	5621.7	5102.5	5571.1	6986.1	8083.6	10659.7
P21399	ACO1	Cytoplasmic aconitate hydratase OS=Homo sapiens OX=9606 GN=ACO1 PE=1 SV=3	60.6801	26.7717	21	23	21	1	889	98.337	6.68	High	Master Protein	1.63	0	391.722	21	387.9	462.6	571.2	993.2	828.9	1434.5	1039.7	1047.8	1068.8	1028.3	3656.8	73.6114	27.1091	20	22	19	1	889	98.337	6.68	High	Master Protein	1.63	0	328.483	20	328.8	435.3	505.8	632.7	677.2	719.2
Q99798	ACO2	Aconitate hydratase mitochondrial OS=Homo sapiens OX=9606 GN=ACO2 PE=1 SV=2	278.475	61.6667	38	114	38	1	780	85.372	7.61	High	Master Protein	66.494	0	1995.59	38	1241.4	7326.2	9236.8	6836.5	2104.8	1892.4	1137.8	856.6	902.9	914.2	744.8	375.329	55.641	39	139	39	1	780	85.372	7.61	High	Master Protein	131.419	0	1888.25	39	1781.8	23436.9	22133	13099.2	4506.2	2366.3
Q86TX2	ACOT1	Acyl-coenzyme A thioesterase 1 OS=Homo sapiens OX=9606 GN=ACOT1 PE=1 SV=1	89.615	50.5938	16	30	16	1	421	46.248	7.34	High	Master Protein	6.667	0	656.531	16	323	1673.2	2093.1	1366.4	544.9	516	313.2	274.8	291.3	321.3	567.8	110.836	37.2922	14	35	14	1	421	46.248	7.34	High	Master Protein	7.377	0	729.177	14	489.3	6219.1	5845	3458.4	1157.2	617.9
Q8WXI4	ACOT11	Acyl-coenzyme A thioesterase 11 OS=Homo sapiens OX=9606 GN=ACOT11 PE=1 SV=1	NA	NA	NA	NA	NA	NA	NA	NA	NA	NA	NA	NA	NA	NA	NA	NA	NA	NA	NA	NA	NA	NA	NA	NA	NA	NA	1.65014	3.45964	1	3	1	1	607	68.449	8.35	Low	Master Protein	0.061	0	0	1	NA	NA	NA	NA	NA	NA
Q8WYK0	ACOT12	Acetyl-coenzyme A thioesterase OS=Homo sapiens OX=9606 GN=ACOT12 PE=1 SV=1	NA	NA	NA	NA	NA	NA	NA	NA	NA	NA	NA	NA	NA	NA	NA	NA	NA	NA	NA	NA	NA	NA	NA	NA	NA	NA	NA	NA	NA	NA	NA	NA	NA	NA	NA	NA	NA	NA	NA	NA	NA	NA	NA	NA	NA	NA	NA
Q9NPJ3	ACOT13	Acyl-coenzyme A thioesterase 13 OS=Homo sapiens OX=9606 GN=ACOT13 PE=1 SV=1	33.9883	67.1429	7	13	7	1	140	14.951	9.14	High	Master Protein	12.335	0	442.949	7	184.3	1196.9	1591.6	1199.8	394.8	444.8	305.4	208	175.7	173.3	132.3	46.2695	42.8571	6	14	6	1	140	14.951	9.14	High	Master Protein	30.623	0	369.775	6	162.4	1667.6	1580.2	926.7	349.3	227.1
P49753	ACOT2	Acyl-coenzyme A thioesterase 2 mitochondrial OS=Homo sapiens OX=9606 GN=ACOT2 PE=1 SV=6	NA	NA	NA	NA	NA	NA	NA	NA	NA	NA	NA	NA	NA	NA	NA	NA	NA	NA	NA	NA	NA	NA	NA	NA	NA	NA	NA	NA	NA	NA	NA	NA	NA	NA	NA	NA	NA	NA	NA	NA	NA	NA	NA	NA	NA	NA	NA
Q8N9L9	ACOT4	Peroxisomal succinyl-coenzyme A thioesterase OS=Homo sapiens OX=9606 GN=ACOT4 PE=1 SV=2	NA	NA	NA	NA	NA	NA	NA	NA	NA	NA	NA	NA	NA	NA	NA	NA	NA	NA	NA	NA	NA	NA	NA	NA	NA	NA	NA	NA	NA	NA	NA	NA	NA	NA	NA	NA	NA	NA	NA	NA	NA	NA	NA	NA	NA	NA	NA
O00154	ACOT7	Cytosolic acyl coenzyme A thioester hydrolase OS=Homo sapiens OX=9606 GN=ACOT7 PE=1 SV=3	106.394	46.0526	14	32	14	1	380	41.769	8.54	High	Master Protein	14.199	0	801.479	14	220.6	240.5	286.7	550.4	444.2	726.9	471.6	530.2	655.2	431.4	3124.4	119.972	52.8947	17	37	17	1	380	41.769	8.54	High	Master Protein	19.806	0	699.071	17	413.9	688.5	713.5	972.2	1017.8	1079
O14734	ACOT8	Acyl-coenzyme A thioesterase 8 OS=Homo sapiens OX=9606 GN=ACOT8 PE=1 SV=1	69.1918	44.8276	14	23	14	1	319	35.891	7.56	High	Master Protein	10.288	0	479.242	14	492.9	518.4	845.9	1817.8	2015.2	2713	1239.3	417.9	287.4	299.3	253.2	74.6	42.6332	13	27	13	1	319	35.891	7.56	High	Master Protein	11.743	0	358.247	13	396.7	602.2	840	1375.5	1962.6	1898.5
Q9Y305	ACOT9	Acyl-coenzyme A thioesterase 9 mitochondrial OS=Homo sapiens OX=9606 GN=ACOT9 PE=1 SV=2	88.9492	42.8246	17	30	17	1	439	49.87	8.6	High	Master Protein	6.279	0	532.842	17	465.9	2657.7	3563.6	2557.7	918.7	1081.5	754.8	590.4	531	462.5	325.2	129.843	48.9749	21	51	21	1	439	49.87	8.6	High	Master Protein	16.433	0	673.569	21	892.9	6080.4	5948.9	3611.8	1502.5	989.8
Q15067	ACOX1	Peroxisomal acyl-coenzyme A oxidase 1 OS=Homo sapiens OX=9606 GN=ACOX1 PE=1 SV=3	147.003	43.3333	21	43	21	1	660	74.376	8.16	High	Master Protein	7.338	0	1183.16	21	908	1192.3	1989.5	4423.8	4916	6787.8	2974.9	965.4	548.3	480.1	618	207.555	51.9697	28	58	28	1	660	74.376	8.16	High	Master Protein	17.33	0	1148.2	28	909.4	1957.5	3173.1	5658.3	8308.8	7704.6
Q99424	ACOX2	Peroxisomal acyl-coenzyme A oxidase 2 OS=Homo sapiens OX=9606 GN=ACOX2 PE=1 SV=1	NA	NA	NA	NA	NA	NA	NA	NA	NA	NA	NA	NA	NA	NA	NA	NA	NA	NA	NA	NA	NA	NA	NA	NA	NA	NA	NA	NA	NA	NA	NA	NA	NA	NA	NA	NA	NA	NA	NA	NA	NA	NA	NA	NA	NA	NA	NA
O15254	ACOX3	Peroxisomal acyl-coenzyme A oxidase 3 OS=Homo sapiens OX=9606 GN=ACOX3 PE=1 SV=2	20.0796	12.2857	6	6	6	1	700	77.58	7.25	High	Master Protein	0.369	0	141.03	6	46.8	61.7	75	115.4	123.8	194.7	118.8	69.4	85.3	124.1	44.3	34.1867	16.2857	10	10	10	1	700	77.58	7.25	High	Master Protein	0.688	0	226.47	10	112.8	284.8	356.7	514.5	675.6	692.7
P24666	ACP1	Low molecular weight phosphotyrosine protein phosphatase OS=Homo sapiens OX=9606 GN=ACP1 PE=1 SV=3	41.8915	43.038	5	13	5	1	158	18.031	6.74	High	Master Protein	6.943	0	483.974	5	111.7	214.8	246.8	368.3	267	416.6	307.6	364.8	369.5	305.2	1831.2	61.3954	58.2278	6	14	6	1	158	18.031	6.74	High	Master Protein	11.589	0	426.594	6	70.8	319.3	331.2	271.1	201	187.2
P11117	ACP2	Lysosomal acid phosphatase OS=Homo sapiens OX=9606 GN=ACP2 PE=1 SV=3	56.2598	34.279	13	29	13	1	423	48.313	6.74	High	Master Protein	5.062	0	499.857	13	277.6	486.1	925.9	2225.9	2216.7	2157.3	1027	496	419.6	370.8	350.5	74.5476	34.5154	13	27	13	1	423	48.313	6.74	High	Master Protein	6.406	0	471.308	13	337.5	699.4	1162.1	2072.5	2777.4	2004.3
Q9NPH0	ACP6	Lysophosphatidic acid phosphatase type 6 OS=Homo sapiens OX=9606 GN=ACP6 PE=1 SV=3	22.1191	13.0841	5	6	5	1	428	48.855	6.47	High	Master Protein	0.874	0	161.883	5	80.8	394.3	496.7	383.1	159.3	215.5	159.3	122	118.7	114.6	151.2	45.5653	29.9065	8	11	8	1	428	48.855	6.47	High	Master Protein	2.162	0	181.61	8	156.3	1148.4	1073.1	681.3	334	246.5
P10323	ACR	Acrosin OS=Homo sapiens OX=9606 GN=ACR PE=2 SV=4	NA	NA	NA	NA	NA	NA	NA	NA	NA	NA	NA	NA	NA	NA	NA	NA	NA	NA	NA	NA	NA	NA	NA	NA	NA	NA	NA	NA	NA	NA	NA	NA	NA	NA	NA	NA	NA	NA	NA	NA	NA	NA	NA	NA	NA	NA	NA
Q8NEB7	ACRBP	Acrosin-binding protein OS=Homo sapiens OX=9606 GN=ACRBP PE=2 SV=1	NA	NA	NA	NA	NA	NA	NA	NA	NA	NA	NA	NA	NA	NA	NA	NA	NA	NA	NA	NA	NA	NA	NA	NA	NA	NA	NA	NA	NA	NA	NA	NA	NA	NA	NA	NA	NA	NA	NA	NA	NA	NA	NA	NA	NA	NA	NA
Q96GR2	ACSBG1	Long-chain-fatty-acid--CoA ligase ACSBG1 OS=Homo sapiens OX=9606 GN=ACSBG1 PE=2 SV=2	NA	NA	NA	NA	NA	NA	NA	NA	NA	NA	NA	NA	NA	NA	NA	NA	NA	NA	NA	NA	NA	NA	NA	NA	NA	NA	NA	NA	NA	NA	NA	NA	NA	NA	NA	NA	NA	NA	NA	NA	NA	NA	NA	NA	NA	NA	NA
Q5FVE4	ACSBG2	Long-chain-fatty-acid--CoA ligase ACSBG2 OS=Homo sapiens OX=9606 GN=ACSBG2 PE=1 SV=2	NA	NA	NA	NA	NA	NA	NA	NA	NA	NA	NA	NA	NA	NA	NA	NA	NA	NA	NA	NA	NA	NA	NA	NA	NA	NA	NA	NA	NA	NA	NA	NA	NA	NA	NA	NA	NA	NA	NA	NA	NA	NA	NA	NA	NA	NA	NA
Q96CM8	ACSF2	Acyl-CoA synthetase family member 2 mitochondrial OS=Homo sapiens OX=9606 GN=ACSF2 PE=1 SV=2	41.0395	21.9512	12	15	12	1	615	68.081	7.55	High	Master Protein	1.548	0	245.747	12	262.8	981.8	1260.1	880.5	350.6	437.5	322.4	269.8	269.8	252.8	136.2	72.305	25.5285	13	17	13	1	615	68.081	7.55	High	Master Protein	2.398	0	392.431	13	176.4	1923.8	1745.3	1010.1	330.7	191.2
Q4G176	ACSF3	Acyl-CoA synthetase family member 3 mitochondrial OS=Homo sapiens OX=9606 GN=ACSF3 PE=1 SV=3	24.465	12.1528	7	9	7	1	576	64.089	8.37	High	Master Protein	0.624	0	166.723	7	173.9	853.3	1079.5	778.9	284.4	327.7	248.6	198.1	231.7	173.6	208.7	56.9541	34.375	19	24	18	1	576	64.089	8.37	High	Master Protein	2.57	0	311.25	19	540.6	4910.2	4561.7	2595.4	889.5	557.7
P33121	ACSL1	Long-chain-fatty-acid--CoA ligase 1 OS=Homo sapiens OX=9606 GN=ACSL1 PE=1 SV=1	32.1948	12.7507	8	10	8	1	698	77.893	7.15	High	Master Protein	0.805	0	207.578	8	136.5	197.6	319.7	473	434.1	630.5	337.9	194.1	184.4	177.1	243.1	85.4482	28.0802	19	26	19	1	698	77.893	7.15	High	Master Protein	3.125	0	422.973	19	603.4	1290.6	1552.5	1752.1	1826.4	1763.3
O95573	ACSL3	Long-chain-fatty-acid--CoA ligase 3 OS=Homo sapiens OX=9606 GN=ACSL3 PE=1 SV=3	272.097	55	31	96	28	1	720	80.368	8.38	High	Master Protein	46.315	3	2536.39	31	1786.3	2547.2	3825	6893.5	7324.7	10342.8	5369.6	2208.6	1316.2	964.7	1007.6	294.435	50.6944	31	114	28	1	720	80.368	8.38	High	Master Protein	43.668	1	2391.8	31	2845.3	4827.6	6320.7	9956.9	13723.8	13512.4
O60488	ACSL4	Long-chain-fatty-acid--CoA ligase 4 OS=Homo sapiens OX=9606 GN=ACSL4 PE=1 SV=2	195.343	51.7581	29	75	26	1	711	79.137	8.38	High	Master Protein	18.953	0	1533.08	29	817.2	2437.3	3464.8	3653.9	2786.4	4006.2	2508	1365.2	1169	991.5	1106.6	229.402	51.6174	30	73	26	1	711	79.137	8.38	High	Master Protein	20.135	0	1289.4	30	1082.1	5296.3	5596	4823.7	4283	4024.6
Q9ULC5	ACSL5	Long-chain-fatty-acid--CoA ligase 5 OS=Homo sapiens OX=9606 GN=ACSL5 PE=1 SV=1	NA	NA	NA	NA	NA	NA	NA	NA	NA	NA	NA	NA	NA	NA	NA	NA	NA	NA	NA	NA	NA	NA	NA	NA	NA	NA	NA	NA	NA	NA	NA	NA	NA	NA	NA	NA	NA	NA	NA	NA	NA	NA	NA	NA	NA	NA	NA
Q9UKU0	ACSL6	Long-chain-fatty-acid--CoA ligase 6 OS=Homo sapiens OX=9606 GN=ACSL6 PE=2 SV=4	19.264	11.7647	6	8	6	1	697	77.702	7.43	High	Master Protein	0.551	0	79.54	6	23.2	31.6	37.7	63.5	54.8	76.3	53.9	31.2	35.7	57.8	21.6	29.7879	15.9254	9	9	9	1	697	77.702	7.43	High	Master Protein	0.638	0	167.179	9	122.7	195.8	241.8	311.5	380.6	402.4
Q08AH1	ACSM1	Acyl-coenzyme A synthetase ACSM1 mitochondrial OS=Homo sapiens OX=9606 GN=ACSM1 PE=1 SV=1	NA	NA	NA	NA	NA	NA	NA	NA	NA	NA	NA	NA	NA	NA	NA	NA	NA	NA	NA	NA	NA	NA	NA	NA	NA	NA	NA	NA	NA	NA	NA	NA	NA	NA	NA	NA	NA	NA	NA	NA	NA	NA	NA	NA	NA	NA	NA
Q08AH3	ACSM2A	Acyl-coenzyme A synthetase ACSM2A mitochondrial OS=Homo sapiens OX=9606 GN=ACSM2A PE=1 SV=2	1.43325	4.85269	2	4	2	1	577	64.182	8.09	Low	Master Protein	0.141	0	0	2	5.8	5.5	5.5	11.1	12.2	36.5	22	19.4	17.3	10.9	4.4	0.600499	2.25303	1	1	1	1	577	64.182	8.09	Low	Master Protein	0.068	0	0	1	28	40	46.7	53.5	45.3	50.9
Q53FZ2	ACSM3	Acyl-coenzyme A synthetase ACSM3 mitochondrial OS=Homo sapiens OX=9606 GN=ACSM3 PE=1 SV=2	NA	NA	NA	NA	NA	NA	NA	NA	NA	NA	NA	NA	NA	NA	NA	NA	NA	NA	NA	NA	NA	NA	NA	NA	NA	NA	NA	NA	NA	NA	NA	NA	NA	NA	NA	NA	NA	NA	NA	NA	NA	NA	NA	NA	NA	NA	NA
P0C7M7	ACSM4	Acyl-coenzyme A synthetase ACSM4 mitochondrial OS=Homo sapiens OX=9606 GN=ACSM4 PE=2 SV=1	NA	NA	NA	NA	NA	NA	NA	NA	NA	NA	NA	NA	NA	NA	NA	NA	NA	NA	NA	NA	NA	NA	NA	NA	NA	NA	NA	NA	NA	NA	NA	NA	NA	NA	NA	NA	NA	NA	NA	NA	NA	NA	NA	NA	NA	NA	NA
Q6NUN0	ACSM5	Acyl-coenzyme A synthetase ACSM5 mitochondrial OS=Homo sapiens OX=9606 GN=ACSM5 PE=1 SV=2	NA	NA	NA	NA	NA	NA	NA	NA	NA	NA	NA	NA	NA	NA	NA	NA	NA	NA	NA	NA	NA	NA	NA	NA	NA	NA	NA	NA	NA	NA	NA	NA	NA	NA	NA	NA	NA	NA	NA	NA	NA	NA	NA	NA	NA	NA	NA
Q6P461	ACSM6	Acyl-coenzyme A synthetase ACSM6 mitochondrial OS=Homo sapiens OX=9606 GN=ACSM6 PE=2 SV=3	NA	NA	NA	NA	NA	NA	NA	NA	NA	NA	NA	NA	NA	NA	NA	NA	NA	NA	NA	NA	NA	NA	NA	NA	NA	NA	0.872247	3.75	1	1	1	1	480	53.55	8.41	Low	Master Protein	0.093	0	0	1	NA	NA	NA	NA	NA	NA
Q9NUB1	ACSS1	Acetyl-coenzyme A synthetase 2-like mitochondrial OS=Homo sapiens OX=9606 GN=ACSS1 PE=1 SV=2	77.4476	37.7358	19	29	19	1	689	74.809	7.11	High	Master Protein	3.85	0	571.013	19	568.9	2745.6	3647.4	2461	779.7	711.7	481.7	382	328.6	356.2	338.2	123.154	35.1234	21	39	21	1	689	74.809	7.11	High	Master Protein	6.197	0	758.738	21	764.4	5646.6	5294.2	3177.1	1252.8	827.7
Q9NR19	ACSS2	Acetyl-coenzyme A synthetase cytoplasmic OS=Homo sapiens OX=9606 GN=ACSS2 PE=1 SV=1	NA	NA	NA	NA	NA	NA	NA	NA	NA	NA	NA	NA	NA	NA	NA	NA	NA	NA	NA	NA	NA	NA	NA	NA	NA	NA	17.206	7.98859	6	8	5	1	701	78.529	6.46	High	Master Protein	0.501	0	82.146	6	98.4	130.8	121.8	150.7	170.2	178.2
Q9H6R3	ACSS3	Acyl-CoA synthetase short-chain family member 3 mitochondrial OS=Homo sapiens OX=9606 GN=ACSS3 PE=1 SV=1	7.97179	5.39359	4	4	4	1	686	74.73	8.63	High	Master Protein	0.166	0	60.74	4	51.7	86.5	107.7	107.8	54.1	80.8	57	62	68.8	89.6	199	32.7629	15.0146	10	13	10	1	686	74.73	8.63	High	Master Protein	0.848	0	167.527	10	166.1	1047.6	1019.7	662.6	321.8	251.3
P68133	ACTA1	Actin alpha skeletal muscle OS=Homo sapiens OX=9606 GN=ACTA1 PE=1 SV=1	NA	NA	NA	NA	NA	NA	NA	NA	NA	NA	NA	NA	NA	NA	NA	NA	NA	NA	NA	NA	NA	NA	NA	NA	NA	NA	275.493	54.6419	23	554	1	1	377	42.024	5.39	High	Master Protein	2461.09	0	5696.47	23	15.7	11.6	13.4	18	19.8	13.3
P62736	ACTA2	Actin aortic smooth muscle OS=Homo sapiens OX=9606 GN=ACTA2 PE=1 SV=1	NA	NA	NA	NA	NA	NA	NA	NA	NA	NA	NA	NA	NA	NA	NA	NA	NA	NA	NA	NA	NA	NA	NA	NA	NA	NA	NA	NA	NA	NA	NA	NA	NA	NA	NA	NA	NA	NA	NA	NA	NA	NA	NA	NA	NA	NA	NA
P60709	ACTB	Actin cytoplasmic 1 OS=Homo sapiens OX=9606 GN=ACTB PE=1 SV=1	582.089	78.9333	27	1204	2	1	375	41.71	5.48	High	Master Protein	999999	0	17179.3	27	361.9	635.2	724.4	1423.1	1436.9	1856.5	979.2	551.5	533.9	449.9	2155.9	721.58	80.2667	31	1217	2	1	375	41.71	5.48	High	Master Protein	2.46209e+06	68	27206.1	31	8639.4	27106.5	31833.6	55235.4	81940	75980.8
Q562R1	ACTBL2	Beta-actin-like protein 2 OS=Homo sapiens OX=9606 GN=ACTBL2 PE=1 SV=2	90.4227	20.2128	8	222	1	1	376	41.976	5.59	High	Master Protein	16.783	0	3323.52	8	6.8	8.8	6.3	13.2	12.2	16.8	12.7	6.9	10.1	6.1	7.6	97.6554	21.0106	10	274	2	1	376	41.976	5.59	High	Master Protein	15.156	0	2674.33	10	12.4	17.8	23.5	31.7	48.3	46.9
P68032	ACTC1	Actin alpha cardiac muscle 1 OS=Homo sapiens OX=9606 GN=ACTC1 PE=1 SV=1	209.327	50.1326	19	478	5	1	377	41.992	5.39	High	Master Protein	817.547	0	6321.81	19	641.1	1725.8	1928.4	4505.7	4745	6493.9	3207.8	1749.5	1334.9	1177.8	7295.3	276.473	54.6419	23	554	1	1	377	41.992	5.39	High	Master Protein	2461.09	4	5691.38	23	800.5	2864.6	3524.7	6387.5	9867.1	8661.4
P63261	ACTG1	Actin cytoplasmic 2 OS=Homo sapiens OX=9606 GN=ACTG1 PE=1 SV=1	586.555	79.2	28	1202	3	1	375	41.766	5.48	High	Master Protein	1.10529e+06	64	17232.7	28	4639.7	12549.4	14243.4	28919.7	31726.2	43325.2	22576.7	12462.6	10451.2	9751.8	45387.1	723.286	80.2667	31	1172	2	1	375	41.766	5.48	High	Master Protein	2.72134e+06	0	26258.1	31	309.1	913.4	1165.6	2168.3	3256.8	2855.4
O96019	ACTL6A	Actin-like protein 6A OS=Homo sapiens OX=9606 GN=ACTL6A PE=1 SV=1	95.2389	53.8462	16	36	16	1	429	47.43	5.6	High	Master Protein	14.505	0	588.587	16	5906.2	725.6	834.8	996.3	632	1056.8	777.3	655.7	831.4	735.2	1421.1	124.913	51.2821	16	36	16	1	429	47.43	5.6	High	Master Protein	18.307	0	730.588	16	6763.3	1268.1	1146.1	935.4	861.4	818.5
Q9Y615	ACTL7A	Actin-like protein 7A OS=Homo sapiens OX=9606 GN=ACTL7A PE=1 SV=1	NA	NA	NA	NA	NA	NA	NA	NA	NA	NA	NA	NA	NA	NA	NA	NA	NA	NA	NA	NA	NA	NA	NA	NA	NA	NA	NA	NA	NA	NA	NA	NA	NA	NA	NA	NA	NA	NA	NA	NA	NA	NA	NA	NA	NA	NA	NA
Q9Y614	ACTL7B	Actin-like protein 7B OS=Homo sapiens OX=9606 GN=ACTL7B PE=2 SV=1	NA	NA	NA	NA	NA	NA	NA	NA	NA	NA	NA	NA	NA	NA	NA	NA	NA	NA	NA	NA	NA	NA	NA	NA	NA	NA	0.402524	1.92771	1	1	1	1	415	45.205	5.49	Low	Master Protein	0.11	0	0	1	NA	NA	NA	NA	NA	NA
Q9H568	ACTL8	Actin-like protein 8 OS=Homo sapiens OX=9606 GN=ACTL8 PE=1 SV=1	21.2179	19.1257	6	8	6	1	366	41.334	6.14	High	Master Protein	1.637	0	139.323	6	73.8	57	63.4	99.1	89.3	169.4	124.3	106.1	131.6	200.2	208.9	28.1025	17.4863	5	10	5	1	366	41.334	6.14	High	Master Protein	1.976	0	163.026	5	64.8	58.7	67.9	70.4	68.4	76.9
Q8TC94	ACTL9	Actin-like protein 9 OS=Homo sapiens OX=9606 GN=ACTL9 PE=1 SV=3	NA	NA	NA	NA	NA	NA	NA	NA	NA	NA	NA	NA	NA	NA	NA	NA	NA	NA	NA	NA	NA	NA	NA	NA	NA	NA	NA	NA	NA	NA	NA	NA	NA	NA	NA	NA	NA	NA	NA	NA	NA	NA	NA	NA	NA	NA	NA
P12814	ACTN1	Alpha-actinin-1 OS=Homo sapiens OX=9606 GN=ACTN1 PE=1 SV=2	438.695	65.3587	50	189	29	1	892	102.993	5.41	High	Master Protein	65.019	3	4846.35	50	660.1	1435.2	1642.7	3288.4	3834.8	5345.3	2839.4	1415.6	1174.2	908.4	4372.2	461.305	60.7623	49	193	28	1	892	102.993	5.41	High	Master Protein	46.004	2	4197.25	49	842	2358.2	2722	4289.1	6338.2	5795.4
P35609	ACTN2	Alpha-actinin-2 OS=Homo sapiens OX=9606 GN=ACTN2 PE=1 SV=1	NA	NA	NA	NA	NA	NA	NA	NA	NA	NA	NA	NA	NA	NA	NA	NA	NA	NA	NA	NA	NA	NA	NA	NA	NA	NA	NA	NA	NA	NA	NA	NA	NA	NA	NA	NA	NA	NA	NA	NA	NA	NA	NA	NA	NA	NA	NA
Q08043	ACTN3	Alpha-actinin-3 OS=Homo sapiens OX=9606 GN=ACTN3 PE=1 SV=2	102.096	14.3174	13	40	2	1	901	103.176	5.52	High	Master Protein	1.548	0	1089.21	13	NA	NA	NA	NA	NA	NA	NA	NA	NA	NA	NA	97.2651	13.4295	13	34	3	1	901	103.176	5.52	High	Master Protein	1.207	0	777.603	13	NA	NA	NA	NA	NA	NA
O43707	ACTN4	Alpha-actinin-4 OS=Homo sapiens OX=9606 GN=ACTN4 PE=1 SV=2	706.877	75.8507	59	387	41	1	911	104.788	5.44	High	Master Protein	773.264	21	8089.64	59	2240	6901.1	8062	16262.8	17503.5	22673	11567.3	5651	5164.5	3743.8	22633.7	789.569	75.0823	64	372	44	1	911	104.788	5.44	High	Master Protein	718.686	24	7415.32	64	3154.9	11146.2	13062.9	21672.6	31560.4	28107.3
Q9NZ32	ACTR10	Actin-related protein 10 OS=Homo sapiens OX=9606 GN=ACTR10 PE=1 SV=1	63.9311	43.6451	14	25	13	1	417	46.277	7.37	High	Master Protein	3.507	0	582.154	14	370.3	388.1	450.9	688.3	702.9	1556.9	1225.3	926.7	781.5	1509.2	518.5	70.8517	46.5228	15	20	14	1	417	46.277	7.37	High	Master Protein	3.507	0	375.15	15	668.7	745	759.8	874.9	925.6	1020.2
P61163	ACTR1A	Alpha-centractin OS=Homo sapiens OX=9606 GN=ACTR1A PE=1 SV=1	169.428	54.2553	20	109	12	1	376	42.587	6.64	High	Master Protein	89.474	8	1994.51	20	2051.7	1260.2	1557.4	2424	2418	6054	4924.5	3911.5	2836	5889.7	2125.4	125.101	52.1277	19	77	10	1	376	42.587	6.64	High	Master Protein	29.079	7	710.169	19	1884.9	2238.5	1938.5	2073.2	2014.5	2151.4
P42025	ACTR1B	Beta-centractin OS=Homo sapiens OX=9606 GN=ACTR1B PE=1 SV=1	68.0439	40.6915	13	58	6	1	376	42.267	6.4	High	Master Protein	8.047	0	972.78	13	118.2	96.4	106	178.6	166.5	344.1	265.1	213.9	159.8	298.9	120.3	67.3535	42.2872	15	32	7	1	376	42.267	6.4	High	Master Protein	8.047	0	314.547	15	175.7	310.4	314	351.3	303.3	271.8
P61160	ACTR2	Actin-related protein 2 OS=Homo sapiens OX=9606 GN=ACTR2 PE=1 SV=1	140.722	45.4315	17	90	16	1	394	44.732	6.74	High	Master Protein	58.255	0	1545	17	1239.5	932.2	1172.3	1853	1920.5	4653.5	3611.1	2718.2	2252.4	1858.5	1361	178.863	43.9086	20	89	19	1	394	44.732	6.74	High	Master Protein	135.887	0	1264.78	20	1926.7	1951.7	2001.3	2378.4	2647	3401.1
P61158	ACTR3	Actin-related protein 3 OS=Homo sapiens OX=9606 GN=ACTR3 PE=1 SV=3	154.272	55.7416	19	73	15	1	418	47.341	5.88	High	Master Protein	35.747	4	1893.61	19	1933.2	1312.3	1635.9	2640.5	2976.7	7340.6	5673.4	4286.1	3355.7	3032.1	1374.6	185.924	56.6986	20	61	16	1	418	47.341	5.88	High	Master Protein	53.844	5	1559.33	20	2768.5	2334.4	2327.1	2999.6	3555.2	4682.1
Q9P1U1	ACTR3B	Actin-related protein 3B OS=Homo sapiens OX=9606 GN=ACTR3B PE=2 SV=1	33.7499	29.6651	11	26	7	1	418	47.577	5.88	High	Master Protein	3.062	0	489.502	11	125.1	98.5	108.7	193.3	177.4	343.9	249.8	199.2	181.4	161.6	110.6	46.0948	27.7512	10	22	6	1	418	47.577	5.88	High	Master Protein	3.489	0	449.635	10	131.4	112.7	123.6	150.8	177.1	210.9
Q9H9F9	ACTR5	Actin-related protein 5 OS=Homo sapiens OX=9606 GN=ACTR5 PE=1 SV=2	18.744	10.3789	6	6	6	1	607	68.254	5.27	High	Master Protein	0.532	0	180.98	6	241.2	39.9	40.7	54.5	53.5	97.8	73.4	66.9	67.9	60	109.3	19.0166	10.7084	6	6	6	1	607	68.254	5.27	High	Master Protein	0.668	0	91.94	6	449.5	105.6	103.1	99.7	96.6	84.5
Q9GZN1	ACTR6	Actin-related protein 6 OS=Homo sapiens OX=9606 GN=ACTR6 PE=1 SV=1	16.8112	21.7172	7	7	7	1	396	45.781	5.03	High	Master Protein	0.957	0	109.084	7	516.1	80.6	87.7	115	94.9	149.5	118.2	97.4	111.4	131.1	224.4	29.7803	22.4747	7	8	7	1	396	45.781	5.03	High	Master Protein	1.154	0	142.265	7	590.7	151.4	166.9	150.2	177.2	178.9
Q9H981	ACTR8	Actin-related protein 8 OS=Homo sapiens OX=9606 GN=ACTR8 PE=1 SV=2	27.9871	15.8654	9	9	9	1	624	70.439	7.78	High	Master Protein	0.679	0	126.207	9	651.5	163.4	201.3	259.5	244.8	540.3	448.1	371.9	466.5	487.8	256.9	53.3946	24.8397	16	20	15	1	624	70.439	7.78	High	Master Protein	1.818	0	275.871	16	1515	695.8	704.4	707.9	651.7	749.5
Q8TDG2	ACTRT1	Actin-related protein T1 OS=Homo sapiens OX=9606 GN=ACTRT1 PE=2 SV=2	NA	NA	NA	NA	NA	NA	NA	NA	NA	NA	NA	NA	NA	NA	NA	NA	NA	NA	NA	NA	NA	NA	NA	NA	NA	NA	NA	NA	NA	NA	NA	NA	NA	NA	NA	NA	NA	NA	NA	NA	NA	NA	NA	NA	NA	NA	NA
Q9BYD9	ACTRT3	Actin-related protein T3 OS=Homo sapiens OX=9606 GN=ACTRT3 PE=2 SV=1	NA	NA	NA	NA	NA	NA	NA	NA	NA	NA	NA	NA	NA	NA	NA	NA	NA	NA	NA	NA	NA	NA	NA	NA	NA	NA	NA	NA	NA	NA	NA	NA	NA	NA	NA	NA	NA	NA	NA	NA	NA	NA	NA	NA	NA	NA	NA
Q04771	ACVR1	Activin receptor type-1 OS=Homo sapiens OX=9606 GN=ACVR1 PE=1 SV=1	NA	NA	NA	NA	NA	NA	NA	NA	NA	NA	NA	NA	NA	NA	NA	NA	NA	NA	NA	NA	NA	NA	NA	NA	NA	NA	11.5257	7.85855	3	3	3	1	509	57.116	7.33	High	Master Protein	0.369	0	76.1367	3	37.9	87.6	97.4	142.5	171	158.9
P36896	ACVR1B	Activin receptor type-1B OS=Homo sapiens OX=9606 GN=ACVR1B PE=1 SV=1	17.6262	8.71287	4	5	1	1	505	56.77	7.03	High	Master Protein	0.557	0	141.52	4	NA	NA	NA	NA	NA	NA	NA	NA	NA	NA	NA	24.3816	14.2574	7	7	6	1	505	56.77	7.03	High	Master Protein	0.859	0	97.2119	7	131.1	296.1	343.9	464.6	536.1	506.4
P27037	ACVR2A	Activin receptor type-2A OS=Homo sapiens OX=9606 GN=ACVR2A PE=1 SV=1	4.73306	2.92398	1	1	1	1	513	57.81	5.92	Medium	Master Protein	0.083	0	48.65	1	8.2	19	29.9	26	18.3	26.8	16.4	10.9	10.1	10.3	13.7	17.4599	13.2554	6	7	5	1	513	57.81	5.92	High	Master Protein	0.743	0	75.25	6	10.1	44	54.1	62.6	93.5	81.7
Q13705	ACVR2B	Activin receptor type-2B OS=Homo sapiens OX=9606 GN=ACVR2B PE=1 SV=3	NA	NA	NA	NA	NA	NA	NA	NA	NA	NA	NA	NA	NA	NA	NA	NA	NA	NA	NA	NA	NA	NA	NA	NA	NA	NA	8.15757	6.44531	4	5	3	1	512	57.687	5.69	Medium	Master Protein	0.468	0	41.88	4	65.9	88.2	93.6	145	179.9	181.7
Q03154	ACY1	Aminoacylase-1 OS=Homo sapiens OX=9606 GN=ACY1 PE=1 SV=1	3.26777	1.96078	1	1	1	1	408	45.856	6.18	Low	Master Protein	0.093	0	35.7	1	NA	NA	NA	NA	NA	NA	NA	NA	NA	NA	NA	10.7319	8.57843	3	3	3	1	408	45.856	6.18	High	Master Protein	0.304	0	80.6811	3	31.8	51.4	47.8	62.6	69	79.6
Q96HD9	ACY3	N-acyl-aromatic-L-amino acid amidohydrolase (carboxylate-forming) OS=Homo sapiens OX=9606 GN=ACY3 PE=1 SV=1	NA	NA	NA	NA	NA	NA	NA	NA	NA	NA	NA	NA	NA	NA	NA	NA	NA	NA	NA	NA	NA	NA	NA	NA	NA	NA	NA	NA	NA	NA	NA	NA	NA	NA	NA	NA	NA	NA	NA	NA	NA	NA	NA	NA	NA	NA	NA
P07311	ACYP1	Acylphosphatase-1 OS=Homo sapiens OX=9606 GN=ACYP1 PE=1 SV=2	27.9106	66.6667	6	10	6	1	99	11.254	9.31	High	Master Protein	12.335	0	215.308	6	350.5	144.7	185.3	310.6	254.6	483.2	361.1	300.5	233.8	221.1	605.2	28.8719	56.5657	6	9	6	1	99	11.254	9.31	High	Master Protein	12.335	0	136.374	6	591.8	366.6	375.9	457.4	489.3	519.7
P14621	ACYP2	Acylphosphatase-2 OS=Homo sapiens OX=9606 GN=ACYP2 PE=1 SV=2	4.19091	13.1313	1	1	1	1	99	11.133	9.5	Low	Master Protein	0.292	0	61.19	1	5.5	15.8	21.2	20	12.9	15	12.1	11.3	14.8	18.7	33.5	4.73762	15.1515	2	2	2	1	99	11.133	9.5	Low	Master Protein	0.668	0	52.0857	2	90.8	182.9	170	135.5	117.5	126
P00813	ADA	Adenosine deaminase OS=Homo sapiens OX=9606 GN=ADA PE=1 SV=3	5.81657	8.53994	1	3	1	1	363	40.739	5.95	Medium	Master Protein	0.222	0	21.57	1	4.5	13.4	13.7	14.1	10.6	13.5	9.6	4	7	5.7	NA	6.05682	6.88705	3	3	3	1	363	40.739	5.95	Medium	Master Protein	0.222	0	38.6862	3	18.1	34.7	40.9	49.5	50.7	47.8
Q9NZK5	ADA2	Adenosine deaminase 2 OS=Homo sapiens OX=9606 GN=ADA2 PE=1 SV=2	NA	NA	NA	NA	NA	NA	NA	NA	NA	NA	NA	NA	NA	NA	NA	NA	NA	NA	NA	NA	NA	NA	NA	NA	NA	NA	NA	NA	NA	NA	NA	NA	NA	NA	NA	NA	NA	NA	NA	NA	NA	NA	NA	NA	NA	NA	NA
Q96M93	ADAD1	Adenosine deaminase domain-containing protein 1 OS=Homo sapiens OX=9606 GN=ADAD1 PE=2 SV=1	NA	NA	NA	NA	NA	NA	NA	NA	NA	NA	NA	NA	NA	NA	NA	NA	NA	NA	NA	NA	NA	NA	NA	NA	NA	NA	NA	NA	NA	NA	NA	NA	NA	NA	NA	NA	NA	NA	NA	NA	NA	NA	NA	NA	NA	NA	NA
Q8NCV1	ADAD2	Adenosine deaminase domain-containing protein 2 OS=Homo sapiens OX=9606 GN=ADAD2 PE=2 SV=1	NA	NA	NA	NA	NA	NA	NA	NA	NA	NA	NA	NA	NA	NA	NA	NA	NA	NA	NA	NA	NA	NA	NA	NA	NA	NA	NA	NA	NA	NA	NA	NA	NA	NA	NA	NA	NA	NA	NA	NA	NA	NA	NA	NA	NA	NA	NA
Q6DHV7	ADAL	Adenosine deaminase-like protein OS=Homo sapiens OX=9606 GN=ADAL PE=2 SV=2	NA	NA	NA	NA	NA	NA	NA	NA	NA	NA	NA	NA	NA	NA	NA	NA	NA	NA	NA	NA	NA	NA	NA	NA	NA	NA	2.96309	4.78873	2	2	2	1	355	40.239	6.32	Low	Master Protein	0.245	0	18.43	2	70.4	88.8	88.3	107.1	115.8	115.3
O14672	ADAM10	Disintegrin and metalloproteinase domain-containing protein 10 OS=Homo sapiens OX=9606 GN=ADAM10 PE=1 SV=1	115.983	36.7647	21	46	21	1	748	84.088	7.77	High	Master Protein	3.962	0	834.609	21	596.9	1047.9	1083.4	1773.7	1603.3	2226.5	1256.1	688.6	662	515.4	396.3	190.155	47.5936	30	68	30	1	748	84.088	7.77	High	Master Protein	9.513	0	1035.22	30	802.2	2165.1	2452	3276.7	3724.9	3616.9
O75078	ADAM11	Disintegrin and metalloproteinase domain-containing protein 11 OS=Homo sapiens OX=9606 GN=ADAM11 PE=2 SV=3	7.8553	3.12094	3	4	2	1	769	83.364	7.2	High	Master Protein	0.301	0	70.0567	3	60.8	68.6	84.2	149.6	155.4	234.3	140.1	84.4	54.1	45.2	20.9	11.6571	6.24187	5	5	4	1	769	83.364	7.2	High	Master Protein	0.389	0	43.8852	5	18.9	36.7	47.3	65.7	83.7	100.5
O43184	ADAM12	Disintegrin and metalloproteinase domain-containing protein 12 OS=Homo sapiens OX=9606 GN=ADAM12 PE=1 SV=3	NA	NA	NA	NA	NA	NA	NA	NA	NA	NA	NA	NA	NA	NA	NA	NA	NA	NA	NA	NA	NA	NA	NA	NA	NA	NA	NA	NA	NA	NA	NA	NA	NA	NA	NA	NA	NA	NA	NA	NA	NA	NA	NA	NA	NA	NA	NA
Q13444	ADAM15	Disintegrin and metalloproteinase domain-containing protein 15 OS=Homo sapiens OX=9606 GN=ADAM15 PE=1 SV=4	48.6778	24.102	15	16	15	1	863	92.899	6.73	High	Master Protein	1.707	0	224.241	15	295.1	372.3	451.9	729.6	717.9	1031.2	583.3	268	250.9	154.5	137.7	99.8505	24.7972	15	22	15	1	863	92.899	6.73	High	Master Protein	2.932	0	391.303	15	309	798.6	909.7	1225	1450.7	1387.2
P78536	ADAM17	Disintegrin and metalloproteinase domain-containing protein 17 OS=Homo sapiens OX=9606 GN=ADAM17 PE=1 SV=1	72.7815	33.9806	23	28	23	1	824	92.961	5.76	High	Master Protein	1.904	0	329.6	23	656.7	992	1138.3	1831.7	1675.8	2320.1	1338.7	693.1	609.7	524.8	757.6	96.967	34.3447	27	35	27	1	824	92.961	5.76	High	Master Protein	2.914	0	444.541	27	517.9	1169.3	1411	2010.4	2526	2348.7
Q9H013	ADAM19	Disintegrin and metalloproteinase domain-containing protein 19 OS=Homo sapiens OX=9606 GN=ADAM19 PE=1 SV=3	NA	NA	NA	NA	NA	NA	NA	NA	NA	NA	NA	NA	NA	NA	NA	NA	NA	NA	NA	NA	NA	NA	NA	NA	NA	NA	NA	NA	NA	NA	NA	NA	NA	NA	NA	NA	NA	NA	NA	NA	NA	NA	NA	NA	NA	NA	NA
O43506	ADAM20	Disintegrin and metalloproteinase domain-containing protein 20 OS=Homo sapiens OX=9606 GN=ADAM20 PE=2 SV=2	NA	NA	NA	NA	NA	NA	NA	NA	NA	NA	NA	NA	NA	NA	NA	NA	NA	NA	NA	NA	NA	NA	NA	NA	NA	NA	NA	NA	NA	NA	NA	NA	NA	NA	NA	NA	NA	NA	NA	NA	NA	NA	NA	NA	NA	NA	NA
Q9UKJ8	ADAM21	Disintegrin and metalloproteinase domain-containing protein 21 OS=Homo sapiens OX=9606 GN=ADAM21 PE=2 SV=2	NA	NA	NA	NA	NA	NA	NA	NA	NA	NA	NA	NA	NA	NA	NA	NA	NA	NA	NA	NA	NA	NA	NA	NA	NA	NA	1.90623	1.10803	1	1	1	1	722	80.78	6.68	Low	Master Protein	0.061	0	32.46	1	10.1	14.9	22	31.7	51.3	46.8
Q9P0K1	ADAM22	Disintegrin and metalloproteinase domain-containing protein 22 OS=Homo sapiens OX=9606 GN=ADAM22 PE=1 SV=1	9.07702	5.40839	5	5	5	1	906	100.368	7.2	High	Master Protein	0.259	0	48.0763	5	18.7	56.6	72.3	81.8	59.1	78.3	45.3	21.2	21.2	15.8	26.1	17.0129	8.60927	7	7	7	1	906	100.368	7.2	High	Master Protein	0.38	0	89.6438	7	82.6	177.7	210.5	286.7	298.5	308.8
O75077	ADAM23	Disintegrin and metalloproteinase domain-containing protein 23 OS=Homo sapiens OX=9606 GN=ADAM23 PE=1 SV=1	3.58107	3.84615	4	4	3	1	832	91.867	7.64	Low	Master Protein	0.212	0	14.81	4	69.9	64	94.2	96.5	109.4	186.4	134.9	94.5	92.2	72.4	59.2	12.5051	7.57212	6	6	5	1	832	91.867	7.64	High	Master Protein	0.334	0	57.861	6	41.4	72.4	81.7	124.8	141.8	138.4
Q9UKF5	ADAM29	Disintegrin and metalloproteinase domain-containing protein 29 OS=Homo sapiens OX=9606 GN=ADAM29 PE=1 SV=3	NA	NA	NA	NA	NA	NA	NA	NA	NA	NA	NA	NA	NA	NA	NA	NA	NA	NA	NA	NA	NA	NA	NA	NA	NA	NA	0.514279	1.82927	1	1	1	1	820	92.697	7.4	Low	Master Protein	0.05	0	0	1	NA	NA	NA	NA	NA	NA
Q9UKF2	ADAM30	Disintegrin and metalloproteinase domain-containing protein 30 OS=Homo sapiens OX=9606 GN=ADAM30 PE=1 SV=2	NA	NA	NA	NA	NA	NA	NA	NA	NA	NA	NA	NA	NA	NA	NA	NA	NA	NA	NA	NA	NA	NA	NA	NA	NA	NA	NA	NA	NA	NA	NA	NA	NA	NA	NA	NA	NA	NA	NA	NA	NA	NA	NA	NA	NA	NA	NA
Q9BZ11	ADAM33	Disintegrin and metalloproteinase domain-containing protein 33 OS=Homo sapiens OX=9606 GN=ADAM33 PE=1 SV=2	NA	NA	NA	NA	NA	NA	NA	NA	NA	NA	NA	NA	NA	NA	NA	NA	NA	NA	NA	NA	NA	NA	NA	NA	NA	NA	NA	NA	NA	NA	NA	NA	NA	NA	NA	NA	NA	NA	NA	NA	NA	NA	NA	NA	NA	NA	NA
Q13443	ADAM9	Disintegrin and metalloproteinase domain-containing protein 9 OS=Homo sapiens OX=9606 GN=ADAM9 PE=1 SV=1	115.056	38.9499	24	36	24	1	819	90.497	7.52	High	Master Protein	3.365	0	768.663	24	426.4	773.8	869.2	1481.8	1536.8	2563.1	1576.1	801.3	605.3	315.2	265.7	157.112	38.9499	24	41	24	1	819	90.497	7.52	High	Master Protein	4.248	0	844.366	24	395.8	1291.1	1468.6	2047.5	2378.3	2552.6
O15204	ADAMDEC1	ADAM DEC1 OS=Homo sapiens OX=9606 GN=ADAMDEC1 PE=1 SV=2	0.414426	2.97872	1	1	1	1	470	52.742	7.34	Low	Master Protein	0.093	0	0	1	43	7.6	5.6	9.8	10.5	21.3	15	20.2	23.4	17	11	0.542421	2.97872	1	1	1	1	470	52.742	7.34	Low	Master Protein	0.093	0	0	1	40.7	8.4	6.6	6.7	6.5	9.5
Q9UHI8	ADAMTS1	A disintegrin and metalloproteinase with thrombospondin motifs 1 OS=Homo sapiens OX=9606 GN=ADAMTS1 PE=1 SV=4	78.7178	29.576	17	30	17	1	967	105.29	6.83	High	Master Protein	2.089	0	520.472	17	298.8	427.1	538.1	858.1	865.7	1512.2	968	583.3	545.6	454.5	240.2	125.672	38.6763	26	35	26	1	967	105.29	6.83	High	Master Protein	3.498	0	694.715	26	259.7	711.4	997.5	1548.3	1882.7	1966.1
Q9H324	ADAMTS10	A disintegrin and metalloproteinase with thrombospondin motifs 10 OS=Homo sapiens OX=9606 GN=ADAMTS10 PE=1 SV=2	NA	NA	NA	NA	NA	NA	NA	NA	NA	NA	NA	NA	NA	NA	NA	NA	NA	NA	NA	NA	NA	NA	NA	NA	NA	NA	NA	NA	NA	NA	NA	NA	NA	NA	NA	NA	NA	NA	NA	NA	NA	NA	NA	NA	NA	NA	NA
P58397	ADAMTS12	A disintegrin and metalloproteinase with thrombospondin motifs 12 OS=Homo sapiens OX=9606 GN=ADAMTS12 PE=1 SV=2	1.0007	0.501882	1	1	1	1	1594	177.56	7.87	Low	Master Protein	0.025	0	0	1	NA	NA	NA	NA	NA	NA	NA	NA	NA	NA	NA	NA	NA	NA	NA	NA	NA	NA	NA	NA	NA	NA	NA	NA	NA	NA	NA	NA	NA	NA	NA	NA
Q76LX8	ADAMTS13	A disintegrin and metalloproteinase with thrombospondin motifs 13 OS=Homo sapiens OX=9606 GN=ADAMTS13 PE=1 SV=1	NA	NA	NA	NA	NA	NA	NA	NA	NA	NA	NA	NA	NA	NA	NA	NA	NA	NA	NA	NA	NA	NA	NA	NA	NA	NA	0.489053	0.770848	1	2	1	1	1427	153.505	7.17	Low	Master Protein	0.031	0	0	1	24.2	10.4	14.6	22.9	18.7	27.2
Q8WXS8	ADAMTS14	A disintegrin and metalloproteinase with thrombospondin motifs 14 OS=Homo sapiens OX=9606 GN=ADAMTS14 PE=2 SV=2	NA	NA	NA	NA	NA	NA	NA	NA	NA	NA	NA	NA	NA	NA	NA	NA	NA	NA	NA	NA	NA	NA	NA	NA	NA	NA	5.53678	2.20769	2	2	1	1	1223	133.802	7.18	Medium	Master Protein	0.071	0	39.81	2	NA	NA	NA	NA	NA	NA
Q8TE57	ADAMTS16	A disintegrin and metalloproteinase with thrombospondin motifs 16 OS=Homo sapiens OX=9606 GN=ADAMTS16 PE=2 SV=3	NA	NA	NA	NA	NA	NA	NA	NA	NA	NA	NA	NA	NA	NA	NA	NA	NA	NA	NA	NA	NA	NA	NA	NA	NA	NA	NA	NA	NA	NA	NA	NA	NA	NA	NA	NA	NA	NA	NA	NA	NA	NA	NA	NA	NA	NA	NA
Q8TE56	ADAMTS17	A disintegrin and metalloproteinase with thrombospondin motifs 17 OS=Homo sapiens OX=9606 GN=ADAMTS17 PE=2 SV=2	NA	NA	NA	NA	NA	NA	NA	NA	NA	NA	NA	NA	NA	NA	NA	NA	NA	NA	NA	NA	NA	NA	NA	NA	NA	NA	NA	NA	NA	NA	NA	NA	NA	NA	NA	NA	NA	NA	NA	NA	NA	NA	NA	NA	NA	NA	NA
Q8TE60	ADAMTS18	A disintegrin and metalloproteinase with thrombospondin motifs 18 OS=Homo sapiens OX=9606 GN=ADAMTS18 PE=1 SV=3	NA	NA	NA	NA	NA	NA	NA	NA	NA	NA	NA	NA	NA	NA	NA	NA	NA	NA	NA	NA	NA	NA	NA	NA	NA	NA	1.1307	1.638	2	3	1	1	1221	135.079	8.54	Low	Master Protein	0.037	0	0	2	6.3	16	19.6	21	22.1	17.6
Q8TE59	ADAMTS19	A disintegrin and metalloproteinase with thrombospondin motifs 19 OS=Homo sapiens OX=9606 GN=ADAMTS19 PE=2 SV=2	0.516128	2.1541	1	5	1	1	1207	133.96	7.56	Low	Master Protein	0.036	0	0	1	NA	NA	NA	NA	NA	NA	NA	NA	NA	NA	NA	NA	NA	NA	NA	NA	NA	NA	NA	NA	NA	NA	NA	NA	NA	NA	NA	NA	NA	NA	NA	NA
O95450	ADAMTS2	A disintegrin and metalloproteinase with thrombospondin motifs 2 OS=Homo sapiens OX=9606 GN=ADAMTS2 PE=2 SV=2	NA	NA	NA	NA	NA	NA	NA	NA	NA	NA	NA	NA	NA	NA	NA	NA	NA	NA	NA	NA	NA	NA	NA	NA	NA	NA	10.6795	3.71594	4	4	3	1	1211	134.668	7.15	High	Master Protein	0.139	0	72.75	4	41.1	57.8	64	86.5	95.8	113.2
O15072	ADAMTS3	A disintegrin and metalloproteinase with thrombospondin motifs 3 OS=Homo sapiens OX=9606 GN=ADAMTS3 PE=1 SV=4	NA	NA	NA	NA	NA	NA	NA	NA	NA	NA	NA	NA	NA	NA	NA	NA	NA	NA	NA	NA	NA	NA	NA	NA	NA	NA	9.1767	3.9834	5	8	2	1	1205	135.515	7.15	Medium	Master Protein	0.171	1	39.81	5	36.9	58.2	65.9	86.3	113.1	153.1
O75173	ADAMTS4	A disintegrin and metalloproteinase with thrombospondin motifs 4 OS=Homo sapiens OX=9606 GN=ADAMTS4 PE=1 SV=3	0.579714	1.31422	1	1	1	1	837	90.139	7.85	Low	Master Protein	0.054	0	0	1	NA	NA	NA	NA	NA	NA	NA	NA	NA	NA	NA	NA	NA	NA	NA	NA	NA	NA	NA	NA	NA	NA	NA	NA	NA	NA	NA	NA	NA	NA	NA	NA
Q9UNA0	ADAMTS5	A disintegrin and metalloproteinase with thrombospondin motifs 5 OS=Homo sapiens OX=9606 GN=ADAMTS5 PE=1 SV=2	NA	NA	NA	NA	NA	NA	NA	NA	NA	NA	NA	NA	NA	NA	NA	NA	NA	NA	NA	NA	NA	NA	NA	NA	NA	NA	0.690796	0.967742	1	1	1	1	930	101.653	8.85	Low	Master Protein	0.037	0	0	1	NA	NA	NA	NA	NA	NA
Q9UKP5	ADAMTS6	A disintegrin and metalloproteinase with thrombospondin motifs 6 OS=Homo sapiens OX=9606 GN=ADAMTS6 PE=2 SV=2	0.752518	0.716204	1	1	1	1	1117	125.192	6.68	Low	Master Protein	0.034	0	17.1	1	28.1	9.3	12	13.4	13.8	34.6	23.4	22.7	15.4	14	8.3	0.693361	0.716204	1	1	1	1	1117	125.192	6.68	Low	Master Protein	0.034	0	25.55	1	132.3	44.9	40.7	37.6	31.6	35.4
Q9UKP4	ADAMTS7	A disintegrin and metalloproteinase with thrombospondin motifs 7 OS=Homo sapiens OX=9606 GN=ADAMTS7 PE=1 SV=2	NA	NA	NA	NA	NA	NA	NA	NA	NA	NA	NA	NA	NA	NA	NA	NA	NA	NA	NA	NA	NA	NA	NA	NA	NA	NA	NA	NA	NA	NA	NA	NA	NA	NA	NA	NA	NA	NA	NA	NA	NA	NA	NA	NA	NA	NA	NA
Q9UP79	ADAMTS8	A disintegrin and metalloproteinase with thrombospondin motifs 8 OS=Homo sapiens OX=9606 GN=ADAMTS8 PE=2 SV=2	NA	NA	NA	NA	NA	NA	NA	NA	NA	NA	NA	NA	NA	NA	NA	NA	NA	NA	NA	NA	NA	NA	NA	NA	NA	NA	0.457922	0.899888	1	1	1	1	889	96.398	6.16	Low	Master Protein	0.054	0	0	1	NA	NA	NA	NA	NA	NA
Q9P2N4	ADAMTS9	A disintegrin and metalloproteinase with thrombospondin motifs 9 OS=Homo sapiens OX=9606 GN=ADAMTS9 PE=1 SV=4	NA	NA	NA	NA	NA	NA	NA	NA	NA	NA	NA	NA	NA	NA	NA	NA	NA	NA	NA	NA	NA	NA	NA	NA	NA	NA	NA	NA	NA	NA	NA	NA	NA	NA	NA	NA	NA	NA	NA	NA	NA	NA	NA	NA	NA	NA	NA
Q8N6G6	ADAMTSL1	ADAMTS-like protein 1 OS=Homo sapiens OX=9606 GN=ADAMTSL1 PE=1 SV=4	NA	NA	NA	NA	NA	NA	NA	NA	NA	NA	NA	NA	NA	NA	NA	NA	NA	NA	NA	NA	NA	NA	NA	NA	NA	NA	NA	NA	NA	NA	NA	NA	NA	NA	NA	NA	NA	NA	NA	NA	NA	NA	NA	NA	NA	NA	NA
Q86TH1	ADAMTSL2	ADAMTS-like protein 2 OS=Homo sapiens OX=9606 GN=ADAMTSL2 PE=1 SV=1	NA	NA	NA	NA	NA	NA	NA	NA	NA	NA	NA	NA	NA	NA	NA	NA	NA	NA	NA	NA	NA	NA	NA	NA	NA	NA	1.74934	0.736067	1	1	1	1	951	104.553	6.42	Low	Master Protein	0.048	0	0	1	200.7	55.3	50.1	52.4	52.6	64.3
P82987	ADAMTSL3	ADAMTS-like protein 3 OS=Homo sapiens OX=9606 GN=ADAMTSL3 PE=1 SV=4	NA	NA	NA	NA	NA	NA	NA	NA	NA	NA	NA	NA	NA	NA	NA	NA	NA	NA	NA	NA	NA	NA	NA	NA	NA	NA	NA	NA	NA	NA	NA	NA	NA	NA	NA	NA	NA	NA	NA	NA	NA	NA	NA	NA	NA	NA	NA
O75689	ADAP1	Arf-GAP with dual PH domain-containing protein 1 OS=Homo sapiens OX=9606 GN=ADAP1 PE=1 SV=2	1.82418	3.74332	2	2	2	1	374	43.368	8.97	Low	Master Protein	0.101	0	23.7	2	17.5	25.8	29.5	53.9	54.2	69.7	49.2	29.7	29.4	22.8	36.6	17.5044	15.2406	7	8	6	1	374	43.368	8.97	High	Master Protein	1.154	1	73.4884	7	196.7	227.2	274.2	379.3	504.1	506.7
Q9NPF8	ADAP2	Arf-GAP with dual PH domain-containing protein 2 OS=Homo sapiens OX=9606 GN=ADAP2 PE=1 SV=1	NA	NA	NA	NA	NA	NA	NA	NA	NA	NA	NA	NA	NA	NA	NA	NA	NA	NA	NA	NA	NA	NA	NA	NA	NA	NA	12.4589	12.0735	5	10	3	1	381	44.321	9.36	High	Master Protein	0.445	0	63.553	5	30.1	39.6	38.2	52.3	61.8	63.2
P55265	ADAR	Double-stranded RNA-specific adenosine deaminase OS=Homo sapiens OX=9606 GN=ADAR PE=1 SV=4	275.823	46.4927	51	121	51	1	1226	135.981	8.65	High	Master Protein	10.253	0	2158.29	51	9569.4	1342.3	1655.6	2198	2094.6	5420.1	4624.4	4111.4	5730.5	2823.7	1310.3	411.306	53.9967	59	150	59	1	1226	135.981	8.65	High	Master Protein	20.544	0	2584.92	59	17142.8	3314.2	3289.1	3074.4	3284.6	5012.5
P78563	ADARB1	Double-stranded RNA-specific editase 1 OS=Homo sapiens OX=9606 GN=ADARB1 PE=1 SV=1	5.20133	2.15924	2	2	2	1	741	80.713	9.01	Medium	Master Protein	0.141	0	53.3835	2	79.7	34.1	31.6	40.2	33	68.9	59.6	51.9	57.2	35.6	16.1	17.2173	9.85155	7	7	7	1	741	80.713	9.01	High	Master Protein	0.585	0	81.12	7	258.2	128	145.7	125	101.6	133.7
Q9NS39	ADARB2	Double-stranded RNA-specific editase B2 OS=Homo sapiens OX=9606 GN=ADARB2 PE=1 SV=1	NA	NA	NA	NA	NA	NA	NA	NA	NA	NA	NA	NA	NA	NA	NA	NA	NA	NA	NA	NA	NA	NA	NA	NA	NA	NA	1.6515	1.08254	1	1	1	1	739	80.571	10.17	Low	Master Protein	0.062	0	0	1	NA	NA	NA	NA	NA	NA
Q9BUB4	ADAT1	tRNA-specific adenosine deaminase 1 OS=Homo sapiens OX=9606 GN=ADAT1 PE=1 SV=1	NA	NA	NA	NA	NA	NA	NA	NA	NA	NA	NA	NA	NA	NA	NA	NA	NA	NA	NA	NA	NA	NA	NA	NA	NA	NA	3.61493	2.78884	1	1	1	1	502	55.357	9.01	Low	Master Protein	0.072	0	32.85	1	NA	NA	NA	NA	NA	NA
Q7Z6V5	ADAT2	tRNA-specific adenosine deaminase 2 OS=Homo sapiens OX=9606 GN=ADAT2 PE=1 SV=1	1.0027	4.18848	1	1	1	1	191	21.032	6.74	Low	Master Protein	0.259	0	25.04	1	2.8	4.1	8	11.2	8.9	14.6	11	9.2	16.3	11.3	75.7	9.06929	14.6597	3	4	3	1	191	21.032	6.74	Medium	Master Protein	1.512	0	44.35	3	47.8	45.3	32.2	45.8	53.3	54.5
Q96EY9	ADAT3	Probable inactive tRNA-specific adenosine deaminase-like protein 3 OS=Homo sapiens OX=9606 GN=ADAT3 PE=1 SV=1	NA	NA	NA	NA	NA	NA	NA	NA	NA	NA	NA	NA	NA	NA	NA	NA	NA	NA	NA	NA	NA	NA	NA	NA	NA	NA	1.86233	3.4188	1	1	1	1	351	38.046	7.88	Low	Master Protein	0.11	0	0	1	NA	NA	NA	NA	NA	NA
Q86TW2	ADCK1	Uncharacterized aarF domain-containing protein kinase 1 OS=Homo sapiens OX=9606 GN=ADCK1 PE=1 SV=2	0.524038	2.07547	1	1	1	1	530	60.538	8.6	Low	Master Protein	0.07	0	0	1	NA	NA	NA	NA	NA	NA	NA	NA	NA	NA	NA	8.73337	6.98113	3	3	3	1	530	60.538	8.6	Medium	Master Protein	0.225	0	33.99	3	10.4	22.1	18.7	15.4	16.7	12.1
Q7Z695	ADCK2	Uncharacterized aarF domain-containing protein kinase 2 OS=Homo sapiens OX=9606 GN=ADCK2 PE=1 SV=1	3.03388	2.8754	2	3	2	1	626	68.938	8.76	Low	Master Protein	0.125	0	41.4842	2	48.9	100.9	118.7	153.5	118.7	219.3	153.8	107.4	102.2	70.9	73.3	13.1241	10.5431	5	5	5	1	626	68.938	8.76	High	Master Protein	0.343	0	74.9535	5	106	146.9	146.9	108.4	76.7	69.7
Q3MIX3	ADCK5	Uncharacterized aarF domain-containing protein kinase 5 OS=Homo sapiens OX=9606 GN=ADCK5 PE=1 SV=3	NA	NA	NA	NA	NA	NA	NA	NA	NA	NA	NA	NA	NA	NA	NA	NA	NA	NA	NA	NA	NA	NA	NA	NA	NA	NA	NA	NA	NA	NA	NA	NA	NA	NA	NA	NA	NA	NA	NA	NA	NA	NA	NA	NA	NA	NA	NA
Q08828	ADCY1	Adenylate cyclase type 1 OS=Homo sapiens OX=9606 GN=ADCY1 PE=1 SV=2	NA	NA	NA	NA	NA	NA	NA	NA	NA	NA	NA	NA	NA	NA	NA	NA	NA	NA	NA	NA	NA	NA	NA	NA	NA	NA	3.64595	3.84272	4	5	3	1	1119	123.36	8.43	Low	Master Protein	0.175	1	0	4	148.9	73.2	87.3	123	132	158
Q96PN6	ADCY10	Adenylate cyclase type 10 OS=Homo sapiens OX=9606 GN=ADCY10 PE=1 SV=3	0.6515	0.869565	1	1	1	1	1610	187.026	7.31	Low	Master Protein	0.024	0	0	1	NA	NA	NA	NA	NA	NA	NA	NA	NA	NA	NA	2.4288	2.17391	3	3	2	1	1610	187.026	7.31	Low	Master Protein	0.048	0	0	3	NA	NA	NA	NA	NA	NA
Q08462	ADCY2	Adenylate cyclase type 2 OS=Homo sapiens OX=9606 GN=ADCY2 PE=1 SV=5	NA	NA	NA	NA	NA	NA	NA	NA	NA	NA	NA	NA	NA	NA	NA	NA	NA	NA	NA	NA	NA	NA	NA	NA	NA	NA	1.76264	2.56645	3	4	1	1	1091	123.523	8.09	Low	Master Protein	0.129	0	0	3	NA	NA	NA	NA	NA	NA
O60266	ADCY3	Adenylate cyclase type 3 OS=Homo sapiens OX=9606 GN=ADCY3 PE=1 SV=3	14.7671	7.16783	8	8	7	1	1144	128.877	6.58	High	Master Protein	0.334	0	59.8844	8	17.3	43.5	52.2	71.8	66.6	81.2	49.6	29.3	25.3	29.4	26.9	54.7785	16.4336	15	20	15	1	1144	128.877	6.58	High	Master Protein	1.096	0	225.617	15	139.2	386	463.7	623	707.6	689.5
O95622	ADCY5	Adenylate cyclase type 5 OS=Homo sapiens OX=9606 GN=ADCY5 PE=1 SV=3	8.55276	3.96511	5	5	1	1	1261	138.818	7.24	High	Master Protein	0.215	0	49.03	5	NA	NA	NA	NA	NA	NA	NA	NA	NA	NA	NA	NA	NA	NA	NA	NA	NA	NA	NA	NA	NA	NA	NA	NA	NA	NA	NA	NA	NA	NA	NA	NA
O43306	ADCY6	Adenylate cyclase type 6 OS=Homo sapiens OX=9606 GN=ADCY6 PE=1 SV=2	20.2698	6.93493	8	8	5	1	1168	130.531	8.22	High	Master Protein	0.416	2	92.45	8	83.5	302.1	322.8	415.6	373.3	594.7	364	212.3	228.3	139.3	158.9	56.388	13.9555	15	20	15	1	1168	130.531	8.22	High	Master Protein	1.186	0	261.974	15	253.6	853.5	920.4	1156.9	1133.1	1045.9
P51828	ADCY7	Adenylate cyclase type 7 OS=Homo sapiens OX=9606 GN=ADCY7 PE=1 SV=1	NA	NA	NA	NA	NA	NA	NA	NA	NA	NA	NA	NA	NA	NA	NA	NA	NA	NA	NA	NA	NA	NA	NA	NA	NA	NA	4.23832	3.33333	4	4	1	1	1080	120.23	8.12	Low	Master Protein	0.122	0	0	4	NA	NA	NA	NA	NA	NA
O60503	ADCY9	Adenylate cyclase type 9 OS=Homo sapiens OX=9606 GN=ADCY9 PE=1 SV=4	47.7576	12.9342	15	19	15	1	1353	150.604	7.34	High	Master Protein	0.697	0	251.837	15	161.3	343.9	386.3	610.2	495.4	678.1	418.3	238.4	232	169.2	123.7	110.435	20.9904	24	30	24	1	1353	150.604	7.34	High	Master Protein	1.39	0	520.143	24	281.8	918.8	1052.7	1412.5	1463.1	1381.3
P35611	ADD1	Alpha-adducin OS=Homo sapiens OX=9606 GN=ADD1 PE=1 SV=2	115.638	29.9864	19	45	18	1	737	80.905	5.83	High	Master Protein	6.627	1	978.993	19	1157.9	1609.9	1433.9	1759.2	1208.2	1924.5	1446.4	1186.2	1113.3	895.7	1261.2	136.986	31.3433	19	41	19	1	737	80.905	5.83	High	Master Protein	8.345	0	852.361	19	2608.2	3833.9	3788.8	4238.8	3357.8	2593.6
P35612	ADD2	Beta-adducin OS=Homo sapiens OX=9606 GN=ADD2 PE=1 SV=3	82.9067	32.3691	19	30	18	1	726	80.803	5.92	High	Master Protein	3.329	0	497.937	19	505.3	566.1	556.1	709.1	528.1	899.8	694.5	534.1	520.2	429	579.9	107.743	35.6749	24	37	24	1	726	80.803	5.92	High	Master Protein	4.065	0	480.87	24	1388.7	1952.1	1931.5	2022.4	1627.2	1359.6
Q9UEY8	ADD3	Gamma-adducin OS=Homo sapiens OX=9606 GN=ADD3 PE=1 SV=1	151.637	45.6091	21	49	21	1	706	79.105	6.32	High	Master Protein	11.328	0	1235.4	21	1142.5	1489.8	1308.4	1599.3	1133.4	1805.3	1415.7	1100.9	1154.2	990.7	983.1	161.756	46.7422	24	55	24	1	706	79.105	6.32	High	Master Protein	14.199	0	1021.24	24	1825.4	2714.5	2699.8	2937.9	2413.9	1941.8
Q8N7X0	ADGB	Androglobin OS=Homo sapiens OX=9606 GN=ADGB PE=2 SV=3	0.515273	0.359928	1	1	1	1	1667	189.594	8.31	Low	Master Protein	0.025	0	0	1	34	53.7	56.8	88.7	103.5	298.2	250.7	209.1	149.1	107.5	12.9	NA	NA	NA	NA	NA	NA	NA	NA	NA	NA	NA	NA	NA	NA	NA	NA	NA	NA	NA	NA	NA
Q86SQ6	ADGRA1	Adhesion G protein-coupled receptor A1 OS=Homo sapiens OX=9606 GN=ADGRA1 PE=2 SV=3	0.953115	4.10714	1	1	1	1	560	60.845	7.94	Low	Master Protein	0.122	0	0	1	NA	NA	NA	NA	NA	NA	NA	NA	NA	NA	NA	NA	NA	NA	NA	NA	NA	NA	NA	NA	NA	NA	NA	NA	NA	NA	NA	NA	NA	NA	NA	NA
Q96PE1	ADGRA2	Adhesion G protein-coupled receptor A2 OS=Homo sapiens OX=9606 GN=ADGRA2 PE=1 SV=2	NA	NA	NA	NA	NA	NA	NA	NA	NA	NA	NA	NA	NA	NA	NA	NA	NA	NA	NA	NA	NA	NA	NA	NA	NA	NA	1.15545	1.71898	2	3	2	1	1338	142.557	8.44	Low	Master Protein	0.091	0	19.59	2	56.5	16.5	18.1	19.3	26.1	28.7
Q8IWK6	ADGRA3	Adhesion G protein-coupled receptor A3 OS=Homo sapiens OX=9606 GN=ADGRA3 PE=1 SV=2	7.23055	2.57381	3	3	3	1	1321	146.058	8.48	Medium	Master Protein	0.114	0	50.4333	3	25.8	24	25.2	29.4	33.8	42.6	25.2	17.7	31	21.9	11.5	30.6125	10.4466	12	12	12	1	1321	146.058	8.48	High	Master Protein	0.54	0	130.45	12	163.3	427.9	510.9	678.7	700.1	674.3
O14514	ADGRB1	Adhesion G protein-coupled receptor B1 OS=Homo sapiens OX=9606 GN=ADGRB1 PE=1 SV=2	NA	NA	NA	NA	NA	NA	NA	NA	NA	NA	NA	NA	NA	NA	NA	NA	NA	NA	NA	NA	NA	NA	NA	NA	NA	NA	2.38637	1.07323	1	1	1	1	1584	173.39	7.88	Low	Master Protein	0.027	0	20.16	1	NA	NA	NA	NA	NA	NA
O60241	ADGRB2	Adhesion G protein-coupled receptor B2 OS=Homo sapiens OX=9606 GN=ADGRB2 PE=1 SV=2	0.691222	0.757098	1	1	1	1	1585	172.544	7.42	Low	Master Protein	0.03	0	0	1	46.3	30.6	41.7	41.1	27.2	39.1	26.7	28.5	23.7	24	20	NA	NA	NA	NA	NA	NA	NA	NA	NA	NA	NA	NA	NA	NA	NA	NA	NA	NA	NA	NA	NA
O60242	ADGRB3	Adhesion G protein-coupled receptor B3 OS=Homo sapiens OX=9606 GN=ADGRB3 PE=1 SV=2	1.33734	3.08804	3	6	3	1	1522	171.406	7.06	Low	Master Protein	0.093	0	0	3	7.9	14.3	23.9	33.9	23.1	49.1	41.5	28.1	31.1	29.9	13.2	0.51357	0.985545	1	1	1	1	1522	171.406	7.06	Low	Master Protein	0.03	0	0	1	13.6	32.3	32.2	29.6	20.8	17.1
Q7Z7M1	ADGRD2	Adhesion G-protein coupled receptor D2 OS=Homo sapiens OX=9606 GN=ADGRD2 PE=2 SV=1	NA	NA	NA	NA	NA	NA	NA	NA	NA	NA	NA	NA	NA	NA	NA	NA	NA	NA	NA	NA	NA	NA	NA	NA	NA	NA	NA	NA	NA	NA	NA	NA	NA	NA	NA	NA	NA	NA	NA	NA	NA	NA	NA	NA	NA	NA	NA
Q9BY15	ADGRE3	Adhesion G protein-coupled receptor E3 OS=Homo sapiens OX=9606 GN=ADGRE3 PE=2 SV=2	1.09849	2.14724	1	3	1	1	652	72.574	8.05	Low	Master Protein	0.101	0	0	1	6.9	6	7.3	10.2	8.2	25.3	20.8	15.2	17.4	22.3	6.4	NA	NA	NA	NA	NA	NA	NA	NA	NA	NA	NA	NA	NA	NA	NA	NA	NA	NA	NA	NA	NA
Q86SQ3	ADGRE4P	Putative adhesion G protein-coupled receptor E4P OS=Homo sapiens OX=9606 GN=ADGRE4P PE=5 SV=1	NA	NA	NA	NA	NA	NA	NA	NA	NA	NA	NA	NA	NA	NA	NA	NA	NA	NA	NA	NA	NA	NA	NA	NA	NA	NA	NA	NA	NA	NA	NA	NA	NA	NA	NA	NA	NA	NA	NA	NA	NA	NA	NA	NA	NA	NA	NA
Q8IZF7	ADGRF2	Adhesion G-protein coupled receptor F2 OS=Homo sapiens OX=9606 GN=ADGRF2 PE=2 SV=1	NA	NA	NA	NA	NA	NA	NA	NA	NA	NA	NA	NA	NA	NA	NA	NA	NA	NA	NA	NA	NA	NA	NA	NA	NA	NA	0.527682	2.11864	1	4	1	1	708	78.518	8.1	Low	Master Protein	0.068	0	0	1	3.3	12.1	10.9	17.9	24.9	21.3
Q8IZF2	ADGRF5	Adhesion G protein-coupled receptor F5 OS=Homo sapiens OX=9606 GN=ADGRF5 PE=1 SV=3	NA	NA	NA	NA	NA	NA	NA	NA	NA	NA	NA	NA	NA	NA	NA	NA	NA	NA	NA	NA	NA	NA	NA	NA	NA	NA	NA	NA	NA	NA	NA	NA	NA	NA	NA	NA	NA	NA	NA	NA	NA	NA	NA	NA	NA	NA	NA
Q9Y653	ADGRG1	Adhesion G-protein coupled receptor G1 OS=Homo sapiens OX=9606 GN=ADGRG1 PE=1 SV=2	NA	NA	NA	NA	NA	NA	NA	NA	NA	NA	NA	NA	NA	NA	NA	NA	NA	NA	NA	NA	NA	NA	NA	NA	NA	NA	NA	NA	NA	NA	NA	NA	NA	NA	NA	NA	NA	NA	NA	NA	NA	NA	NA	NA	NA	NA	NA
Q8IZP9	ADGRG2	Adhesion G-protein coupled receptor G2 OS=Homo sapiens OX=9606 GN=ADGRG2 PE=1 SV=2	3.38296	3.14651	2	2	2	1	1017	111.521	7.55	Low	Master Protein	0.119	0	25.36	2	13.6	3.6	3.6	5	7.9	17.2	14.6	9.9	16.7	10.3	3.6	4.83091	1.67158	1	1	1	1	1017	111.521	7.55	Medium	Master Protein	0.058	0	30.35	1	8.1	18	20.6	26.1	36.2	31.7
Q86SQ4	ADGRG6	Adhesion G-protein coupled receptor G6 OS=Homo sapiens OX=9606 GN=ADGRG6 PE=1 SV=3	4.75644	3.1122	4	4	4	1	1221	136.607	7.87	Medium	Master Protein	0.131	0	27.29	4	9.1	23.2	28	50.2	56.3	86.6	57.7	31.5	29.6	27.4	9.7	5.47965	4.4226	4	7	4	1	1221	136.607	7.87	Medium	Master Protein	0.131	0	26.18	4	14.7	38.7	41	46.2	46.2	50.7
O94910	ADGRL1	Adhesion G protein-coupled receptor L1 OS=Homo sapiens OX=9606 GN=ADGRL1 PE=1 SV=1	7.22284	3.25645	5	5	4	1	1474	162.614	6.6	Medium	Master Protein	0.168	0	48.3456	5	59.1	85.2	103.7	134.4	118	179.3	120	65.2	59.8	59.9	63.4	59.6257	12.7544	17	20	14	1	1474	162.614	6.6	High	Master Protein	0.806	0	272.273	17	173.5	458.6	508.3	663.1	719.9	668.6
O95490	ADGRL2	Adhesion G protein-coupled receptor L2 OS=Homo sapiens OX=9606 GN=ADGRL2 PE=1 SV=2	99.9053	19.8766	22	31	21	1	1459	163.244	6.43	High	Master Protein	1.496	0	729.804	22	274.4	828.2	943.6	1449.1	1444.4	1896.7	1108.4	529.4	489.4	352.9	279.5	210.191	32.4195	38	63	35	1	1459	163.244	6.43	High	Master Protein	4.156	2	1119.26	38	640.8	2042	2326.7	3277.5	3882.9	3749.5
Q9HAR2	ADGRL3	Adhesion G protein-coupled receptor L3 OS=Homo sapiens OX=9606 GN=ADGRL3 PE=1 SV=2	3.1027	0.760194	1	1	1	1	1447	161.71	6.44	Low	Master Protein	0.03	0	28.6	1	NA	NA	NA	NA	NA	NA	NA	NA	NA	NA	NA	31.8457	8.63856	11	13	10	1	1447	161.71	6.44	High	Master Protein	0.461	0	126.83	11	112.8	234.7	248.4	324.8	389.6	397.8
Q8WXG9	ADGRV1	Adhesion G-protein coupled receptor V1 OS=Homo sapiens OX=9606 GN=ADGRV1 PE=1 SV=2	NA	NA	NA	NA	NA	NA	NA	NA	NA	NA	NA	NA	NA	NA	NA	NA	NA	NA	NA	NA	NA	NA	NA	NA	NA	NA	9.76438	0.872185	6	6	6	1	6306	692.637	4.64	High	Master Protein	0.052	0	33.2567	6	91.4	161.9	199.1	330	424.3	384.8
P00325	ADH1B	Alcohol dehydrogenase 1B OS=Homo sapiens OX=9606 GN=ADH1B PE=1 SV=2	NA	NA	NA	NA	NA	NA	NA	NA	NA	NA	NA	NA	NA	NA	NA	NA	NA	NA	NA	NA	NA	NA	NA	NA	NA	NA	NA	NA	NA	NA	NA	NA	NA	NA	NA	NA	NA	NA	NA	NA	NA	NA	NA	NA	NA	NA	NA
P08319	ADH4	Alcohol dehydrogenase 4 OS=Homo sapiens OX=9606 GN=ADH4 PE=1 SV=5	NA	NA	NA	NA	NA	NA	NA	NA	NA	NA	NA	NA	NA	NA	NA	NA	NA	NA	NA	NA	NA	NA	NA	NA	NA	NA	NA	NA	NA	NA	NA	NA	NA	NA	NA	NA	NA	NA	NA	NA	NA	NA	NA	NA	NA	NA	NA
P11766	ADH5	Alcohol dehydrogenase class-3 OS=Homo sapiens OX=9606 GN=ADH5 PE=1 SV=4	57.215	35.2941	11	23	11	1	374	39.698	7.49	High	Master Protein	7.962	0	413.951	11	162.4	205.3	255	392.5	351.9	491.1	321.5	352.8	445.1	354.6	2768.8	52.2255	35.0267	11	20	11	1	374	39.698	7.49	High	Master Protein	4.78	0	366.335	11	243.6	316	344	459.6	508.5	458.6
P28332	ADH6	Alcohol dehydrogenase 6 OS=Homo sapiens OX=9606 GN=ADH6 PE=1 SV=3	NA	NA	NA	NA	NA	NA	NA	NA	NA	NA	NA	NA	NA	NA	NA	NA	NA	NA	NA	NA	NA	NA	NA	NA	NA	NA	NA	NA	NA	NA	NA	NA	NA	NA	NA	NA	NA	NA	NA	NA	NA	NA	NA	NA	NA	NA	NA
P40394	ADH7	Alcohol dehydrogenase class 4 mu/sigma chain OS=Homo sapiens OX=9606 GN=ADH7 PE=1 SV=2	0.70708	2.07254	1	1	1	1	386	41.454	7.85	Low	Master Protein	0.096	0	0	1	4.6	7.7	9.2	15.5	18.4	31.3	20.9	19.9	13.4	16.7	7.6	0.403843	2.07254	1	2	1	1	386	41.454	7.85	Low	Master Protein	0.096	0	0	1	22.9	45.8	49.8	78.9	101.4	120.2
Q8IWW8	ADHFE1	Hydroxyacid-oxoacid transhydrogenase mitochondrial OS=Homo sapiens OX=9606 GN=ADHFE1 PE=1 SV=1	0.604674	4.28266	1	1	1	1	467	50.276	7.77	Low	Master Protein	0.093	0	0	1	NA	NA	NA	NA	NA	NA	NA	NA	NA	NA	NA	NA	NA	NA	NA	NA	NA	NA	NA	NA	NA	NA	NA	NA	NA	NA	NA	NA	NA	NA	NA	NA
Q9BV57	ADI1	1 2-dihydroxy-3-keto-5-methylthiopentene dioxygenase OS=Homo sapiens OX=9606 GN=ADI1 PE=1 SV=1	11.0281	24.0223	4	4	4	1	179	21.485	5.68	High	Master Protein	1.031	0	57.42	4	39.6	130.3	182	227.4	125.1	152.4	86.7	120.4	131.3	58.5	948.6	23.4165	37.4302	6	7	6	1	179	21.485	5.68	High	Master Protein	2.455	0	161.27	6	80.8	117	136.8	179.6	189.7	179
Q96A54	ADIPOR1	Adiponectin receptor protein 1 OS=Homo sapiens OX=9606 GN=ADIPOR1 PE=1 SV=1	41.9288	20.5333	6	14	6	1	375	42.588	7.02	High	Master Protein	3.87	0	433.939	6	70	205.3	234.4	378.9	356	571.5	346.8	228.1	207	112.6	71.9	52.4918	22.6667	7	15	7	1	375	42.588	7.02	High	Master Protein	4.623	0	439.623	7	242.8	900.4	1026.7	1375.2	1651.9	1584.1
Q86V24	ADIPOR2	Adiponectin receptor protein 2 OS=Homo sapiens OX=9606 GN=ADIPOR2 PE=1 SV=1	11.1308	9.32642	3	5	3	1	386	43.855	6.6	High	Master Protein	0.931	0	74.16	3	107.9	116.3	171.5	172.3	346.4	522.8	255.2	100.6	75.6	125.6	33.8	5.95874	4.92228	2	5	2	1	386	43.855	6.6	Medium	Master Protein	0.389	0	31.08	2	138.8	123.4	166.1	230.4	282.7	302.7
Q15847	ADIRF	Adipogenesis regulatory factor OS=Homo sapiens OX=9606 GN=ADIRF PE=1 SV=1	0.730487	40.7895	1	2	1	1	76	7.85	5.31	Low	Master Protein	0.585	0	0	1	2.1	2.1	NA	3.5	4.6	17.5	9.7	10.6	13.3	7.2	2.5	NA	NA	NA	NA	NA	NA	NA	NA	NA	NA	NA	NA	NA	NA	NA	NA	NA	NA	NA	NA	NA
P55263	ADK	Adenosine kinase OS=Homo sapiens OX=9606 GN=ADK PE=1 SV=2	71.1823	42.8177	14	27	14	1	362	40.52	6.7	High	Master Protein	7.254	0	543.082	14	152.2	250.1	301	588.1	458.7	654	437.9	585.5	661.1	395.2	4728.4	74.4473	62.7072	17	25	17	1	362	40.52	6.7	High	Master Protein	7.254	0	360.538	17	280.3	526	557.8	716.6	755.3	723.9
P35318	ADM	ADM OS=Homo sapiens OX=9606 GN=ADM PE=1 SV=1	NA	NA	NA	NA	NA	NA	NA	NA	NA	NA	NA	NA	NA	NA	NA	NA	NA	NA	NA	NA	NA	NA	NA	NA	NA	NA	NA	NA	NA	NA	NA	NA	NA	NA	NA	NA	NA	NA	NA	NA	NA	NA	NA	NA	NA	NA	NA
C9JUS6	ADM5	Putative adrenomedullin-5-like protein OS=Homo sapiens OX=9606 GN=ADM5 PE=2 SV=1	NA	NA	NA	NA	NA	NA	NA	NA	NA	NA	NA	NA	NA	NA	NA	NA	NA	NA	NA	NA	NA	NA	NA	NA	NA	NA	NA	NA	NA	NA	NA	NA	NA	NA	NA	NA	NA	NA	NA	NA	NA	NA	NA	NA	NA	NA	NA
Q9H2P0	ADNP	Activity-dependent neuroprotector homeobox protein OS=Homo sapiens OX=9606 GN=ADNP PE=1 SV=1	56.8277	18.5118	20	26	20	1	1102	123.485	7.34	High	Master Protein	0.983	0	295.94	20	4219.6	436.7	485.7	456.4	382.5	581.7	425.3	334.4	383	364.3	244.4	134.877	32.2142	33	44	33	1	1102	123.485	7.34	High	Master Protein	2.581	0	609.259	33	10214.5	1819.1	1735.3	1268.9	1035.1	959.5
Q6IQ32	ADNP2	Activity-dependent neuroprotector homeobox protein 2 OS=Homo sapiens OX=9606 GN=ADNP2 PE=1 SV=1	1.46855	1.85676	2	2	2	1	1131	122.755	9.16	Low	Master Protein	0.116	0	0	2	NA	NA	NA	NA	NA	NA	NA	NA	NA	NA	NA	35.5722	10.6985	11	12	11	1	1131	122.755	9.16	High	Master Protein	0.931	0	111.32	11	1625.5	367.4	353.1	309	293	249.1
Q96SZ5	ADO	2-aminoethanethiol dioxygenase OS=Homo sapiens OX=9606 GN=ADO PE=1 SV=2	23.5104	28.8889	6	9	6	1	270	29.732	6.04	High	Master Protein	1.637	0	129.284	6	282.1	295.3	346.4	380.5	360.4	631	453.6	378.7	381.3	353.6	519.5	19.319	30	8	9	8	1	270	29.732	6.04	High	Master Protein	1.637	0	86.7484	8	141.4	227	234.2	186.8	160.6	180.8
P29274	ADORA2A	Adenosine receptor A2a OS=Homo sapiens OX=9606 GN=ADORA2A PE=1 SV=2	0.39979	4.61165	1	1	1	1	412	44.678	8	Low	Master Protein	0.233	0	0	1	25.1	6	4.9	10.6	9	30.9	23.7	17.2	27.1	14	NA	NA	NA	NA	NA	NA	NA	NA	NA	NA	NA	NA	NA	NA	NA	NA	NA	NA	NA	NA	NA	NA
Q9BRR6	ADPGK	ADP-dependent glucokinase OS=Homo sapiens OX=9606 GN=ADPGK PE=1 SV=1	98.9361	39.839	13	30	13	1	497	54.055	6.2	High	Master Protein	10.103	0	743.145	13	403.4	499.7	754.8	1262.3	1184.8	1586.9	852.8	406.5	313.4	320.3	282	106.052	40.2414	13	30	13	1	497	54.055	6.2	High	Master Protein	7.111	0	668.125	13	418	893.8	1098.8	1327.9	1701.1	1616.2
P54922	ADPRH	[Protein ADP-ribosylarginine] hydrolase OS=Homo sapiens OX=9606 GN=ADPRH PE=1 SV=1	0.468138	2.52101	1	1	1	1	357	39.481	6.52	Low	Master Protein	0.116	0	0	1	5.1	16.8	11.7	22.2	21.2	27.2	14.7	13	13	12.3	42.2	NA	NA	NA	NA	NA	NA	NA	NA	NA	NA	NA	NA	NA	NA	NA	NA	NA	NA	NA	NA	NA
Q9NX46	ADPRHL2	ADP-ribose glycohydrolase ARH3 OS=Homo sapiens OX=9606 GN=ADPRHL2 PE=1 SV=1	34.2841	21.2121	6	12	6	1	363	38.922	5.07	High	Master Protein	2.162	0	310.7	6	55.1	265.1	344.6	303	139.3	174.1	116.6	116.6	135.2	103.1	764.6	70.4589	50.6887	14	18	14	1	363	38.922	5.07	High	Master Protein	9	0	360.821	14	150.6	669.6	663.9	494	331.4	299.1
P35368	ADRA1B	Alpha-1B adrenergic receptor OS=Homo sapiens OX=9606 GN=ADRA1B PE=1 SV=3	NA	NA	NA	NA	NA	NA	NA	NA	NA	NA	NA	NA	NA	NA	NA	NA	NA	NA	NA	NA	NA	NA	NA	NA	NA	NA	NA	NA	NA	NA	NA	NA	NA	NA	NA	NA	NA	NA	NA	NA	NA	NA	NA	NA	NA	NA	NA
P07550	ADRB2	Beta-2 adrenergic receptor OS=Homo sapiens OX=9606 GN=ADRB2 PE=1 SV=3	NA	NA	NA	NA	NA	NA	NA	NA	NA	NA	NA	NA	NA	NA	NA	NA	NA	NA	NA	NA	NA	NA	NA	NA	NA	NA	NA	NA	NA	NA	NA	NA	NA	NA	NA	NA	NA	NA	NA	NA	NA	NA	NA	NA	NA	NA	NA
P13945	ADRB3	Beta-3 adrenergic receptor OS=Homo sapiens OX=9606 GN=ADRB3 PE=1 SV=3	NA	NA	NA	NA	NA	NA	NA	NA	NA	NA	NA	NA	NA	NA	NA	NA	NA	NA	NA	NA	NA	NA	NA	NA	NA	NA	NA	NA	NA	NA	NA	NA	NA	NA	NA	NA	NA	NA	NA	NA	NA	NA	NA	NA	NA	NA	NA
Q16186	ADRM1	Proteasomal ubiquitin receptor ADRM1 OS=Homo sapiens OX=9606 GN=ADRM1 PE=1 SV=2	61.9998	26.7813	10	44	10	1	407	42.127	5.07	High	Master Protein	37.312	0	577.505	10	149.3	154.7	214.7	382.5	353.6	575.5	401.2	565.3	827.5	4960.5	658.5	51.2632	26.0442	12	23	12	1	407	42.127	5.07	High	Master Protein	25.102	0	376.63	12	213.1	234.8	273.6	370.2	420.2	475.8
P30566	ADSL	Adenylosuccinate lyase OS=Homo sapiens OX=9606 GN=ADSL PE=1 SV=2	153.658	51.2397	20	74	20	1	484	54.854	7.11	High	Master Protein	17.116	0	1630.82	20	1267.5	924.7	1229.3	1973.2	1895.3	4651	3677.7	2922.5	2965.1	4078.1	1291.9	135.1	49.7934	22	60	22	1	484	54.854	7.11	High	Master Protein	17.116	0	868.403	22	1372.5	1547.9	1758.2	2105.2	2555.6	3215.7
P30520	ADSS	Adenylosuccinate synthetase isozyme 2 OS=Homo sapiens OX=9606 GN=ADSS PE=1 SV=3	120.996	53.5088	21	38	20	1	456	50.066	6.55	High	Master Protein	12.895	0	892.368	21	372.3	557.1	702.8	1197	1012.6	1299.4	844.5	791.1	816.4	701.2	5873.5	146.996	50.2193	20	50	20	1	456	50.066	6.55	High	Master Protein	16.783	0	1009.01	20	856.4	1563.5	1727.4	2170	2259.1	2333.3
Q8N142	ADSSL1	Adenylosuccinate synthetase isozyme 1 OS=Homo sapiens OX=9606 GN=ADSSL1 PE=1 SV=1	NA	NA	NA	NA	NA	NA	NA	NA	NA	NA	NA	NA	NA	NA	NA	NA	NA	NA	NA	NA	NA	NA	NA	NA	NA	NA	NA	NA	NA	NA	NA	NA	NA	NA	NA	NA	NA	NA	NA	NA	NA	NA	NA	NA	NA	NA	NA
Q8IUX7	AEBP1	Adipocyte enhancer-binding protein 1 OS=Homo sapiens OX=9606 GN=AEBP1 PE=1 SV=1	NA	NA	NA	NA	NA	NA	NA	NA	NA	NA	NA	NA	NA	NA	NA	NA	NA	NA	NA	NA	NA	NA	NA	NA	NA	NA	NA	NA	NA	NA	NA	NA	NA	NA	NA	NA	NA	NA	NA	NA	NA	NA	NA	NA	NA	NA	NA
Q6ZN18	AEBP2	Zinc finger protein AEBP2 OS=Homo sapiens OX=9606 GN=AEBP2 PE=1 SV=2	3.72079	3.2882	1	1	1	1	517	54.433	5.21	Low	Master Protein	0.101	0	41.4	1	NA	NA	NA	NA	NA	NA	NA	NA	NA	NA	NA	9.1666	7.73694	4	4	4	1	517	54.433	5.21	Medium	Master Protein	0.468	0	34.86	4	34.4	15.7	20	26.3	23.6	26.1
Q8WTP8	AEN	Apoptosis-enhancing nuclease OS=Homo sapiens OX=9606 GN=AEN PE=1 SV=2	2.694	2.76923	1	1	1	1	325	36.327	9.28	Low	Master Protein	0.136	0	17.4	1	NA	NA	NA	NA	NA	NA	NA	NA	NA	NA	NA	NA	NA	NA	NA	NA	NA	NA	NA	NA	NA	NA	NA	NA	NA	NA	NA	NA	NA	NA	NA	NA
Q8N556	AFAP1	Actin filament-associated protein 1 OS=Homo sapiens OX=9606 GN=AFAP1 PE=1 SV=2	8.38034	7.26027	6	6	5	1	730	80.675	8.68	High	Master Protein	0.468	0	31.2611	6	154.9	85	94.6	133.2	130.4	249.7	180.8	126.8	112	76.4	60.5	38.5309	18.3562	13	17	11	1	730	80.675	8.68	High	Master Protein	1.448	0	132.029	13	784.1	950.5	858.2	777.1	695.9	736
Q8TED9	AFAP1L1	Actin filament-associated protein 1-like 1 OS=Homo sapiens OX=9606 GN=AFAP1L1 PE=1 SV=2	8.23903	4.29688	2	2	2	1	768	86.378	6.8	High	Master Protein	0.105	0	66.11	2	5	6.4	9.5	11.5	7.7	21.8	15.2	12.9	10.9	11.7	5.5	11.2188	6.38021	3	3	3	1	768	86.378	6.8	High	Master Protein	0.162	0	73.57	3	NA	NA	NA	NA	NA	NA
Q8N4X5	AFAP1L2	Actin filament-associated protein 1-like 2 OS=Homo sapiens OX=9606 GN=AFAP1L2 PE=1 SV=1	NA	NA	NA	NA	NA	NA	NA	NA	NA	NA	NA	NA	NA	NA	NA	NA	NA	NA	NA	NA	NA	NA	NA	NA	NA	NA	NA	NA	NA	NA	NA	NA	NA	NA	NA	NA	NA	NA	NA	NA	NA	NA	NA	NA	NA	NA	NA
P55196	AFDN	Afadin OS=Homo sapiens OX=9606 GN=AFDN PE=1 SV=3	437.355	51.3158	69	152	68	1	1824	206.676	6.47	High	Master Protein	10.125	0	3225.43	69	2356.8	3866.8	3964.1	6827.4	7126.1	11944.8	7707.8	4716	4768	3899.7	2622.3	526.582	47.9715	77	168	76	1	1824	206.676	6.47	High	Master Protein	14.647	0	2793.69	77	2979.1	5312.5	5451.2	7194.3	9632	11032
P51825	AFF1	AF4/FMR2 family member 1 OS=Homo sapiens OX=9606 GN=AFF1 PE=1 SV=1	2.45798	1.65289	2	2	2	1	1210	131.341	9.2	Low	Master Protein	0.071	0	0	2	18.3	28.1	28.1	49.7	44.1	79.6	60.6	61.2	84.2	452	80.8	12.9139	3.80165	5	6	5	1	1210	131.341	9.2	High	Master Protein	0.187	0	73.43	5	356.2	90.4	84.4	72.4	66	75.1
P51816	AFF2	AF4/FMR2 family member 2 OS=Homo sapiens OX=9606 GN=AFF2 PE=1 SV=4	NA	NA	NA	NA	NA	NA	NA	NA	NA	NA	NA	NA	NA	NA	NA	NA	NA	NA	NA	NA	NA	NA	NA	NA	NA	NA	NA	NA	NA	NA	NA	NA	NA	NA	NA	NA	NA	NA	NA	NA	NA	NA	NA	NA	NA	NA	NA
P51826	AFF3	AF4/FMR2 family member 3 OS=Homo sapiens OX=9606 GN=AFF3 PE=1 SV=3	NA	NA	NA	NA	NA	NA	NA	NA	NA	NA	NA	NA	NA	NA	NA	NA	NA	NA	NA	NA	NA	NA	NA	NA	NA	NA	NA	NA	NA	NA	NA	NA	NA	NA	NA	NA	NA	NA	NA	NA	NA	NA	NA	NA	NA	NA	NA
Q9UHB7	AFF4	AF4/FMR2 family member 4 OS=Homo sapiens OX=9606 GN=AFF4 PE=1 SV=1	30.2013	14.7893	13	14	13	1	1163	127.382	9.31	High	Master Protein	0.534	0	140.327	13	515.2	135.1	161.5	178.7	160.5	353	283.4	220.5	199.9	187.1	105.1	78.2823	26.6552	25	33	25	1	1163	127.382	9.31	High	Master Protein	1.512	0	398.762	25	2903	728.6	624.6	623.1	632.6	634.8
Q8WV93	AFG1L	AFG1-like ATPase OS=Homo sapiens OX=9606 GN=AFG1L PE=1 SV=2	NA	NA	NA	NA	NA	NA	NA	NA	NA	NA	NA	NA	NA	NA	NA	NA	NA	NA	NA	NA	NA	NA	NA	NA	NA	NA	14.587	10.8108	5	5	5	1	481	54.81	7.27	High	Master Protein	0.509	0	62.22	5	34.2	309.3	287.2	198.1	64.8	50.5
Q9Y4W6	AFG3L2	AFG3-like protein 2 OS=Homo sapiens OX=9606 GN=AFG3L2 PE=1 SV=2	189.273	49.4354	41	82	39	1	797	88.528	8.66	High	Master Protein	13.678	1	1603.83	41	1364.8	8088.3	10473.2	6826	1988.2	1626.9	1030.1	784.5	897.6	796.2	794.6	236.984	55.7089	48	98	46	1	797	88.528	8.66	High	Master Protein	22.462	1	1181.12	48	1336	19377.5	18341	10319.6	3335.3	1689.5
Q63HM1	AFMID	Kynurenine formamidase OS=Homo sapiens OX=9606 GN=AFMID PE=2 SV=2	NA	NA	NA	NA	NA	NA	NA	NA	NA	NA	NA	NA	NA	NA	NA	NA	NA	NA	NA	NA	NA	NA	NA	NA	NA	NA	NA	NA	NA	NA	NA	NA	NA	NA	NA	NA	NA	NA	NA	NA	NA	NA	NA	NA	NA	NA	NA
P02771	AFP	Alpha-fetoprotein OS=Homo sapiens OX=9606 GN=AFP PE=1 SV=1	NA	NA	NA	NA	NA	NA	NA	NA	NA	NA	NA	NA	NA	NA	NA	NA	NA	NA	NA	NA	NA	NA	NA	NA	NA	NA	NA	NA	NA	NA	NA	NA	NA	NA	NA	NA	NA	NA	NA	NA	NA	NA	NA	NA	NA	NA	NA
Q6ULP2	AFTPH	Aftiphilin OS=Homo sapiens OX=9606 GN=AFTPH PE=1 SV=3	29.6851	10.1496	7	9	7	1	936	102.05	4.54	High	Master Protein	0.619	0	146.368	7	65.5	74	89	179.8	193.8	336.6	234	184.4	169.2	119	94.2	80.559	22.6496	15	19	15	1	936	102.05	4.54	High	Master Protein	1.766	0	380.455	15	240.3	219.3	272.8	397.8	462.5	574.6
P20933	AGA	N(4)-(beta-N-acetylglucosaminyl)-L-asparaginase OS=Homo sapiens OX=9606 GN=AGA PE=1 SV=2	9.4118	17.052	4	4	4	1	346	37.184	6.28	High	Master Protein	0.585	0	73.19	4	NA	NA	NA	NA	NA	NA	NA	NA	NA	NA	NA	24.0235	25.1445	7	7	7	1	346	37.184	6.28	High	Master Protein	1.239	0	126.01	7	82.4	92.5	156.1	231.1	272.8	201.5
Q9UPQ3	AGAP1	Arf-GAP with GTPase ANK repeat and PH domain-containing protein 1 OS=Homo sapiens OX=9606 GN=AGAP1 PE=1 SV=4	30.9957	13.0688	9	9	6	1	857	94.411	7.94	High	Master Protein	0.54	0	223.341	9	94.5	99.8	117.8	158	148.6	318.4	245	187.6	180.2	152.9	126.3	42.3269	12.6021	11	14	5	1	857	94.411	7.94	High	Master Protein	0.866	0	209.177	11	77	97.7	109.3	128.5	164.6	197.8
Q99490	AGAP2	Arf-GAP with GTPase ANK repeat and PH domain-containing protein 2 OS=Homo sapiens OX=9606 GN=AGAP2 PE=1 SV=2	0.423083	0.671141	1	1	1	1	1192	124.597	9.89	Low	Master Protein	0.036	0	0	1	10.4	10.3	12.7	21.2	20.4	47.4	36.9	26.5	27	15.4	10	NA	NA	NA	NA	NA	NA	NA	NA	NA	NA	NA	NA	NA	NA	NA	NA	NA	NA	NA	NA	NA
Q96P47	AGAP3	Arf-GAP with GTPase ANK repeat and PH domain-containing protein 3 OS=Homo sapiens OX=9606 GN=AGAP3 PE=1 SV=2	53.8732	19.5429	11	16	9	1	875	94.985	7.97	High	Master Protein	1.116	2	406.059	11	120.8	108	113.9	169.5	176.6	363.8	260.5	202.3	221.9	193.7	208.5	63.1168	20.3429	18	23	13	1	875	94.985	7.97	High	Master Protein	1.918	2	327.483	18	389.1	450.6	455.5	541.3	604.5	816.9
Q5VTM2	AGAP9	Arf-GAP with GTPase ANK repeat and PH domain-containing protein 9 OS=Homo sapiens OX=9606 GN=AGAP9 PE=3 SV=2	NA	NA	NA	NA	NA	NA	NA	NA	NA	NA	NA	NA	NA	NA	NA	NA	NA	NA	NA	NA	NA	NA	NA	NA	NA	NA	NA	NA	NA	NA	NA	NA	NA	NA	NA	NA	NA	NA	NA	NA	NA	NA	NA	NA	NA	NA	NA
Q96MI9	AGBL1	Cytosolic carboxypeptidase 4 OS=Homo sapiens OX=9606 GN=AGBL1 PE=1 SV=3	0.398375	0.899281	1	1	1	1	1112	125.25	7.14	Low	Master Protein	0.037	0	0	1	7.3	7.9	10.9	16.6	16	20.4	15.2	11.9	14.6	17.5	64.2	NA	NA	NA	NA	NA	NA	NA	NA	NA	NA	NA	NA	NA	NA	NA	NA	NA	NA	NA	NA	NA
Q5U5Z8	AGBL2	Cytosolic carboxypeptidase 2 OS=Homo sapiens OX=9606 GN=AGBL2 PE=1 SV=2	NA	NA	NA	NA	NA	NA	NA	NA	NA	NA	NA	NA	NA	NA	NA	NA	NA	NA	NA	NA	NA	NA	NA	NA	NA	NA	0.633951	2.43902	1	1	1	1	902	104.128	9	Low	Master Protein	0.043	0	0	1	NA	NA	NA	NA	NA	NA
Q8NEM8	AGBL3	Cytosolic carboxypeptidase 3 OS=Homo sapiens OX=9606 GN=AGBL3 PE=2 SV=2	NA	NA	NA	NA	NA	NA	NA	NA	NA	NA	NA	NA	NA	NA	NA	NA	NA	NA	NA	NA	NA	NA	NA	NA	NA	NA	0.451365	0.799201	1	1	1	1	1001	115.938	8.79	Low	Master Protein	0.031	0	0	1	NA	NA	NA	NA	NA	NA
Q5VU57	AGBL4	Cytosolic carboxypeptidase 6 OS=Homo sapiens OX=9606 GN=AGBL4 PE=2 SV=3	1.54672	3.18091	2	4	1	1	503	58.193	8.41	Low	Master Protein	0.07	0	0	2	NA	NA	NA	NA	NA	NA	NA	NA	NA	NA	NA	NA	NA	NA	NA	NA	NA	NA	NA	NA	NA	NA	NA	NA	NA	NA	NA	NA	NA	NA	NA	NA
Q8NDL9	AGBL5	Cytosolic carboxypeptidase-like protein 5 OS=Homo sapiens OX=9606 GN=AGBL5 PE=1 SV=1	NA	NA	NA	NA	NA	NA	NA	NA	NA	NA	NA	NA	NA	NA	NA	NA	NA	NA	NA	NA	NA	NA	NA	NA	NA	NA	0.5867	0.902935	1	1	1	1	886	97.472	9.17	Low	Master Protein	0.048	0	0	1	6.3	15	11.3	19.2	16.4	21
P52594	AGFG1	Arf-GAP domain and FG repeat-containing protein 1 OS=Homo sapiens OX=9606 GN=AGFG1 PE=1 SV=2	70.0992	29.1815	13	28	12	1	562	58.224	8.63	High	Master Protein	15.238	0	526.358	13	861.8	990.7	1047.9	1463.4	1164.1	1748.5	1304.6	993.6	815.7	734.7	524	57.4778	20.9964	10	29	9	1	562	58.224	8.63	High	Master Protein	7.859	0	285.88	10	502.4	787.1	845.2	1006.9	1002.4	884.7
O95081	AGFG2	Arf-GAP domain and FG repeat-containing protein 2 OS=Homo sapiens OX=9606 GN=AGFG2 PE=1 SV=2	4.78087	3.9501	2	3	1	1	481	48.932	9.11	Medium	Master Protein	0.468	0	45.02	2	48.9	18.5	21.8	33.4	33.8	78.1	61.9	41.7	35.9	27.2	18.1	10.5628	6.02911	3	6	2	1	481	48.932	9.11	High	Master Protein	0.668	0	79.57	3	93.3	37.5	35.1	38.6	52.8	48.5
Q8N302	AGGF1	Angiogenic factor with G patch and FHA domains 1 OS=Homo sapiens OX=9606 GN=AGGF1 PE=1 SV=2	8.95755	6.72269	3	6	3	1	714	80.928	5.44	High	Master Protein	0.301	0	38.55	3	19.4	12.8	17.1	21.7	19.2	37.9	31	26.2	26.3	38.4	55.3	9.73793	6.72269	3	3	3	1	714	80.928	5.44	High	Master Protein	0.218	0	54.2633	3	18.7	15.3	11.9	13.8	12.7	14.7
Q53H12	AGK	Acylglycerol kinase mitochondrial OS=Homo sapiens OX=9606 GN=AGK PE=1 SV=2	156	56.6351	22	68	22	1	422	47.107	8.09	High	Master Protein	50.09	0	1295.47	22	937.3	6385.6	8794.6	6245.5	1809.3	1420.1	840.7	650.2	749.5	999.3	575.9	165.027	54.5024	20	77	20	1	422	47.107	8.09	High	Master Protein	45.416	0	1077.57	20	775.9	9705.4	9382.3	5840.3	2141.1	1339.7
P35573	AGL	Glycogen debranching enzyme OS=Homo sapiens OX=9606 GN=AGL PE=1 SV=3	324.522	47.1279	62	120	62	1	1532	174.652	6.76	High	Master Protein	8.339	0	2019.72	62	1236.6	937.9	1208	2010.2	1890.8	8019.4	7479	8283.5	6117.2	2581.7	1897.9	217.335	36.8146	51	76	51	1	1532	174.652	6.76	High	Master Protein	3.401	0	1040.16	51	693.3	1623.2	1567.6	1750.5	1800.3	2435.3
Q9UL18	AGO1	Protein argonaute-1 OS=Homo sapiens OX=9606 GN=AGO1 PE=1 SV=3	67.9957	26.6044	19	27	6	1	857	97.152	9.16	High	Master Protein	1.837	5	303.188	19	203.5	277.8	323.2	507	516.9	1362.6	1159.4	986.9	886.3	556.8	300.1	123.094	32.5554	24	36	9	1	857	97.152	9.16	High	Master Protein	3.38	5	573.464	24	295.8	458.9	493.3	621.2	741.1	1045.3
Q9UKV8	AGO2	Protein argonaute-2 OS=Homo sapiens OX=9606 GN=AGO2 PE=1 SV=3	101.306	37.2526	27	36	20	1	859	97.146	9.19	High	Master Protein	2.818	4	600.183	27	488.3	523.4	763.7	1044.3	1012.3	2517.7	2074.1	1718.4	1532.3	880.6	500.5	137.242	34.9243	27	43	18	1	859	97.146	9.19	High	Master Protein	4.118	5	647.095	27	544	862.3	960.6	1215.6	1496.4	1978.4
Q9H9G7	AGO3	Protein argonaute-3 OS=Homo sapiens OX=9606 GN=AGO3 PE=1 SV=2	48.3993	18.7209	13	20	3	1	860	97.298	9.11	High	Master Protein	1.004	0	242.435	13	42.7	329.6	412.2	261.9	77.8	58.1	35.9	22.6	21.6	28.1	44.6	75.5825	21.8605	18	24	4	1	860	97.298	9.11	High	Master Protein	1.601	0	365.486	18	89.6	468.4	471.4	283.6	159.7	149.4
Q9HCK5	AGO4	Protein argonaute-4 OS=Homo sapiens OX=9606 GN=AGO4 PE=1 SV=2	36.6456	14.4019	11	17	1	1	861	97.035	9.06	High	Master Protein	0.905	0	172.19	11	NA	NA	NA	NA	NA	NA	NA	NA	NA	NA	NA	53.7321	17.0732	14	19	1	1	861	97.035	9.06	High	Master Protein	1.188	0	273.453	14	NA	NA	NA	NA	NA	NA
Q99943	AGPAT1	1-acyl-sn-glycerol-3-phosphate acyltransferase alpha OS=Homo sapiens OX=9606 GN=AGPAT1 PE=1 SV=2	53.5348	34.629	9	20	9	1	283	31.696	9.38	High	Master Protein	7.799	0	357.387	9	364.9	457.8	677.5	1204.3	1241.9	1674.3	932.2	420	306.6	222.7	291.3	56.1261	38.8693	11	23	10	1	283	31.696	9.38	High	Master Protein	9	1	414.559	11	694.4	908.4	1179.2	1760.7	2344.1	2352.7
O15120	AGPAT2	1-acyl-sn-glycerol-3-phosphate acyltransferase beta OS=Homo sapiens OX=9606 GN=AGPAT2 PE=1 SV=1	38.0389	27.6978	8	16	8	1	278	30.894	9.01	High	Master Protein	6.356	0	306.127	8	243.1	253.2	395.6	677.1	741.3	1038.2	583.1	301.6	244.4	368.4	158.1	38.3475	21.9424	6	16	6	1	278	30.894	9.01	High	Master Protein	6.356	0	245.728	6	228.5	342.7	458.9	695.1	954.7	1029.9
Q9NRZ7	AGPAT3	1-acyl-sn-glycerol-3-phosphate acyltransferase gamma OS=Homo sapiens OX=9606 GN=AGPAT3 PE=1 SV=1	51.1585	30.0532	14	21	14	1	376	43.353	8.72	High	Master Protein	5.449	0	341.206	14	385.8	566.7	874.4	1554.3	1612.2	2243.4	1259.5	566.6	421.4	330.2	234.5	58.9044	31.117	13	19	13	1	376	43.353	8.72	High	Master Protein	6.197	0	271.831	13	672.1	905	1090.9	1680.3	2230.8	2174.2
Q9NRZ5	AGPAT4	1-acyl-sn-glycerol-3-phosphate acyltransferase delta OS=Homo sapiens OX=9606 GN=AGPAT4 PE=1 SV=1	27.3369	19.5767	7	14	7	1	378	43.993	8.72	High	Master Protein	1.565	0	226.607	7	188.8	288.2	410.5	794.2	813.6	1107	580.5	234.8	156.6	104	99.2	57.4111	31.4815	11	20	11	1	378	43.993	8.72	High	Master Protein	4.337	0	333.644	11	259.2	373.7	452.9	679.2	880.4	879.1
Q9NUQ2	AGPAT5	1-acyl-sn-glycerol-3-phosphate acyltransferase epsilon OS=Homo sapiens OX=9606 GN=AGPAT5 PE=1 SV=3	18.4672	21.1538	8	9	8	1	364	42.045	9.1	High	Master Protein	1.31	0	151.424	8	108.8	578.2	855.8	774.7	383.1	504.2	303.4	168.8	144.9	127.5	113.7	52.6629	33.7912	11	17	11	1	364	42.045	9.1	High	Master Protein	3.806	0	290.857	11	275.2	1796.9	1913.7	1410.8	951.9	737.8
O00116	AGPS	Alkyldihydroxyacetonephosphate synthase peroxisomal OS=Homo sapiens OX=9606 GN=AGPS PE=1 SV=1	249.306	56.383	27	108	27	1	658	72.866	7.34	High	Master Protein	31.57	0	2474.1	27	1400.7	2011.7	3204.3	6120.1	7643.4	10241.7	4759.9	1583.6	980	1234.7	970.1	303.955	60.0304	30	94	30	1	658	72.866	7.34	High	Master Protein	48.239	0	2164.57	30	1645.8	3062.5	4549.4	8079	11141.7	11068.9
O00468	AGRN	Agrin OS=Homo sapiens OX=9606 GN=AGRN PE=1 SV=6	91.1332	17.118	24	30	24	1	2068	217.179	6.39	High	Master Protein	0.867	0	599.746	24	217.1	331.6	437	688.4	635	980	629.7	383.9	373.6	314.1	337.1	224.206	27.4662	39	55	39	1	2068	217.179	6.39	High	Master Protein	2.062	0	1132.12	39	454.8	1006	1283.4	1945.5	2368.3	2146.6
Q9UPW5	AGTPBP1	Cytosolic carboxypeptidase 1 OS=Homo sapiens OX=9606 GN=AGTPBP1 PE=1 SV=3	57.9275	18.9233	20	22	20	1	1226	138.361	6.15	High	Master Protein	0.792	0	291.898	20	635.6	454.1	514	730.2	713.9	1754.1	1414.3	1134.3	1086	890.6	494.9	80.0382	22.3491	26	32	25	1	1226	138.361	6.15	High	Master Protein	1.362	0	321.423	26	778.5	574	591.1	704.2	765.7	934.7
P30556	AGTR1	Type-1 angiotensin II receptor OS=Homo sapiens OX=9606 GN=AGTR1 PE=1 SV=1	NA	NA	NA	NA	NA	NA	NA	NA	NA	NA	NA	NA	NA	NA	NA	NA	NA	NA	NA	NA	NA	NA	NA	NA	NA	NA	NA	NA	NA	NA	NA	NA	NA	NA	NA	NA	NA	NA	NA	NA	NA	NA	NA	NA	NA	NA	NA
Q6RW13	AGTRAP	Type-1 angiotensin II receptor-associated protein OS=Homo sapiens OX=9606 GN=AGTRAP PE=1 SV=1	45.5211	35.2201	4	14	4	1	159	17.408	6.14	High	Master Protein	50.795	0	344.796	4	153	203.4	281.9	620.2	671.7	1122.3	711.4	445	543.1	444.9	177.7	37.661	35.2201	4	18	4	1	159	17.408	6.14	High	Master Protein	36.276	0	345.747	4	61.1	161.2	204.1	341.7	523	598
Q9BYV1	AGXT2	Alanine--glyoxylate aminotransferase 2 mitochondrial OS=Homo sapiens OX=9606 GN=AGXT2 PE=1 SV=1	NA	NA	NA	NA	NA	NA	NA	NA	NA	NA	NA	NA	NA	NA	NA	NA	NA	NA	NA	NA	NA	NA	NA	NA	NA	NA	NA	NA	NA	NA	NA	NA	NA	NA	NA	NA	NA	NA	NA	NA	NA	NA	NA	NA	NA	NA	NA
Q8WYP5	AHCTF1	Protein ELYS OS=Homo sapiens OX=9606 GN=AHCTF1 PE=1 SV=3	39.0417	9.31156	17	18	16	1	2266	252.342	6.6	High	Master Protein	0.417	0	169.324	17	1136	145.2	159.2	171	133.4	225.8	150.7	107.2	133.2	213.6	86	199.521	25.3751	51	63	50	1	2266	252.342	6.6	High	Master Protein	2.193	1	902.627	51	10848.7	2449.3	2149.5	1810.2	1610.6	1493.7
P23526	AHCY	Adenosylhomocysteinase OS=Homo sapiens OX=9606 GN=AHCY PE=1 SV=4	161.561	52.7778	21	78	20	1	432	47.685	6.34	High	Master Protein	51.481	0	1580.58	21	561.2	1003.8	1341.1	2222.1	1611.8	2214.5	1409.4	1784.9	2312.2	3122.8	13050.8	195.935	52.5463	24	126	22	1	432	47.685	6.34	High	Master Protein	157.489	0	1729.1	24	981.9	1490.1	1567	2145	2279.7	2130.9
O43865	AHCYL1	S-adenosylhomocysteine hydrolase-like protein 1 OS=Homo sapiens OX=9606 GN=AHCYL1 PE=1 SV=2	131.692	52.8302	25	43	12	1	530	58.913	6.89	High	Master Protein	10.406	13	949.117	25	639.7	1903.4	1953.4	2695.7	2145.5	2951.5	1814.1	1246.3	1353.3	1402.4	2105.1	164.47	55.8491	29	60	13	1	530	58.913	6.89	High	Master Protein	24.119	0	853.619	29	382.7	1363.8	1522.4	2025.7	2025	1702.5
Q96HN2	AHCYL2	Adenosylhomocysteinase 3 OS=Homo sapiens OX=9606 GN=AHCYL2 PE=1 SV=1	99.7233	34.5336	20	34	7	1	611	66.678	7.36	High	Master Protein	5.813	0	693.729	20	119.6	234.5	239.9	334.6	250	348.8	219.7	144.1	142.5	138.3	142.4	143.582	48.9362	29	52	13	1	611	66.678	7.36	High	Master Protein	16.783	17	675.055	29	794.9	3240.8	3642.1	4620.6	4365.5	3686.1
Q5TGY3	AHDC1	AT-hook DNA-binding motif-containing protein 1 OS=Homo sapiens OX=9606 GN=AHDC1 PE=1 SV=1	1.36131	2.932	2	6	2	1	1603	168.245	9.04	Low	Master Protein	0.061	0	0	2	3.2	7.3	6.7	14.8	21.9	27.6	15.9	8.4	10.6	9.6	25.8	NA	NA	NA	NA	NA	NA	NA	NA	NA	NA	NA	NA	NA	NA	NA	NA	NA	NA	NA	NA	NA
Q8N157	AHI1	Jouberin OS=Homo sapiens OX=9606 GN=AHI1 PE=1 SV=1	14.1093	7.6087	6	7	6	1	1196	137.029	7.12	High	Master Protein	0.139	0	92.3	6	68.7	61.1	65.2	81.5	84.1	193.3	145	113.9	97.1	76.7	50.1	16.0517	5.43478	5	5	5	1	1196	137.029	7.12	High	Master Protein	0.176	0	105.277	5	31.5	28.7	30.9	37.9	43.4	47.2
Q09666	AHNAK	Neuroblast differentiation-associated protein AHNAK OS=Homo sapiens OX=9606 GN=AHNAK PE=1 SV=2	817.137	54.9915	162	286	159	1	5890	628.699	6.15	High	Master Protein	2.612	1	5604.16	162	3100	9262.7	9527.6	13484.8	11751.4	16644.3	9933.3	5085.5	4088.1	2975.6	2940.5	1364	67.2496	229	469	228	1	5890	628.699	6.15	High	Master Protein	6.017	0	7321.96	229	5807.7	26964.7	28850.2	36461.1	33678.7	29780.9
Q8IVF2	AHNAK2	Protein AHNAK2 OS=Homo sapiens OX=9606 GN=AHNAK2 PE=1 SV=2	39.6597	12.9594	17	23	16	1	5795	616.242	5.36	High	Master Protein	0.105	0	124.425	17	45.4	82.1	111.5	160.1	145.4	181.1	108	54.6	39.2	46	40	85.0685	17.1527	24	36	24	1	5795	616.242	5.36	High	Master Protein	0.222	0	344.294	24	396.3	1336.8	1410.8	1415.5	1209.5	1104.5
P35869	AHR	Aryl hydrocarbon receptor OS=Homo sapiens OX=9606 GN=AHR PE=1 SV=2	2.89232	1.76887	2	2	2	1	848	96.086	6.38	Low	Master Protein	0.16	0	16.63	2	67.1	29.5	33.4	48.7	42.7	73.5	54	45.4	60.5	61.9	63.2	16.8864	9.08019	6	9	6	1	848	96.086	6.38	High	Master Protein	0.562	0	82.32	6	361.8	231.4	249.5	289.2	349.6	393.7
A9YTQ3	AHRR	Aryl hydrocarbon receptor repressor OS=Homo sapiens OX=9606 GN=AHRR PE=1 SV=3	NA	NA	NA	NA	NA	NA	NA	NA	NA	NA	NA	NA	NA	NA	NA	NA	NA	NA	NA	NA	NA	NA	NA	NA	NA	NA	NA	NA	NA	NA	NA	NA	NA	NA	NA	NA	NA	NA	NA	NA	NA	NA	NA	NA	NA	NA	NA
O95433	AHSA1	Activator of 90 kDa heat shock protein ATPase homolog 1 OS=Homo sapiens OX=9606 GN=AHSA1 PE=1 SV=1	87.0168	65.9763	17	32	17	1	338	38.25	5.53	High	Master Protein	10.007	0	716.678	17	313.2	483.1	600.6	1076.3	877	1256	946.1	813.8	946.5	703.7	5231	119.084	52.9586	16	40	16	1	338	38.25	5.53	High	Master Protein	16.783	0	774.824	16	682.6	904.9	906.6	1212.5	1354	1617.5
Q719I0	AHSA2P	Putative activator of 90 kDa heat shock protein ATPase homolog 2 OS=Homo sapiens OX=9606 GN=AHSA2P PE=5 SV=2	NA	NA	NA	NA	NA	NA	NA	NA	NA	NA	NA	NA	NA	NA	NA	NA	NA	NA	NA	NA	NA	NA	NA	NA	NA	NA	NA	NA	NA	NA	NA	NA	NA	NA	NA	NA	NA	NA	NA	NA	NA	NA	NA	NA	NA	NA	NA
P02765	AHSG	Alpha-2-HS-glycoprotein OS=Homo sapiens OX=9606 GN=AHSG PE=1 SV=2	8.80517	5.44959	3	6	3	1	367	39.316	5.72	High	Master Protein	0.468	0	122.13	3	120.8	242	352.1	716.6	855.3	1173.8	627.3	246.9	187.6	95.7	549.2	8.92231	7.08447	4	6	4	1	367	39.316	5.72	Medium	Master Protein	0.896	0	93.53	4	255	207	266.7	342.3	407.6	379.7
Q9NZD4	AHSP	Alpha-hemoglobin-stabilizing protein OS=Homo sapiens OX=9606 GN=AHSP PE=1 SV=1	NA	NA	NA	NA	NA	NA	NA	NA	NA	NA	NA	NA	NA	NA	NA	NA	NA	NA	NA	NA	NA	NA	NA	NA	NA	NA	NA	NA	NA	NA	NA	NA	NA	NA	NA	NA	NA	NA	NA	NA	NA	NA	NA	NA	NA	NA	NA
Q96BJ3	AIDA	Axin interactor dorsalization-associated protein OS=Homo sapiens OX=9606 GN=AIDA PE=1 SV=1	65.6259	48.366	11	24	11	1	306	35.001	6.55	High	Master Protein	7.913	0	530.586	11	109.7	239.9	264.2	475.7	491.8	730.8	435.5	258.6	254.3	189.7	216.2	71.6114	45.4248	12	27	12	1	306	35.001	6.55	High	Master Protein	6.943	0	391.663	12	139.9	365.9	465.2	779	1173.8	1303.4
P55008	AIF1	Allograft inflammatory factor 1 OS=Homo sapiens OX=9606 GN=AIF1 PE=1 SV=1	NA	NA	NA	NA	NA	NA	NA	NA	NA	NA	NA	NA	NA	NA	NA	NA	NA	NA	NA	NA	NA	NA	NA	NA	NA	NA	NA	NA	NA	NA	NA	NA	NA	NA	NA	NA	NA	NA	NA	NA	NA	NA	NA	NA	NA	NA	NA
Q9BQI0	AIF1L	Allograft inflammatory factor 1-like OS=Homo sapiens OX=9606 GN=AIF1L PE=1 SV=1	29.6452	59.3333	10	15	8	1	150	17.057	7.2	High	Master Protein	9	0	232.113	10	233.7	217.4	269.8	560.4	564.6	900.2	518.3	351.4	348.2	317.9	1173.8	35.0459	55.3333	9	36	7	1	150	17.057	7.2	High	Master Protein	9	0	321.681	9	112.1	257	294.4	452	640.7	602.7
O95831	AIFM1	Apoptosis-inducing factor 1 mitochondrial OS=Homo sapiens OX=9606 GN=AIFM1 PE=1 SV=1	248.636	51.7129	25	92	25	1	613	66.859	8.95	High	Master Protein	56.224	0	2366.68	25	1214.4	7639.2	9917.6	6872	2036	1831.8	1102.3	830.7	879.3	859.5	937.9	333.445	52.8548	29	155	29	1	613	66.859	8.95	High	Master Protein	140.747	0	2206.78	29	1489.3	20400.1	19181.6	11127.2	3743	1982.4
Q9BRQ8	AIFM2	Apoptosis-inducing factor 2 OS=Homo sapiens OX=9606 GN=AIFM2 PE=1 SV=1	37.5709	28.6863	8	10	8	1	373	40.501	9.11	High	Master Protein	1.994	0	227.666	8	71.4	208.6	285.1	388.7	346	528.2	325.3	197.9	165.9	130.8	82.8	68.6058	39.9464	12	18	12	1	373	40.501	9.11	High	Master Protein	4.78	0	380.83	12	274.7	981.8	1066.4	1225.2	1246.3	1264.5
Q96NN9	AIFM3	Apoptosis-inducing factor 3 OS=Homo sapiens OX=9606 GN=AIFM3 PE=1 SV=1	NA	NA	NA	NA	NA	NA	NA	NA	NA	NA	NA	NA	NA	NA	NA	NA	NA	NA	NA	NA	NA	NA	NA	NA	NA	NA	0.466228	1.15702	1	1	1	1	605	66.749	9.07	Low	Master Protein	0.064	0	0	1	52.3	38.1	44.4	49.5	49.9	58.9
Q9NVV5	AIG1	Androgen-induced gene 1 protein OS=Homo sapiens OX=9606 GN=AIG1 PE=1 SV=2	1.99482	4.08163	1	2	1	1	245	28.203	8.25	Low	Master Protein	0.194	0	25.02	1	20.4	31.7	45.7	67.3	61.9	95.5	73.3	44.8	39.1	29.7	14.5	7.38813	10.2041	4	8	4	1	245	28.203	8.25	Medium	Master Protein	1.424	0	34.1033	4	54.3	67	84.4	131	169.4	166
O14862	AIM2	Interferon-inducible protein AIM2 OS=Homo sapiens OX=9606 GN=AIM2 PE=1 SV=1	NA	NA	NA	NA	NA	NA	NA	NA	NA	NA	NA	NA	NA	NA	NA	NA	NA	NA	NA	NA	NA	NA	NA	NA	NA	NA	NA	NA	NA	NA	NA	NA	NA	NA	NA	NA	NA	NA	NA	NA	NA	NA	NA	NA	NA	NA	NA
Q12904	AIMP1	Aminoacyl tRNA synthase complex-interacting multifunctional protein 1 OS=Homo sapiens OX=9606 GN=AIMP1 PE=1 SV=2	181.691	58.3333	19	79	17	1	312	34.331	8.43	High	Master Protein	262.665	0	1879.61	19	620.2	1030.1	1412.9	2343	1911.4	2799.9	1733.2	1805	2889.5	13625.3	2033.8	164.832	67.9487	21	61	19	1	312	34.331	8.43	High	Master Protein	182.298	0	915.846	21	581.2	1333.3	1604.7	2264.4	2483.1	2048.7
Q13155	AIMP2	Aminoacyl tRNA synthase complex-interacting multifunctional protein 2 OS=Homo sapiens OX=9606 GN=AIMP2 PE=1 SV=2	88.6973	38.125	10	47	10	1	320	35.326	8.22	High	Master Protein	14.849	0	1057.76	10	423.5	474.1	634.1	941.8	882.7	1339.5	917.5	921	1354.9	5990.8	1049.7	100.785	43.4375	14	38	14	1	320	35.326	8.22	High	Master Protein	16.783	0	651.604	14	519.2	870.1	1065.2	1544.1	1660.9	1505.6
O00170	AIP	AH receptor-interacting protein OS=Homo sapiens OX=9606 GN=AIP PE=1 SV=2	65.6345	49.3939	15	20	15	1	330	37.612	6.29	High	Master Protein	5.062	0	555.69	15	250.4	498.8	654.5	839.5	715.2	1037.5	772.8	660.8	702.2	681.6	3466.5	70.758	52.7273	16	24	16	1	330	37.612	6.29	High	Master Protein	7.185	0	434.371	16	427.9	589.8	619.5	708	738.8	867.5
O43918	AIRE	Autoimmune regulator OS=Homo sapiens OX=9606 GN=AIRE PE=1 SV=1	NA	NA	NA	NA	NA	NA	NA	NA	NA	NA	NA	NA	NA	NA	NA	NA	NA	NA	NA	NA	NA	NA	NA	NA	NA	NA	NA	NA	NA	NA	NA	NA	NA	NA	NA	NA	NA	NA	NA	NA	NA	NA	NA	NA	NA	NA	NA
C9J069	AJM1	Apical junction component 1 homolog OS=Homo sapiens OX=9606 GN=AJM1 PE=3 SV=1	NA	NA	NA	NA	NA	NA	NA	NA	NA	NA	NA	NA	NA	NA	NA	NA	NA	NA	NA	NA	NA	NA	NA	NA	NA	NA	NA	NA	NA	NA	NA	NA	NA	NA	NA	NA	NA	NA	NA	NA	NA	NA	NA	NA	NA	NA	NA
Q96IF1	AJUBA	LIM domain-containing protein ajuba OS=Homo sapiens OX=9606 GN=AJUBA PE=1 SV=1	NA	NA	NA	NA	NA	NA	NA	NA	NA	NA	NA	NA	NA	NA	NA	NA	NA	NA	NA	NA	NA	NA	NA	NA	NA	NA	NA	NA	NA	NA	NA	NA	NA	NA	NA	NA	NA	NA	NA	NA	NA	NA	NA	NA	NA	NA	NA
P00568	AK1	Adenylate kinase isoenzyme 1 OS=Homo sapiens OX=9606 GN=AK1 PE=1 SV=3	31.3097	53.0928	8	12	8	1	194	21.621	8.63	High	Master Protein	3.642	0	214.175	8	182.6	205.5	271.6	439.1	348.1	607.1	424.6	396.9	360.4	367.5	2277	53.1541	52.0619	9	15	9	1	194	21.621	8.63	High	Master Protein	7.577	0	306.838	9	230.5	495.7	539	696.7	730.1	797.1
P54819	AK2	Adenylate kinase 2 mitochondrial OS=Homo sapiens OX=9606 GN=AK2 PE=1 SV=2	131.906	79.0795	18	64	18	1	239	26.461	7.81	High	Master Protein	195.842	0	1227.29	18	877.7	5592.8	6940.1	4435.6	1341.5	1281.9	886.6	694.2	670.9	624.2	1319.6	191.164	80.3347	24	99	24	1	239	26.461	7.81	High	Master Protein	1144.05	0	1641.86	24	1170	13437.2	12480	7312.1	2311	1351.1
Q9UIJ7	AK3	GTP:AMP phosphotransferase AK3 mitochondrial OS=Homo sapiens OX=9606 GN=AK3 PE=1 SV=4	82.7103	62.5551	15	34	15	1	227	25.55	9.16	High	Master Protein	15.238	0	664.691	15	501.3	3455.2	4569.3	3298.4	1065.1	923.9	594.4	438.5	423.6	574.1	457	96.0483	65.1982	15	33	15	1	227	25.55	9.16	High	Master Protein	22.357	0	521.644	15	448.8	5099.5	4967.9	2836.6	1000	503.6
P27144	AK4	Adenylate kinase 4 mitochondrial OS=Homo sapiens OX=9606 GN=AK4 PE=1 SV=1	71.9262	57.3991	10	31	10	1	223	25.252	8.4	High	Master Protein	17.478	0	670.552	10	531.5	2890.7	3722.6	2641.3	807.9	670.6	442.9	344.3	431.7	416.6	306.9	79.0512	64.1256	12	33	12	1	223	25.252	8.4	High	Master Protein	28.286	0	520.989	12	483.3	5754.2	5397.8	2899.8	869.8	382.9
Q9Y6K8	AK5	Adenylate kinase isoenzyme 5 OS=Homo sapiens OX=9606 GN=AK5 PE=1 SV=2	NA	NA	NA	NA	NA	NA	NA	NA	NA	NA	NA	NA	NA	NA	NA	NA	NA	NA	NA	NA	NA	NA	NA	NA	NA	NA	NA	NA	NA	NA	NA	NA	NA	NA	NA	NA	NA	NA	NA	NA	NA	NA	NA	NA	NA	NA	NA
Q9Y3D8	AK6	Adenylate kinase isoenzyme 6 OS=Homo sapiens OX=9606 GN=AK6 PE=1 SV=1	24.0226	41.8605	4	19	4	1	172	20.049	4.58	High	Master Protein	4.012	0	110.22	4	59.5	95.2	133.5	176.7	120.1	195.6	137.7	127.1	154.8	132.6	706.1	13.5093	20.9302	3	5	3	1	172	20.049	4.58	High	Master Protein	1.512	0	98.1967	3	16.8	19.2	25.8	28.5	29.6	31.6
Q96M32	AK7	Adenylate kinase 7 OS=Homo sapiens OX=9606 GN=AK7 PE=1 SV=3	NA	NA	NA	NA	NA	NA	NA	NA	NA	NA	NA	NA	NA	NA	NA	NA	NA	NA	NA	NA	NA	NA	NA	NA	NA	NA	NA	NA	NA	NA	NA	NA	NA	NA	NA	NA	NA	NA	NA	NA	NA	NA	NA	NA	NA	NA	NA
Q96MA6	AK8	Adenylate kinase 8 OS=Homo sapiens OX=9606 GN=AK8 PE=1 SV=1	NA	NA	NA	NA	NA	NA	NA	NA	NA	NA	NA	NA	NA	NA	NA	NA	NA	NA	NA	NA	NA	NA	NA	NA	NA	NA	NA	NA	NA	NA	NA	NA	NA	NA	NA	NA	NA	NA	NA	NA	NA	NA	NA	NA	NA	NA	NA
Q5TCS8	AK9	Adenylate kinase 9 OS=Homo sapiens OX=9606 GN=AK9 PE=1 SV=2	4.60288	1.25589	3	5	1	1	1911	221.273	5.01	Medium	Master Protein	0.042	0	33.63	3	NA	NA	NA	NA	NA	NA	NA	NA	NA	NA	NA	8.64836	2.40712	5	6	3	1	1911	221.273	5.01	Medium	Master Protein	0.087	0	40.4689	5	34.2	57.7	72.6	69.1	57.3	79.7
P0CW23	AKAIN1	A-kinase anchor protein inhibitor 1 OS=Homo sapiens OX=9606 GN=AKAIN1 PE=1 SV=1	NA	NA	NA	NA	NA	NA	NA	NA	NA	NA	NA	NA	NA	NA	NA	NA	NA	NA	NA	NA	NA	NA	NA	NA	NA	NA	0.432503	28.9855	1	4	1	1	69	7.843	7.42	Low	Master Protein	0.778	0	0	1	NA	NA	NA	NA	NA	NA
Q92667	AKAP1	A-kinase anchor protein 1 mitochondrial OS=Homo sapiens OX=9606 GN=AKAP1 PE=1 SV=1	156.726	45.7364	36	61	36	1	903	97.281	4.94	High	Master Protein	8.085	0	1105.69	36	879.6	3478.2	4619.2	3811	1797.9	2203.3	1401.8	884.3	802.3	816.5	793.4	222.107	41.8605	40	71	40	1	903	97.281	4.94	High	Master Protein	15.156	0	1209.62	40	792.3	7637.8	7568.4	5068.2	2496	1818.9
O43572	AKAP10	A-kinase anchor protein 10 mitochondrial OS=Homo sapiens OX=9606 GN=AKAP10 PE=1 SV=2	15.5589	10.1208	5	5	5	1	662	73.772	6.39	High	Master Protein	0.365	0	98.63	5	45.1	39.6	45.9	64.6	69.7	141.1	111.3	96	100.5	157	184.7	81.0431	39.1239	18	22	18	1	662	73.772	6.39	High	Master Protein	2.695	0	379.204	18	165.7	162.2	151.8	176.6	183.1	245.6
Q9UKA4	AKAP11	A-kinase anchor protein 11 OS=Homo sapiens OX=9606 GN=AKAP11 PE=1 SV=1	21.5997	4.62914	8	8	8	1	1901	210.38	5.39	High	Master Protein	0.207	0	121.2	8	124.6	116.1	148.7	231.3	213	328.7	202.3	146.9	243.5	410.2	176.7	51.2147	9.4687	16	18	16	1	1901	210.38	5.39	High	Master Protein	0.491	0	256.796	16	111	266.6	270.4	340.5	389.3	414.2
Q02952	AKAP12	A-kinase anchor protein 12 OS=Homo sapiens OX=9606 GN=AKAP12 PE=1 SV=4	422.822	56.3973	64	130	64	1	1782	191.367	4.41	High	Master Protein	12.376	0	2973.64	64	1083.3	2031.6	2519.7	3696.4	2659.2	3013.7	1987.9	1570.1	1871.8	1074.7	10406	527.39	60.8866	74	139	74	1	1782	191.367	4.41	High	Master Protein	16.891	0	2730.31	74	964.7	3794.1	3938.1	4434.3	4027.7	3747.5
Q12802	AKAP13	A-kinase anchor protein 13 OS=Homo sapiens OX=9606 GN=AKAP13 PE=1 SV=2	121.28	18.6989	40	47	40	1	2813	307.359	5.24	High	Master Protein	0.918	0	635.162	40	632.3	484.4	556.9	845.5	678.5	1471.9	1194.7	1025.1	1282.2	1126	645	302.437	29.3992	60	80	60	1	2813	307.359	5.24	High	Master Protein	2.137	0	1315.43	60	1307.9	1612.3	1724.9	2162.9	2261.4	2599.6
Q86UN6	AKAP14	A-kinase anchor protein 14 OS=Homo sapiens OX=9606 GN=AKAP14 PE=1 SV=1	NA	NA	NA	NA	NA	NA	NA	NA	NA	NA	NA	NA	NA	NA	NA	NA	NA	NA	NA	NA	NA	NA	NA	NA	NA	NA	NA	NA	NA	NA	NA	NA	NA	NA	NA	NA	NA	NA	NA	NA	NA	NA	NA	NA	NA	NA	NA
Q02040	AKAP17A	A-kinase anchor protein 17A OS=Homo sapiens OX=9606 GN=AKAP17A PE=1 SV=2	33.5476	18.4173	14	18	13	1	695	80.686	9.73	High	Master Protein	1.336	0	119.818	14	336	137	206.2	281.7	294.4	804.8	701.7	573	593	544	116.2	69.3131	29.2086	23	32	21	1	695	80.686	9.73	High	Master Protein	2.57	0	284.465	23	1345.1	578.7	587.7	772.2	913.4	1334.6
Q9Y2D5	AKAP2	A-kinase anchor protein 2 OS=Homo sapiens OX=9606 GN=AKAP2 PE=1 SV=3	62.5674	26.8917	18	20	18	1	859	94.603	5.11	High	Master Protein	1.907	0	342.398	18	228.7	674.9	605.9	900.6	724.5	958	585.8	360.1	364.7	324.3	440.3	122.208	32.4796	22	33	22	1	859	94.603	5.11	High	Master Protein	5.032	0	592.519	22	314.2	957.4	1087	1329.7	1273.8	983.2
O75969	AKAP3	A-kinase anchor protein 3 OS=Homo sapiens OX=9606 GN=AKAP3 PE=1 SV=2	NA	NA	NA	NA	NA	NA	NA	NA	NA	NA	NA	NA	NA	NA	NA	NA	NA	NA	NA	NA	NA	NA	NA	NA	NA	NA	NA	NA	NA	NA	NA	NA	NA	NA	NA	NA	NA	NA	NA	NA	NA	NA	NA	NA	NA	NA	NA
Q5JQC9	AKAP4	A-kinase anchor protein 4 OS=Homo sapiens OX=9606 GN=AKAP4 PE=1 SV=1	NA	NA	NA	NA	NA	NA	NA	NA	NA	NA	NA	NA	NA	NA	NA	NA	NA	NA	NA	NA	NA	NA	NA	NA	NA	NA	NA	NA	NA	NA	NA	NA	NA	NA	NA	NA	NA	NA	NA	NA	NA	NA	NA	NA	NA	NA	NA
P24588	AKAP5	A-kinase anchor protein 5 OS=Homo sapiens OX=9606 GN=AKAP5 PE=1 SV=3	33.9417	19.4379	7	12	7	1	427	47.06	4.93	High	Master Protein	2.162	0	241.688	7	149.8	283.2	288	421.6	358.8	655.2	456.1	305.4	264.1	214.2	140.9	48.8289	27.8689	11	15	11	1	427	47.06	4.93	High	Master Protein	4.623	0	246.817	11	34.9	235.1	256.4	359.9	385.5	338.6
Q13023	AKAP6	A-kinase anchor protein 6 OS=Homo sapiens OX=9606 GN=AKAP6 PE=1 SV=3	NA	NA	NA	NA	NA	NA	NA	NA	NA	NA	NA	NA	NA	NA	NA	NA	NA	NA	NA	NA	NA	NA	NA	NA	NA	NA	0.508919	0.388098	1	2	1	1	2319	256.56	5.01	Low	Master Protein	0.019	0	0	1	9	19.7	26.1	36.3	59.7	32.6
Q9P0M2	AKAP7	A-kinase anchor protein 7 isoform gamma OS=Homo sapiens OX=9606 GN=AKAP7 PE=1 SV=2	0.710634	2.29885	1	1	1	1	348	39.493	6.16	Low	Master Protein	0.129	0	0	1	9	12.8	15	25	22.7	28	20.1	13.8	13.8	31.7	24.9	NA	NA	NA	NA	NA	NA	NA	NA	NA	NA	NA	NA	NA	NA	NA	NA	NA	NA	NA	NA	NA
O43823	AKAP8	A-kinase anchor protein 8 OS=Homo sapiens OX=9606 GN=AKAP8 PE=1 SV=1	63.2604	30.7803	14	19	14	1	692	76.061	5.15	High	Master Protein	2.535	0	429.557	14	522.5	113.8	135.8	183.7	155.7	376.8	309.2	310	565.4	473.5	468.3	107.425	34.104	18	30	18	1	692	76.061	5.15	High	Master Protein	4.946	0	662.516	18	1657.6	517.2	497.4	501.2	527.2	772.3
Q9ULX6	AKAP8L	A-kinase anchor protein 8-like OS=Homo sapiens OX=9606 GN=AKAP8L PE=1 SV=4	71.7444	34.9845	18	26	18	1	646	71.595	5.05	High	Master Protein	5.813	0	492.54	18	767.3	201.3	237.4	377.7	346.7	763.1	565.9	507.1	572	620.4	953.8	92.3845	36.3777	18	35	18	1	646	71.595	5.05	High	Master Protein	8.261	0	645.009	18	2276.4	664.2	686.9	670.4	734.1	955.2
Q99996	AKAP9	A-kinase anchor protein 9 OS=Homo sapiens OX=9606 GN=AKAP9 PE=1 SV=4	230.245	21.2183	74	101	67	1	3907	452.708	4.98	High	Master Protein	0.819	3	1122.07	74	1188.1	1511.1	1815	2390.2	2009.9	4211.5	3453.7	2589.1	2535.8	1860.9	1674	299.12	25.9278	97	125	91	1	3907	452.708	4.98	High	Master Protein	1.326	3	1108.97	97	1819.8	2827.2	3110.5	3793.2	3359.5	3803.9
Q9NQ31	AKIP1	A-kinase-interacting protein 1 OS=Homo sapiens OX=9606 GN=AKIP1 PE=1 SV=2	NA	NA	NA	NA	NA	NA	NA	NA	NA	NA	NA	NA	NA	NA	NA	NA	NA	NA	NA	NA	NA	NA	NA	NA	NA	NA	1.14684	10.9524	2	2	2	1	210	23.1	8.16	Low	Master Protein	0.389	0	17.7	2	10.7	34	39.8	46.9	21.5	10.1
Q9H9L7	AKIRIN1	Akirin-1 OS=Homo sapiens OX=9606 GN=AKIRIN1 PE=1 SV=1	NA	NA	NA	NA	NA	NA	NA	NA	NA	NA	NA	NA	NA	NA	NA	NA	NA	NA	NA	NA	NA	NA	NA	NA	NA	NA	11.4451	13.0208	3	4	1	1	192	21.853	8.69	High	Master Protein	1.31	0	95.8233	3	40	55.5	57.9	58.1	57.6	70.7
Q53H80	AKIRIN2	Akirin-2 OS=Homo sapiens OX=9606 GN=AKIRIN2 PE=1 SV=2	2.46597	4.92611	1	1	1	1	203	22.481	8.73	Low	Master Protein	0.212	0	35.4	1	16.1	9.2	9.3	15.9	9.7	29.9	23.7	16.4	20.6	33	11.6	8.56341	23.1527	5	6	3	1	203	22.481	8.73	Medium	Master Protein	1.61	0	50.7933	5	NA	NA	5.5	6.8	7.9	7.3
Q7Z591	AKNA	Microtubule organization protein AKNA OS=Homo sapiens OX=9606 GN=AKNA PE=1 SV=2	0.996539	0.903405	1	1	1	1	1439	155.044	6.32	Low	Master Protein	0.03	0	0	1	NA	NA	NA	NA	NA	NA	NA	NA	NA	NA	NA	0.690796	0.416956	1	1	1	1	1439	155.044	6.32	Low	Master Protein	0.03	0	0	1	10.8	29.5	43.7	62.2	67.4	78.1
P14550	AKR1A1	Aldo-keto reductase family 1 member A1 OS=Homo sapiens OX=9606 GN=AKR1A1 PE=1 SV=3	79.3263	53.8462	15	28	13	1	325	36.55	6.79	High	Master Protein	10.007	1	548.318	15	266.6	299.5	389.1	560.1	452.7	702.1	458.8	508.6	555.1	378.3	3089.6	100.783	60.9231	18	44	17	1	325	36.55	6.79	High	Master Protein	15.156	1	747.814	18	495.2	1012.8	1019.9	1123.1	1105.4	1012.3
P15121	AKR1B1	Aldo-keto reductase family 1 member B1 OS=Homo sapiens OX=9606 GN=AKR1B1 PE=1 SV=3	75.5647	53.1646	13	36	12	1	316	35.83	6.98	High	Master Protein	12.895	0	554.771	13	316.9	608.7	791.5	986.9	736.8	1017.6	667.7	782	906.4	503.6	5986.7	82.3978	60.1266	15	65	14	1	316	35.83	6.98	High	Master Protein	18.307	0	767.667	15	298.6	1273.5	1317.8	1362.4	1132.7	968.1
C9JRZ8	AKR1B15	Aldo-keto reductase family 1 member B15 OS=Homo sapiens OX=9606 GN=AKR1B15 PE=1 SV=2	NA	NA	NA	NA	NA	NA	NA	NA	NA	NA	NA	NA	NA	NA	NA	NA	NA	NA	NA	NA	NA	NA	NA	NA	NA	NA	0.887395	2.53165	1	2	1	1	316	36.514	6.7	Low	Master Protein	0.122	0	0	1	31.3	134	140	141.3	121.1	115.8
P42330	AKR1C3	Aldo-keto reductase family 1 member C3 OS=Homo sapiens OX=9606 GN=AKR1C3 PE=1 SV=4	0.389979	4.95356	1	1	1	1	323	36.83	7.94	Low	Master Protein	0.11	0	0	1	NA	NA	NA	NA	NA	NA	NA	NA	NA	NA	NA	NA	NA	NA	NA	NA	NA	NA	NA	NA	NA	NA	NA	NA	NA	NA	NA	NA	NA	NA	NA	NA
P51857	AKR1D1	3-oxo-5-beta-steroid 4-dehydrogenase OS=Homo sapiens OX=9606 GN=AKR1D1 PE=1 SV=1	NA	NA	NA	NA	NA	NA	NA	NA	NA	NA	NA	NA	NA	NA	NA	NA	NA	NA	NA	NA	NA	NA	NA	NA	NA	NA	NA	NA	NA	NA	NA	NA	NA	NA	NA	NA	NA	NA	NA	NA	NA	NA	NA	NA	NA	NA	NA
O43488	AKR7A2	Aflatoxin B1 aldehyde reductase member 2 OS=Homo sapiens OX=9606 GN=AKR7A2 PE=1 SV=3	36.4993	23.6769	8	12	8	1	359	39.564	7.17	High	Master Protein	2.36	0	256.572	8	130.5	446	537.1	589.2	278.2	419.9	264.1	256.7	253.4	214	1134.9	87.7272	44.8468	13	23	13	1	359	39.564	7.17	High	Master Protein	10.288	0	546.344	13	336.1	2188.7	2127.7	1405.9	776.9	543.2
P31749	AKT1	RAC-alpha serine/threonine-protein kinase OS=Homo sapiens OX=9606 GN=AKT1 PE=1 SV=2	41.6802	22.2917	10	19	5	1	480	55.651	6.07	High	Master Protein	1.512	0	257.935	10	18.8	33.3	49.9	67.2	62.7	106.2	71.5	59.9	67.5	63.8	149.7	51.9098	30.8333	15	22	8	1	480	55.651	6.07	High	Master Protein	2.268	0	195.482	15	108.7	246.5	234.3	323.4	372.9	424.6
Q96B36	AKT1S1	Proline-rich AKT1 substrate 1 OS=Homo sapiens OX=9606 GN=AKT1S1 PE=1 SV=1	32.4968	30.0781	7	10	7	1	256	27.366	4.75	High	Master Protein	9	0	229.976	7	258	176.6	273.9	529.1	558.6	836.8	614.8	465.6	517.8	481.3	876.4	24.4151	23.0469	5	7	5	1	256	27.366	4.75	High	Master Protein	4.012	0	142.93	5	134.5	241	294	390.4	445	423.5
P31751	AKT2	RAC-beta serine/threonine-protein kinase OS=Homo sapiens OX=9606 GN=AKT2 PE=1 SV=2	78.3869	44.0748	17	35	12	1	481	55.733	6.37	High	Master Protein	4.179	3	457.42	17	254.7	334	389.1	778.3	777.5	1300.2	919.1	704.6	689.9	677.1	1162.1	73.3313	39.0852	18	30	10	1	481	55.733	6.37	High	Master Protein	3.85	5	388.233	18	693.1	699.8	765.1	1036.5	1240.1	1386.5
Q9Y243	AKT3	RAC-gamma serine/threonine-protein kinase OS=Homo sapiens OX=9606 GN=AKT3 PE=1 SV=1	26.3604	15.0313	6	11	3	1	479	55.739	6.02	High	Master Protein	0.911	0	181.871	6	26.9	33.3	34	67.3	59.7	77.1	52.9	38.9	34.8	29.9	153.3	46.7937	28.3925	14	19	8	1	479	55.739	6.02	High	Master Protein	2.398	0	198.028	14	58.9	133.9	139.6	196.6	246.4	250.9
Q9H8T0	AKTIP	AKT-interacting protein OS=Homo sapiens OX=9606 GN=AKTIP PE=1 SV=1	8.62473	9.93151	2	2	2	1	292	33.107	9.31	High	Master Protein	0.292	0	81.74	2	34.5	62.1	98.1	109.7	86.2	190.7	144.6	115.6	126.9	123.3	107.4	15.9875	20.5479	5	5	5	1	292	33.107	9.31	High	Master Protein	0.896	0	125.1	5	256.8	146.5	144.5	178.3	224.3	262.2
P13716	ALAD	Delta-aminolevulinic acid dehydratase OS=Homo sapiens OX=9606 GN=ALAD PE=1 SV=1	12.4328	13.3333	3	5	3	1	330	36.271	6.79	High	Master Protein	0.719	0	72.6667	3	29.8	34.2	50.4	62.5	43	62.9	41	37.2	38.6	63.2	58.6	47.6143	36.6667	8	10	8	1	330	36.271	6.79	High	Master Protein	2.384	0	313.336	8	127.1	216.9	243.8	334.3	377.4	461.4
P13196	ALAS1	5-aminolevulinate synthase nonspecific mitochondrial OS=Homo sapiens OX=9606 GN=ALAS1 PE=1 SV=2	16.294	8.75	6	6	6	1	640	70.536	8.46	High	Master Protein	0.369	0	107.925	6	35.3	170.8	217.6	148.6	59.6	67.1	41.4	33.4	28.6	25.4	20.4	51.0628	20.9375	13	21	13	1	640	70.536	8.46	High	Master Protein	1.703	0	216.451	13	227	1690.3	1626.8	956.3	360.1	233.1
P02768	ALB	Serum albumin OS=Homo sapiens OX=9606 GN=ALB PE=1 SV=2	25.5383	9.52381	7	15	7	1	609	69.321	6.28	High	Master Protein	0.73	0	235.95	7	208.1	361.2	524.5	956.1	961.6	1212.5	727	346.6	273.4	158.5	526.3	21.3414	9.1954	6	13	6	1	609	69.321	6.28	High	Master Protein	0.73	0	115.77	6	348.4	578.4	685.7	973.7	1215.8	1193.9
Q13740	ALCAM	CD166 antigen OS=Homo sapiens OX=9606 GN=ALCAM PE=1 SV=2	67.2273	31.0463	13	22	13	1	583	65.061	6.25	High	Master Protein	2.652	0	490.142	13	247.5	942.5	877.7	1513.6	1254.8	1551.6	843.7	390.2	430.8	214.7	226.8	84.9603	27.6158	16	30	16	1	583	65.061	6.25	High	Master Protein	5.043	0	410.753	16	203.9	1227.8	1414.3	1983.7	2400.5	2334.8
Q8IZ83	ALDH16A1	Aldehyde dehydrogenase family 16 member A1 OS=Homo sapiens OX=9606 GN=ALDH16A1 PE=1 SV=2	64.9424	20.6983	12	19	12	1	802	85.074	6.79	High	Master Protein	2.275	0	461.2	12	194.2	176.3	200.6	339.7	320.4	529.5	383.6	433.8	666.8	3191.3	380.7	49.2744	21.197	14	22	14	1	802	85.074	6.79	High	Master Protein	1.848	0	223.017	14	179	165.6	154.4	246	295.8	273.7
P54886	ALDH18A1	Delta-1-pyrroline-5-carboxylate synthase OS=Homo sapiens OX=9606 GN=ALDH18A1 PE=1 SV=2	367.857	59.4969	38	169	38	1	795	87.248	7.12	High	Master Protein	74.858	0	3440.75	38	1922	14539	16455.3	9458.1	2908.3	2935.6	1875.9	1387.4	1400.5	1445.2	1260.1	399.545	60.8805	43	182	43	1	795	87.248	7.12	High	Master Protein	74.858	0	2819.07	43	2108.7	29186.2	24798.9	12179.3	4025.9	2430.4
P00352	ALDH1A1	Retinal dehydrogenase 1 OS=Homo sapiens OX=9606 GN=ALDH1A1 PE=1 SV=2	NA	NA	NA	NA	NA	NA	NA	NA	NA	NA	NA	NA	NA	NA	NA	NA	NA	NA	NA	NA	NA	NA	NA	NA	NA	NA	NA	NA	NA	NA	NA	NA	NA	NA	NA	NA	NA	NA	NA	NA	NA	NA	NA	NA	NA	NA	NA
O94788	ALDH1A2	Retinal dehydrogenase 2 OS=Homo sapiens OX=9606 GN=ALDH1A2 PE=1 SV=3	69.7125	33.2046	16	30	13	1	518	56.688	6.05	High	Master Protein	4.843	0	375.473	16	105	324.4	409.4	520.5	355.3	456.8	319.6	317	362.3	809.8	2103.9	85.853	37.8378	17	29	14	1	518	56.688	6.05	High	Master Protein	4.843	0	464.416	17	157.4	644.6	634.4	650.7	541.5	458.6
P30837	ALDH1B1	Aldehyde dehydrogenase X mitochondrial OS=Homo sapiens OX=9606 GN=ALDH1B1 PE=1 SV=3	133.726	47.5822	22	60	20	1	517	57.17	6.8	High	Master Protein	19.434	1	812.95	22	873.4	5490.8	7307.6	5120	1508.8	1119.4	615.5	490.5	515.2	611.7	497.9	202.137	44.6809	23	76	21	1	517	57.17	6.8	High	Master Protein	40.753	0	1184.36	23	987.8	12097.4	11457.1	6680.3	2198.2	1153.4
O75891	ALDH1L1	Cytosolic 10-formyltetrahydrofolate dehydrogenase OS=Homo sapiens OX=9606 GN=ALDH1L1 PE=1 SV=2	NA	NA	NA	NA	NA	NA	NA	NA	NA	NA	NA	NA	NA	NA	NA	NA	NA	NA	NA	NA	NA	NA	NA	NA	NA	NA	NA	NA	NA	NA	NA	NA	NA	NA	NA	NA	NA	NA	NA	NA	NA	NA	NA	NA	NA	NA	NA
Q3SY69	ALDH1L2	Mitochondrial 10-formyltetrahydrofolate dehydrogenase OS=Homo sapiens OX=9606 GN=ALDH1L2 PE=1 SV=2	50.8463	23.727	20	25	19	1	923	101.681	6.52	High	Master Protein	1.259	1	154.989	20	302	813.8	1068.7	946.1	519.5	657	447.6	289.1	305.6	431.7	437.4	48.7176	18.9599	17	20	16	1	923	101.681	6.52	High	Master Protein	0.892	0	170.802	17	212.3	1687.6	1584.1	989	471.7	420.4
P05091	ALDH2	Aldehyde dehydrogenase mitochondrial OS=Homo sapiens OX=9606 GN=ALDH2 PE=1 SV=2	218.519	54.7389	22	68	20	1	517	56.346	7.05	High	Master Protein	65.287	1	1944.28	22	985.2	7212.8	9490.2	6820.3	2035.8	1602.7	951.4	737.9	782.6	1190	1120.3	271.492	54.9323	24	115	22	1	517	56.346	7.05	High	Master Protein	137.95	2	2493.85	24	1650.8	18216.3	17265.5	10147	3687.4	2097.6
P51648	ALDH3A2	Fatty aldehyde dehydrogenase OS=Homo sapiens OX=9606 GN=ALDH3A2 PE=1 SV=1	111.696	42.268	20	52	20	1	485	54.813	7.88	High	Master Protein	16.783	0	1209.64	20	1295.8	1640.3	2582.4	4447.4	4832.5	6574.2	3439.1	1326.1	853.6	552.9	492.5	127.992	32.3711	16	74	16	1	485	54.813	7.88	High	Master Protein	25.102	0	1192.34	16	1885.4	2870.5	3838.7	5587.4	7637.7	7341.9
P30038	ALDH4A1	Delta-1-pyrroline-5-carboxylate dehydrogenase mitochondrial OS=Homo sapiens OX=9606 GN=ALDH4A1 PE=1 SV=3	101.972	45.1155	21	36	21	1	563	61.681	8.07	High	Master Protein	5.078	0	659.435	21	512.5	3001.9	3800.4	2829.9	901.4	797.7	475.2	348.3	471.9	437.6	376.5	122.136	44.0497	24	40	24	1	563	61.681	8.07	High	Master Protein	7.83	0	586.125	24	531.4	7275.4	6684.3	3775.2	1269.2	714.9
P51649	ALDH5A1	Succinate-semialdehyde dehydrogenase mitochondrial OS=Homo sapiens OX=9606 GN=ALDH5A1 PE=1 SV=2	139.292	45.7944	19	44	19	1	535	57.178	8.28	High	Master Protein	15.103	0	1218.94	19	887.5	4279.5	5491.5	4002.3	1342.5	1244.4	797.5	609.4	601.2	532.8	591.7	153.74	47.4766	20	44	20	1	535	57.178	8.28	High	Master Protein	16.433	0	975.16	20	611.4	6825.5	6494.3	3669.2	1254.4	578.2
Q02252	ALDH6A1	Methylmalonate-semialdehyde dehydrogenase [acylating] mitochondrial OS=Homo sapiens OX=9606 GN=ALDH6A1 PE=1 SV=2	99.0576	48.2243	22	34	22	1	535	57.803	8.5	High	Master Protein	5.661	0	592.418	22	448.3	2556.1	3306.2	2170.2	766.1	836	553.6	449.3	425.5	338.6	269.4	136.489	48.4112	23	51	22	1	535	57.803	8.5	High	Master Protein	9.701	1	802.056	23	911.6	6463.3	6071.6	3661.1	1621	1129.2
P49419	ALDH7A1	Alpha-aminoadipic semialdehyde dehydrogenase OS=Homo sapiens OX=9606 GN=ALDH7A1 PE=1 SV=5	276.177	56.7718	28	94	28	1	539	58.45	7.99	High	Master Protein	99	0	2638.23	28	1397.8	7229.2	9400.4	7642.3	3200	3507.8	2224.3	2036.8	2090.8	4544.6	5586.4	269.259	56.7718	27	90	27	1	539	58.45	7.99	High	Master Protein	53.117	0	2174.94	27	1371.7	10370.6	9665.1	6057.8	2707.7	1923.3
P49189	ALDH9A1	4-trimethylaminobutyraldehyde dehydrogenase OS=Homo sapiens OX=9606 GN=ALDH9A1 PE=1 SV=3	140.994	48.1781	23	56	23	1	494	53.767	5.87	High	Master Protein	29.303	0	1183.65	23	546.3	2969.4	3857.8	2947.8	1221.5	1281.1	826	790.3	869.4	919.1	4327.3	190.305	53.8462	25	72	25	1	494	53.767	5.87	High	Master Protein	76.426	0	1204.75	25	782	8411.1	8166.8	5015.8	2282.6	1407.6
P04075	ALDOA	Fructose-bisphosphate aldolase A OS=Homo sapiens OX=9606 GN=ALDOA PE=1 SV=2	583.015	80.4945	27	789	20	1	364	39.395	8.09	High	Master Protein	606189	12	15061.8	27	7861.2	17305.4	17289.1	24575.9	21587.8	27638.8	15023.1	8252.2	8200.2	10116.6	9329.5	578.77	81.3187	31	809	23	1	364	39.395	8.09	High	Master Protein	74055.8	12	14034.5	31	17186.1	14225.8	15486.7	19109.5	19944.3	19568.9
P09972	ALDOC	Fructose-bisphosphate aldolase C OS=Homo sapiens OX=9606 GN=ALDOC PE=1 SV=2	168.707	39.8352	13	127	6	1	364	39.431	6.87	High	Master Protein	48.619	0	2618.65	13	108.2	235.8	252.9	395.4	320	446.1	290.4	195.8	204.4	246	235.5	189.461	40.9341	15	178	7	1	364	39.431	6.87	High	Master Protein	39.616	0	3152.1	15	278.2	264.9	298.3	315.6	324.5	286.4
Q9BT22	ALG1	Chitobiosyldiphosphodolichol beta-mannosyltransferase OS=Homo sapiens OX=9606 GN=ALG1 PE=1 SV=2	73.3528	37.931	15	31	15	1	464	52.484	7.23	High	Master Protein	8.085	0	515.956	15	433.2	657.2	1004.6	1647.9	2061.5	3009.4	1588.1	643.8	367.3	247.6	159.5	111.387	39.2241	16	41	16	1	464	52.484	7.23	High	Master Protein	10.007	0	761.171	16	1148.5	1587	2202.8	3457.7	4763.8	4981.9
Q5BKT4	ALG10	Dol-P-Glc:Glc(2)Man(9)GlcNAc(2)-PP-Dol alpha-1 2-glucosyltransferase OS=Homo sapiens OX=9606 GN=ALG10 PE=2 SV=1	21.7982	10.5708	5	13	1	1	473	55.569	9.29	High	Master Protein	1.565	3	176.479	5	128	166.8	273.2	478.4	465.9	584.2	324.4	153.2	117.9	121.2	135.6	37.8808	15.4334	9	21	1	1	473	55.569	9.29	High	Master Protein	3.329	7	197.67	9	374.9	543.5	756.9	1114.2	1293.1	1162.6
Q5I7T1	ALG10B	Putative Dol-P-Glc:Glc(2)Man(9)GlcNAc(2)-PP-Dol alpha-1 2-glucosyltransferase OS=Homo sapiens OX=9606 GN=ALG10B PE=1 SV=2	19.3652	10.5708	5	11	1	1	473	55.411	9.19	High	Master Protein	1.31	0	176.479	5	14	27.9	28.1	48.9	45.5	60.6	36.2	20.9	25.5	34.9	14.8	36.113	15.4334	9	18	1	1	473	55.411	9.19	High	Master Protein	3.329	0	183.186	9	NA	NA	NA	NA	NA	NA
Q2TAA5	ALG11	GDP-Man:Man(3)GlcNAc(2)-PP-Dol alpha-1 2-mannosyltransferase OS=Homo sapiens OX=9606 GN=ALG11 PE=1 SV=2	33.3826	18.6992	9	13	9	1	492	55.615	8.48	High	Master Protein	2.511	0	240.912	9	133.9	200.9	288.2	503.2	525.7	776.7	433.8	207	135.7	119.7	76.4	31.8921	21.1382	10	15	10	1	492	55.615	8.48	High	Master Protein	2.162	0	190	10	655.2	750.6	973	1446.3	1917.6	1989.8
Q9BV10	ALG12	Dol-P-Man:Man(7)GlcNAc(2)-PP-Dol alpha-1 6-mannosyltransferase OS=Homo sapiens OX=9606 GN=ALG12 PE=1 SV=1	21.4025	13.9344	6	9	5	1	488	54.619	9.58	High	Master Protein	1.015	0	177.98	6	155.6	204.1	321.1	420.8	453.9	603.4	326.7	174.7	139.5	111.2	81	16.9211	8.60656	5	8	4	1	488	54.619	9.58	High	Master Protein	0.823	0	124.595	5	86.5	129.7	178.1	264.1	299.2	299.9
Q9NP73	ALG13	Putative bifunctional UDP-N-acetylglucosamine transferase and deubiquitinase ALG13 OS=Homo sapiens OX=9606 GN=ALG13 PE=1 SV=2	51.6053	16.007	14	14	14	1	1137	125.975	6.74	High	Master Protein	0.817	0	313.157	14	200.9	238.1	192.3	323.7	321.1	648.9	521.8	411.7	463.8	491.8	285.1	77.0781	25.6816	25	34	24	1	1137	125.975	6.74	High	Master Protein	2.162	0	289.87	25	208.9	252	296.3	379.7	488.2	590.7
Q96F25	ALG14	UDP-N-acetylglucosamine transferase subunit ALG14 homolog OS=Homo sapiens OX=9606 GN=ALG14 PE=1 SV=1	10.7314	13.4259	3	4	3	1	216	24.135	8.94	High	Master Protein	0.931	0	88.11	3	128.7	94.2	135.7	262.3	268	383.9	226	112.3	85.8	64.2	48.2	30.4068	27.7778	6	8	6	1	216	24.135	8.94	High	Master Protein	2.728	0	168.29	6	209.1	103.7	126.6	184.8	229.1	252.5
Q9H553	ALG2	Alpha-1 3/1 6-mannosyltransferase ALG2 OS=Homo sapiens OX=9606 GN=ALG2 PE=1 SV=1	36.3862	22.1154	7	16	7	1	416	47.061	7.05	High	Master Protein	2.162	0	324.02	7	152.6	183.7	263.6	480.6	463.2	674.9	378.9	205.6	167.1	192.6	150.3	57.3214	32.6923	12	15	12	1	416	47.061	7.05	High	Master Protein	4.623	0	353.06	12	303.5	482.8	600.7	892.7	1197.1	1166.1
Q92685	ALG3	Dol-P-Man:Man(5)GlcNAc(2)-PP-Dol alpha-1 3-mannosyltransferase OS=Homo sapiens OX=9606 GN=ALG3 PE=1 SV=1	17.5743	7.07763	3	6	3	1	438	50.094	9.44	High	Master Protein	0.73	0	162.297	3	69.1	112	149.3	194	291.2	430.5	242.3	139	103.4	71.5	53	30.654	10.7306	5	8	5	1	438	50.094	9.44	High	Master Protein	1.404	0	182.73	5	295.8	386.8	525.3	849.5	982.3	1021
Q9Y673	ALG5	Dolichyl-phosphate beta-glucosyltransferase OS=Homo sapiens OX=9606 GN=ALG5 PE=1 SV=1	91.0646	48.1481	16	31	16	1	324	36.922	9.28	High	Master Protein	16.302	0	711.56	16	339.2	534.9	810.4	1582.2	1512.8	2121.8	1113.7	432.7	315.9	257.9	253.4	124.311	46.2963	15	56	15	1	324	36.922	9.28	High	Master Protein	36.276	0	888.987	15	2237.9	2924.3	3850.4	5796.5	7711.5	7284.9
Q9Y672	ALG6	Dolichyl pyrophosphate Man9GlcNAc2 alpha-1 3-glucosyltransferase OS=Homo sapiens OX=9606 GN=ALG6 PE=1 SV=2	39.0643	12.6233	7	34	7	1	507	58.082	8.46	High	Master Protein	3.217	0	223.146	7	281.5	480.8	741.4	1247.1	1247.8	1531.3	847.3	390.2	284.9	193.3	227.8	34.2018	14.0039	8	23	8	1	507	58.082	8.46	High	Master Protein	2.481	0	140.45	8	473.1	474.5	634.7	945.4	1224.1	1037.3
Q9BVK2	ALG8	Probable dolichyl pyrophosphate Glc1Man9GlcNAc2 alpha-1 3-glucosyltransferase OS=Homo sapiens OX=9606 GN=ALG8 PE=1 SV=2	21.3466	10.4563	5	9	5	1	526	60.048	9.14	High	Master Protein	1.081	0	139.227	5	124	268.4	427.7	762.1	733.9	869.2	480.4	213.1	140.3	114	55.2	17.0008	8.93536	5	9	5	1	526	60.048	9.14	High	Master Protein	1.081	0	119.177	5	258	349.8	501.2	724.3	871.1	727.1
Q9H6U8	ALG9	Alpha-1 2-mannosyltransferase ALG9 OS=Homo sapiens OX=9606 GN=ALG9 PE=1 SV=2	31.7588	13.5843	7	10	7	1	611	69.818	8.68	High	Master Protein	1.276	0	205.02	7	232.6	260.2	406.1	714.3	703.1	952.2	567.3	278	239.2	253.4	140.9	45.2468	16.3666	9	15	9	1	611	69.818	8.68	High	Master Protein	1.913	0	342.607	9	332	430.9	569.1	809.8	992.7	953.5
Q6UX46	ALKAL2	ALK and LTK ligand 2 OS=Homo sapiens OX=9606 GN=ALKAL2 PE=1 SV=2	NA	NA	NA	NA	NA	NA	NA	NA	NA	NA	NA	NA	NA	NA	NA	NA	NA	NA	NA	NA	NA	NA	NA	NA	NA	NA	0.459545	4.60526	1	1	1	1	152	16.904	9.69	Low	Master Protein	0.194	0	0	1	27.3	191	189.1	118	65.2	54.1
Q13686	ALKBH1	Nucleic acid dioxygenase ALKBH1 OS=Homo sapiens OX=9606 GN=ALKBH1 PE=1 SV=2	36.3932	29.563	9	15	9	1	389	43.804	7.08	High	Master Protein	2.728	0	210.88	9	88.7	318.6	429.2	350.3	139.7	191.5	124	96.4	95.2	80	109.8	46.4176	24.9357	7	16	7	1	389	43.804	7.08	High	Master Protein	2.728	0	204.07	7	98	672.8	647.6	433.9	195.7	140.5
Q6NS38	ALKBH2	DNA oxidative demethylase ALKBH2 OS=Homo sapiens OX=9606 GN=ALKBH2 PE=1 SV=1	22.6675	20.3065	4	6	4	1	261	29.304	9.66	High	Master Protein	1.683	0	186.783	4	105.4	69	101.9	122.4	118.9	267.5	235.2	185.6	182.6	126.8	61.9	32.6132	18.7739	6	9	5	1	261	29.304	9.66	High	Master Protein	3.394	0	126.97	6	301.3	176.7	185.8	237.5	270.1	348.6
Q96Q83	ALKBH3	Alpha-ketoglutarate-dependent dioxygenase alkB homolog 3 OS=Homo sapiens OX=9606 GN=ALKBH3 PE=1 SV=1	21.3532	18.8811	5	6	5	1	286	33.354	8.4	High	Master Protein	1.154	0	155.72	5	77	51.2	65.7	88	88.5	210.8	177.1	150.8	168.5	233.8	51.2	27.5019	27.6224	7	9	6	1	286	33.354	8.4	High	Master Protein	2.162	1	144.085	7	218.6	156.9	167.2	211.8	249.7	311.1
Q9NXW9	ALKBH4	Alpha-ketoglutarate-dependent dioxygenase alkB homolog 4 OS=Homo sapiens OX=9606 GN=ALKBH4 PE=1 SV=1	15.9415	18.8742	3	5	3	1	302	33.816	6.67	High	Master Protein	0.668	0	98.69	3	45.9	19.7	33.5	43.2	40.2	83	58.3	62.4	58.8	102.7	74.7	46.6823	45.0331	10	12	10	1	302	33.816	6.67	High	Master Protein	3.084	0	290.57	10	195.8	147.2	152.4	177.2	209.9	218.5
Q6P6C2	ALKBH5	RNA demethylase ALKBH5 OS=Homo sapiens OX=9606 GN=ALKBH5 PE=1 SV=2	84.4121	52.0305	16	29	16	1	394	44.229	9.09	High	Master Protein	11.328	0	679.771	16	460	267.8	334.5	494.2	544.4	1301.3	1077.2	890.5	992.9	705.9	256.1	115.936	55.3299	22	36	22	1	394	44.229	9.09	High	Master Protein	27.48	0	508.232	22	797.7	585.8	671.6	724.9	844.6	1146.7
Q3KRA9	ALKBH6	Alpha-ketoglutarate-dependent dioxygenase alkB homolog 6 OS=Homo sapiens OX=9606 GN=ALKBH6 PE=1 SV=2	NA	NA	NA	NA	NA	NA	NA	NA	NA	NA	NA	NA	NA	NA	NA	NA	NA	NA	NA	NA	NA	NA	NA	NA	NA	NA	6.14771	9.66387	3	3	2	1	238	26.467	8.78	Medium	Master Protein	0.54	0	36.6597	3	NA	NA	NA	NA	NA	NA
Q9BT30	ALKBH7	Alpha-ketoglutarate-dependent dioxygenase alkB homolog 7 mitochondrial OS=Homo sapiens OX=9606 GN=ALKBH7 PE=1 SV=1	4.64774	8.1448	2	2	2	1	221	24.501	7.11	Medium	Master Protein	0.359	0	24.13	2	12.3	42.4	55.8	53.9	33.9	51.9	29.8	22.5	16.3	19.2	16.3	1.08635	3.16742	1	1	1	1	221	24.501	7.11	Low	Master Protein	0.166	0	29.83	1	12.5	131.4	124.5	82.5	35.9	20.9
Q96BT7	ALKBH8	Alkylated DNA repair protein alkB homolog 8 OS=Homo sapiens OX=9606 GN=ALKBH8 PE=1 SV=2	1.36472	2.25904	1	1	1	1	664	75.161	7.99	Low	Master Protein	0.055	0	18.85	1	NA	NA	NA	NA	NA	NA	NA	NA	NA	NA	NA	1.98801	1.80723	1	1	1	1	664	75.161	7.99	Low	Master Protein	0.055	0	0	1	NA	NA	NA	NA	NA	NA
Q8N6M5	ALLC	Probable allantoicase OS=Homo sapiens OX=9606 GN=ALLC PE=2 SV=4	NA	NA	NA	NA	NA	NA	NA	NA	NA	NA	NA	NA	NA	NA	NA	NA	NA	NA	NA	NA	NA	NA	NA	NA	NA	NA	1.4689	4.85934	2	2	2	1	391	43.531	6.16	Low	Master Protein	0.08	0	0	2	13.8	12.5	12.6	15.9	17.3	14.5
Q8TCU4	ALMS1	Alstrom syndrome protein 1 OS=Homo sapiens OX=9606 GN=ALMS1 PE=1 SV=4	31.0344	4.43858	16	16	15	1	4168	460.78	6.28	High	Master Protein	0.157	0	187.895	16	75.5	102.7	124.5	169.9	120.9	214.3	181.7	137.4	164.5	178.2	118.8	86.0397	9.23704	32	33	32	1	4168	460.78	6.28	High	Master Protein	0.351	0	407.748	32	463.4	515.5	628	771.3	632.5	623.3
P18054	ALOX12	Arachidonate 12-lipoxygenase 12S-type OS=Homo sapiens OX=9606 GN=ALOX12 PE=1 SV=4	NA	NA	NA	NA	NA	NA	NA	NA	NA	NA	NA	NA	NA	NA	NA	NA	NA	NA	NA	NA	NA	NA	NA	NA	NA	NA	NA	NA	NA	NA	NA	NA	NA	NA	NA	NA	NA	NA	NA	NA	NA	NA	NA	NA	NA	NA	NA
O75342	ALOX12B	Arachidonate 12-lipoxygenase 12R-type OS=Homo sapiens OX=9606 GN=ALOX12B PE=1 SV=1	NA	NA	NA	NA	NA	NA	NA	NA	NA	NA	NA	NA	NA	NA	NA	NA	NA	NA	NA	NA	NA	NA	NA	NA	NA	NA	NA	NA	NA	NA	NA	NA	NA	NA	NA	NA	NA	NA	NA	NA	NA	NA	NA	NA	NA	NA	NA
O15296	ALOX15B	Arachidonate 15-lipoxygenase B OS=Homo sapiens OX=9606 GN=ALOX15B PE=1 SV=3	NA	NA	NA	NA	NA	NA	NA	NA	NA	NA	NA	NA	NA	NA	NA	NA	NA	NA	NA	NA	NA	NA	NA	NA	NA	NA	NA	NA	NA	NA	NA	NA	NA	NA	NA	NA	NA	NA	NA	NA	NA	NA	NA	NA	NA	NA	NA
P09923	ALPI	Intestinal-type alkaline phosphatase OS=Homo sapiens OX=9606 GN=ALPI PE=1 SV=2	NA	NA	NA	NA	NA	NA	NA	NA	NA	NA	NA	NA	NA	NA	NA	NA	NA	NA	NA	NA	NA	NA	NA	NA	NA	NA	NA	NA	NA	NA	NA	NA	NA	NA	NA	NA	NA	NA	NA	NA	NA	NA	NA	NA	NA	NA	NA
Q96QP1	ALPK1	Alpha-protein kinase 1 OS=Homo sapiens OX=9606 GN=ALPK1 PE=1 SV=3	NA	NA	NA	NA	NA	NA	NA	NA	NA	NA	NA	NA	NA	NA	NA	NA	NA	NA	NA	NA	NA	NA	NA	NA	NA	NA	NA	NA	NA	NA	NA	NA	NA	NA	NA	NA	NA	NA	NA	NA	NA	NA	NA	NA	NA	NA	NA
Q86TB3	ALPK2	Alpha-protein kinase 2 OS=Homo sapiens OX=9606 GN=ALPK2 PE=2 SV=3	NA	NA	NA	NA	NA	NA	NA	NA	NA	NA	NA	NA	NA	NA	NA	NA	NA	NA	NA	NA	NA	NA	NA	NA	NA	NA	NA	NA	NA	NA	NA	NA	NA	NA	NA	NA	NA	NA	NA	NA	NA	NA	NA	NA	NA	NA	NA
Q96L96	ALPK3	Alpha-protein kinase 3 OS=Homo sapiens OX=9606 GN=ALPK3 PE=1 SV=2	1.11692	0.629261	2	3	2	1	1907	201.148	7.58	Low	Master Protein	0.044	0	0	2	NA	NA	NA	NA	NA	NA	NA	NA	NA	NA	NA	NA	NA	NA	NA	NA	NA	NA	NA	NA	NA	NA	NA	NA	NA	NA	NA	NA	NA	NA	NA	NA
P05186	ALPL	Alkaline phosphatase tissue-nonspecific isozyme OS=Homo sapiens OX=9606 GN=ALPL PE=1 SV=4	NA	NA	NA	NA	NA	NA	NA	NA	NA	NA	NA	NA	NA	NA	NA	NA	NA	NA	NA	NA	NA	NA	NA	NA	NA	NA	10.8676	6.87023	3	4	3	1	524	57.269	6.67	High	Master Protein	0.374	0	41.27	3	NA	20.2	23	42.2	52.8	51.1
Q96Q42	ALS2	Alsin OS=Homo sapiens OX=9606 GN=ALS2 PE=1 SV=2	7.798	2.11225	2	3	2	1	1657	183.518	6.27	Medium	Master Protein	0.085	0	43.89	2	7.2	9.2	14.6	21.3	18	26.4	18.4	15.1	20.5	26.2	17.2	NA	NA	NA	NA	NA	NA	NA	NA	NA	NA	NA	NA	NA	NA	NA	NA	NA	NA	NA	NA	NA
Q15699	ALX1	ALX homeobox protein 1 OS=Homo sapiens OX=9606 GN=ALX1 PE=1 SV=2	1.20534	12.2699	2	2	2	1	326	36.938	8.57	Low	Master Protein	0.259	0	16.96	2	108.6	17	14.2	30.1	18.8	39.3	31.3	19.2	17.1	18.2	25.2	6.97326	8.58896	3	3	2	1	326	36.938	8.57	Medium	Master Protein	0.413	0	27.01	3	60.9	22.6	22.2	17.1	19.4	19.2
Q9H161	ALX4	Homeobox protein aristaless-like 4 OS=Homo sapiens OX=9606 GN=ALX4 PE=1 SV=2	NA	NA	NA	NA	NA	NA	NA	NA	NA	NA	NA	NA	NA	NA	NA	NA	NA	NA	NA	NA	NA	NA	NA	NA	NA	NA	3.96498	5.10949	2	2	1	1	411	44.214	8.32	Low	Master Protein	0.245	0	0	2	34.8	23.4	21.5	20.6	18.1	19.9
Q86V81	ALYREF	THO complex subunit 4 OS=Homo sapiens OX=9606 GN=ALYREF PE=1 SV=3	100.617	40.856	8	68	8	1	257	26.872	11.15	High	Master Protein	45.416	0	1628.42	8	3062.6	768.5	1025.7	1455.1	1431.3	3622.7	3103.7	2927.9	5565.9	3346.7	633.9	118.243	51.3619	12	69	12	1	257	26.872	11.15	High	Master Protein	72.564	0	1624.87	12	2871.5	991.9	1107.2	1289.1	1370.2	1748.6
Q9UHK6	AMACR	Alpha-methylacyl-CoA racemase OS=Homo sapiens OX=9606 GN=AMACR PE=1 SV=2	NA	NA	NA	NA	NA	NA	NA	NA	NA	NA	NA	NA	NA	NA	NA	NA	NA	NA	NA	NA	NA	NA	NA	NA	NA	NA	13.8634	11.2565	4	7	3	1	382	42.36	6.44	High	Master Protein	0.995	0	83.64	4	5.6	17.1	16.7	24.3	33.8	31.1
Q9NP70	AMBN	Ameloblastin OS=Homo sapiens OX=9606 GN=AMBN PE=1 SV=1	0.420102	2.01342	1	1	1	1	447	48.252	4.92	Low	Master Protein	0.194	0	0	1	NA	NA	NA	NA	NA	NA	NA	NA	NA	NA	NA	NA	NA	NA	NA	NA	NA	NA	NA	NA	NA	NA	NA	NA	NA	NA	NA	NA	NA	NA	NA	NA
P02760	AMBP	Protein AMBP OS=Homo sapiens OX=9606 GN=AMBP PE=1 SV=1	NA	NA	NA	NA	NA	NA	NA	NA	NA	NA	NA	NA	NA	NA	NA	NA	NA	NA	NA	NA	NA	NA	NA	NA	NA	NA	2.40472	1.98864	1	1	1	1	352	38.974	6.25	Low	Master Protein	0.136	0	27.7	1	9.7	45.6	57	92.8	105.9	101.6
Q9C0C7	AMBRA1	Activating molecule in BECN1-regulated autophagy protein 1 OS=Homo sapiens OX=9606 GN=AMBRA1 PE=1 SV=2	NA	NA	NA	NA	NA	NA	NA	NA	NA	NA	NA	NA	NA	NA	NA	NA	NA	NA	NA	NA	NA	NA	NA	NA	NA	NA	16.282	6.8567	5	5	5	1	1298	142.42	7.18	High	Master Protein	0.191	0	78.16	5	61.6	39.9	44.6	58	58.2	69.7
P17707	AMD1	S-adenosylmethionine decarboxylase proenzyme OS=Homo sapiens OX=9606 GN=AMD1 PE=1 SV=2	4.23131	8.98204	3	3	3	1	334	38.315	6	Low	Master Protein	0.389	0	22.35	3	NA	NA	NA	NA	NA	NA	NA	NA	NA	NA	NA	9.1592	11.976	4	5	4	1	334	38.315	6	Medium	Master Protein	0.73	0	58.4833	4	41.4	31.6	36.7	40.9	50.2	51.7
Q9Y303	AMDHD2	N-acetylglucosamine-6-phosphate deacetylase OS=Homo sapiens OX=9606 GN=AMDHD2 PE=1 SV=2	2.27556	2.93399	1	1	1	1	409	43.721	6.7	Low	Master Protein	0.11	0	43.91	1	13.3	11	12.9	23.7	22.9	33.7	28.2	18.9	21.3	27.2	53.4	11.7129	11.4914	4	5	4	1	409	43.721	6.7	High	Master Protein	0.688	0	91.95	4	56.9	68.6	77.5	83.4	81.6	95.6
Q5JTC6	AMER1	APC membrane recruitment protein 1 OS=Homo sapiens OX=9606 GN=AMER1 PE=1 SV=2	3.71829	0.792952	1	1	1	1	1135	123.952	4.84	Low	Master Protein	0.062	0	54.78	1	5	13.6	11.5	16.7	12.4	19.7	13.4	10.8	8.4	5.7	1.9	12.9858	3.70044	5	5	5	1	1135	123.952	4.84	High	Master Protein	0.354	0	57.0021	5	31.2	77.4	59.6	74.5	72.9	67.8
Q8N7J2	AMER2	APC membrane recruitment protein 2 OS=Homo sapiens OX=9606 GN=AMER2 PE=1 SV=3	NA	NA	NA	NA	NA	NA	NA	NA	NA	NA	NA	NA	NA	NA	NA	NA	NA	NA	NA	NA	NA	NA	NA	NA	NA	NA	0.763463	1.93741	1	1	1	1	671	69.465	6.99	Low	Master Protein	0.061	0	0	1	NA	NA	NA	NA	NA	NA
Q8N944	AMER3	APC membrane recruitment protein 3 OS=Homo sapiens OX=9606 GN=AMER3 PE=1 SV=2	0.697453	1.62602	1	2	1	1	861	90.388	5.69	Low	Master Protein	0.061	0	0	1	28.5	42.8	52.7	102	94.1	292.6	213.4	161.8	184.7	105.1	11	NA	NA	NA	NA	NA	NA	NA	NA	NA	NA	NA	NA	NA	NA	NA	NA	NA	NA	NA	NA	NA
Q9UKV5	AMFR	E3 ubiquitin-protein ligase AMFR OS=Homo sapiens OX=9606 GN=AMFR PE=1 SV=2	56.6329	29.0824	13	21	13	1	643	72.949	6.39	High	Master Protein	3.394	0	431.51	13	228.2	285.8	395.3	732	795.7	1150.2	615.7	266.7	180.3	174.3	124.2	90.0987	34.2146	15	24	15	1	643	72.949	6.39	High	Master Protein	5.629	0	433.727	15	424.2	445.3	528.7	714.9	933.7	936.6
P03971	AMH	Muellerian-inhibiting factor OS=Homo sapiens OX=9606 GN=AMH PE=1 SV=3	NA	NA	NA	NA	NA	NA	NA	NA	NA	NA	NA	NA	NA	NA	NA	NA	NA	NA	NA	NA	NA	NA	NA	NA	NA	NA	4.21784	3.03571	2	3	1	1	560	59.158	7.33	Low	Master Protein	0.166	0	42.4357	2	NA	NA	NA	NA	NA	NA
Q16671	AMHR2	Anti-Muellerian hormone type-2 receptor OS=Homo sapiens OX=9606 GN=AMHR2 PE=1 SV=1	NA	NA	NA	NA	NA	NA	NA	NA	NA	NA	NA	NA	NA	NA	NA	NA	NA	NA	NA	NA	NA	NA	NA	NA	NA	NA	NA	NA	NA	NA	NA	NA	NA	NA	NA	NA	NA	NA	NA	NA	NA	NA	NA	NA	NA	NA	NA
Q86SJ2	AMIGO2	Amphoterin-induced protein 2 OS=Homo sapiens OX=9606 GN=AMIGO2 PE=1 SV=1	2.20387	3.83142	2	2	1	1	522	57.897	8.4	Low	Master Protein	0.16	0	0	2	NA	NA	NA	NA	NA	NA	NA	NA	NA	NA	NA	5.03768	4.5977	3	3	2	1	522	57.897	8.4	Medium	Master Protein	0.25	0	21.8337	3	8.9	41.9	51.1	69.4	62.7	58.7
Q86WK7	AMIGO3	Amphoterin-induced protein 3 OS=Homo sapiens OX=9606 GN=AMIGO3 PE=2 SV=1	NA	NA	NA	NA	NA	NA	NA	NA	NA	NA	NA	NA	NA	NA	NA	NA	NA	NA	NA	NA	NA	NA	NA	NA	NA	NA	0.426548	2.77778	1	1	1	1	504	55.214	7.87	Low	Master Protein	0.093	0	0	1	28.2	25	19.2	22.2	23	25.9
Q9Y4X0	AMMECR1	AMME syndrome candidate gene 1 protein OS=Homo sapiens OX=9606 GN=AMMECR1 PE=1 SV=1	NA	NA	NA	NA	NA	NA	NA	NA	NA	NA	NA	NA	NA	NA	NA	NA	NA	NA	NA	NA	NA	NA	NA	NA	NA	NA	24.8778	17.4174	6	7	3	1	333	35.44	8.63	High	Master Protein	1.929	3	191.363	6	190.1	154.1	171.4	225.6	240.7	319
Q6DCA0	AMMECR1L	AMMECR1-like protein OS=Homo sapiens OX=9606 GN=AMMECR1L PE=1 SV=1	26.3161	24.1935	7	9	7	1	310	34.477	8.98	High	Master Protein	1.955	0	196.01	7	120.5	137.1	177.4	245.7	241.4	509.6	404.9	294.7	267.9	171.7	72.5	14.1163	10.9677	4	5	1	1	310	34.477	8.98	High	Master Protein	0.968	0	110.98	4	56	181	172.5	131.2	93.7	95.8
Q9BXJ7	AMN	Protein amnionless OS=Homo sapiens OX=9606 GN=AMN PE=1 SV=2	NA	NA	NA	NA	NA	NA	NA	NA	NA	NA	NA	NA	NA	NA	NA	NA	NA	NA	NA	NA	NA	NA	NA	NA	NA	NA	NA	NA	NA	NA	NA	NA	NA	NA	NA	NA	NA	NA	NA	NA	NA	NA	NA	NA	NA	NA	NA
Q8IY45	AMN1	Protein AMN1 homolog OS=Homo sapiens OX=9606 GN=AMN1 PE=2 SV=4	NA	NA	NA	NA	NA	NA	NA	NA	NA	NA	NA	NA	NA	NA	NA	NA	NA	NA	NA	NA	NA	NA	NA	NA	NA	NA	3.6994	4.26357	1	1	1	1	258	28.39	7.85	Low	Master Protein	0.179	0	39.91	1	19.1	20.6	24.2	39.3	44.2	45.9
Q4VCS5	AMOT	Angiomotin OS=Homo sapiens OX=9606 GN=AMOT PE=1 SV=1	2.96515	2.21402	3	3	2	1	1084	118.013	7.64	Low	Master Protein	0.086	0	20.14	3	NA	NA	NA	NA	NA	NA	NA	NA	NA	NA	NA	29.3062	9.7786	12	14	9	1	1084	118.013	7.64	High	Master Protein	0.509	0	165.185	12	108.7	254.9	260.5	304.9	280.7	279.8
Q8IY63	AMOTL1	Angiomotin-like protein 1 OS=Homo sapiens OX=9606 GN=AMOTL1 PE=1 SV=1	48.1944	19.5607	16	27	14	1	956	106.508	7.11	High	Master Protein	1.219	1	239.009	16	210.4	491.8	462.4	617.4	466.1	746.5	552	380.8	421.6	385.6	191.6	118.14	32.8452	28	39	24	1	956	106.508	7.11	High	Master Protein	3.125	2	565.347	28	693.6	2128.5	1967.8	2148.9	1874	1480.5
Q9Y2J4	AMOTL2	Angiomotin-like protein 2 OS=Homo sapiens OX=9606 GN=AMOTL2 PE=1 SV=3	2.99106	5.39153	5	6	3	1	779	85.713	7.3	Low	Master Protein	0.212	0	33.44	5	NA	NA	NA	NA	NA	NA	NA	NA	NA	NA	NA	NA	NA	NA	NA	NA	NA	NA	NA	NA	NA	NA	NA	NA	NA	NA	NA	NA	NA	NA	NA	NA
P23109	AMPD1	AMP deaminase 1 OS=Homo sapiens OX=9606 GN=AMPD1 PE=1 SV=2	NA	NA	NA	NA	NA	NA	NA	NA	NA	NA	NA	NA	NA	NA	NA	NA	NA	NA	NA	NA	NA	NA	NA	NA	NA	NA	NA	NA	NA	NA	NA	NA	NA	NA	NA	NA	NA	NA	NA	NA	NA	NA	NA	NA	NA	NA	NA
Q01433	AMPD2	AMP deaminase 2 OS=Homo sapiens OX=9606 GN=AMPD2 PE=1 SV=2	69.0197	31.8544	25	29	25	1	879	100.624	6.93	High	Master Protein	2.311	0	301.433	25	324.3	286.8	353.2	532.7	470.2	815.8	633.1	546.1	794.2	1477	1620.8	79.851	26.5074	24	32	22	1	879	100.624	6.93	High	Master Protein	2.311	2	462.274	24	937.4	711	723.7	813.8	862.6	954.9
Q01432	AMPD3	AMP deaminase 3 OS=Homo sapiens OX=9606 GN=AMPD3 PE=1 SV=1	NA	NA	NA	NA	NA	NA	NA	NA	NA	NA	NA	NA	NA	NA	NA	NA	NA	NA	NA	NA	NA	NA	NA	NA	NA	NA	4.24015	5.60626	5	6	1	1	767	88.756	6.98	Low	Master Protein	0.245	0	34.66	5	NA	NA	NA	NA	NA	NA
P49418	AMPH	Amphiphysin OS=Homo sapiens OX=9606 GN=AMPH PE=1 SV=1	4.93855	2.73381	1	1	1	1	695	76.21	4.64	Medium	Master Protein	0.07	0	65.74	1	NA	NA	NA	NA	NA	NA	NA	NA	NA	NA	NA	0.746904	1.00719	1	1	1	1	695	76.21	4.64	Low	Master Protein	0.07	0	0	1	21.4	15.3	15.3	17.1	19.6	21.5
P04745	AMY1A; AMY1B; AMY1C	Alpha-amylase 1 OS=Homo sapiens OX=9606 GN=AMY1A PE=1 SV=2	0.497709	2.15264	1	1	1	1	511	57.731	6.93	Low	Master Protein	0.08	0	0	1	6.2	33.7	45.7	32.3	14.8	13.1	11.6	6.8	8.4	10	7.9	NA	NA	NA	NA	NA	NA	NA	NA	NA	NA	NA	NA	NA	NA	NA	NA	NA	NA	NA	NA	NA
Q86W34	AMZ2	Archaemetzincin-2 OS=Homo sapiens OX=9606 GN=AMZ2 PE=1 SV=2	15.0404	16.9444	7	8	6	1	360	41.237	8.15	High	Master Protein	1.154	0	88.658	7	104.4	207.7	274.9	222.1	157.7	327.1	264.1	230.1	232.7	219	82.4	16.4235	18.0556	8	9	7	1	360	41.237	8.15	High	Master Protein	1.683	0	72.46	8	118.2	102.9	104.1	125.6	117.2	136.5
Q9H1A4	ANAPC1	Anaphase-promoting complex subunit 1 OS=Homo sapiens OX=9606 GN=ANAPC1 PE=1 SV=1	94.3498	13.4774	24	31	24	1	1944	216.361	6.3	High	Master Protein	0.974	0	557.14	24	1759.2	389.5	449.5	616.4	561.9	1089.7	863.9	790.4	985.3	2700.5	902.9	155.731	22.0679	40	53	40	1	1944	216.361	6.3	High	Master Protein	1.803	0	811.781	40	3152.6	1278.6	1206.8	1256.4	1282.9	1506.2
Q9UM13	ANAPC10	Anaphase-promoting complex subunit 10 OS=Homo sapiens OX=9606 GN=ANAPC10 PE=1 SV=1	21.2227	37.8378	6	8	6	1	185	21.239	9.06	High	Master Protein	4.337	0	125.496	6	404.6	110.6	110	168	154	278.5	200	175.4	230.5	420.3	86.6	35.268	62.7027	8	9	8	1	185	21.239	9.06	High	Master Protein	5.579	0	149.29	8	544.6	161	169.2	163.6	168.7	174.8
Q9NYG5	ANAPC11	Anaphase-promoting complex subunit 11 OS=Homo sapiens OX=9606 GN=ANAPC11 PE=1 SV=1	0.941574	13.0952	1	1	1	1	84	9.833	7.77	Low	Master Protein	0.778	0	16.42	1	40.3	16.7	28.3	17.4	17.8	34.2	25.3	24.9	22.5	79.5	42.4	5.58111	30.9524	2	3	2	1	84	9.833	7.77	Medium	Master Protein	2.162	0	41.96	2	25.8	22.2	16	15.3	14.5	19.2
Q9BS18	ANAPC13	Anaphase-promoting complex subunit 13 OS=Homo sapiens OX=9606 GN=ANAPC13 PE=1 SV=1	8.38223	55.4054	2	2	2	1	74	8.516	4.18	High	Master Protein	2.162	0	55.96	2	125.9	27.6	28.4	46.7	29.6	51.4	42.9	41.5	57.8	170.1	69.7	7.72783	37.8378	2	2	2	1	74	8.516	4.18	Medium	Master Protein	2.162	0	38.36	2	23.8	28.7	32.3	34.3	32.8	32
P60006	ANAPC15	Anaphase-promoting complex subunit 15 OS=Homo sapiens OX=9606 GN=ANAPC15 PE=1 SV=1	NA	NA	NA	NA	NA	NA	NA	NA	NA	NA	NA	NA	NA	NA	NA	NA	NA	NA	NA	NA	NA	NA	NA	NA	NA	NA	1.73142	8.26446	1	1	1	1	121	14.272	3.64	Low	Master Protein	2.162	0	25.5	1	NA	NA	NA	NA	NA	NA
Q96DE5	ANAPC16	Anaphase-promoting complex subunit 16 OS=Homo sapiens OX=9606 GN=ANAPC16 PE=1 SV=1	17.8631	37.2727	3	6	3	1	110	11.66	4.97	High	Master Protein	4.179	0	137.51	3	105.5	30.1	33.3	41.2	36	69.6	56.4	44.8	41.3	101.3	40	13.3666	51.8182	3	3	3	1	110	11.66	4.97	High	Master Protein	1.683	0	84.6333	3	82.5	26.1	23.1	21.8	21.2	20.9
Q9UJX6	ANAPC2	Anaphase-promoting complex subunit 2 OS=Homo sapiens OX=9606 GN=ANAPC2 PE=1 SV=1	24.9814	11.8005	9	10	9	1	822	93.769	5.22	High	Master Protein	0.6	0	128.532	9	227.1	108.6	124.6	199.1	171.1	305.8	229.7	202.5	263	713.4	192.1	66.5706	27.9805	19	32	19	1	822	93.769	5.22	High	Master Protein	1.683	0	243.985	19	852.5	491.7	440.7	453.6	438.4	461.9
Q9UJX5	ANAPC4	Anaphase-promoting complex subunit 4 OS=Homo sapiens OX=9606 GN=ANAPC4 PE=1 SV=2	24.1917	14.4802	10	18	9	1	808	92.058	5.53	High	Master Protein	0.632	0	161.117	10	217.7	54.5	65.5	98.4	79.1	155	128	125.2	162.1	527.2	115.5	54.433	20.297	16	19	16	1	808	92.058	5.53	High	Master Protein	1.537	0	215.908	16	648.4	385.8	306.9	349.5	333.9	357.5
Q9UJX4	ANAPC5	Anaphase-promoting complex subunit 5 OS=Homo sapiens OX=9606 GN=ANAPC5 PE=1 SV=2	65.5145	29.404	20	26	19	1	755	85.023	6.87	High	Master Protein	2.594	0	390.677	20	743.5	269.5	343	504.6	415.5	835.8	639.3	563.7	670.9	1507.4	535.6	92.7743	32.1854	24	40	23	1	755	85.023	6.87	High	Master Protein	4.142	0	322.192	24	1314.3	735.4	732.6	835.8	787.4	856.1
Q9UJX3	ANAPC7	Anaphase-promoting complex subunit 7 OS=Homo sapiens OX=9606 GN=ANAPC7 PE=1 SV=4	85.9231	30.5509	17	29	17	1	599	66.813	5.64	High	Master Protein	5.225	0	526.87	17	1590.1	452	477.9	638.3	596.2	1164.9	930.8	835.8	1028.7	2352.5	495.9	122.924	32.0534	17	36	17	1	599	66.813	5.64	High	Master Protein	6.128	0	677.617	17	2846.5	1146.4	1202.8	1375.4	1458.1	1493.3
Q9UNK9	ANGEL1	Protein angel homolog 1 OS=Homo sapiens OX=9606 GN=ANGEL1 PE=1 SV=1	16.3503	8.95522	3	3	3	1	670	75.227	4.82	High	Master Protein	0.369	0	143.957	3	23.1	24.5	33.9	45.7	31	44.6	32.8	27.9	22.8	26.3	43.3	14.1504	5.8209	2	3	2	1	670	75.227	4.82	High	Master Protein	0.369	0	65.42	2	21.6	44.4	54.1	58.4	50.1	59.3
Q5VTE6	ANGEL2	Protein angel homolog 2 OS=Homo sapiens OX=9606 GN=ANGEL2 PE=2 SV=1	18.5178	9.55882	4	6	4	1	544	62.299	7.81	High	Master Protein	0.585	0	138.24	4	52	104.8	146.3	131	71.1	158	105.5	93.6	84.7	92.1	70.5	21.5274	10.4779	5	8	5	1	544	62.299	7.81	High	Master Protein	0.711	0	113.24	5	155.1	388.4	371.3	250.4	142.5	135.5
Q15389	ANGPT1	Angiopoietin-1 OS=Homo sapiens OX=9606 GN=ANGPT1 PE=1 SV=2	NA	NA	NA	NA	NA	NA	NA	NA	NA	NA	NA	NA	NA	NA	NA	NA	NA	NA	NA	NA	NA	NA	NA	NA	NA	NA	NA	NA	NA	NA	NA	NA	NA	NA	NA	NA	NA	NA	NA	NA	NA	NA	NA	NA	NA	NA	NA
O15123	ANGPT2	Angiopoietin-2 OS=Homo sapiens OX=9606 GN=ANGPT2 PE=1 SV=1	1.50594	9.67742	2	2	2	1	496	56.883	5.58	Low	Master Protein	0.155	0	0	2	NA	NA	NA	NA	NA	NA	NA	NA	NA	NA	NA	1.08493	5.24194	2	2	2	1	496	56.883	5.58	Low	Master Protein	0.155	0	0	2	40.9	31.9	41	47	64.3	67.7
Q9Y264	ANGPT4	Angiopoietin-4 OS=Homo sapiens OX=9606 GN=ANGPT4 PE=1 SV=1	NA	NA	NA	NA	NA	NA	NA	NA	NA	NA	NA	NA	NA	NA	NA	NA	NA	NA	NA	NA	NA	NA	NA	NA	NA	NA	NA	NA	NA	NA	NA	NA	NA	NA	NA	NA	NA	NA	NA	NA	NA	NA	NA	NA	NA	NA	NA
Q9UKU9	ANGPTL2	Angiopoietin-related protein 2 OS=Homo sapiens OX=9606 GN=ANGPTL2 PE=1 SV=1	0.434743	5.27383	1	3	1	1	493	57.068	7.53	Low	Master Protein	0.075	0	0	1	NA	NA	NA	NA	NA	NA	NA	NA	NA	NA	NA	NA	NA	NA	NA	NA	NA	NA	NA	NA	NA	NA	NA	NA	NA	NA	NA	NA	NA	NA	NA	NA
Q9Y5C1	ANGPTL3	Angiopoietin-related protein 3 OS=Homo sapiens OX=9606 GN=ANGPTL3 PE=1 SV=1	NA	NA	NA	NA	NA	NA	NA	NA	NA	NA	NA	NA	NA	NA	NA	NA	NA	NA	NA	NA	NA	NA	NA	NA	NA	NA	NA	NA	NA	NA	NA	NA	NA	NA	NA	NA	NA	NA	NA	NA	NA	NA	NA	NA	NA	NA	NA
Q9BY76	ANGPTL4	Angiopoietin-related protein 4 OS=Homo sapiens OX=9606 GN=ANGPTL4 PE=1 SV=2	NA	NA	NA	NA	NA	NA	NA	NA	NA	NA	NA	NA	NA	NA	NA	NA	NA	NA	NA	NA	NA	NA	NA	NA	NA	NA	NA	NA	NA	NA	NA	NA	NA	NA	NA	NA	NA	NA	NA	NA	NA	NA	NA	NA	NA	NA	NA
P16157	ANK1	Ankyrin-1 OS=Homo sapiens OX=9606 GN=ANK1 PE=1 SV=3	7.44167	1.5949	5	5	1	1	1881	206.137	6.01	Medium	Master Protein	0.115	0	44.916	5	22.8	33.7	43	49.8	42.8	89.9	66	54.6	49	34.6	48.2	14.1454	2.81765	5	5	1	1	1881	206.137	6.01	High	Master Protein	0.115	0	78.09	5	15.9	24.2	30.5	34	38.8	43
Q01484	ANK2	Ankyrin-2 OS=Homo sapiens OX=9606 GN=ANK2 PE=1 SV=4	162.315	12.4337	43	58	34	1	3957	433.448	5.14	High	Master Protein	0.654	6	970.512	43	606.6	1915.6	2039.6	2049.9	1310.6	2333.8	1875	1483.8	1408.6	920.6	759.6	231.454	17.1595	58	76	45	1	3957	433.448	5.14	High	Master Protein	0.912	11	1108.46	58	1383.5	4813.5	4833.4	4723.2	3692.5	3445.4
Q12955	ANK3	Ankyrin-3 OS=Homo sapiens OX=9606 GN=ANK3 PE=1 SV=3	93.8799	7.19671	29	34	20	1	4377	480.113	6.49	High	Master Protein	0.298	1	572.279	29	566.8	908.4	867.5	1063.2	707.1	1129.6	849.6	640.1	577.4	474.1	489.9	163.586	10.1439	42	61	30	1	4377	480.113	6.49	High	Master Protein	0.522	2	870.802	42	1535.2	2113.9	2184	2491.9	2240.7	2051.6
Q495B1	ANKDD1A	Ankyrin repeat and death domain-containing protein 1A OS=Homo sapiens OX=9606 GN=ANKDD1A PE=2 SV=2	0.659953	1.91571	1	1	1	1	522	57.514	6.71	Low	Master Protein	0.075	0	0	1	NA	NA	NA	NA	NA	NA	NA	NA	NA	NA	NA	NA	NA	NA	NA	NA	NA	NA	NA	NA	NA	NA	NA	NA	NA	NA	NA	NA	NA	NA	NA	NA
A6NHY2	ANKDD1B	Ankyrin repeat and death domain-containing protein 1B OS=Homo sapiens OX=9606 GN=ANKDD1B PE=4 SV=3	1.14728	1.13636	1	1	1	1	528	59.052	8.35	Low	Master Protein	0.062	0	21.49	1	12.5	13.1	19.9	27.6	30.2	50.7	45.2	35.4	37.2	17.6	5.8	NA	NA	NA	NA	NA	NA	NA	NA	NA	NA	NA	NA	NA	NA	NA	NA	NA	NA	NA	NA	NA
Q9NU02	ANKEF1	Ankyrin repeat and EF-hand domain-containing protein 1 OS=Homo sapiens OX=9606 GN=ANKEF1 PE=2 SV=2	NA	NA	NA	NA	NA	NA	NA	NA	NA	NA	NA	NA	NA	NA	NA	NA	NA	NA	NA	NA	NA	NA	NA	NA	NA	NA	NA	NA	NA	NA	NA	NA	NA	NA	NA	NA	NA	NA	NA	NA	NA	NA	NA	NA	NA	NA	NA
Q8N957	ANKFN1	Ankyrin repeat and fibronectin type-III domain-containing protein 1 OS=Homo sapiens OX=9606 GN=ANKFN1 PE=2 SV=2	NA	NA	NA	NA	NA	NA	NA	NA	NA	NA	NA	NA	NA	NA	NA	NA	NA	NA	NA	NA	NA	NA	NA	NA	NA	NA	NA	NA	NA	NA	NA	NA	NA	NA	NA	NA	NA	NA	NA	NA	NA	NA	NA	NA	NA	NA	NA
Q9P2R3	ANKFY1	Rabankyrin-5 OS=Homo sapiens OX=9606 GN=ANKFY1 PE=1 SV=2	190.105	40.3764	40	64	38	1	1169	128.318	6.1	High	Master Protein	5.813	2	1367.66	40	969.8	871.1	1110	1956.9	2249.7	4590.2	3226.7	2236.6	1914	2020.6	1627	212.263	36.7836	39	61	36	1	1169	128.318	6.1	High	Master Protein	5.579	1	1224.2	39	555.8	1083.5	1127.3	1492.4	2020.6	2659.8
Q9HCJ1	ANKH	Progressive ankylosis protein homolog OS=Homo sapiens OX=9606 GN=ANKH PE=1 SV=2	13.48	11.9919	6	6	6	1	492	54.205	7.88	High	Master Protein	0.668	0	107.88	6	12.4	33.9	51.9	90.3	83.3	138.2	99.9	67	49.5	31.7	30.1	24.1286	11.5854	6	7	6	1	492	54.205	7.88	High	Master Protein	0.817	0	149.113	6	52.3	206.4	280.4	411.2	542.2	632.2
Q8IWZ3	ANKHD1	Ankyrin repeat and KH domain-containing protein 1 OS=Homo sapiens OX=9606 GN=ANKHD1 PE=1 SV=1	372.97	29.9764	58	122	40	1	2542	269.291	5.73	High	Master Protein	6.132	0	2895.69	58	698.4	664	895.5	1439.1	1511.3	3775.2	3050.8	2386.4	2348	1955.2	803.5	349.712	28.9536	63	121	43	1	2542	269.291	5.73	High	Master Protein	5.837	1	2093.92	63	828.5	1082.6	1228.7	1489.5	1803.2	2625.4
Q9P2G1	ANKIB1	Ankyrin repeat and IBR domain-containing protein 1 OS=Homo sapiens OX=9606 GN=ANKIB1 PE=1 SV=3	8.59672	4.49954	3	3	3	1	1089	121.924	5.11	High	Master Protein	0.12	0	91.78	3	53.5	59.5	73.3	119.8	103.6	186	124.8	72.2	69.2	50.4	48	27.0091	10.5601	7	7	7	1	1089	121.924	5.11	High	Master Protein	0.302	0	152.637	7	78.7	143.7	175.9	221.4	267.1	294.4
Q8NFD2	ANKK1	Ankyrin repeat and protein kinase domain-containing protein 1 OS=Homo sapiens OX=9606 GN=ANKK1 PE=2 SV=1	NA	NA	NA	NA	NA	NA	NA	NA	NA	NA	NA	NA	NA	NA	NA	NA	NA	NA	NA	NA	NA	NA	NA	NA	NA	NA	NA	NA	NA	NA	NA	NA	NA	NA	NA	NA	NA	NA	NA	NA	NA	NA	NA	NA	NA	NA	NA
Q86XL3	ANKLE2	Ankyrin repeat and LEM domain-containing protein 2 OS=Homo sapiens OX=9606 GN=ANKLE2 PE=1 SV=4	225.762	54.1578	40	83	40	1	938	104.05	7.09	High	Master Protein	11.638	0	1699.43	40	1535.2	1400.5	1993.2	3603.7	3552.4	5204.6	2982.4	1481.6	1102.5	1021.9	854.3	293.165	63.4328	49	108	49	1	938	104.05	7.09	High	Master Protein	17.672	0	1736.37	49	2308.7	2906.9	3625.2	5220.2	6699.3	6745.3
Q9P2S6	ANKMY1	Ankyrin repeat and MYND domain-containing protein 1 OS=Homo sapiens OX=9606 GN=ANKMY1 PE=2 SV=2	NA	NA	NA	NA	NA	NA	NA	NA	NA	NA	NA	NA	NA	NA	NA	NA	NA	NA	NA	NA	NA	NA	NA	NA	NA	NA	NA	NA	NA	NA	NA	NA	NA	NA	NA	NA	NA	NA	NA	NA	NA	NA	NA	NA	NA	NA	NA
Q8IV38	ANKMY2	Ankyrin repeat and MYND domain-containing protein 2 OS=Homo sapiens OX=9606 GN=ANKMY2 PE=1 SV=1	28.8697	25.3968	9	10	9	1	441	49.267	6.25	High	Master Protein	1.219	0	186.541	9	172	246.2	350.7	454.5	429.4	623.4	403.7	309.5	295.1	299.8	1192.9	56.2122	32.1995	13	16	13	1	441	49.267	6.25	High	Master Protein	3.125	0	304.176	13	178	444.7	477.9	667.9	770	811.7
Q9H9E1	ANKRA2	Ankyrin repeat family A protein 2 OS=Homo sapiens OX=9606 GN=ANKRA2 PE=1 SV=1	3.2312	3.83387	2	6	1	1	313	34.25	5.11	Low	Master Protein	0.292	0	0	2	19.2	29.6	43.9	58.6	100.9	261.4	246.3	213.2	166.4	95.7	40	NA	NA	NA	NA	NA	NA	NA	NA	NA	NA	NA	NA	NA	NA	NA	NA	NA	NA	NA	NA	NA
Q9NXR5	ANKRD10	Ankyrin repeat domain-containing protein 10 OS=Homo sapiens OX=9606 GN=ANKRD10 PE=1 SV=2	NA	NA	NA	NA	NA	NA	NA	NA	NA	NA	NA	NA	NA	NA	NA	NA	NA	NA	NA	NA	NA	NA	NA	NA	NA	NA	NA	NA	NA	NA	NA	NA	NA	NA	NA	NA	NA	NA	NA	NA	NA	NA	NA	NA	NA	NA	NA
Q6UB99	ANKRD11	Ankyrin repeat domain-containing protein 11 OS=Homo sapiens OX=9606 GN=ANKRD11 PE=1 SV=3	8.67893	2.2531	5	8	5	1	2663	297.731	7.11	High	Master Protein	0.078	0	40.87	5	214.1	27.1	36.1	36.8	37	77.9	69.9	62.3	69.8	38.1	31.2	39.1105	6.64664	18	18	17	1	2663	297.731	7.11	High	Master Protein	0.401	0	115.891	18	1807.6	708.7	636.1	518.8	439.5	397.6
Q6UB98	ANKRD12	Ankyrin repeat domain-containing protein 12 OS=Homo sapiens OX=9606 GN=ANKRD12 PE=1 SV=3	NA	NA	NA	NA	NA	NA	NA	NA	NA	NA	NA	NA	NA	NA	NA	NA	NA	NA	NA	NA	NA	NA	NA	NA	NA	NA	NA	NA	NA	NA	NA	NA	NA	NA	NA	NA	NA	NA	NA	NA	NA	NA	NA	NA	NA	NA	NA
Q8IZ07	ANKRD13A	Ankyrin repeat domain-containing protein 13A OS=Homo sapiens OX=9606 GN=ANKRD13A PE=1 SV=3	29.0476	16.7797	6	10	6	1	590	67.577	5.02	High	Master Protein	0.711	0	313.402	6	89.2	123.7	164.7	192.3	151.2	253.2	171.4	130.5	131.5	97.7	156.6	20.8779	12.7119	5	7	4	1	590	67.577	5.02	High	Master Protein	0.585	1	167.47	5	31.6	60.4	63.5	77.9	83.2	87
Q86YJ7	ANKRD13B	Ankyrin repeat domain-containing protein 13B OS=Homo sapiens OX=9606 GN=ANKRD13B PE=1 SV=4	NA	NA	NA	NA	NA	NA	NA	NA	NA	NA	NA	NA	NA	NA	NA	NA	NA	NA	NA	NA	NA	NA	NA	NA	NA	NA	3.97367	3.03514	2	2	1	1	626	70.162	6.93	Low	Master Protein	0.133	0	28.7	2	NA	NA	NA	NA	NA	NA
Q8N6S4	ANKRD13C	Ankyrin repeat domain-containing protein 13C OS=Homo sapiens OX=9606 GN=ANKRD13C PE=2 SV=2	5.27983	6.09982	5	6	4	1	541	60.78	6.93	Medium	Master Protein	0.374	0	32.2017	5	59	26.7	36	59.6	60.3	111.4	83.6	72.1	69.4	45.4	14.9	4.06285	3.69686	3	4	1	1	541	60.78	6.93	Low	Master Protein	0.269	0	32.3745	3	43.9	65.8	69.3	85.2	89.8	93.1
Q6ZTN6	ANKRD13D	Ankyrin repeat domain-containing protein 13D OS=Homo sapiens OX=9606 GN=ANKRD13D PE=1 SV=2	NA	NA	NA	NA	NA	NA	NA	NA	NA	NA	NA	NA	NA	NA	NA	NA	NA	NA	NA	NA	NA	NA	NA	NA	NA	NA	9.64507	9.26641	4	5	2	1	518	58.44	5.38	High	Master Protein	0.445	0	29.29	4	34.7	28.3	37.2	54.4	52.7	53
Q6P6B7	ANKRD16	Ankyrin repeat domain-containing protein 16 OS=Homo sapiens OX=9606 GN=ANKRD16 PE=1 SV=1	5.59246	12.1884	2	2	2	1	361	39.259	7.25	Medium	Master Protein	0.233	0	20.82	2	6.4	5.4	7.3	12	11.4	17.4	17.2	10.6	11.6	16.4	13.5	8.96981	8.03324	2	2	2	1	361	39.259	7.25	Medium	Master Protein	0.233	0	70.17	2	62.7	36.1	35.5	44.3	35.7	38.6
O75179	ANKRD17	Ankyrin repeat domain-containing protein 17 OS=Homo sapiens OX=9606 GN=ANKRD17 PE=1 SV=3	359.582	31.0027	62	109	41	1	2603	274.088	6.52	High	Master Protein	6.132	19	2534.04	62	1326.2	1301.8	1609.8	2446.1	2606.3	7476.5	6233.5	5077.4	4272.3	2924.7	1681.6	356.475	28.544	64	116	42	1	2603	274.088	6.52	High	Master Protein	5.283	23	1946.53	64	1778	2653.6	2880.7	3359.5	4174.4	6571.7
Q8IVF6	ANKRD18A	Ankyrin repeat domain-containing protein 18A OS=Homo sapiens OX=9606 GN=ANKRD18A PE=2 SV=3	NA	NA	NA	NA	NA	NA	NA	NA	NA	NA	NA	NA	NA	NA	NA	NA	NA	NA	NA	NA	NA	NA	NA	NA	NA	NA	1.22654	1.91532	2	2	1	1	992	115.525	7.83	Low	Master Protein	0.035	0	33.34	2	NA	NA	NA	NA	NA	NA
A2A2Z9	ANKRD18B	Ankyrin repeat domain-containing protein 18B OS=Homo sapiens OX=9606 GN=ANKRD18B PE=1 SV=1	0.940698	1.58259	2	2	2	1	1011	118.156	8.15	Low	Master Protein	0.035	0	0	2	NA	NA	NA	NA	NA	NA	NA	NA	NA	NA	NA	2.095	1.78042	2	2	1	1	1011	118.156	8.15	Low	Master Protein	0.035	0	33.34	2	35.6	75.5	99.5	136.3	155	138.7
Q9H560	ANKRD19P	Putative ankyrin repeat domain-containing protein 19 OS=Homo sapiens OX=9606 GN=ANKRD19P PE=5 SV=1	NA	NA	NA	NA	NA	NA	NA	NA	NA	NA	NA	NA	NA	NA	NA	NA	NA	NA	NA	NA	NA	NA	NA	NA	NA	NA	0.390406	8.71212	1	1	1	1	264	30.417	8.95	Low	Master Protein	0.194	0	0	1	NA	NA	NA	NA	NA	NA
Q8NF67	ANKRD20A12P	Putative ankyrin repeat domain-containing protein 20A12 pseudogene OS=Homo sapiens OX=9606 GN=ANKRD20A12P PE=5 SV=3	NA	NA	NA	NA	NA	NA	NA	NA	NA	NA	NA	NA	NA	NA	NA	NA	NA	NA	NA	NA	NA	NA	NA	NA	NA	NA	NA	NA	NA	NA	NA	NA	NA	NA	NA	NA	NA	NA	NA	NA	NA	NA	NA	NA	NA	NA	NA
Q5SQ80	ANKRD20A2	Ankyrin repeat domain-containing protein 20A2 OS=Homo sapiens OX=9606 GN=ANKRD20A2 PE=4 SV=1	3.11825	5.34629	3	12	3	1	823	94.028	7.94	Low	Master Protein	0.124	0	0	3	NA	NA	NA	NA	NA	NA	NA	NA	NA	NA	NA	NA	NA	NA	NA	NA	NA	NA	NA	NA	NA	NA	NA	NA	NA	NA	NA	NA	NA	NA	NA	NA
Q4UJ75	ANKRD20A4	Ankyrin repeat domain-containing protein 20A4 OS=Homo sapiens OX=9606 GN=ANKRD20A4 PE=4 SV=1	NA	NA	NA	NA	NA	NA	NA	NA	NA	NA	NA	NA	NA	NA	NA	NA	NA	NA	NA	NA	NA	NA	NA	NA	NA	NA	2.32584	5.34629	4	5	4	1	823	94.09	7.94	Low	Master Protein	0.081	0	19.04	4	23.2	49.1	67.3	59.3	65.1	94.9
Q86SG2	ANKRD23	Ankyrin repeat domain-containing protein 23 OS=Homo sapiens OX=9606 GN=ANKRD23 PE=1 SV=1	NA	NA	NA	NA	NA	NA	NA	NA	NA	NA	NA	NA	NA	NA	NA	NA	NA	NA	NA	NA	NA	NA	NA	NA	NA	NA	NA	NA	NA	NA	NA	NA	NA	NA	NA	NA	NA	NA	NA	NA	NA	NA	NA	NA	NA	NA	NA
Q8TF21	ANKRD24	Ankyrin repeat domain-containing protein 24 OS=Homo sapiens OX=9606 GN=ANKRD24 PE=2 SV=2	NA	NA	NA	NA	NA	NA	NA	NA	NA	NA	NA	NA	NA	NA	NA	NA	NA	NA	NA	NA	NA	NA	NA	NA	NA	NA	2.58993	2.1815	2	3	2	1	1146	124.111	5.01	Low	Master Protein	0.033	0	0	2	12.1	20.3	18.9	19.4	17.6	20
Q9UPS8	ANKRD26	Ankyrin repeat domain-containing protein 26 OS=Homo sapiens OX=9606 GN=ANKRD26 PE=1 SV=4	40.5926	12.0468	21	24	20	1	1710	196.289	5.72	High	Master Protein	0.478	1	171.604	21	510.6	405.7	438.9	535.8	390.4	721.5	541.2	405.7	395.4	295.6	171.1	86.9844	18.8304	32	34	31	1	1710	196.289	5.72	High	Master Protein	0.931	0	361.55	32	860	1103.3	1178.9	1382.7	1080.8	998.9
Q6NSI1	ANKRD26P1	Putative ankyrin repeat domain-containing protein 26-like protein OS=Homo sapiens OX=9606 GN=ANKRD26P1 PE=5 SV=2	NA	NA	NA	NA	NA	NA	NA	NA	NA	NA	NA	NA	NA	NA	NA	NA	NA	NA	NA	NA	NA	NA	NA	NA	NA	NA	NA	NA	NA	NA	NA	NA	NA	NA	NA	NA	NA	NA	NA	NA	NA	NA	NA	NA	NA	NA	NA
Q96NW4	ANKRD27	Ankyrin repeat domain-containing protein 27 OS=Homo sapiens OX=9606 GN=ANKRD27 PE=1 SV=2	101.878	28.5714	23	29	23	1	1050	116.91	6.87	High	Master Protein	1.738	0	552.158	23	416.4	376.4	478.9	940.7	1106.6	2108.5	1481.1	956.9	1067.8	1183.7	431.8	108.24	26.4762	23	31	23	1	1050	116.91	6.87	High	Master Protein	1.943	0	415.616	23	612.8	752.8	827	1146.6	1483	2009.7
O15084	ANKRD28	Serine/threonine-protein phosphatase 6 regulatory ankyrin repeat subunit A OS=Homo sapiens OX=9606 GN=ANKRD28 PE=1 SV=5	49.0984	14.8148	10	16	9	1	1053	112.894	6.25	High	Master Protein	0.714	1	369.501	10	191.3	118.6	151.2	196.9	174.4	296.6	217.2	199.2	226.9	317.4	598	57.1149	15.7645	12	13	12	1	1053	112.894	6.25	High	Master Protein	0.891	0	282.695	12	171.3	375.4	349.5	441.6	497.5	569.4
Q8N6D5	ANKRD29	Ankyrin repeat domain-containing protein 29 OS=Homo sapiens OX=9606 GN=ANKRD29 PE=2 SV=2	NA	NA	NA	NA	NA	NA	NA	NA	NA	NA	NA	NA	NA	NA	NA	NA	NA	NA	NA	NA	NA	NA	NA	NA	NA	NA	NA	NA	NA	NA	NA	NA	NA	NA	NA	NA	NA	NA	NA	NA	NA	NA	NA	NA	NA	NA	NA
Q9BXX3	ANKRD30A	Ankyrin repeat domain-containing protein 30A OS=Homo sapiens OX=9606 GN=ANKRD30A PE=2 SV=3	NA	NA	NA	NA	NA	NA	NA	NA	NA	NA	NA	NA	NA	NA	NA	NA	NA	NA	NA	NA	NA	NA	NA	NA	NA	NA	8.37239	3.43593	5	6	1	1	1397	158.735	6.48	Medium	Master Protein	0.126	0	44.0662	5	NA	NA	NA	NA	NA	NA
Q9BXX2	ANKRD30B	Ankyrin repeat domain-containing protein 30B OS=Homo sapiens OX=9606 GN=ANKRD30B PE=2 SV=3	NA	NA	NA	NA	NA	NA	NA	NA	NA	NA	NA	NA	NA	NA	NA	NA	NA	NA	NA	NA	NA	NA	NA	NA	NA	NA	10.3628	2.72989	7	9	1	1	1392	157.95	6.35	High	Master Protein	0.216	0	36.8611	7	16.9	17.5	29.5	32	53.2	80
Q8N7Z5	ANKRD31	Putative ankyrin repeat domain-containing protein 31 OS=Homo sapiens OX=9606 GN=ANKRD31 PE=5 SV=2	NA	NA	NA	NA	NA	NA	NA	NA	NA	NA	NA	NA	NA	NA	NA	NA	NA	NA	NA	NA	NA	NA	NA	NA	NA	NA	1.61862	2.7229	3	3	3	1	1873	210.685	6.2	Low	Master Protein	0.044	0	0	3	21.3	11.2	17.8	14.6	19	27.7
A6NCL7	ANKRD33B	Ankyrin repeat domain-containing protein 33B OS=Homo sapiens OX=9606 GN=ANKRD33B PE=3 SV=1	NA	NA	NA	NA	NA	NA	NA	NA	NA	NA	NA	NA	NA	NA	NA	NA	NA	NA	NA	NA	NA	NA	NA	NA	NA	NA	NA	NA	NA	NA	NA	NA	NA	NA	NA	NA	NA	NA	NA	NA	NA	NA	NA	NA	NA	NA	NA
Q69YU3	ANKRD34A	Ankyrin repeat domain-containing protein 34A OS=Homo sapiens OX=9606 GN=ANKRD34A PE=1 SV=2	0.93442	1.20968	1	2	1	1	496	52.603	9.42	Low	Master Protein	0.089	0	0	1	12.9	42.7	66.8	63.4	39.9	53.2	38.3	30	34.3	72	174	NA	NA	NA	NA	NA	NA	NA	NA	NA	NA	NA	NA	NA	NA	NA	NA	NA	NA	NA	NA	NA
A5PLL1	ANKRD34B	Ankyrin repeat domain-containing protein 34B OS=Homo sapiens OX=9606 GN=ANKRD34B PE=2 SV=3	0.436638	2.91829	1	2	1	1	514	56.379	7.71	Low	Master Protein	0.075	0	0	1	NA	NA	NA	NA	NA	NA	NA	NA	NA	NA	NA	NA	NA	NA	NA	NA	NA	NA	NA	NA	NA	NA	NA	NA	NA	NA	NA	NA	NA	NA	NA	NA
P0C6C1	ANKRD34C	Ankyrin repeat domain-containing protein 34C OS=Homo sapiens OX=9606 GN=ANKRD34C PE=3 SV=2	NA	NA	NA	NA	NA	NA	NA	NA	NA	NA	NA	NA	NA	NA	NA	NA	NA	NA	NA	NA	NA	NA	NA	NA	NA	NA	NA	NA	NA	NA	NA	NA	NA	NA	NA	NA	NA	NA	NA	NA	NA	NA	NA	NA	NA	NA	NA
Q8N283	ANKRD35	Ankyrin repeat domain-containing protein 35 OS=Homo sapiens OX=9606 GN=ANKRD35 PE=2 SV=2	1.66629	2.0979	3	3	2	1	1001	109.898	6.02	Low	Master Protein	0.035	0	29.29	3	18.8	32	46	78.2	75.3	105	69.1	38.8	30.9	19.6	15	NA	NA	NA	NA	NA	NA	NA	NA	NA	NA	NA	NA	NA	NA	NA	NA	NA	NA	NA	NA	NA
A6QL64	ANKRD36	Ankyrin repeat domain-containing protein 36A OS=Homo sapiens OX=9606 GN=ANKRD36 PE=2 SV=3	3.80537	1.70015	3	3	2	1	1941	217.331	8.66	Low	Master Protein	0.017	0	32.22	3	32.9	49.3	58.3	69.4	46.6	73.1	63.4	61.7	73.9	38	49.8	NA	NA	NA	NA	NA	NA	NA	NA	NA	NA	NA	NA	NA	NA	NA	NA	NA	NA	NA	NA	NA
Q8N2N9	ANKRD36B	Ankyrin repeat domain-containing protein 36B OS=Homo sapiens OX=9606 GN=ANKRD36B PE=1 SV=4	NA	NA	NA	NA	NA	NA	NA	NA	NA	NA	NA	NA	NA	NA	NA	NA	NA	NA	NA	NA	NA	NA	NA	NA	NA	NA	NA	NA	NA	NA	NA	NA	NA	NA	NA	NA	NA	NA	NA	NA	NA	NA	NA	NA	NA	NA	NA
Q96IX9	ANKRD36BP1	Putative ankyrin repeat domain-containing protein 26-like 1 OS=Homo sapiens OX=9606 GN=ANKRD36BP1 PE=5 SV=1	1.66156	18.4874	3	3	1	1	119	14.164	9.11	Low	Master Protein	0.668	0	0	3	2.6	5.4	5	7.5	7.3	14	6.5	5.7	5.5	3.1	NA	NA	NA	NA	NA	NA	NA	NA	NA	NA	NA	NA	NA	NA	NA	NA	NA	NA	NA	NA	NA	NA
Q5JPF3	ANKRD36C	Ankyrin repeat domain-containing protein 36C OS=Homo sapiens OX=9606 GN=ANKRD36C PE=1 SV=3	NA	NA	NA	NA	NA	NA	NA	NA	NA	NA	NA	NA	NA	NA	NA	NA	NA	NA	NA	NA	NA	NA	NA	NA	NA	NA	NA	NA	NA	NA	NA	NA	NA	NA	NA	NA	NA	NA	NA	NA	NA	NA	NA	NA	NA	NA	NA
Q7Z713	ANKRD37	Ankyrin repeat domain-containing protein 37 OS=Homo sapiens OX=9606 GN=ANKRD37 PE=2 SV=1	NA	NA	NA	NA	NA	NA	NA	NA	NA	NA	NA	NA	NA	NA	NA	NA	NA	NA	NA	NA	NA	NA	NA	NA	NA	NA	NA	NA	NA	NA	NA	NA	NA	NA	NA	NA	NA	NA	NA	NA	NA	NA	NA	NA	NA	NA	NA
Q53RE8	ANKRD39	Ankyrin repeat domain-containing protein 39 OS=Homo sapiens OX=9606 GN=ANKRD39 PE=1 SV=1	4.60732	13.1148	2	5	2	1	183	19.639	6.89	Medium	Master Protein	0.259	0	20.3	2	NA	NA	NA	NA	NA	NA	NA	NA	NA	NA	NA	NA	NA	NA	NA	NA	NA	NA	NA	NA	NA	NA	NA	NA	NA	NA	NA	NA	NA	NA	NA	NA
Q6AI12	ANKRD40	Ankyrin repeat domain-containing protein 40 OS=Homo sapiens OX=9606 GN=ANKRD40 PE=1 SV=2	5.39109	9.23913	2	2	2	1	368	41.063	4.97	Medium	Master Protein	0.334	0	28.6	2	5.6	8.9	5.8	12.5	7.6	16.3	10.4	12.2	15.2	34.5	60.5	7.32297	10.3261	3	3	3	1	368	41.063	4.97	Medium	Master Protein	0.334	0	61.94	3	8.1	15	18.5	25.5	24.1	21.9
Q8N8A2	ANKRD44	Serine/threonine-protein phosphatase 6 regulatory ankyrin repeat subunit B OS=Homo sapiens OX=9606 GN=ANKRD44 PE=1 SV=3	6.90683	5.53877	3	4	2	1	993	107.535	6.3	Medium	Master Protein	0.099	0	97.01	3	NA	NA	NA	NA	NA	NA	NA	NA	NA	NA	NA	NA	NA	NA	NA	NA	NA	NA	NA	NA	NA	NA	NA	NA	NA	NA	NA	NA	NA	NA	NA	NA
Q86W74	ANKRD46	Ankyrin repeat domain-containing protein 46 OS=Homo sapiens OX=9606 GN=ANKRD46 PE=1 SV=1	23.6418	25	5	6	5	1	232	25.95	7.15	High	Master Protein	2.511	0	130.287	5	37.8	27.7	44.9	63.6	83.6	131	69.1	38.1	27.5	17.1	21.4	33.5729	26.7241	6	15	6	1	232	25.95	7.15	High	Master Protein	4.337	0	154.796	6	103.3	157.4	186.7	271	346.3	355.3
Q8WVL7	ANKRD49	Ankyrin repeat domain-containing protein 49 OS=Homo sapiens OX=9606 GN=ANKRD49 PE=1 SV=1	NA	NA	NA	NA	NA	NA	NA	NA	NA	NA	NA	NA	NA	NA	NA	NA	NA	NA	NA	NA	NA	NA	NA	NA	NA	NA	NA	NA	NA	NA	NA	NA	NA	NA	NA	NA	NA	NA	NA	NA	NA	NA	NA	NA	NA	NA	NA
Q9ULJ7	ANKRD50	Ankyrin repeat domain-containing protein 50 OS=Homo sapiens OX=9606 GN=ANKRD50 PE=1 SV=4	13.6761	4.96851	8	11	7	1	1429	155.761	6.6	High	Master Protein	0.338	0	68.2033	8	89.9	50.3	62.2	98.2	115.4	249.9	199.5	174.6	153.4	105.9	66.6	33.2916	9.09727	12	19	11	1	1429	155.761	6.6	High	Master Protein	0.504	0	147.841	12	361.6	473.9	487.8	595.8	625.9	754.7
Q8NB46	ANKRD52	Serine/threonine-protein phosphatase 6 regulatory ankyrin repeat subunit C OS=Homo sapiens OX=9606 GN=ANKRD52 PE=1 SV=3	21.8949	5.85502	6	7	6	1	1076	115.004	6.48	High	Master Protein	0.399	0	111.356	6	126.1	99	140.7	227.3	194	298.3	234.5	213.8	245.8	274.4	399.5	41.1264	9.75836	10	12	9	1	1076	115.004	6.48	High	Master Protein	0.778	1	197.262	10	170.2	210.3	195.2	275.8	285.8	361.3
Q8N9V6	ANKRD53	Ankyrin repeat domain-containing protein 53 OS=Homo sapiens OX=9606 GN=ANKRD53 PE=1 SV=3	NA	NA	NA	NA	NA	NA	NA	NA	NA	NA	NA	NA	NA	NA	NA	NA	NA	NA	NA	NA	NA	NA	NA	NA	NA	NA	NA	NA	NA	NA	NA	NA	NA	NA	NA	NA	NA	NA	NA	NA	NA	NA	NA	NA	NA	NA	NA
Q6NXT1	ANKRD54	Ankyrin repeat domain-containing protein 54 OS=Homo sapiens OX=9606 GN=ANKRD54 PE=1 SV=2	10.7527	22.6667	5	6	5	1	300	32.485	6.28	High	Master Protein	0.896	0	41.52	5	41.9	30.6	35.7	62.5	54.7	99.4	74.2	80.8	78.4	73.4	365.2	20.0165	22	5	5	5	1	300	32.485	6.28	High	Master Protein	0.896	0	110.13	5	122.3	104.5	94.1	125	130	164.2
Q9Y2G4	ANKRD6	Ankyrin repeat domain-containing protein 6 OS=Homo sapiens OX=9606 GN=ANKRD6 PE=2 SV=3	NA	NA	NA	NA	NA	NA	NA	NA	NA	NA	NA	NA	NA	NA	NA	NA	NA	NA	NA	NA	NA	NA	NA	NA	NA	NA	NA	NA	NA	NA	NA	NA	NA	NA	NA	NA	NA	NA	NA	NA	NA	NA	NA	NA	NA	NA	NA
Q9BZ19	ANKRD60	Ankyrin repeat domain-containing protein 60 OS=Homo sapiens OX=9606 GN=ANKRD60 PE=4 SV=3	0.435097	2.31884	1	1	1	1	345	37.606	8.95	Low	Master Protein	0.096	0	0	1	NA	NA	NA	NA	NA	NA	NA	NA	NA	NA	NA	NA	NA	NA	NA	NA	NA	NA	NA	NA	NA	NA	NA	NA	NA	NA	NA	NA	NA	NA	NA	NA
A6NGH8	ANKRD61	Ankyrin repeat domain-containing protein 61 OS=Homo sapiens OX=9606 GN=ANKRD61 PE=4 SV=2	1.35795	6.2201	2	3	2	1	418	46.111	8.85	Low	Master Protein	0.089	0	0	2	36.4	44.4	59	74.5	65	105.4	88.1	62.2	77.4	71.6	198.8	1.48665	1.91388	1	1	1	1	418	46.111	8.85	Low	Master Protein	0.089	0	0	1	NA	NA	NA	NA	NA	NA
C9JTQ0	ANKRD63	Ankyrin repeat domain-containing protein 63 OS=Homo sapiens OX=9606 GN=ANKRD63 PE=3 SV=1	3.07391	2.89474	1	1	1	1	380	39.596	11.03	Low	Master Protein	0.136	0	0	1	NA	NA	NA	NA	NA	NA	NA	NA	NA	NA	NA	12.2504	5.52632	2	3	2	1	380	39.596	11.03	High	Master Protein	0.468	0	67.63	2	13.2	34.1	41.6	73.4	78.6	86.3
E5RJM6	ANKRD65	Ankyrin repeat domain-containing protein 65 OS=Homo sapiens OX=9606 GN=ANKRD65 PE=2 SV=2	1.49771	2.00501	1	1	1	1	399	41.472	6.57	Low	Master Protein	0.089	0	0	1	NA	NA	NA	NA	NA	NA	NA	NA	NA	NA	NA	NA	NA	NA	NA	NA	NA	NA	NA	NA	NA	NA	NA	NA	NA	NA	NA	NA	NA	NA	NA	NA
B4E2M5	ANKRD66	Ankyrin repeat domain-containing protein 66 OS=Homo sapiens OX=9606 GN=ANKRD66 PE=2 SV=2	NA	NA	NA	NA	NA	NA	NA	NA	NA	NA	NA	NA	NA	NA	NA	NA	NA	NA	NA	NA	NA	NA	NA	NA	NA	NA	NA	NA	NA	NA	NA	NA	NA	NA	NA	NA	NA	NA	NA	NA	NA	NA	NA	NA	NA	NA	NA
Q92527	ANKRD7	Ankyrin repeat domain-containing protein 7 OS=Homo sapiens OX=9606 GN=ANKRD7 PE=2 SV=3	NA	NA	NA	NA	NA	NA	NA	NA	NA	NA	NA	NA	NA	NA	NA	NA	NA	NA	NA	NA	NA	NA	NA	NA	NA	NA	NA	NA	NA	NA	NA	NA	NA	NA	NA	NA	NA	NA	NA	NA	NA	NA	NA	NA	NA	NA	NA
Q96BM1	ANKRD9	Ankyrin repeat domain-containing protein 9 OS=Homo sapiens OX=9606 GN=ANKRD9 PE=2 SV=1	0.713095	5.36278	1	1	1	1	317	34.274	9.47	Low	Master Protein	0.136	0	0	1	NA	NA	NA	NA	NA	NA	NA	NA	NA	NA	NA	NA	NA	NA	NA	NA	NA	NA	NA	NA	NA	NA	NA	NA	NA	NA	NA	NA	NA	NA	NA	NA
Q92625	ANKS1A	Ankyrin repeat and SAM domain-containing protein 1A OS=Homo sapiens OX=9606 GN=ANKS1A PE=1 SV=4	42.2812	14.1093	12	12	12	1	1134	123.032	6.38	High	Master Protein	0.573	0	283.987	12	154.2	136.6	176.8	283.2	268	411.3	315.2	230.1	243	264.6	413.3	69.572	19.0476	19	20	19	1	1134	123.032	6.38	High	Master Protein	0.973	0	345.02	19	375.5	382.7	374.2	420	474.6	550
Q7Z6G8	ANKS1B	Ankyrin repeat and sterile alpha motif domain-containing protein 1B OS=Homo sapiens OX=9606 GN=ANKS1B PE=1 SV=2	NA	NA	NA	NA	NA	NA	NA	NA	NA	NA	NA	NA	NA	NA	NA	NA	NA	NA	NA	NA	NA	NA	NA	NA	NA	NA	NA	NA	NA	NA	NA	NA	NA	NA	NA	NA	NA	NA	NA	NA	NA	NA	NA	NA	NA	NA	NA
Q6ZW76	ANKS3	Ankyrin repeat and SAM domain-containing protein 3 OS=Homo sapiens OX=9606 GN=ANKS3 PE=1 SV=1	0.739452	1.37195	1	2	1	1	656	71.993	5.45	Low	Master Protein	0.062	0	0	1	9.4	32.3	44.8	105.1	147.9	168.6	103.5	52.7	50.5	28.5	193.9	5.67157	6.70732	5	5	5	1	656	71.993	5.45	Medium	Master Protein	0.274	0	29.04	5	38.1	50.9	63	69.6	140.2	99.5
Q8N8V4	ANKS4B	Ankyrin repeat and SAM domain-containing protein 4B OS=Homo sapiens OX=9606 GN=ANKS4B PE=1 SV=2	NA	NA	NA	NA	NA	NA	NA	NA	NA	NA	NA	NA	NA	NA	NA	NA	NA	NA	NA	NA	NA	NA	NA	NA	NA	NA	NA	NA	NA	NA	NA	NA	NA	NA	NA	NA	NA	NA	NA	NA	NA	NA	NA	NA	NA	NA	NA
Q68DC2	ANKS6	Ankyrin repeat and SAM domain-containing protein 6 OS=Homo sapiens OX=9606 GN=ANKS6 PE=1 SV=2	8.09509	5.16648	3	3	3	1	871	92.162	7.39	High	Master Protein	0.148	0	44.1167	3	NA	NA	NA	NA	NA	NA	NA	NA	NA	NA	NA	3.85761	2.64064	1	2	1	1	871	92.162	7.39	Low	Master Protein	0.047	0	15.37	1	6.7	4.6	6.3	7.5	8.8	14.5
A6NFN9	ANKUB1	Protein ANKUB1 OS=Homo sapiens OX=9606 GN=ANKUB1 PE=2 SV=3	NA	NA	NA	NA	NA	NA	NA	NA	NA	NA	NA	NA	NA	NA	NA	NA	NA	NA	NA	NA	NA	NA	NA	NA	NA	NA	NA	NA	NA	NA	NA	NA	NA	NA	NA	NA	NA	NA	NA	NA	NA	NA	NA	NA	NA	NA	NA
Q9H8Y5	ANKZF1	Ankyrin repeat and zinc finger domain-containing protein 1 OS=Homo sapiens OX=9606 GN=ANKZF1 PE=1 SV=1	70.585	26.584	16	24	16	1	726	80.877	8.41	High	Master Protein	1.766	0	516.797	16	283.5	244.9	313.7	533.9	504.4	1346.8	1075.9	865	926.8	652	250.9	92.2404	31.6804	20	30	20	1	726	80.877	8.41	High	Master Protein	2.615	0	597.667	20	301	481.3	512.7	616	707.1	1000.5
Q9NQW6	ANLN	Anillin OS=Homo sapiens OX=9606 GN=ANLN PE=1 SV=2	147.844	35.4093	39	54	39	1	1124	124.122	8.07	High	Master Protein	3.792	0	860.016	39	3078	1269.4	1376.2	1948.2	1803.7	3554.8	2679.6	1841.7	1501.4	1074.4	669.4	179.032	39.3238	44	57	44	1	1124	124.122	8.07	High	Master Protein	4.623	0	901.358	44	5502.5	2862	2605.3	2578.2	2279.1	2339.8
Q5XXA6	ANO1	Anoctamin-1 OS=Homo sapiens OX=9606 GN=ANO1 PE=1 SV=1	NA	NA	NA	NA	NA	NA	NA	NA	NA	NA	NA	NA	NA	NA	NA	NA	NA	NA	NA	NA	NA	NA	NA	NA	NA	NA	0.758952	0.709939	1	1	1	1	986	114.005	8.54	Low	Master Protein	0.044	0	0	1	NA	NA	NA	NA	NA	NA
Q9NW15	ANO10	Anoctamin-10 OS=Homo sapiens OX=9606 GN=ANO10 PE=1 SV=2	29.8502	9.24242	6	13	5	1	660	76.28	7.4	High	Master Protein	1.096	0	259.904	6	126.1	238.6	348.7	660.1	612.6	893.9	473.7	191.5	124.8	102.9	83.7	58.0382	18.6364	12	20	10	1	660	76.28	7.4	High	Master Protein	3.394	0	272.861	12	483.8	770.7	1003.8	1555.8	2254.3	2175.3
Q9NQ90	ANO2	Anoctamin-2 OS=Homo sapiens OX=9606 GN=ANO2 PE=1 SV=2	NA	NA	NA	NA	NA	NA	NA	NA	NA	NA	NA	NA	NA	NA	NA	NA	NA	NA	NA	NA	NA	NA	NA	NA	NA	NA	NA	NA	NA	NA	NA	NA	NA	NA	NA	NA	NA	NA	NA	NA	NA	NA	NA	NA	NA	NA	NA
Q9BYT9	ANO3	Anoctamin-3 OS=Homo sapiens OX=9606 GN=ANO3 PE=1 SV=2	NA	NA	NA	NA	NA	NA	NA	NA	NA	NA	NA	NA	NA	NA	NA	NA	NA	NA	NA	NA	NA	NA	NA	NA	NA	NA	NA	NA	NA	NA	NA	NA	NA	NA	NA	NA	NA	NA	NA	NA	NA	NA	NA	NA	NA	NA	NA
Q32M45	ANO4	Anoctamin-4 OS=Homo sapiens OX=9606 GN=ANO4 PE=2 SV=1	NA	NA	NA	NA	NA	NA	NA	NA	NA	NA	NA	NA	NA	NA	NA	NA	NA	NA	NA	NA	NA	NA	NA	NA	NA	NA	NA	NA	NA	NA	NA	NA	NA	NA	NA	NA	NA	NA	NA	NA	NA	NA	NA	NA	NA	NA	NA
Q75V66	ANO5	Anoctamin-5 OS=Homo sapiens OX=9606 GN=ANO5 PE=1 SV=1	NA	NA	NA	NA	NA	NA	NA	NA	NA	NA	NA	NA	NA	NA	NA	NA	NA	NA	NA	NA	NA	NA	NA	NA	NA	NA	NA	NA	NA	NA	NA	NA	NA	NA	NA	NA	NA	NA	NA	NA	NA	NA	NA	NA	NA	NA	NA
Q4KMQ2	ANO6	Anoctamin-6 OS=Homo sapiens OX=9606 GN=ANO6 PE=1 SV=2	72.177	23.1868	17	23	17	1	910	106.096	7.77	High	Master Protein	1.825	0	368.84	17	189.1	670.6	672.1	928.9	804.6	1141	712	379.3	302.9	146.6	154.5	100.684	25.6044	21	38	21	1	910	106.096	7.77	High	Master Protein	2.704	0	452.588	21	480.8	1643.9	1894.3	2401.1	2627.2	2629.4
Q6IWH7	ANO7	Anoctamin-7 OS=Homo sapiens OX=9606 GN=ANO7 PE=1 SV=2	NA	NA	NA	NA	NA	NA	NA	NA	NA	NA	NA	NA	NA	NA	NA	NA	NA	NA	NA	NA	NA	NA	NA	NA	NA	NA	NA	NA	NA	NA	NA	NA	NA	NA	NA	NA	NA	NA	NA	NA	NA	NA	NA	NA	NA	NA	NA
Q9HCE9	ANO8	Anoctamin-8 OS=Homo sapiens OX=9606 GN=ANO8 PE=1 SV=3	NA	NA	NA	NA	NA	NA	NA	NA	NA	NA	NA	NA	NA	NA	NA	NA	NA	NA	NA	NA	NA	NA	NA	NA	NA	NA	11.2692	5.11364	3	3	3	1	1232	135.949	5.82	High	Master Protein	0.112	0	72.84	3	NA	10.6	9.6	11.5	12.3	15.6
A1A5B4	ANO9	Anoctamin-9 OS=Homo sapiens OX=9606 GN=ANO9 PE=1 SV=3	NA	NA	NA	NA	NA	NA	NA	NA	NA	NA	NA	NA	NA	NA	NA	NA	NA	NA	NA	NA	NA	NA	NA	NA	NA	NA	0.832387	1.02302	1	1	1	1	782	90.275	8.16	Low	Master Protein	0.066	0	0	1	13.2	25.7	15.8	41.2	38.9	35.1
P23352	ANOS1	Anosmin-1 OS=Homo sapiens OX=9606 GN=ANOS1 PE=1 SV=3	3.03843	3.52941	2	2	2	1	680	76.064	9.16	Low	Master Protein	0.122	0	0	2	45.8	19.5	34	38.9	46.2	79.9	67.2	57.5	58.1	34.5	12	12.3744	6.91176	5	5	5	1	680	76.064	9.16	High	Master Protein	0.259	0	33.63	5	69	241.7	269.1	331.7	331.8	318.9
P39687	ANP32A	Acidic leucine-rich nuclear phosphoprotein 32 family member A OS=Homo sapiens OX=9606 GN=ANP32A PE=1 SV=1	74.0728	30.5221	9	40	4	1	249	28.568	4.09	High	Master Protein	64.793	0	802.717	9	129.3	291.2	388.3	545.2	407.7	674.4	467.6	507.4	568.3	923.2	3031	84.3855	40.9639	13	47	8	1	249	28.568	4.09	High	Master Protein	186.382	5	681.392	13	697.4	1405.1	1373.5	1628.7	1496.1	1541
Q92688	ANP32B	Acidic leucine-rich nuclear phosphoprotein 32 family member B OS=Homo sapiens OX=9606 GN=ANP32B PE=1 SV=1	82.4057	32.2709	10	49	5	1	251	28.77	4.06	High	Master Protein	230.013	7	756.808	10	409.9	936.2	1124	1667	1464.2	2341.9	1529.8	1351.7	1532.6	3238.6	4956.7	88.4375	34.2629	11	39	5	1	251	28.77	4.06	High	Master Protein	230.013	0	566.447	11	480.7	1060.3	1151.2	1306.8	1292.8	1258.6
O95626	ANP32D	Acidic leucine-rich nuclear phosphoprotein 32 family member D OS=Homo sapiens OX=9606 GN=ANP32D PE=2 SV=2	NA	NA	NA	NA	NA	NA	NA	NA	NA	NA	NA	NA	NA	NA	NA	NA	NA	NA	NA	NA	NA	NA	NA	NA	NA	NA	18.6377	17.5573	4	15	1	1	131	14.797	5.02	High	Master Protein	4.995	0	165.961	4	141.9	70	87.9	94.9	65.8	63
Q9BTT0	ANP32E	Acidic leucine-rich nuclear phosphoprotein 32 family member E OS=Homo sapiens OX=9606 GN=ANP32E PE=1 SV=1	77.4186	55.2239	10	58	9	1	268	30.674	3.85	High	Master Protein	62.096	0	1144.53	10	159	368.7	466	599.4	559.9	898.5	602.6	641.4	707.6	1404.9	3917.2	94.1631	42.9104	9	48	9	1	268	30.674	3.85	High	Master Protein	49.119	0	768.263	9	382.3	645.9	658.6	752.9	748.9	811.8
P15144	ANPEP	Aminopeptidase N OS=Homo sapiens OX=9606 GN=ANPEP PE=1 SV=4	NA	NA	NA	NA	NA	NA	NA	NA	NA	NA	NA	NA	NA	NA	NA	NA	NA	NA	NA	NA	NA	NA	NA	NA	NA	NA	2.43158	2.27508	2	3	2	1	967	109.471	5.48	Low	Master Protein	0.091	0	34.31	2	NA	NA	NA	NA	NA	NA
Q9BQD7	ANTKMT	Protein N-lysine methyltransferase FAM173A OS=Homo sapiens OX=9606 GN=FAM173A PE=2 SV=1	6.21786	15.7447	3	3	3	1	235	25.114	9.32	Medium	Master Protein	0.701	0	40.6467	3	29.2	128.2	163.1	87	42.5	51.6	37.3	26.1	26.2	21.9	27.2	3.10819	8.51064	2	2	2	1	235	25.114	9.32	Low	Master Protein	0.425	0	23.19	2	5.1	59	53.2	35.1	14	9
Q9H6X2	ANTXR1	Anthrax toxin receptor 1 OS=Homo sapiens OX=9606 GN=ANTXR1 PE=1 SV=2	7.19256	5.14184	4	4	4	1	564	62.749	7.61	Medium	Master Protein	0.359	0	32.23	4	49.9	69.5	64.2	108.9	96.8	152.2	91.8	47.5	44	20.6	7.5	17.5742	13.4752	8	9	7	1	564	62.749	7.61	High	Master Protein	0.848	1	96.6402	8	95.2	502.2	551.7	771.2	843.1	797.6
P58335	ANTXR2	Anthrax toxin receptor 2 OS=Homo sapiens OX=9606 GN=ANTXR2 PE=1 SV=5	13.5398	10.2249	5	7	5	1	489	53.632	7.46	High	Master Protein	0.638	0	66.78	5	34.1	87.8	82.1	128	118.9	186	120.4	75.3	72.6	44	42.9	20.0683	15.1329	8	9	7	1	489	53.632	7.46	High	Master Protein	0.931	0	127.02	8	106.2	266.6	294.7	410.8	414.1	392.5
P04083	ANXA1	Annexin A1 OS=Homo sapiens OX=9606 GN=ANXA1 PE=1 SV=2	46.9357	37.5723	10	12	10	1	346	38.69	7.02	High	Master Protein	2.728	0	342.195	10	120.9	126.2	170	300.3	257.9	448.4	314.5	321.4	326.8	319.1	1205.1	30.3865	36.4162	10	11	10	1	346	38.69	7.02	High	Master Protein	1.994	0	161.756	10	133.7	178.3	231.3	292	361.1	362.9
Q9UJ72	ANXA10	Annexin A10 OS=Homo sapiens OX=9606 GN=ANXA10 PE=1 SV=3	NA	NA	NA	NA	NA	NA	NA	NA	NA	NA	NA	NA	NA	NA	NA	NA	NA	NA	NA	NA	NA	NA	NA	NA	NA	NA	NA	NA	NA	NA	NA	NA	NA	NA	NA	NA	NA	NA	NA	NA	NA	NA	NA	NA	NA	NA	NA
P50995	ANXA11	Annexin A11 OS=Homo sapiens OX=9606 GN=ANXA11 PE=1 SV=1	103.46	36.6337	17	47	17	1	505	54.355	7.65	High	Master Protein	17.738	0	980.087	17	600.6	612.4	770.6	1579.3	1224.5	2426	1690.6	1248	1190.6	1240.1	2684.1	127.532	35.6436	17	36	16	1	505	54.355	7.65	High	Master Protein	19.806	1	725.488	17	709.6	1088.2	1127.4	1523.3	2012.7	2268.8
P27216	ANXA13	Annexin A13 OS=Homo sapiens OX=9606 GN=ANXA13 PE=1 SV=3	NA	NA	NA	NA	NA	NA	NA	NA	NA	NA	NA	NA	NA	NA	NA	NA	NA	NA	NA	NA	NA	NA	NA	NA	NA	NA	9.77725	6.96203	3	4	1	1	316	35.393	5.6	High	Master Protein	0.492	0	73.7079	3	25.1	12.1	21.2	15.6	19.6	20.7
P07355	ANXA2	Annexin A2 OS=Homo sapiens OX=9606 GN=ANXA2 PE=1 SV=2	200.801	72.2714	28	141	28	1	339	38.58	7.75	High	Master Protein	463.159	0	2180.98	28	1997	3789.1	4259.8	7875.3	8382	12590	7063.4	3387.3	2577.7	1597.5	1851.3	229.522	68.7316	27	144	27	1	339	38.58	7.75	High	Master Protein	420.697	0	2340.59	27	3064.3	7287.5	8651.5	12138.3	14622.1	14444.2
P12429	ANXA3	Annexin A3 OS=Homo sapiens OX=9606 GN=ANXA3 PE=1 SV=3	6.68657	13.0031	4	4	4	1	323	36.353	5.92	Medium	Master Protein	0.468	0	50.71	4	8.3	10.6	13.9	24.6	26.9	40.4	20.9	24.5	21.8	23.8	141.2	15.641	19.5046	5	5	5	1	323	36.353	5.92	High	Master Protein	0.616	0	110.15	5	50	51.7	58.3	80.8	89.3	82.5
P09525	ANXA4	Annexin A4 OS=Homo sapiens OX=9606 GN=ANXA4 PE=1 SV=4	38.1596	42.0063	12	13	11	1	319	35.86	6.13	High	Master Protein	2.675	0	246.221	12	111	184.2	228.4	350.1	252.6	400.2	260	231.6	247	195.8	978.3	58.0749	48.5893	14	21	13	1	319	35.86	6.13	High	Master Protein	5.7	0	292.911	14	141.5	249.1	276.7	364.3	431.6	418.1
P08758	ANXA5	Annexin A5 OS=Homo sapiens OX=9606 GN=ANXA5 PE=1 SV=2	121.671	75.9375	21	39	20	1	320	35.914	5.05	High	Master Protein	17.588	1	1145.78	21	495.4	806.4	1020.4	2033.1	1636.2	2240.4	1345	1519.6	1945.2	876.1	13429.9	146.112	67.1875	18	50	17	1	320	35.914	5.05	High	Master Protein	21.19	1	1059.73	18	444.1	890.1	1018.6	1346.9	1484.6	1345.5
P08133	ANXA6	Annexin A6 OS=Homo sapiens OX=9606 GN=ANXA6 PE=1 SV=3	168.246	63.2987	39	74	38	1	673	75.826	5.6	High	Master Protein	13.454	1	1170.46	39	830.5	1493.3	1819.9	3319.3	3037.6	4529	2824.4	2283.9	2541.7	3017.3	10724.1	357.481	79.6434	52	160	51	1	673	75.826	5.6	High	Master Protein	86.096	1	2198.95	52	1624.5	5696.8	7100.7	11348.8	16255	16009.3
P20073	ANXA7	Annexin A7 OS=Homo sapiens OX=9606 GN=ANXA7 PE=1 SV=3	87.7809	31.9672	14	31	14	1	488	52.706	5.68	High	Master Protein	10.053	0	669.317	14	169.3	282.3	330.8	645.6	607.4	932.1	639	527.8	576.9	463.6	3014.4	93.8913	38.3197	18	29	18	1	488	52.706	5.68	High	Master Protein	13.925	0	546.357	18	244.9	475.8	495.3	658.8	748.8	890.7
P13928	ANXA8	Annexin A8 OS=Homo sapiens OX=9606 GN=ANXA8 PE=1 SV=3	0.484524	2.14067	1	1	1	1	327	36.858	5.78	Low	Master Protein	0.105	0	0	1	NA	NA	NA	NA	NA	NA	NA	NA	NA	NA	NA	2.11076	7.95107	2	2	2	1	327	36.858	5.78	Low	Master Protein	0.105	0	0	2	NA	NA	NA	NA	NA	NA
O76027	ANXA9	Annexin A9 OS=Homo sapiens OX=9606 GN=ANXA9 PE=1 SV=3	0.577739	1.73913	1	1	1	1	345	38.34	5.77	Low	Master Protein	0.101	0	0	1	150.9	43.8	41	57.2	52.7	107.9	83.1	77.5	83.3	91.2	108.2	NA	NA	NA	NA	NA	NA	NA	NA	NA	NA	NA	NA	NA	NA	NA	NA	NA	NA	NA	NA	NA
P28039	AOAH	Acyloxyacyl hydrolase OS=Homo sapiens OX=9606 GN=AOAH PE=1 SV=1	NA	NA	NA	NA	NA	NA	NA	NA	NA	NA	NA	NA	NA	NA	NA	NA	NA	NA	NA	NA	NA	NA	NA	NA	NA	NA	NA	NA	NA	NA	NA	NA	NA	NA	NA	NA	NA	NA	NA	NA	NA	NA	NA	NA	NA	NA	NA
P19801	AOC1	Amiloride-sensitive amine oxidase [copper-containing] OS=Homo sapiens OX=9606 GN=AOC1 PE=1 SV=4	NA	NA	NA	NA	NA	NA	NA	NA	NA	NA	NA	NA	NA	NA	NA	NA	NA	NA	NA	NA	NA	NA	NA	NA	NA	NA	NA	NA	NA	NA	NA	NA	NA	NA	NA	NA	NA	NA	NA	NA	NA	NA	NA	NA	NA	NA	NA
Q16853	AOC3	Membrane primary amine oxidase OS=Homo sapiens OX=9606 GN=AOC3 PE=1 SV=3	NA	NA	NA	NA	NA	NA	NA	NA	NA	NA	NA	NA	NA	NA	NA	NA	NA	NA	NA	NA	NA	NA	NA	NA	NA	NA	NA	NA	NA	NA	NA	NA	NA	NA	NA	NA	NA	NA	NA	NA	NA	NA	NA	NA	NA	NA	NA
Q8N6M6	AOPEP	Aminopeptidase O OS=Homo sapiens OX=9606 GN=AOPEP PE=2 SV=2	NA	NA	NA	NA	NA	NA	NA	NA	NA	NA	NA	NA	NA	NA	NA	NA	NA	NA	NA	NA	NA	NA	NA	NA	NA	NA	1.26662	3.0525	2	2	2	1	819	93.512	6.19	Low	Master Protein	0.054	0	35.13	2	NA	NA	NA	NA	NA	NA
Q06278	AOX1	Aldehyde oxidase OS=Homo sapiens OX=9606 GN=AOX1 PE=1 SV=2	0.959972	1.34529	2	2	2	1	1338	147.822	7.17	Low	Master Protein	0.059	0	0	2	NA	NA	NA	NA	NA	NA	NA	NA	NA	NA	NA	NA	NA	NA	NA	NA	NA	NA	NA	NA	NA	NA	NA	NA	NA	NA	NA	NA	NA	NA	NA	NA
Q63HQ0	AP1AR	AP-1 complex-associated regulatory protein OS=Homo sapiens OX=9606 GN=AP1AR PE=1 SV=1	26.5546	36.755	8	16	7	1	302	34.259	4.87	High	Master Protein	3.125	0	113.773	8	39.4	27.4	36.6	70.2	94.7	208.7	161.2	107.5	80.3	27.5	29.4	40.1142	36.755	8	16	7	1	302	34.259	4.87	High	Master Protein	3.924	0	169.371	8	82.9	121.5	138.8	179.6	267	375.5
Q10567	AP1B1	AP-1 complex subunit beta-1 OS=Homo sapiens OX=9606 GN=AP1B1 PE=1 SV=2	330.415	55.6375	44	145	25	1	949	104.57	5.06	High	Master Protein	49.119	22	2959.22	44	1422.1	3417.3	3998.2	6016.6	5532.9	10903.6	8312.3	6744.6	6346	4440.2	4094.9	353.709	55.7429	47	138	25	1	949	104.57	5.06	High	Master Protein	51.481	23	2523.89	47	1491.1	5404.5	6208.2	7868.8	7888.2	8792.6
O43747	AP1G1	AP-1 complex subunit gamma-1 OS=Homo sapiens OX=9606 GN=AP1G1 PE=1 SV=5	193.55	43.4307	34	84	31	1	822	91.293	6.8	High	Master Protein	20.544	3	1573.55	34	1005.9	1242.4	1798.1	3048.8	3223.5	7179.4	5700.1	4643.2	4234.6	2952.4	1146.1	188.028	44.7689	35	78	33	1	822	91.293	6.8	High	Master Protein	18.449	2	1226.92	35	1101.8	1684	2090.2	3021.5	3977.3	5473.4
O75843	AP1G2	AP-1 complex subunit gamma-like 2 OS=Homo sapiens OX=9606 GN=AP1G2 PE=1 SV=1	34.824	15.1592	11	14	10	1	785	87.062	6.55	High	Master Protein	0.756	0	265.17	11	121.8	128.3	186.1	287.1	291	548.5	411.8	318.4	310.6	445.8	288.3	60.009	18.2166	15	27	13	1	785	87.062	6.55	High	Master Protein	1.783	0	404.643	15	264.2	354.4	408.3	557.7	674.7	852.5
Q9BXS5	AP1M1	AP-1 complex subunit mu-1 OS=Homo sapiens OX=9606 GN=AP1M1 PE=1 SV=3	176.58	62.1749	23	64	23	1	423	48.556	7.3	High	Master Protein	40.753	0	1177.24	23	765.8	1024.1	1435.5	2528.4	2546.9	5508.3	4335.5	3698.6	3236.6	2271.1	1425.1	188.73	65.4846	25	66	25	1	423	48.556	7.3	High	Master Protein	37.566	0	1173.25	25	1150.2	2096.3	2593.2	3593.9	4595.3	6075.5
Q9Y6Q5	AP1M2	AP-1 complex subunit mu-2 OS=Homo sapiens OX=9606 GN=AP1M2 PE=1 SV=4	NA	NA	NA	NA	NA	NA	NA	NA	NA	NA	NA	NA	NA	NA	NA	NA	NA	NA	NA	NA	NA	NA	NA	NA	NA	NA	NA	NA	NA	NA	NA	NA	NA	NA	NA	NA	NA	NA	NA	NA	NA	NA	NA	NA	NA	NA	NA
P61966	AP1S1	AP-1 complex subunit sigma-1A OS=Homo sapiens OX=9606 GN=AP1S1 PE=1 SV=1	27.9356	36.0759	6	11	4	1	158	18.721	5.73	High	Master Protein	6.943	0	301.568	6	33.6	61.8	85.2	188	188.7	403.6	321.9	276.5	236.2	145.4	45.2	27.5606	37.3418	7	12	5	1	158	18.721	5.73	High	Master Protein	11.589	2	162.235	7	210.2	560.7	564.6	589.5	571.4	706.9
P56377	AP1S2	AP-1 complex subunit sigma-2 OS=Homo sapiens OX=9606 GN=AP1S2 PE=1 SV=1	26.8055	43.949	7	10	5	1	157	18.603	5.47	High	Master Protein	5.31	1	255.233	7	111	162.5	227.7	386.8	403.6	919.9	737.1	595.8	569.7	388.9	173.5	27.0261	43.949	7	15	5	1	157	18.603	5.47	High	Master Protein	9	0	222.096	7	137	233.3	272.7	368.6	454.3	630.8
Q96PC3	AP1S3	AP-1 complex subunit sigma-3 OS=Homo sapiens OX=9606 GN=AP1S3 PE=1 SV=1	6.2541	9.74026	2	3	1	1	154	18.269	6.79	Medium	Master Protein	1.154	0	48.4667	2	12.5	11.6	15.2	25.7	31.5	54.4	43.9	37.6	33.6	18.3	20.2	NA	NA	NA	NA	NA	NA	NA	NA	NA	NA	NA	NA	NA	NA	NA	NA	NA	NA	NA	NA	NA
O95782	AP2A1	AP-2 complex subunit alpha-1 OS=Homo sapiens OX=9606 GN=AP2A1 PE=1 SV=3	258.496	55.5783	46	101	30	1	977	107.478	7.03	High	Master Protein	15.335	17	2246.08	46	901.9	4319.3	4312.8	5166.2	3787.1	4990.7	3226.9	2173.1	1980.9	1776.5	1230.9	385.491	57.7277	53	139	34	1	977	107.478	7.03	High	Master Protein	49.69	17	2574.38	53	1622.2	7690.2	8533.4	10290.1	8523.6	6427.9
O94973	AP2A2	AP-2 complex subunit alpha-2 OS=Homo sapiens OX=9606 GN=AP2A2 PE=1 SV=2	223.316	51.3312	42	80	26	1	939	103.895	6.96	High	Master Protein	12.895	0	1696.22	42	636.8	2211.6	2068.7	2586.8	2031	2796.6	1883.4	1278.8	1185.6	1054.4	906.3	284.928	50.5857	45	110	27	1	939	103.895	6.96	High	Master Protein	21.758	0	1660.62	45	1290.5	4323.1	4698.6	5777.7	4884.6	3958.1
P63010	AP2B1	AP-2 complex subunit beta OS=Homo sapiens OX=9606 GN=AP2B1 PE=1 SV=1	321.224	54.8559	42	129	23	1	937	104.486	5.38	High	Master Protein	46.863	0	2672.41	42	884.9	2872	2947	3874.2	2786.2	3903.9	2560.6	1694.5	1571	1346.4	1188.9	364.542	56.3501	47	155	25	1	937	104.486	5.38	High	Master Protein	71.444	0	2592.19	47	1563.2	6042.7	6851.3	8478.9	7178.7	5461.3
Q96CW1	AP2M1	AP-2 complex subunit mu OS=Homo sapiens OX=9606 GN=AP2M1 PE=1 SV=2	103.721	46.8966	21	45	21	1	435	49.623	9.54	High	Master Protein	10.721	0	893.972	21	647.2	2130	2070.3	2774.4	1982.1	2763.4	1816.7	1222.4	1194.4	965.6	586.8	166.22	49.8851	22	72	22	1	435	49.623	9.54	High	Master Protein	31.903	0	1307.98	22	891.4	4483.2	5063.1	6143.9	5516.7	4169.2
P53680	AP2S1	AP-2 complex subunit sigma OS=Homo sapiens OX=9606 GN=AP2S1 PE=1 SV=2	28.3724	42.9577	6	12	6	1	142	17.007	6.18	High	Master Protein	12.895	0	246.705	6	127.8	426.2	455	600.1	428.8	536.1	363.3	235	213.1	221.4	251.3	39.3719	48.5915	8	17	8	1	142	17.007	6.18	High	Master Protein	70.969	0	226.788	8	207.9	1352.5	1536.7	1880.8	1691	1290.7
O00203	AP3B1	AP-3 complex subunit beta-1 OS=Homo sapiens OX=9606 GN=AP3B1 PE=1 SV=3	152.336	36.4717	37	53	32	1	1094	121.244	6.04	High	Master Protein	4.101	5	1052.12	37	714.5	738.8	978.1	1742.8	1599.1	2873.7	2221	1888	2119	3455.9	2511.8	234.128	36.7459	38	71	30	1	1094	121.244	6.04	High	Master Protein	7.992	4	1250.4	38	1212.1	2047.8	2136.7	2718.3	3047	3324.3
Q13367	AP3B2	AP-3 complex subunit beta-2 OS=Homo sapiens OX=9606 GN=AP3B2 PE=1 SV=2	34.1256	7.48614	7	13	2	1	1082	118.985	5.59	High	Master Protein	0.41	0	290.561	7	25.9	20.9	25.8	46.9	34	61.9	49.7	44.1	57.6	75.3	59.5	38.0215	10.7209	12	16	4	1	1082	118.985	5.59	High	Master Protein	0.674	0	208.055	12	10.5	17.4	19.7	22.8	19	21.5
O14617	AP3D1	AP-3 complex subunit delta-1 OS=Homo sapiens OX=9606 GN=AP3D1 PE=1 SV=1	245.168	41.6305	40	93	40	1	1153	130.076	8.48	High	Master Protein	10.63	0	2194.2	40	1134	1286.9	1704.5	2959.4	2690.8	5090.2	3897.9	3368.9	3702.4	5426.5	3694.6	294.617	44.9263	45	101	44	1	1153	130.076	8.48	High	Master Protein	15.335	1	1519.13	45	2031.2	2387.3	2683	3248.6	3805.6	4579.5
Q9Y2T2	AP3M1	AP-3 complex subunit mu-1 OS=Homo sapiens OX=9606 GN=AP3M1 PE=1 SV=1	127.911	59.0909	17	41	14	1	418	46.909	6.93	High	Master Protein	26.213	2	913.732	17	413.5	513.5	716.3	1243.3	1154	1921.5	1418.9	1199.1	1400.7	2219.8	1624.7	128.978	61.244	17	33	14	1	418	46.909	6.93	High	Master Protein	13.925	3	689.535	17	658.4	783	876	1088.3	1265.2	1434.3
P53677	AP3M2	AP-3 complex subunit mu-2 OS=Homo sapiens OX=9606 GN=AP3M2 PE=2 SV=1	27.8474	23.9234	8	10	5	1	418	46.947	7.56	High	Master Protein	1.462	0	135.818	8	37.3	32	39.3	82.1	62.9	124.9	105.2	88.7	79.2	111.9	86.1	32.5333	21.2919	8	12	5	1	418	46.947	7.56	High	Master Protein	1.721	0	167.945	8	47.3	29.6	38	43.9	46	59.7
Q92572	AP3S1	AP-3 complex subunit sigma-1 OS=Homo sapiens OX=9606 GN=AP3S1 PE=1 SV=1	59.5187	53.886	10	18	9	1	193	21.718	5.39	High	Master Protein	16.783	1	510.773	10	332.9	344.1	427.6	657.2	636.7	1134.1	859.9	732	770.8	1078.9	827.1	43.0953	41.9689	7	14	7	1	193	21.718	5.39	High	Master Protein	11.115	0	221.991	7	212.8	288	348.5	421.3	451.6	465.1
P59780	AP3S2	AP-3 complex subunit sigma-2 OS=Homo sapiens OX=9606 GN=AP3S2 PE=2 SV=1	4.86949	13.9896	3	3	2	1	193	22.003	5.22	Medium	Master Protein	0.778	0	36.2394	3	14.1	20.4	25.2	32.8	39.9	67.7	65.7	31.5	38.4	43.4	71.2	13.9559	15.0259	3	4	3	1	193	22.003	5.22	High	Master Protein	1.154	0	68.6536	3	51.7	71.2	85.9	99.5	104	121.1
Q9Y6B7	AP4B1	AP-4 complex subunit beta-1 OS=Homo sapiens OX=9606 GN=AP4B1 PE=1 SV=2	27.8576	14.0731	8	9	8	1	739	83.206	5.86	High	Master Protein	0.526	0	171.93	8	64.9	68.6	80.9	131.8	116.5	222.1	176.6	152	313.7	344.5	156.5	19.132	12.4493	9	9	9	1	739	83.206	5.86	High	Master Protein	0.526	0	79.3185	9	71.8	117.5	139.6	153.6	179.2	203.8
Q9UPM8	AP4E1	AP-4 complex subunit epsilon-1 OS=Homo sapiens OX=9606 GN=AP4E1 PE=1 SV=2	36.6066	13.5444	12	15	11	1	1137	127.206	5.99	High	Master Protein	0.596	0	254.283	12	124.2	130	169	251.5	196.1	362.5	283.1	235.9	383.1	437.2	249	58.5738	12.8408	16	23	16	1	1137	127.206	5.99	High	Master Protein	0.981	0	266.436	16	346.5	382.8	406.8	495.7	602.8	743.4
O00189	AP4M1	AP-4 complex subunit mu-1 OS=Homo sapiens OX=9606 GN=AP4M1 PE=1 SV=2	11.3677	10.1545	5	5	5	1	453	49.946	7.2	High	Master Protein	0.433	0	89.7233	5	41.7	40.8	50.9	84.2	73.7	141.4	117.9	87.3	162.8	156.5	83.9	11.2553	8.83002	4	4	4	1	453	49.946	7.2	High	Master Protein	0.334	0	30.4753	4	6.9	6.5	7.1	10.2	12.9	13.7
Q9Y587	AP4S1	AP-4 complex subunit sigma-1 OS=Homo sapiens OX=9606 GN=AP4S1 PE=1 SV=1	2.29125	14.5833	2	2	2	1	144	16.994	5.19	Low	Master Protein	0.778	0	20.48	2	17.2	9	15.4	27.8	20.5	49.6	37.5	37.8	60.4	64.6	41.2	3.82944	6.25	1	1	1	1	144	16.994	5.19	Low	Master Protein	0.334	0	32.25	1	23.3	57.7	49.9	42.6	31.6	41
Q2VPB7	AP5B1	AP-5 complex subunit beta-1 OS=Homo sapiens OX=9606 GN=AP5B1 PE=1 SV=4	19.5444	11.0478	9	9	9	1	878	93.89	5.92	High	Master Protein	0.551	0	96.8067	9	97.9	104.2	123.5	169.8	217.3	294.8	228.2	174.1	139.5	149.8	95.8	32.4955	13.3257	10	13	10	1	878	93.89	5.92	High	Master Protein	0.828	0	179.64	10	269.1	243.2	298.4	371.8	405.4	429
Q9H0R1	AP5M1	AP-5 complex subunit mu-1 OS=Homo sapiens OX=9606 GN=AP5M1 PE=1 SV=2	8.56494	8.77551	4	4	4	1	490	54.732	6.61	High	Master Protein	0.318	0	29.6	4	NA	NA	NA	NA	NA	NA	NA	NA	NA	NA	NA	4.08796	3.26531	2	2	2	1	490	54.732	6.61	Low	Master Protein	0.202	0	21.31	2	69.6	125.6	154	171.7	166.6	199.2
Q9NUS5	AP5S1	AP-5 complex subunit sigma-1 OS=Homo sapiens OX=9606 GN=AP5S1 PE=1 SV=1	15.8775	35	5	8	4	1	200	22.508	6.87	High	Master Protein	1.276	0	110.367	5	29.1	31	36.6	59.9	72.5	145.1	115.6	78.2	75.6	83	63.7	22.9996	42.5	7	9	6	1	200	22.508	6.87	High	Master Protein	2.728	0	129.18	7	87	102.1	111.6	167.4	194.7	218.6
O43299	AP5Z1	AP-5 complex subunit zeta-1 OS=Homo sapiens OX=9606 GN=AP5Z1 PE=1 SV=2	8.47739	3.59356	4	4	4	1	807	88.549	7.01	High	Master Protein	0.216	0	68.4844	4	150.6	112.3	150.8	207.8	249.8	650.3	547.4	426.5	454.2	399.9	110.6	22.1608	11.1524	7	7	7	1	807	88.549	7.01	High	Master Protein	0.409	0	132.85	7	171	104.6	119.3	151.4	167.6	226.7
O14727	APAF1	Apoptotic protease-activating factor 1 OS=Homo sapiens OX=9606 GN=APAF1 PE=1 SV=2	12.6104	6.25	7	7	7	1	1248	141.749	6.4	High	Master Protein	0.243	0	47.07	7	156.1	108.7	142.3	153.3	116	190.4	137.9	120.2	126.3	185.2	235.4	37.6993	12.9006	16	16	16	1	1248	141.749	6.4	High	Master Protein	0.595	0	116.275	16	385.1	226.4	256.5	298.9	323.9	385.2
Q02410	APBA1	Amyloid-beta A4 precursor protein-binding family A member 1 OS=Homo sapiens OX=9606 GN=APBA1 PE=1 SV=3	NA	NA	NA	NA	NA	NA	NA	NA	NA	NA	NA	NA	NA	NA	NA	NA	NA	NA	NA	NA	NA	NA	NA	NA	NA	NA	2.23567	2.03106	2	2	1	1	837	92.807	4.93	Low	Master Protein	0.113	0	0	2	NA	NA	NA	NA	NA	NA
Q99767	APBA2	Amyloid-beta A4 precursor protein-binding family A member 2 OS=Homo sapiens OX=9606 GN=APBA2 PE=1 SV=3	NA	NA	NA	NA	NA	NA	NA	NA	NA	NA	NA	NA	NA	NA	NA	NA	NA	NA	NA	NA	NA	NA	NA	NA	NA	NA	7.48715	4.80641	3	3	2	1	749	82.46	4.86	Medium	Master Protein	0.259	1	33.08	3	37.8	36.2	38.9	52.5	65	68.2
O96018	APBA3	Amyloid-beta A4 precursor protein-binding family A member 3 OS=Homo sapiens OX=9606 GN=APBA3 PE=1 SV=1	NA	NA	NA	NA	NA	NA	NA	NA	NA	NA	NA	NA	NA	NA	NA	NA	NA	NA	NA	NA	NA	NA	NA	NA	NA	NA	2.86897	5.91304	2	3	1	1	575	61.416	4.94	Low	Master Protein	0.35	0	0	2	NA	NA	NA	NA	NA	NA
O00213	APBB1	Amyloid-beta A4 precursor protein-binding family B member 1 OS=Homo sapiens OX=9606 GN=APBB1 PE=1 SV=2	0.398157	0.84507	1	1	1	1	710	77.196	5.06	Low	Master Protein	0.066	0	0	1	33.8	37.5	56.7	102.8	83.2	97.2	56.2	20.4	8.6	4.5	4.7	10.0321	9.01408	5	8	4	1	710	77.196	5.06	High	Master Protein	0.377	0	43.67	5	19.6	40.5	36.2	55	72.9	88.3
Q7Z5R6	APBB1IP	Amyloid beta A4 precursor protein-binding family B member 1-interacting protein OS=Homo sapiens OX=9606 GN=APBB1IP PE=1 SV=1	3.71384	2.25225	2	2	1	1	666	73.137	5.59	Low	Master Protein	0.166	0	30.3	2	189.9	251.3	325	286.9	139.7	151.3	104.9	63.6	68.2	45.3	83.1	NA	NA	NA	NA	NA	NA	NA	NA	NA	NA	NA	NA	NA	NA	NA	NA	NA	NA	NA	NA	NA
Q92870	APBB2	Amyloid-beta A4 precursor protein-binding family B member 2 OS=Homo sapiens OX=9606 GN=APBB2 PE=1 SV=3	9.03339	5.40897	3	3	3	1	758	83.321	6.1	High	Master Protein	0.166	0	44.1167	3	31	18.6	20.1	39.7	38.3	78.8	57.4	43	35.6	30.4	23.9	3.18836	3.43008	2	2	2	1	758	83.321	6.1	Low	Master Protein	0.108	0	0	2	NA	NA	NA	NA	NA	NA
O95704	APBB3	Amyloid-beta A4 precursor protein-binding family B member 3 OS=Homo sapiens OX=9606 GN=APBB3 PE=1 SV=2	NA	NA	NA	NA	NA	NA	NA	NA	NA	NA	NA	NA	NA	NA	NA	NA	NA	NA	NA	NA	NA	NA	NA	NA	NA	NA	NA	NA	NA	NA	NA	NA	NA	NA	NA	NA	NA	NA	NA	NA	NA	NA	NA	NA	NA	NA	NA
P25054	APC	Adenomatous polyposis coli protein OS=Homo sapiens OX=9606 GN=APC PE=1 SV=2	111.131	17.6222	41	55	39	1	2843	311.455	7.8	High	Master Protein	0.734	0	529.767	41	646.3	795.5	790.7	979.3	856.8	1673.5	1303.8	931.8	762.4	606.7	319.4	279.033	31.0939	78	100	75	1	2843	311.455	7.8	High	Master Protein	2.008	2	1175.72	78	1823	3155.5	3115.9	3488.7	3375.6	3958.3
O95996	APC2	Adenomatous polyposis coli protein 2 OS=Homo sapiens OX=9606 GN=APC2 PE=1 SV=1	0.48825	0.694746	1	1	1	1	2303	243.799	8.82	Low	Master Protein	0.016	0	0	1	4.7	12.2	14.1	11.3	7.6	12.8	9.7	7.7	11.5	15.8	7.3	1.94267	1.08554	2	2	1	1	2303	243.799	8.82	Low	Master Protein	0.016	0	27.17	2	2.3	4.1	5.4	7.1	12.8	20.5
Q8J025	APCDD1	Protein APCDD1 OS=Homo sapiens OX=9606 GN=APCDD1 PE=1 SV=1	NA	NA	NA	NA	NA	NA	NA	NA	NA	NA	NA	NA	NA	NA	NA	NA	NA	NA	NA	NA	NA	NA	NA	NA	NA	NA	NA	NA	NA	NA	NA	NA	NA	NA	NA	NA	NA	NA	NA	NA	NA	NA	NA	NA	NA	NA	NA
P13798	APEH	Acylamino-acid-releasing enzyme OS=Homo sapiens OX=9606 GN=APEH PE=1 SV=4	67.829	21.8579	13	19	13	1	732	81.173	5.48	High	Master Protein	2.162	0	424.189	13	120.9	223.1	300.6	520.1	395.8	520.2	329.7	355.9	450.6	647.7	2650.3	82.5981	26.3661	16	23	15	1	732	81.173	5.48	High	Master Protein	2.831	1	473.035	16	244.2	757.4	802	892.3	894.5	796.5
P27695	APEX1	DNA-(apurinic or apyrimidinic site) lyase OS=Homo sapiens OX=9606 GN=APEX1 PE=1 SV=2	128.436	60.6918	17	47	16	1	318	35.532	8.12	High	Master Protein	45.416	0	1373.62	17	2816.5	698.8	722.6	985.7	1012	2558.7	2061.9	1706	1727.9	1313.9	1615	147.069	54.717	16	59	15	1	318	35.532	8.12	High	Master Protein	58.948	1	1378.28	16	7635.3	1980.8	1851.4	1509.5	1365.3	1513.1
Q9UBZ4	APEX2	DNA-(apurinic or apyrimidinic site) lyase 2 OS=Homo sapiens OX=9606 GN=APEX2 PE=1 SV=1	2.01345	1.35135	1	1	1	1	518	57.364	8.29	Low	Master Protein	0.086	0	23.97	1	NA	NA	NA	NA	NA	NA	NA	NA	NA	NA	NA	5.29226	4.05405	1	1	1	1	518	57.364	8.29	Medium	Master Protein	0.086	0	14.58	1	NA	NA	NA	NA	NA	NA
Q96BI3	APH1A	Gamma-secretase subunit APH-1A OS=Homo sapiens OX=9606 GN=APH1A PE=1 SV=1	7.39202	5.28302	2	3	2	1	265	28.977	7.9	Medium	Master Protein	1.154	0	133.633	2	28.3	48.7	82.1	157.9	175.5	214.5	110.6	47.8	28.4	16.2	11.6	13.9826	5.28302	2	3	2	1	265	28.977	7.9	High	Master Protein	1.154	0	148.75	2	178.6	154.2	219.2	334.5	406.9	384.6
Q8WW43	APH1B	Gamma-secretase subunit APH-1B OS=Homo sapiens OX=9606 GN=APH1B PE=1 SV=3	0.715795	3.11284	1	1	1	1	257	28.441	9.06	Low	Master Protein	0.292	0	0	1	NA	NA	NA	NA	NA	NA	NA	NA	NA	NA	NA	6.46123	10.1167	3	3	2	1	257	28.441	9.06	Medium	Master Protein	1.154	0	45.26	3	27.5	44.6	55	86.3	101.1	101.1
Q9BZZ5	API5	Apoptosis inhibitor 5 OS=Homo sapiens OX=9606 GN=API5 PE=1 SV=3	171.003	58.9695	28	84	28	1	524	58.968	7.34	High	Master Protein	24.119	0	1590.62	28	3165	752.1	942.6	1460.7	1410.4	3710.6	3367.1	3331.9	6435.9	3430.2	1570.6	171.248	49.6183	24	84	24	1	524	58.968	7.34	High	Master Protein	13.84	0	1479.64	24	8654.1	2493.6	2538.3	2278.2	2384.1	3362.1
Q96GX9	APIP	Methylthioribulose-1-phosphate dehydratase OS=Homo sapiens OX=9606 GN=APIP PE=1 SV=1	8.5513	17.3554	3	3	3	1	242	27.107	7.12	High	Master Protein	0.468	0	48.41	3	38.8	23.9	27.8	51.3	39.5	63.6	53.8	53.6	65.1	73	357.5	16.5537	32.2314	7	9	7	1	242	27.107	7.12	High	Master Protein	1.783	0	106.16	7	262.6	275.9	249.7	251.4	192.6	206.4
Q8IW19	APLF	Aprataxin and PNK-like factor OS=Homo sapiens OX=9606 GN=APLF PE=1 SV=1	NA	NA	NA	NA	NA	NA	NA	NA	NA	NA	NA	NA	NA	NA	NA	NA	NA	NA	NA	NA	NA	NA	NA	NA	NA	NA	NA	NA	NA	NA	NA	NA	NA	NA	NA	NA	NA	NA	NA	NA	NA	NA	NA	NA	NA	NA	NA
P51693	APLP1	Amyloid-like protein 1 OS=Homo sapiens OX=9606 GN=APLP1 PE=1 SV=3	NA	NA	NA	NA	NA	NA	NA	NA	NA	NA	NA	NA	NA	NA	NA	NA	NA	NA	NA	NA	NA	NA	NA	NA	NA	NA	7.89086	7.38462	6	6	3	1	650	72.131	5.8	Medium	Master Protein	0.453	0	35.6598	6	44.3	62.2	75.9	117.3	149.4	164.1
Q06481	APLP2	Amyloid-like protein 2 OS=Homo sapiens OX=9606 GN=APLP2 PE=1 SV=2	114.406	38.401	28	46	26	1	763	86.9	4.79	High	Master Protein	6.786	2	700.706	28	623.6	763.1	1106.6	1910.7	2166.4	3417.5	2001.8	974.4	708.4	455.4	383.9	151.316	45.4784	32	54	31	1	763	86.9	4.79	High	Master Protein	10.053	1	773.493	32	1075.5	1783.3	2219.6	3227.5	4119.8	4191
Q9HDC9	APMAP	Adipocyte plasma membrane-associated protein OS=Homo sapiens OX=9606 GN=APMAP PE=1 SV=2	148.032	47.8365	18	63	18	1	416	46.451	6.16	High	Master Protein	50.09	0	1453.76	18	2064	1408.3	2136.4	4266.4	3943.7	5098	2682.1	1066.3	665.7	535.6	530.9	227.652	52.1635	21	93	21	1	416	46.451	6.16	High	Master Protein	145.78	0	1961.64	21	3347.8	3480.8	4612.3	7197.7	9305.7	8998.6
P02647	APOA1	Apolipoprotein A-I OS=Homo sapiens OX=9606 GN=APOA1 PE=1 SV=1	8.41303	8.2397	2	3	1	1	267	30.759	5.76	High	Master Protein	0.389	0	28.6	2	76.1	58	77.3	153.2	189.1	351.7	221.5	126.6	79.1	60.8	30	6.90708	8.2397	2	2	1	1	267	30.759	5.76	Medium	Master Protein	0.245	0	55.03	2	17.5	122.2	131.8	179.3	278.6	400.5
P02652	APOA2	Apolipoprotein A-II OS=Homo sapiens OX=9606 GN=APOA2 PE=1 SV=1	0.530031	11	1	1	1	1	100	11.168	6.62	Low	Master Protein	0.585	0	18.62	1	NA	NA	NA	NA	NA	NA	NA	NA	NA	NA	NA	NA	NA	NA	NA	NA	NA	NA	NA	NA	NA	NA	NA	NA	NA	NA	NA	NA	NA	NA	NA	NA
P06727	APOA4	Apolipoprotein A-IV OS=Homo sapiens OX=9606 GN=APOA4 PE=1 SV=3	NA	NA	NA	NA	NA	NA	NA	NA	NA	NA	NA	NA	NA	NA	NA	NA	NA	NA	NA	NA	NA	NA	NA	NA	NA	NA	NA	NA	NA	NA	NA	NA	NA	NA	NA	NA	NA	NA	NA	NA	NA	NA	NA	NA	NA	NA	NA
Q6Q788	APOA5	Apolipoprotein A-V OS=Homo sapiens OX=9606 GN=APOA5 PE=1 SV=1	NA	NA	NA	NA	NA	NA	NA	NA	NA	NA	NA	NA	NA	NA	NA	NA	NA	NA	NA	NA	NA	NA	NA	NA	NA	NA	NA	NA	NA	NA	NA	NA	NA	NA	NA	NA	NA	NA	NA	NA	NA	NA	NA	NA	NA	NA	NA
P04114	APOB	Apolipoprotein B-100 OS=Homo sapiens OX=9606 GN=APOB PE=1 SV=2	27.4618	3.8352	21	25	17	1	4563	515.283	7.05	High	Master Protein	0.148	2	131.505	21	278	372.7	537.4	977.5	1074.6	1669.5	956.8	480.7	380.5	293.7	521.4	47.4673	3.92286	20	31	15	1	4563	515.283	7.05	High	Master Protein	0.184	1	183.377	20	209	293.8	384.6	625.1	1015.3	1280.5
P41238	APOBEC1	C->U-editing enzyme APOBEC-1 OS=Homo sapiens OX=9606 GN=APOBEC1 PE=1 SV=3	NA	NA	NA	NA	NA	NA	NA	NA	NA	NA	NA	NA	NA	NA	NA	NA	NA	NA	NA	NA	NA	NA	NA	NA	NA	NA	0.520425	5.50847	1	1	1	1	236	28.173	8.78	Low	Master Protein	0.212	0	0	1	NA	NA	NA	NA	NA	NA
Q9UH17	APOBEC3B	DNA dC->dU-editing enzyme APOBEC-3B OS=Homo sapiens OX=9606 GN=APOBEC3B PE=1 SV=1	1.18613	8.37696	2	2	2	1	382	45.894	6.06	Low	Master Protein	0.222	0	0	2	21.5	15	20.7	27.5	30	51.2	39.3	29.8	38.9	19.8	27	12.917	10.2094	4	5	2	1	382	45.894	6.06	High	Master Protein	0.65	0	71	4	11.3	7.1	12.5	13.2	16.2	18.2
Q9NRW3	APOBEC3C	DNA dC->dU-editing enzyme APOBEC-3C OS=Homo sapiens OX=9606 GN=APOBEC3C PE=1 SV=2	45.1692	43.6842	7	12	6	1	190	22.811	7.59	High	Master Protein	9	0	270.01	7	618.3	222.7	267.4	415.2	365.8	857.7	700.9	637.4	1105.5	825.5	161.2	17.2777	23.6842	5	10	3	1	190	22.811	7.59	High	Master Protein	4.623	0	95.3129	5	526.1	195.9	185.7	228.9	259.3	307.7
Q8IUX4	APOBEC3F	DNA dC->dU-editing enzyme APOBEC-3F OS=Homo sapiens OX=9606 GN=APOBEC3F PE=1 SV=3	19.9683	17.4263	6	9	5	1	373	44.991	7.23	High	Master Protein	1.31	0	89.1114	6	18.7	40	48.4	59.4	54.8	113	87.9	74.9	91	75.2	31.4	23.9015	16.8901	6	8	4	1	373	44.991	7.23	High	Master Protein	1.081	2	170.486	6	212.7	208.6	260	267.6	291.1	348.1
Q9HC16	APOBEC3G	DNA dC->dU-editing enzyme APOBEC-3G OS=Homo sapiens OX=9606 GN=APOBEC3G PE=1 SV=1	NA	NA	NA	NA	NA	NA	NA	NA	NA	NA	NA	NA	NA	NA	NA	NA	NA	NA	NA	NA	NA	NA	NA	NA	NA	NA	NA	NA	NA	NA	NA	NA	NA	NA	NA	NA	NA	NA	NA	NA	NA	NA	NA	NA	NA	NA	NA
Q8WW27	APOBEC4	Putative C->U-editing enzyme APOBEC-4 OS=Homo sapiens OX=9606 GN=APOBEC4 PE=2 SV=1	NA	NA	NA	NA	NA	NA	NA	NA	NA	NA	NA	NA	NA	NA	NA	NA	NA	NA	NA	NA	NA	NA	NA	NA	NA	NA	0.54546	1.63488	1	1	1	1	367	41.555	7.99	Low	Master Protein	0.155	0	0	1	43	6.2	10.4	12.2	9.3	15.5
P02654	APOC1	Apolipoprotein C-I OS=Homo sapiens OX=9606 GN=APOC1 PE=1 SV=1	1.06631	8.43373	1	1	1	1	83	9.326	8.47	Low	Master Protein	0.778	0	0	1	56.6	66.2	103.8	176.8	192.1	307.5	201.6	108.4	113.6	85.5	60.1	10.8514	30.1205	3	4	3	1	83	9.326	8.47	High	Master Protein	9	0	59.0933	3	52.7	163.4	225.9	334.4	418.7	436.7
P02656	APOC3	Apolipoprotein C-III OS=Homo sapiens OX=9606 GN=APOC3 PE=1 SV=1	4.77911	16.1616	1	1	1	1	99	10.845	5.41	Medium	Master Protein	0.468	0	40.83	1	12	22.7	26.1	42.1	40.9	66.3	45.8	30.9	38.2	39.4	74.3	NA	NA	NA	NA	NA	NA	NA	NA	NA	NA	NA	NA	NA	NA	NA	NA	NA	NA	NA	NA	NA
P05090	APOD	Apolipoprotein D OS=Homo sapiens OX=9606 GN=APOD PE=1 SV=1	NA	NA	NA	NA	NA	NA	NA	NA	NA	NA	NA	NA	NA	NA	NA	NA	NA	NA	NA	NA	NA	NA	NA	NA	NA	NA	NA	NA	NA	NA	NA	NA	NA	NA	NA	NA	NA	NA	NA	NA	NA	NA	NA	NA	NA	NA	NA
P02649	APOE	Apolipoprotein E OS=Homo sapiens OX=9606 GN=APOE PE=1 SV=1	9.03249	9.77918	3	3	3	1	317	36.132	5.73	High	Master Protein	0.318	0	43.58	3	18.4	42.1	48.2	82	108.7	175.5	103.3	53.6	42.7	56.7	24.5	34.5183	37.5394	12	14	12	1	317	36.132	5.73	High	Master Protein	2.631	0	102.999	12	267.9	424.9	540.1	707.1	943.1	1028.6
P02749	APOH	Beta-2-glycoprotein 1 OS=Homo sapiens OX=9606 GN=APOH PE=1 SV=3	6.71701	5.21739	2	7	2	1	345	38.273	7.97	Medium	Master Protein	0.438	0	0	2	31.4	99.8	132	185.9	231.5	262.5	155.3	77.8	87.7	75	28.4	3.47972	6.08696	3	3	3	1	345	38.273	7.97	Low	Master Protein	0.438	0	0	3	47.6	182.6	228.2	297.2	345.5	313.4
O14791	APOL1	Apolipoprotein L1 OS=Homo sapiens OX=9606 GN=APOL1 PE=1 SV=5	NA	NA	NA	NA	NA	NA	NA	NA	NA	NA	NA	NA	NA	NA	NA	NA	NA	NA	NA	NA	NA	NA	NA	NA	NA	NA	NA	NA	NA	NA	NA	NA	NA	NA	NA	NA	NA	NA	NA	NA	NA	NA	NA	NA	NA	NA	NA
Q9BQE5	APOL2	Apolipoprotein L2 OS=Homo sapiens OX=9606 GN=APOL2 PE=1 SV=1	26.9676	26.1128	11	16	11	1	337	37.069	6.74	High	Master Protein	3.084	0	129.597	11	358.8	484.2	633.5	1026.1	1029.2	1496.6	930.3	517.7	646.9	523.9	1103	47.2281	38.2789	15	22	15	1	337	37.069	6.74	High	Master Protein	7.799	0	285.786	15	480.9	754.5	908.5	1248	1543.4	1668.1
O95236	APOL3	Apolipoprotein L3 OS=Homo sapiens OX=9606 GN=APOL3 PE=1 SV=3	NA	NA	NA	NA	NA	NA	NA	NA	NA	NA	NA	NA	NA	NA	NA	NA	NA	NA	NA	NA	NA	NA	NA	NA	NA	NA	NA	NA	NA	NA	NA	NA	NA	NA	NA	NA	NA	NA	NA	NA	NA	NA	NA	NA	NA	NA	NA
Q9BPW4	APOL4	Apolipoprotein L4 OS=Homo sapiens OX=9606 GN=APOL4 PE=2 SV=3	NA	NA	NA	NA	NA	NA	NA	NA	NA	NA	NA	NA	NA	NA	NA	NA	NA	NA	NA	NA	NA	NA	NA	NA	NA	NA	NA	NA	NA	NA	NA	NA	NA	NA	NA	NA	NA	NA	NA	NA	NA	NA	NA	NA	NA	NA	NA
Q9BWW9	APOL5	Apolipoprotein L5 OS=Homo sapiens OX=9606 GN=APOL5 PE=2 SV=1	NA	NA	NA	NA	NA	NA	NA	NA	NA	NA	NA	NA	NA	NA	NA	NA	NA	NA	NA	NA	NA	NA	NA	NA	NA	NA	NA	NA	NA	NA	NA	NA	NA	NA	NA	NA	NA	NA	NA	NA	NA	NA	NA	NA	NA	NA	NA
Q9BWW8	APOL6	Apolipoprotein L6 OS=Homo sapiens OX=9606 GN=APOL6 PE=2 SV=1	NA	NA	NA	NA	NA	NA	NA	NA	NA	NA	NA	NA	NA	NA	NA	NA	NA	NA	NA	NA	NA	NA	NA	NA	NA	NA	NA	NA	NA	NA	NA	NA	NA	NA	NA	NA	NA	NA	NA	NA	NA	NA	NA	NA	NA	NA	NA
O95445	APOM	Apolipoprotein M OS=Homo sapiens OX=9606 GN=APOM PE=1 SV=2	NA	NA	NA	NA	NA	NA	NA	NA	NA	NA	NA	NA	NA	NA	NA	NA	NA	NA	NA	NA	NA	NA	NA	NA	NA	NA	0.917933	3.19149	1	1	1	1	188	21.239	6.01	Low	Master Protein	0.194	0	15.52	1	NA	NA	NA	NA	NA	NA
Q9BUR5	APOO	MICOS complex subunit MIC26 OS=Homo sapiens OX=9606 GN=APOO PE=1 SV=1	23.7239	27.7778	6	10	6	1	198	22.271	9.13	High	Master Protein	3.125	0	158.964	6	83.4	675.4	883.3	620.8	179.8	156	99.3	65.7	60.5	49.1	53.2	42.2748	45.9596	9	15	9	1	198	22.271	9.13	High	Master Protein	10.938	0	160.916	9	254.7	3346.5	3310.9	1861.3	665.3	355.5
Q6UXV4	APOOL	MICOS complex subunit MIC27 OS=Homo sapiens OX=9606 GN=APOOL PE=1 SV=1	49.691	43.2836	9	15	9	1	268	29.14	9.52	High	Master Protein	5.494	0	381.313	9	149.9	712.6	931.5	745.5	281.8	328.9	215.5	142.8	138.5	124	81.2	125.231	70.1493	14	35	14	1	268	29.14	9.52	High	Master Protein	63.938	0	635.271	14	431.4	4255	4117.4	2411.9	894.2	513.5
P05067	APP	Amyloid-beta precursor protein OS=Homo sapiens OX=9606 GN=APP PE=1 SV=3	110.282	34.9351	23	41	22	1	770	86.888	4.82	High	Master Protein	4.854	0	911.93	23	485.8	631.3	965.5	1598.2	1653.3	2568.5	1507.5	726.1	512.1	343.8	316	145.507	43.1169	30	57	28	1	770	86.888	4.82	High	Master Protein	10.13	0	872.842	30	875.7	1440.9	1869.6	2871.9	3834.9	3883.4
Q92624	APPBP2	Amyloid protein-binding protein 2 OS=Homo sapiens OX=9606 GN=APPBP2 PE=1 SV=2	7.30032	4.95726	3	3	3	1	585	66.811	6.9	Medium	Master Protein	0.129	0	52.49	3	19.4	13.5	21.2	31.6	23.4	44.3	29.7	29.3	39.3	61	58.1	5.27136	3.93162	3	3	3	1	585	66.811	6.9	Medium	Master Protein	0.129	0	25.43	3	136.7	70.8	78.3	89.7	96	162.3
Q9UKG1	APPL1	DCC-interacting protein 13-alpha OS=Homo sapiens OX=9606 GN=APPL1 PE=1 SV=1	32.8789	13.6812	9	12	7	1	709	79.614	5.41	High	Master Protein	0.884	0	170.875	9	95.5	105.8	123.2	222.3	194.3	317.2	220.2	176.7	168.9	180.6	579.2	40.9135	19.1819	12	23	11	1	709	79.614	5.41	High	Master Protein	1.371	0	188.336	12	174.5	397.9	398.4	432.9	396.5	431.8
Q8NEU8	APPL2	DCC-interacting protein 13-beta OS=Homo sapiens OX=9606 GN=APPL2 PE=1 SV=3	21.6341	12.1988	5	9	4	1	664	74.446	4.94	High	Master Protein	0.369	0	122.66	5	5.6	11.8	8.9	15	10.2	11.3	11.6	9.1	10.4	11.7	32.2	19.7994	14.9096	6	6	6	1	664	74.446	4.94	High	Master Protein	0.369	0	86.7948	6	25	15.7	17	23.4	20.7	26.6
P07741	APRT	Adenine phosphoribosyltransferase OS=Homo sapiens OX=9606 GN=APRT PE=1 SV=2	42.1719	59.4444	9	17	9	1	180	19.595	6.02	High	Master Protein	9	0	382.335	9	134.5	250.1	278.8	588.6	418.4	612.6	411.8	469	480.4	315.8	3949.1	54.6342	70.5556	12	31	12	1	180	19.595	6.02	High	Master Protein	12.895	0	549.966	12	191.6	353	382.3	553.9	593.1	517.4
Q7Z2E3	APTX	Aprataxin OS=Homo sapiens OX=9606 GN=APTX PE=1 SV=2	40.4731	31.7416	11	13	11	1	356	40.714	9.17	High	Master Protein	3.467	0	302.052	11	1513.8	329.7	356.4	499.3	451.8	966.7	792.7	645.4	670.4	496.4	260.7	48.6114	37.6404	13	19	13	1	356	40.714	9.17	High	Master Protein	6.079	0	174.374	13	1333.8	638.3	572.5	589.1	523.8	614.7
P29972	AQP1	Aquaporin-1 OS=Homo sapiens OX=9606 GN=AQP1 PE=1 SV=3	NA	NA	NA	NA	NA	NA	NA	NA	NA	NA	NA	NA	NA	NA	NA	NA	NA	NA	NA	NA	NA	NA	NA	NA	NA	NA	NA	NA	NA	NA	NA	NA	NA	NA	NA	NA	NA	NA	NA	NA	NA	NA	NA	NA	NA	NA	NA
Q8NBQ7	AQP11	Aquaporin-11 OS=Homo sapiens OX=9606 GN=AQP11 PE=1 SV=1	NA	NA	NA	NA	NA	NA	NA	NA	NA	NA	NA	NA	NA	NA	NA	NA	NA	NA	NA	NA	NA	NA	NA	NA	NA	NA	0.38711	2.58303	1	1	1	1	271	30.183	7.9	Low	Master Protein	0.585	0	14.2	1	NA	NA	NA	NA	NA	NA
Q8IXF9	AQP12A	Aquaporin-12A OS=Homo sapiens OX=9606 GN=AQP12A PE=2 SV=1	NA	NA	NA	NA	NA	NA	NA	NA	NA	NA	NA	NA	NA	NA	NA	NA	NA	NA	NA	NA	NA	NA	NA	NA	NA	NA	NA	NA	NA	NA	NA	NA	NA	NA	NA	NA	NA	NA	NA	NA	NA	NA	NA	NA	NA	NA	NA
Q13520	AQP6	Aquaporin-6 OS=Homo sapiens OX=9606 GN=AQP6 PE=2 SV=2	NA	NA	NA	NA	NA	NA	NA	NA	NA	NA	NA	NA	NA	NA	NA	NA	NA	NA	NA	NA	NA	NA	NA	NA	NA	NA	NA	NA	NA	NA	NA	NA	NA	NA	NA	NA	NA	NA	NA	NA	NA	NA	NA	NA	NA	NA	NA
O60306	AQR	RNA helicase aquarius OS=Homo sapiens OX=9606 GN=AQR PE=1 SV=4	139.017	23.569	33	53	32	1	1485	171.186	6.37	High	Master Protein	2.538	1	804.943	33	2120.6	610.6	690	977.5	899.1	2047.9	1682.4	1501.6	2257.1	1706.6	982.9	155.111	25.2525	39	60	35	1	1485	171.186	6.37	High	Master Protein	3.429	3	864.05	39	6477.8	1677.3	1653.4	1572.4	1620.4	2127.8
P10275	AR	Androgen receptor OS=Homo sapiens OX=9606 GN=AR PE=1 SV=3	1.27267	1.73913	2	2	1	1	920	99.125	6.42	Low	Master Protein	0.113	0	15.6	2	NA	NA	NA	NA	NA	NA	NA	NA	NA	NA	NA	2.48099	2.71739	3	4	2	1	920	99.125	6.42	Low	Master Protein	0.239	0	17.24	3	97.9	85.8	78.6	103	124.3	155.8
P10398	ARAF	Serine/threonine-protein kinase A-Raf OS=Homo sapiens OX=9606 GN=ARAF PE=1 SV=2	83.7314	34.4884	18	33	11	1	606	67.542	9.01	High	Master Protein	3.924	1	553.987	18	431.3	193.7	230.2	426	386.3	833.6	689.1	580.4	547.2	574.3	462.8	109.421	47.5248	23	35	19	1	606	67.542	9.01	High	Master Protein	4.878	2	552.511	23	551.1	589.7	602.8	757.4	846.2	1107.1
Q96P48	ARAP1	Arf-GAP with Rho-GAP domain ANK repeat and PH domain-containing protein 1 OS=Homo sapiens OX=9606 GN=ARAP1 PE=1 SV=3	30.8027	9.17241	11	11	11	1	1450	162.089	6.23	High	Master Protein	0.378	0	232.128	11	353	195.1	218.1	273.9	220.8	417.7	307	220.5	228.7	224.5	185.4	42.6725	9.44828	10	11	10	1	1450	162.089	6.23	High	Master Protein	0.378	0	245.753	10	245	169.9	150.3	170.2	186.9	156.8
Q8WZ64	ARAP2	Arf-GAP with Rho-GAP domain ANK repeat and PH domain-containing protein 2 OS=Homo sapiens OX=9606 GN=ARAP2 PE=1 SV=3	NA	NA	NA	NA	NA	NA	NA	NA	NA	NA	NA	NA	NA	NA	NA	NA	NA	NA	NA	NA	NA	NA	NA	NA	NA	NA	21.139	4.63615	7	8	7	1	1704	193.331	7.39	High	Master Protein	0.194	0	46.03	7	162.5	176.7	191.2	207.5	210.8	219.7
Q8WWN8	ARAP3	Arf-GAP with Rho-GAP domain ANK repeat and PH domain-containing protein 3 OS=Homo sapiens OX=9606 GN=ARAP3 PE=1 SV=1	1.72777	0.777202	2	2	2	1	1544	169.738	7.08	Low	Master Protein	0.056	0	32.97	2	10.4	20.3	20.6	22.6	19.4	35.6	29.1	20.7	20	17.7	8.5	6.61833	1.1658	2	2	2	1	1544	169.738	7.08	Medium	Master Protein	0.056	0	44.6426	2	83.7	27.1	21.2	21.1	21.7	38
Q7LC44	ARC	Activity-regulated cytoskeleton-associated protein OS=Homo sapiens OX=9606 GN=ARC PE=1 SV=1	NA	NA	NA	NA	NA	NA	NA	NA	NA	NA	NA	NA	NA	NA	NA	NA	NA	NA	NA	NA	NA	NA	NA	NA	NA	NA	NA	NA	NA	NA	NA	NA	NA	NA	NA	NA	NA	NA	NA	NA	NA	NA	NA	NA	NA	NA	NA
P48444	ARCN1	Coatomer subunit delta OS=Homo sapiens OX=9606 GN=ARCN1 PE=1 SV=1	145.621	45.9883	26	70	26	1	511	57.174	6.21	High	Master Protein	28.286	0	1422.57	26	940.1	1335.5	2077.6	3327.4	3105.6	4948.3	3192.2	2173.6	1943.3	6510.1	2824.6	151.441	45.0098	25	71	25	1	511	57.174	6.21	High	Master Protein	28.286	0	1366.87	25	868.9	1810.9	2308	3285.7	3671.1	4150.3
O15033	AREL1	Apoptosis-resistant E3 ubiquitin protein ligase 1 OS=Homo sapiens OX=9606 GN=AREL1 PE=1 SV=3	2.61943	0.972053	1	1	1	1	823	94.163	7.25	Low	Master Protein	0.047	0	22.54	1	NA	NA	NA	NA	NA	NA	NA	NA	NA	NA	NA	7.05139	4.13123	3	3	3	1	823	94.163	7.25	Medium	Master Protein	0.148	0	46.9	3	27.4	47.2	57.7	87.2	140.6	136.3
P84077	ARF1	ADP-ribosylation factor 1 OS=Homo sapiens OX=9606 GN=ARF1 PE=1 SV=2	NA	NA	NA	NA	NA	NA	NA	NA	NA	NA	NA	NA	NA	NA	NA	NA	NA	NA	NA	NA	NA	NA	NA	NA	NA	NA	NA	NA	NA	NA	NA	NA	NA	NA	NA	NA	NA	NA	NA	NA	NA	NA	NA	NA	NA	NA	NA
P61204	ARF3	ADP-ribosylation factor 3 OS=Homo sapiens OX=9606 GN=ARF3 PE=1 SV=2	120.796	69.6133	11	87	5	1	181	20.588	7.43	High	Master Protein	382.119	9	1920.29	11	708.9	1838	2371.9	4384.8	3893	5926.5	3877.8	2549.7	2636.2	2093.1	8595.6	89.2163	60.7735	9	60	4	1	181	20.588	7.43	High	Master Protein	55.234	1	1163.66	9	182.3	756.3	791.1	1075.9	1270	1321.9
P18085	ARF4	ADP-ribosylation factor 4 OS=Homo sapiens OX=9606 GN=ARF4 PE=1 SV=3	101.247	62.7778	9	62	5	1	180	20.498	7.14	High	Master Protein	57.78	0	1573.1	9	282.9	375.7	546.8	888.5	726.6	1413	963.8	610.9	507.8	364	1401.7	62.0724	64.4444	10	59	6	1	180	20.498	7.14	High	Master Protein	19.309	5	1004.51	10	722.3	2199.4	2379.7	2836.9	3156.6	3341.9
P84085	ARF5	ADP-ribosylation factor 5 OS=Homo sapiens OX=9606 GN=ARF5 PE=1 SV=2	107.862	70	11	64	5	1	180	20.517	6.79	High	Master Protein	82.768	0	1654.49	11	49.7	168.2	242.9	445.1	345	721.5	491.4	322.9	258.4	172.9	826.5	75.0403	62.7778	9	56	4	1	180	20.517	6.79	High	Master Protein	23.245	0	1060.28	9	94.9	323.9	361.5	535.8	539.2	635.1
P62330	ARF6	ADP-ribosylation factor 6 OS=Homo sapiens OX=9606 GN=ARF6 PE=1 SV=2	61.9794	71.4286	9	24	7	1	175	20.069	8.95	High	Master Protein	58.948	0	510.597	9	214.3	788.7	836.7	1409.1	1443.7	1997.9	1132.8	511.6	397.6	249.6	319.2	48.5099	52.5714	7	31	6	1	175	20.069	8.95	High	Master Protein	20.544	0	486.636	7	673	1444.3	1586.5	2108.7	2781	2900.6
Q8N6T3	ARFGAP1	ADP-ribosylation factor GTPase-activating protein 1 OS=Homo sapiens OX=9606 GN=ARFGAP1 PE=1 SV=2	68.8964	37.1921	12	21	12	1	406	44.64	5.66	High	Master Protein	4.754	0	596.861	12	409.6	669.7	897.2	1547.3	1244.6	1675.7	1138.9	778.6	802.2	1012.6	1083	96.4129	53.202	18	29	17	1	406	44.64	5.66	High	Master Protein	9.965	1	580.029	18	664.3	975.5	982.6	1289.2	1318.3	1407.5
Q8N6H7	ARFGAP2	ADP-ribosylation factor GTPase-activating protein 2 OS=Homo sapiens OX=9606 GN=ARFGAP2 PE=1 SV=1	49.3129	30.9021	18	21	18	1	521	56.685	7.99	High	Master Protein	3.037	0	212.534	18	894	322.5	385.4	602.9	543.7	901.9	739	569.1	568.7	538.1	658.2	61.2624	32.2457	18	24	18	1	521	56.685	7.99	High	Master Protein	3.329	0	303.198	18	2016.9	645.6	638.3	706.5	760.2	830.1
Q9NP61	ARFGAP3	ADP-ribosylation factor GTPase-activating protein 3 OS=Homo sapiens OX=9606 GN=ARFGAP3 PE=1 SV=1	41.3314	22.4806	11	14	11	1	516	56.893	7.36	High	Master Protein	1.31	0	274.82	11	431.5	194.4	232.2	350.2	279.8	403.5	342.3	247.8	248.9	227.9	178.6	58.1832	29.4574	14	17	14	1	516	56.893	7.36	High	Master Protein	2.054	0	230.064	14	1410.2	541.9	547.3	556.5	626.1	645.5
Q9Y6D6	ARFGEF1	Brefeldin A-inhibited guanine nucleotide-exchange protein 1 OS=Homo sapiens OX=9606 GN=ARFGEF1 PE=1 SV=2	121.155	23.0395	34	45	20	1	1849	208.634	5.85	High	Master Protein	1.352	0	710.115	34	127.4	130.7	159	289.2	252.7	512.4	401.6	312.5	352.5	426.2	415.7	176.888	28.556	45	56	30	1	1849	208.634	5.85	High	Master Protein	2.128	0	713.084	45	594.7	617.6	607.9	716.8	803.4	1060
Q9Y6D5	ARFGEF2	Brefeldin A-inhibited guanine nucleotide-exchange protein 2 OS=Homo sapiens OX=9606 GN=ARFGEF2 PE=1 SV=3	162.369	28.5714	45	57	31	1	1785	201.909	6.33	High	Master Protein	2.097	7	949.754	45	1107.9	646.3	775.3	1211.3	1223.4	3168.4	2542.3	2081.9	1931.3	1720.9	1029.1	274.662	34.0616	53	97	38	1	1785	201.909	6.33	High	Master Protein	3.707	15	1276.64	53	1973.2	1815.9	1783.7	2100.2	2386.1	2981
Q5TH69	ARFGEF3	Brefeldin A-inhibited guanine nucleotide-exchange protein 3 OS=Homo sapiens OX=9606 GN=ARFGEF3 PE=1 SV=3	14.3985	4.50161	10	11	9	1	2177	240.498	5.82	High	Master Protein	0.197	0	96.5018	10	42.9	85.9	105.4	138.9	127.8	176.8	123.4	101.7	80.9	141.3	238.4	26.3169	6.84428	11	12	11	1	2177	240.498	5.82	High	Master Protein	0.272	0	117.957	11	195.5	182	199.1	248.1	238.1	289.8
P53367	ARFIP1	Arfaptin-1 OS=Homo sapiens OX=9606 GN=ARFIP1 PE=1 SV=2	61.332	50.4021	15	20	13	1	373	41.713	6.7	High	Master Protein	3.642	0	443.417	15	102.6	236.1	305.6	418.9	350.5	618.5	452.9	367.4	630.1	621.8	586.3	80.39	38.874	14	31	11	1	373	41.713	6.7	High	Master Protein	6.743	1	526.558	14	247.6	406.4	478.1	646	843.5	1028.9
P53365	ARFIP2	Arfaptin-2 OS=Homo sapiens OX=9606 GN=ARFIP2 PE=1 SV=1	31.4926	23.4604	8	14	6	1	341	37.832	6.04	High	Master Protein	1.848	0	192.89	8	97.9	193.9	235	321.7	211.2	343.7	255.7	204.7	339.6	324.3	311.4	52.6726	34.6041	12	18	10	1	341	37.832	6.04	High	Master Protein	4.337	0	215.546	12	267.9	592.7	617.1	683.6	725.1	828.1
Q13795	ARFRP1	ADP-ribosylation factor-related protein 1 OS=Homo sapiens OX=9606 GN=ARFRP1 PE=1 SV=1	40.5255	57.7114	9	13	9	1	201	22.599	7.56	High	Master Protein	6.017	0	281.86	9	178.6	448.2	762.2	965.1	876.2	1037.6	623.2	383	445.3	276.5	622.4	47.0404	50.2488	9	13	9	1	201	22.599	7.56	High	Master Protein	7.377	0	320.65	9	171.9	761.6	1136	1683.7	1589.6	1347
P78540	ARG2	Arginase-2 mitochondrial OS=Homo sapiens OX=9606 GN=ARG2 PE=1 SV=1	36.0121	20.904	6	11	5	1	354	38.554	6.47	High	Master Protein	2.162	0	264.417	6	121.2	592.8	757.2	526.7	196.2	186.8	121.6	78.7	90.9	80.7	71.6	75.9918	29.096	10	20	9	1	354	38.554	6.47	High	Master Protein	7.799	0	393.583	10	217.7	2645	2285.4	1188.8	414.2	230.9
Q9NWB6	ARGLU1	Arginine and glutamate-rich protein 1 OS=Homo sapiens OX=9606 GN=ARGLU1 PE=1 SV=1	22.9686	26.7399	11	14	11	1	273	33.197	10.35	High	Master Protein	3.642	0	88.6968	11	870.7	420.6	565.1	703.2	671.9	1991.7	1759.7	1288.7	943.6	331.2	98.1	45.1403	37.3626	17	27	17	1	273	33.197	10.35	High	Master Protein	17.478	0	138.326	17	1261	604.8	638.6	661.8	790.6	1267
Q07960	ARHGAP1	Rho GTPase-activating protein 1 OS=Homo sapiens OX=9606 GN=ARHGAP1 PE=1 SV=1	16.2835	16.1731	5	5	5	1	439	50.404	6.29	High	Master Protein	0.532	0	97.43	5	83.3	82.1	112.5	160.4	138.6	207.5	152.7	136.4	170.8	122	561.8	23.1016	18.2232	7	7	7	1	439	50.404	6.29	High	Master Protein	0.817	0	121.49	7	79.9	170.3	183.3	218	203.3	234.5
A1A4S6	ARHGAP10	Rho GTPase-activating protein 10 OS=Homo sapiens OX=9606 GN=ARHGAP10 PE=1 SV=1	28.4354	12.341	10	12	10	1	786	89.318	7.18	High	Master Protein	0.571	0	167.401	10	209.6	99.1	92.8	132.8	143.1	230.2	167.7	124.8	118.9	120	82.4	32.6084	16.4122	12	13	11	1	786	89.318	7.18	High	Master Protein	0.798	1	88.8678	12	389.6	344.4	322.4	328.8	312.8	285.5
Q6P4F7	ARHGAP11A	Rho GTPase-activating protein 11A OS=Homo sapiens OX=9606 GN=ARHGAP11A PE=1 SV=2	27.9972	11.7302	11	12	10	1	1023	113.795	9.07	High	Master Protein	0.572	0	197.857	11	114.2	60.3	89.4	137.3	142.6	330.6	289	220.9	194.8	122.1	53	26.4892	8.99316	8	11	7	1	1023	113.795	9.07	High	Master Protein	0.448	0	125	8	289.5	72.7	75	75.3	93.6	111.5
Q8IWW6	ARHGAP12	Rho GTPase-activating protein 12 OS=Homo sapiens OX=9606 GN=ARHGAP12 PE=1 SV=1	61.6915	24.4681	18	26	18	1	846	96.196	7.61	High	Master Protein	1.649	0	304.672	18	397.9	326.9	383.7	696.2	774.9	1269.2	810	487.2	418.5	333	319.3	126.09	32.2695	23	42	23	1	846	96.196	7.61	High	Master Protein	3.311	0	603.371	23	791.3	801.4	913.6	1357.7	2097	2370.7
Q53QZ3	ARHGAP15	Rho GTPase-activating protein 15 OS=Homo sapiens OX=9606 GN=ARHGAP15 PE=1 SV=2	NA	NA	NA	NA	NA	NA	NA	NA	NA	NA	NA	NA	NA	NA	NA	NA	NA	NA	NA	NA	NA	NA	NA	NA	NA	NA	NA	NA	NA	NA	NA	NA	NA	NA	NA	NA	NA	NA	NA	NA	NA	NA	NA	NA	NA	NA	NA
Q68EM7	ARHGAP17	Rho GTPase-activating protein 17 OS=Homo sapiens OX=9606 GN=ARHGAP17 PE=1 SV=1	137.768	38.8195	23	49	22	1	881	95.377	7.62	High	Master Protein	5.813	1	836.15	23	1643.3	662.1	730.2	1093.8	1115.5	2391	1888.1	1465.2	1582.7	904.7	413.5	143.421	35.1873	23	45	22	1	881	95.377	7.62	High	Master Protein	5.813	1	810.117	23	1981.7	1822.3	1831.4	2249.3	2582.8	3271.9
Q8N392	ARHGAP18	Rho GTPase-activating protein 18 OS=Homo sapiens OX=9606 GN=ARHGAP18 PE=1 SV=3	18.1935	9.95475	6	8	5	1	663	74.93	6.44	High	Master Protein	0.455	1	107.59	6	61	60.4	69.1	115.4	118.9	204.7	147.5	111.5	109.1	124.8	187	11.5864	11.0106	7	8	6	1	663	74.93	6.44	High	Master Protein	0.455	1	41.8693	7	169.6	172.5	165.1	191	192	228.7
Q14CB8	ARHGAP19	Rho GTPase-activating protein 19 OS=Homo sapiens OX=9606 GN=ARHGAP19 PE=1 SV=1	43.1622	30.3644	11	16	11	1	494	55.721	9.36	High	Master Protein	1.738	0	189.104	11	63	37.2	51.1	88.4	97.4	266.7	220.3	181.7	158	106.9	72.1	39.6104	32.7935	12	15	12	1	494	55.721	9.36	High	Master Protein	1.548	0	261.78	12	217.1	217.2	244.3	300.1	361.7	519.8
Q9P2F6	ARHGAP20	Rho GTPase-activating protein 20 OS=Homo sapiens OX=9606 GN=ARHGAP20 PE=1 SV=2	NA	NA	NA	NA	NA	NA	NA	NA	NA	NA	NA	NA	NA	NA	NA	NA	NA	NA	NA	NA	NA	NA	NA	NA	NA	NA	2.14067	2.18304	2	4	1	1	1191	132.525	7.99	Low	Master Protein	0.122	0	0	2	18.6	32	35.1	38.5	32.2	26.7
Q5T5U3	ARHGAP21	Rho GTPase-activating protein 21 OS=Homo sapiens OX=9606 GN=ARHGAP21 PE=1 SV=2	103.303	20.4801	35	41	33	1	1958	217.329	7.8	High	Master Protein	0.956	1	554.768	35	717	686.8	877.5	1284.3	1096.4	1971.7	1497.4	1120	1172.6	922.4	442.5	178.209	27.8345	48	66	46	1	1958	217.329	7.8	High	Master Protein	2.022	3	827.691	48	1514.6	2031.9	1937.2	2237.1	2341.4	2696.5
Q7Z5H3	ARHGAP22	Rho GTPase-activating protein 22 OS=Homo sapiens OX=9606 GN=ARHGAP22 PE=1 SV=1	16.8394	10.4585	7	9	7	1	698	76.731	8.15	High	Master Protein	0.585	0	94.8264	7	248.8	267	275	358.7	294.1	512.7	348.6	255.6	306.6	229.4	121.2	42.4731	16.0458	11	12	11	1	698	76.731	8.15	High	Master Protein	0.995	0	217.163	11	284	599.5	657.3	877.9	935.8	850.4
Q9P227	ARHGAP23	Rho GTPase-activating protein 23 OS=Homo sapiens OX=9606 GN=ARHGAP23 PE=1 SV=2	1.05579	1.54259	2	2	1	1	1491	162.092	9.19	Low	Master Protein	0.05	0	0	2	24.1	15.1	16.7	19	13.5	30	24.1	17.5	17.1	17	10.8	6.93704	2.21328	4	6	2	1	1491	162.092	9.19	Medium	Master Protein	0.102	0	26.4091	4	2.9	3.9	3.8	4.7	8	4.1
Q8N264	ARHGAP24	Rho GTPase-activating protein 24 OS=Homo sapiens OX=9606 GN=ARHGAP24 PE=1 SV=2	0.598772	1.73797	1	1	1	1	748	84.205	6.67	Low	Master Protein	0.053	0	0	1	NA	NA	NA	NA	NA	NA	NA	NA	NA	NA	NA	NA	NA	NA	NA	NA	NA	NA	NA	NA	NA	NA	NA	NA	NA	NA	NA	NA	NA	NA	NA	NA
P42331	ARHGAP25	Rho GTPase-activating protein 25 OS=Homo sapiens OX=9606 GN=ARHGAP25 PE=1 SV=2	NA	NA	NA	NA	NA	NA	NA	NA	NA	NA	NA	NA	NA	NA	NA	NA	NA	NA	NA	NA	NA	NA	NA	NA	NA	NA	NA	NA	NA	NA	NA	NA	NA	NA	NA	NA	NA	NA	NA	NA	NA	NA	NA	NA	NA	NA	NA
Q9UNA1	ARHGAP26	Rho GTPase-activating protein 26 OS=Homo sapiens OX=9606 GN=ARHGAP26 PE=1 SV=1	9.49641	6.63391	6	6	6	1	814	92.177	6.64	High	Master Protein	0.326	0	90.14	6	174.4	114.7	116.3	164	129.7	214.9	155.5	105.1	85.3	85	62.2	39.3071	14.9877	12	13	12	1	814	92.177	6.64	High	Master Protein	0.842	0	155.15	12	1068.8	772.5	742.2	724.5	645.9	644.3
Q6ZUM4	ARHGAP27	Rho GTPase-activating protein 27 OS=Homo sapiens OX=9606 GN=ARHGAP27 PE=1 SV=3	18.3408	9.78628	7	7	7	1	889	98.335	5.59	High	Master Protein	0.482	0	79.2563	7	120	77.1	94.7	139.8	132.5	248.1	186	144.1	160.2	157.2	96.4	40.9593	14.8481	10	13	10	1	889	98.335	5.59	High	Master Protein	0.962	0	130.133	10	84.3	86.7	90.3	145.4	191.8	215.6
Q9P2N2	ARHGAP28	Rho GTPase-activating protein 28 OS=Homo sapiens OX=9606 GN=ARHGAP28 PE=1 SV=3	12.9919	6.17284	4	6	2	1	729	82.008	7.75	High	Master Protein	0.324	0	83.88	4	3.5	3.3	4.5	7.4	7.6	12.2	8.9	4.8	7.7	5.3	4.6	8.3171	5.76132	5	6	3	1	729	82.008	7.75	Medium	Master Protein	0.401	0	37.14	5	62.3	48.8	53.4	80.2	104.9	101.6
Q52LW3	ARHGAP29	Rho GTPase-activating protein 29 OS=Homo sapiens OX=9606 GN=ARHGAP29 PE=1 SV=2	14.277	5.78906	7	8	6	1	1261	141.974	6.74	High	Master Protein	0.22	0	65.6267	7	14.8	21.4	23.4	36.3	25.4	45	23.7	16.3	22.1	21.8	26	48.0768	14.1158	18	19	17	1	1261	141.974	6.74	High	Master Protein	0.668	0	187.26	18	310.6	603.6	598.3	643.3	648.7	618.5
Q7Z6I6	ARHGAP30	Rho GTPase-activating protein 30 OS=Homo sapiens OX=9606 GN=ARHGAP30 PE=1 SV=3	0.612966	0.635786	1	1	1	1	1101	118.509	4.81	Low	Master Protein	0.044	0	0	1	97.1	118.1	149.2	129.8	74.6	116	79.6	50.7	56.6	68.9	68.7	NA	NA	NA	NA	NA	NA	NA	NA	NA	NA	NA	NA	NA	NA	NA	NA	NA	NA	NA	NA	NA
Q2M1Z3	ARHGAP31	Rho GTPase-activating protein 31 OS=Homo sapiens OX=9606 GN=ARHGAP31 PE=1 SV=2	NA	NA	NA	NA	NA	NA	NA	NA	NA	NA	NA	NA	NA	NA	NA	NA	NA	NA	NA	NA	NA	NA	NA	NA	NA	NA	0.38363	0.761773	1	1	1	1	1444	156.888	5.76	Low	Master Protein	0.029	0	24.86	1	NA	NA	NA	NA	NA	NA
A7KAX9	ARHGAP32	Rho GTPase-activating protein 32 OS=Homo sapiens OX=9606 GN=ARHGAP32 PE=1 SV=1	7.94594	2.34787	5	5	5	1	2087	230.385	6.74	High	Master Protein	0.087	0	48.7067	5	7.3	6.8	8.1	11.5	13	27.8	21.2	19.7	21.9	21.7	7.3	2.11125	1.48539	2	4	2	1	2087	230.385	6.74	Low	Master Protein	0.065	0	0	2	21.6	66.4	74.2	83.9	75.4	88.7
O14559	ARHGAP33	Rho GTPase-activating protein 33 OS=Homo sapiens OX=9606 GN=ARHGAP33 PE=1 SV=2	1.37022	1.2432	2	3	1	1	1287	137.128	8.75	Low	Master Protein	0.069	0	32.7657	2	NA	NA	NA	NA	NA	NA	NA	NA	NA	NA	NA	NA	NA	NA	NA	NA	NA	NA	NA	NA	NA	NA	NA	NA	NA	NA	NA	NA	NA	NA	NA	NA
Q9NRY4	ARHGAP35	Rho GTPase-activating protein 35 OS=Homo sapiens OX=9606 GN=ARHGAP35 PE=1 SV=3	100.525	25.8839	31	41	30	1	1499	170.407	6.64	High	Master Protein	1.499	0	505.762	31	1169.7	367.7	479.8	740.6	749.9	1315.2	985.1	689.8	626.6	557.5	504.9	186.414	32.3549	40	53	40	1	1499	170.407	6.64	High	Master Protein	2.798	0	865.34	40	2885.3	1022.6	1055.5	1226.1	1448.1	1723.6
Q6ZRI8	ARHGAP36	Rho GTPase-activating protein 36 OS=Homo sapiens OX=9606 GN=ARHGAP36 PE=2 SV=1	NA	NA	NA	NA	NA	NA	NA	NA	NA	NA	NA	NA	NA	NA	NA	NA	NA	NA	NA	NA	NA	NA	NA	NA	NA	NA	NA	NA	NA	NA	NA	NA	NA	NA	NA	NA	NA	NA	NA	NA	NA	NA	NA	NA	NA	NA	NA
Q9C0H5	ARHGAP39	Rho GTPase-activating protein 39 OS=Homo sapiens OX=9606 GN=ARHGAP39 PE=1 SV=2	14.3	4.89381	5	6	5	1	1083	121.21	7.5	High	Master Protein	0.215	0	58.2533	5	33.2	56.9	60.1	100.1	88.3	119.6	85.9	49.4	53.2	55.2	35.1	38.7055	12.7424	12	16	12	1	1083	121.21	7.5	High	Master Protein	0.627	0	193.271	12	87.3	168.5	183.9	234.5	268.5	263.1
P98171	ARHGAP4	Rho GTPase-activating protein 4 OS=Homo sapiens OX=9606 GN=ARHGAP4 PE=1 SV=2	3.09859	3.69979	3	4	3	1	946	104.96	6.34	Low	Master Protein	0.099	0	0	3	NA	NA	NA	NA	NA	NA	NA	NA	NA	NA	NA	NA	NA	NA	NA	NA	NA	NA	NA	NA	NA	NA	NA	NA	NA	NA	NA	NA	NA	NA	NA	NA
Q5TG30	ARHGAP40	Rho GTPase-activating protein 40 OS=Homo sapiens OX=9606 GN=ARHGAP40 PE=3 SV=3	NA	NA	NA	NA	NA	NA	NA	NA	NA	NA	NA	NA	NA	NA	NA	NA	NA	NA	NA	NA	NA	NA	NA	NA	NA	NA	3.32597	2.2508	2	4	1	1	622	68.865	7.84	Low	Master Protein	0.155	1	35.6717	2	10.1	17.2	25.1	26.5	36.3	34.8
A6NI28	ARHGAP42	Rho GTPase-activating protein 42 OS=Homo sapiens OX=9606 GN=ARHGAP42 PE=1 SV=3	NA	NA	NA	NA	NA	NA	NA	NA	NA	NA	NA	NA	NA	NA	NA	NA	NA	NA	NA	NA	NA	NA	NA	NA	NA	NA	4.00945	1.71625	2	2	1	1	874	98.507	7.99	Low	Master Protein	0.081	0	25.1	2	13	18.5	25.4	32.9	36.9	36.5
Q17R89	ARHGAP44	Rho GTPase-activating protein 44 OS=Homo sapiens OX=9606 GN=ARHGAP44 PE=1 SV=1	10.8963	5.01222	4	4	3	1	818	89.19	6.55	High	Master Protein	0.301	0	62.81	4	93.9	42.5	64.9	62.8	59.1	97.4	72.4	53.6	56.4	51.9	30.8	21.3674	8.55746	7	7	6	1	818	89.19	6.55	High	Master Protein	0.585	0	121.883	7	142.8	189.2	97.2	144.8	124.6	148.6
Q92619	ARHGAP45	Rho GTPase-activating protein 45 OS=Homo sapiens OX=9606 GN=ARHGAP45 PE=1 SV=2	1.63752	0.616197	1	1	1	1	1136	124.536	6.1	Low	Master Protein	0.044	0	0	1	257	66.9	66.7	94.6	73.2	195.1	135	121.7	122.4	92.3	70.8	NA	NA	NA	NA	NA	NA	NA	NA	NA	NA	NA	NA	NA	NA	NA	NA	NA	NA	NA	NA	NA
Q13017	ARHGAP5	Rho GTPase-activating protein 5 OS=Homo sapiens OX=9606 GN=ARHGAP5 PE=1 SV=2	62.5535	15.9121	19	23	18	1	1502	172.352	6.62	High	Master Protein	0.766	0	326.49	19	541.9	253.8	289.7	382.8	345.7	664.4	491.3	356.4	331.5	217.2	174	108.766	19.4407	27	34	26	1	1502	172.352	6.62	High	Master Protein	1.316	0	543.324	27	2430	1108	992.8	1060.1	1102.6	1132.4
O43182	ARHGAP6	Rho GTPase-activating protein 6 OS=Homo sapiens OX=9606 GN=ARHGAP6 PE=1 SV=3	0.440213	2.56674	1	1	1	1	974	105.882	7.36	Low	Master Protein	0.044	0	0	1	NA	NA	NA	NA	NA	NA	NA	NA	NA	NA	NA	NA	NA	NA	NA	NA	NA	NA	NA	NA	NA	NA	NA	NA	NA	NA	NA	NA	NA	NA	NA	NA
P85298	ARHGAP8	Rho GTPase-activating protein 8 OS=Homo sapiens OX=9606 GN=ARHGAP8 PE=1 SV=1	22.2512	16.8103	7	8	7	1	464	53.45	9.41	High	Master Protein	0.848	0	121.4	7	110.2	85.6	86.7	158.7	145.5	308.8	224.8	190.8	185.4	154.8	87.9	43.8587	34.0517	12	15	12	1	464	53.45	9.41	High	Master Protein	2.162	0	175.465	12	358	314.5	340.7	341.1	349.5	449.3
P52565	ARHGDIA	Rho GDP-dissociation inhibitor 1 OS=Homo sapiens OX=9606 GN=ARHGDIA PE=1 SV=3	71.0901	50	9	29	9	1	204	23.193	5.11	High	Master Protein	25.827	0	584.842	9	176.9	352.9	448.6	898.3	737.6	975.2	569.8	714.7	852.1	418.3	6646.9	78.9511	61.2745	9	40	9	1	204	23.193	5.11	High	Master Protein	15.379	0	402.1	9	212.9	352	365.3	522	588.2	496.4
P52566	ARHGDIB	Rho GDP-dissociation inhibitor 2 OS=Homo sapiens OX=9606 GN=ARHGDIB PE=1 SV=3	0.514847	6.46766	1	1	1	1	201	22.974	5.21	Low	Master Protein	0.166	0	0	1	NA	NA	NA	NA	NA	NA	NA	NA	NA	NA	NA	NA	NA	NA	NA	NA	NA	NA	NA	NA	NA	NA	NA	NA	NA	NA	NA	NA	NA	NA	NA	NA
Q99819	ARHGDIG	Rho GDP-dissociation inhibitor 3 OS=Homo sapiens OX=9606 GN=ARHGDIG PE=1 SV=2	NA	NA	NA	NA	NA	NA	NA	NA	NA	NA	NA	NA	NA	NA	NA	NA	NA	NA	NA	NA	NA	NA	NA	NA	NA	NA	NA	NA	NA	NA	NA	NA	NA	NA	NA	NA	NA	NA	NA	NA	NA	NA	NA	NA	NA	NA	NA
Q92888	ARHGEF1	Rho guanine nucleotide exchange factor 1 OS=Homo sapiens OX=9606 GN=ARHGEF1 PE=1 SV=2	79.0329	29.8246	22	29	22	1	912	102.371	5.66	High	Master Protein	2.234	0	478.521	22	414.2	317.3	351.8	574.2	532.1	958.9	757.5	623.8	688.8	716.2	1268.6	94.1765	30.7018	25	39	24	1	912	102.371	5.66	High	Master Protein	2.704	0	468.427	25	790.7	599.6	585.4	672	710.2	792.6
O15013	ARHGEF10	Rho guanine nucleotide exchange factor 10 OS=Homo sapiens OX=9606 GN=ARHGEF10 PE=1 SV=4	19.7211	6.42805	8	9	8	1	1369	151.516	5.68	High	Master Protein	0.346	0	97.775	8	39.9	49.8	60.7	85.2	73.5	122.9	94.6	76.1	91.7	89.1	170.8	51.3232	14.4631	15	18	15	1	1369	151.516	5.68	High	Master Protein	0.88	0	231.739	15	150.2	176.2	180.2	210.1	222	265.9
Q9HCE6	ARHGEF10L	Rho guanine nucleotide exchange factor 10-like protein OS=Homo sapiens OX=9606 GN=ARHGEF10L PE=1 SV=4	NA	NA	NA	NA	NA	NA	NA	NA	NA	NA	NA	NA	NA	NA	NA	NA	NA	NA	NA	NA	NA	NA	NA	NA	NA	NA	NA	NA	NA	NA	NA	NA	NA	NA	NA	NA	NA	NA	NA	NA	NA	NA	NA	NA	NA	NA	NA
O15085	ARHGEF11	Rho guanine nucleotide exchange factor 11 OS=Homo sapiens OX=9606 GN=ARHGEF11 PE=1 SV=1	49.552	14.4547	15	23	15	1	1522	167.601	5.5	High	Master Protein	0.694	0	264.576	15	373.3	232.5	241.1	374.5	369.4	636.5	487.6	398.5	462.4	446.6	335	89.1444	18.5283	22	31	22	1	1522	167.601	5.5	High	Master Protein	1.115	0	310.006	22	630	530.8	537.4	762.8	917.6	975.8
Q9NZN5	ARHGEF12	Rho guanine nucleotide exchange factor 12 OS=Homo sapiens OX=9606 GN=ARHGEF12 PE=1 SV=1	93.6798	23.5104	23	31	22	1	1544	173.125	5.74	High	Master Protein	1.098	2	568.544	23	1092.1	530.5	583.7	891.7	827.4	1585.6	1141.6	899.8	978.6	840.5	1132	125.176	26.7487	32	41	30	1	1544	173.125	5.74	High	Master Protein	1.525	1	666.805	32	1898.4	1259.2	1129	1211.5	1235.7	1219.4
O94989	ARHGEF15	Rho guanine nucleotide exchange factor 15 OS=Homo sapiens OX=9606 GN=ARHGEF15 PE=1 SV=4	2.47366	2.37812	2	5	2	1	841	91.883	8.25	Low	Master Protein	0.048	0	0	2	NA	4.1	6.1	6.9	6.8	11	10.1	9	6.5	5.5	NA	NA	NA	NA	NA	NA	NA	NA	NA	NA	NA	NA	NA	NA	NA	NA	NA	NA	NA	NA	NA	NA
Q5VV41	ARHGEF16	Rho guanine nucleotide exchange factor 16 OS=Homo sapiens OX=9606 GN=ARHGEF16 PE=1 SV=1	14.3496	18.1946	9	10	9	1	709	80.055	7.36	High	Master Protein	0.701	0	35.22	9	165.7	72.9	78.1	119.7	108.8	204.8	179.5	182.9	214.6	169.6	62.4	45.7361	20.3103	11	15	11	1	709	80.055	7.36	High	Master Protein	1.424	0	216.27	11	636.1	509.3	504.3	427.4	437.2	469.5
Q96PE2	ARHGEF17	Rho guanine nucleotide exchange factor 17 OS=Homo sapiens OX=9606 GN=ARHGEF17 PE=1 SV=1	1.34525	0.824043	2	2	1	1	2063	221.535	6.29	Low	Master Protein	0.044	0	24.6558	2	13.9	9.7	9.9	12.7	11.8	18.1	12.5	11.8	9.7	6.5	5.8	6.94552	1.9874	3	12	3	1	2063	221.535	6.29	Medium	Master Protein	0.067	0	44.52	3	69.7	136.7	132.3	114	114.1	96.5
Q6ZSZ5	ARHGEF18	Rho guanine nucleotide exchange factor 18 OS=Homo sapiens OX=9606 GN=ARHGEF18 PE=1 SV=4	27.3191	9.99265	10	12	9	1	1361	151.549	6.33	High	Master Protein	0.377	0	77.2304	10	174.9	77.8	89	134.3	116.7	250.5	204.4	170.8	178.9	181.4	149.5	52.12	13.7399	17	21	15	1	1361	151.549	6.33	High	Master Protein	0.778	0	219.787	17	431.3	291.9	284.1	370.2	376.9	470.1
Q8IW93	ARHGEF19	Rho guanine nucleotide exchange factor 19 OS=Homo sapiens OX=9606 GN=ARHGEF19 PE=1 SV=1	0.646084	1.74564	1	2	1	1	802	89.142	7.53	Low	Master Protein	0.045	0	0	1	17.2	20.2	13.7	26.4	28.2	42.6	27	28.3	31.5	100.4	47.5	NA	NA	NA	NA	NA	NA	NA	NA	NA	NA	NA	NA	NA	NA	NA	NA	NA	NA	NA	NA	NA
Q92974	ARHGEF2	Rho guanine nucleotide exchange factor 2 OS=Homo sapiens OX=9606 GN=ARHGEF2 PE=1 SV=4	201.073	46.3489	40	69	40	1	986	111.473	7.27	High	Master Protein	6.27	0	1677.99	40	860.8	979.2	1136.4	1741.9	1765.3	4088.1	3247	2591.7	2779.2	1952.4	681.4	222.609	51.927	48	75	47	1	986	111.473	7.27	High	Master Protein	7.377	1	1148.38	48	1046.9	2069.4	2296.4	2847.5	3283.1	4221.8
Q86VW2	ARHGEF25	Rho guanine nucleotide exchange factor 25 OS=Homo sapiens OX=9606 GN=ARHGEF25 PE=1 SV=2	NA	NA	NA	NA	NA	NA	NA	NA	NA	NA	NA	NA	NA	NA	NA	NA	NA	NA	NA	NA	NA	NA	NA	NA	NA	NA	2.81817	3.7931	3	7	2	1	580	63.802	6.61	Low	Master Protein	0.233	0	19.2	3	7.4	23.2	33.2	39.4	47.9	40.7
Q96DR7	ARHGEF26	Rho guanine nucleotide exchange factor 26 OS=Homo sapiens OX=9606 GN=ARHGEF26 PE=1 SV=4	43.494	17.6808	12	14	12	1	871	97.285	8.95	High	Master Protein	0.701	0	306.036	12	208.8	248.4	270.4	355.3	299.7	440	290.4	186.9	190.4	172.4	172.1	42.4689	15.6142	12	17	12	1	871	97.285	8.95	High	Master Protein	0.859	0	272.501	12	501.8	493.2	489.4	552	600.7	547.3
Q8N1W1	ARHGEF28	Rho guanine nucleotide exchange factor 28 OS=Homo sapiens OX=9606 GN=ARHGEF28 PE=1 SV=3	2.97161	1.81818	4	4	4	1	1705	191.771	6.04	Low	Master Protein	0.081	0	0	4	42	64.3	98.2	132	120.1	258.2	239.7	229.9	175.6	134	50.5	21.2674	8.44575	13	16	12	1	1705	191.771	6.04	High	Master Protein	0.4	0	56.9656	13	187.5	181.9	207.6	222.8	244.6	277.6
Q9NR81	ARHGEF3	Rho guanine nucleotide exchange factor 3 OS=Homo sapiens OX=9606 GN=ARHGEF3 PE=1 SV=1	0.454569	1.14068	1	1	1	1	526	59.745	6.43	Low	Master Protein	0.066	0	0	1	29.1	14.2	21.4	27.3	20.9	34.4	25.9	17.5	15.7	14.6	9.9	NA	NA	NA	NA	NA	NA	NA	NA	NA	NA	NA	NA	NA	NA	NA	NA	NA	NA	NA	NA	NA
A8MVX0	ARHGEF33	Rho guanine nucleotide exchange factor 33 OS=Homo sapiens OX=9606 GN=ARHGEF33 PE=2 SV=2	NA	NA	NA	NA	NA	NA	NA	NA	NA	NA	NA	NA	NA	NA	NA	NA	NA	NA	NA	NA	NA	NA	NA	NA	NA	NA	NA	NA	NA	NA	NA	NA	NA	NA	NA	NA	NA	NA	NA	NA	NA	NA	NA	NA	NA	NA	NA
A5YM69	ARHGEF35	Rho guanine nucleotide exchange factor 35 OS=Homo sapiens OX=9606 GN=ARHGEF35 PE=1 SV=1	NA	NA	NA	NA	NA	NA	NA	NA	NA	NA	NA	NA	NA	NA	NA	NA	NA	NA	NA	NA	NA	NA	NA	NA	NA	NA	NA	NA	NA	NA	NA	NA	NA	NA	NA	NA	NA	NA	NA	NA	NA	NA	NA	NA	NA	NA	NA
A1IGU5	ARHGEF37	Rho guanine nucleotide exchange factor 37 OS=Homo sapiens OX=9606 GN=ARHGEF37 PE=2 SV=2	NA	NA	NA	NA	NA	NA	NA	NA	NA	NA	NA	NA	NA	NA	NA	NA	NA	NA	NA	NA	NA	NA	NA	NA	NA	NA	1.89793	1.77778	2	3	1	1	675	76.231	6.93	Low	Master Protein	0.055	0	0	2	522.1	146.4	129.7	104.8	69.6	59.1
Q9NXL2	ARHGEF38	Rho guanine nucleotide exchange factor 38 OS=Homo sapiens OX=9606 GN=ARHGEF38 PE=2 SV=2	NA	NA	NA	NA	NA	NA	NA	NA	NA	NA	NA	NA	NA	NA	NA	NA	NA	NA	NA	NA	NA	NA	NA	NA	NA	NA	NA	NA	NA	NA	NA	NA	NA	NA	NA	NA	NA	NA	NA	NA	NA	NA	NA	NA	NA	NA	NA
Q8N4T4	ARHGEF39	Rho guanine nucleotide exchange factor 39 OS=Homo sapiens OX=9606 GN=ARHGEF39 PE=1 SV=1	3.01513	6.86567	2	3	2	1	335	38.271	9.64	Low	Master Protein	0.11	0	27.76	2	37.7	30.4	34.9	68.8	52.7	76.2	48.2	25.1	29.4	43.2	44.2	10.8909	11.3433	4	4	4	1	335	38.271	9.64	High	Master Protein	0.52	0	78.6867	4	43.7	105.7	134.4	164.4	184.5	184.5
Q9NR80	ARHGEF4	Rho guanine nucleotide exchange factor 4 OS=Homo sapiens OX=9606 GN=ARHGEF4 PE=1 SV=3	NA	NA	NA	NA	NA	NA	NA	NA	NA	NA	NA	NA	NA	NA	NA	NA	NA	NA	NA	NA	NA	NA	NA	NA	NA	NA	NA	NA	NA	NA	NA	NA	NA	NA	NA	NA	NA	NA	NA	NA	NA	NA	NA	NA	NA	NA	NA
Q8TER5	ARHGEF40	Rho guanine nucleotide exchange factor 40 OS=Homo sapiens OX=9606 GN=ARHGEF40 PE=1 SV=3	12.899	6.12245	9	9	9	1	1519	164.555	6.15	High	Master Protein	0.191	0	73.0502	9	47.7	53.1	70.1	85.5	90.2	198.8	174.7	124.9	131.2	109.2	60.9	40.03	9.80908	13	14	13	1	1519	164.555	6.15	High	Master Protein	0.419	0	204.716	13	172	217.5	270.8	336.7	386.5	420.3
Q12774	ARHGEF5	Rho guanine nucleotide exchange factor 5 OS=Homo sapiens OX=9606 GN=ARHGEF5 PE=1 SV=3	48.5771	14.5899	16	19	15	1	1597	176.69	5.53	High	Master Protein	0.602	0	319.441	16	344.1	123.8	173.8	250.2	250	604.9	490.6	430	466.8	384	308.6	49.3756	13.9637	15	15	15	1	1597	176.69	5.53	High	Master Protein	0.481	0	251.803	15	133.1	121.9	125.7	135.9	159.4	207.5
Q15052	ARHGEF6	Rho guanine nucleotide exchange factor 6 OS=Homo sapiens OX=9606 GN=ARHGEF6 PE=1 SV=2	54.3437	14.0464	11	22	7	1	776	87.443	6.05	High	Master Protein	1.434	0	468.104	11	315.5	271.4	326.3	475.2	446.3	948.5	744.7	602.6	612.8	437.8	233.9	71.042	20.4897	15	19	11	1	776	87.443	6.05	High	Master Protein	1.703	0	459.455	15	273.8	467.7	519.8	660.2	772.6	964.8
Q14155	ARHGEF7	Rho guanine nucleotide exchange factor 7 OS=Homo sapiens OX=9606 GN=ARHGEF7 PE=1 SV=2	116.148	27.2727	21	37	17	1	803	89.955	7.09	High	Master Protein	4.179	6	699.743	21	1208.6	834.2	934.6	1302	1241.9	2797.3	2160.9	1694.5	1951.8	1525.5	505.9	113.306	28.269	22	37	18	1	803	89.955	7.09	High	Master Protein	3.498	4	658.103	22	788	1387.9	1416.6	1533	1671.2	2113.6
O43307	ARHGEF9	Rho guanine nucleotide exchange factor 9 OS=Homo sapiens OX=9606 GN=ARHGEF9 PE=1 SV=3	0.424928	1.16279	1	1	1	1	516	60.943	5.72	Low	Master Protein	0.077	0	0	1	13.8	83.2	88	114.4	86.3	152	80.4	65.1	45.8	41.3	34	NA	NA	NA	NA	NA	NA	NA	NA	NA	NA	NA	NA	NA	NA	NA	NA	NA	NA	NA	NA	NA
O14497	ARID1A	AT-rich interactive domain-containing protein 1A OS=Homo sapiens OX=9606 GN=ARID1A PE=1 SV=3	122.433	20.6565	30	42	28	1	2285	241.892	6.7	High	Master Protein	1.565	0	757.07	30	2479.4	315.6	414.7	421	360.9	604.8	477	395.9	629.4	648.2	239.8	281.069	32.4726	47	76	44	1	2285	241.892	6.7	High	Master Protein	4.337	3	1513.49	47	8492.2	1831.4	1791.9	1527.3	1413.2	1424.5
Q8NFD5	ARID1B	AT-rich interactive domain-containing protein 1B OS=Homo sapiens OX=9606 GN=ARID1B PE=1 SV=2	24.932	7.60286	15	19	13	1	2236	235.974	6.73	High	Master Protein	0.527	0	116.703	15	839.2	175.5	221.8	241	164.5	286.7	213.8	189.3	248.1	236.8	131.4	66.5495	11.6279	21	26	17	1	2236	235.974	6.73	High	Master Protein	0.838	0	391.92	21	1080.2	301	275.1	291.9	288	279
Q68CP9	ARID2	AT-rich interactive domain-containing protein 2 OS=Homo sapiens OX=9606 GN=ARID2 PE=1 SV=2	51.4976	8.82834	14	18	14	1	1835	197.268	7.42	High	Master Protein	0.674	0	349.348	14	804.4	86.2	98.3	129.4	129.1	235.3	165.6	134.9	141.7	135.3	118.8	112.622	18.7466	29	36	29	1	1835	197.268	7.42	High	Master Protein	1.801	0	606.658	29	6804.9	1332.2	1223.3	1197.6	1109.8	1151.4
Q99856	ARID3A	AT-rich interactive domain-containing protein 3A OS=Homo sapiens OX=9606 GN=ARID3A PE=1 SV=2	7.37686	7.08263	3	3	3	1	593	62.85	4.91	Medium	Master Protein	0.241	0	40.03	3	83.8	25	27.3	43.3	39.9	56.8	43.4	37.1	44.4	46.5	90.1	4.42569	3.70995	2	2	2	1	593	62.85	4.91	Low	Master Protein	0.155	0	18.7	2	NA	NA	NA	NA	NA	NA
Q8IVW6	ARID3B	AT-rich interactive domain-containing protein 3B OS=Homo sapiens OX=9606 GN=ARID3B PE=1 SV=2	28.7492	21.3904	9	12	9	1	561	60.6	7.52	High	Master Protein	1.054	0	220.848	9	380.6	90.7	88	132.9	125.7	248.7	185.5	151.5	167.1	127.3	61.5	47.1903	38.3244	15	17	15	1	561	60.6	7.52	High	Master Protein	2.398	0	191.259	15	1681.1	457.1	407.6	390.8	367.9	336.1
P29374	ARID4A	AT-rich interactive domain-containing protein 4A OS=Homo sapiens OX=9606 GN=ARID4A PE=1 SV=3	4.50763	3.81862	3	3	2	1	1257	142.664	5.1	Medium	Master Protein	0.09	0	17.13	3	29.4	11	13.4	16.8	14.5	25.4	18.3	19	14.2	16.3	13.9	21.9913	6.28481	7	7	6	1	1257	142.664	5.1	High	Master Protein	0.223	0	97.29	7	196.9	36.6	44.2	35.8	27.4	27.4
Q4LE39	ARID4B	AT-rich interactive domain-containing protein 4B OS=Homo sapiens OX=9606 GN=ARID4B PE=1 SV=2	36.7146	10.5945	13	16	12	1	1312	147.719	5.12	High	Master Protein	0.605	0	169.532	13	509.8	137	140.6	184.3	154.1	257.9	204.3	179.9	186.2	174	225.6	73.7965	20.2744	27	31	26	1	1312	147.719	5.12	High	Master Protein	1.419	0	304.731	27	3929.7	728.2	643	618.7	549.7	547.5
Q03989	ARID5A	AT-rich interactive domain-containing protein 5A OS=Homo sapiens OX=9606 GN=ARID5A PE=1 SV=2	NA	NA	NA	NA	NA	NA	NA	NA	NA	NA	NA	NA	NA	NA	NA	NA	NA	NA	NA	NA	NA	NA	NA	NA	NA	NA	0.927383	2.52525	1	1	1	1	594	64.034	9.25	Low	Master Protein	0.064	0	0	1	NA	NA	NA	NA	NA	NA
Q14865	ARID5B	AT-rich interactive domain-containing protein 5B OS=Homo sapiens OX=9606 GN=ARID5B PE=1 SV=3	NA	NA	NA	NA	NA	NA	NA	NA	NA	NA	NA	NA	NA	NA	NA	NA	NA	NA	NA	NA	NA	NA	NA	NA	NA	NA	14.5459	5.89226	5	5	5	1	1188	132.292	8.72	High	Master Protein	0.168	0	52.53	5	366.9	83.4	65.2	61.1	55.6	61.2
Q9Y4X5	ARIH1	E3 ubiquitin-protein ligase ARIH1 OS=Homo sapiens OX=9606 GN=ARIH1 PE=1 SV=2	78.8582	40.754	14	21	14	1	557	64.076	5.08	High	Master Protein	4.298	0	414.98	14	207.3	295.2	362.2	562.9	404.8	687.2	480.2	459.1	554.8	767.4	1549.8	79.6191	36.8043	16	21	16	1	557	64.076	5.08	High	Master Protein	4.298	0	339.458	16	250.7	450.3	459.8	544	544	632.4
O95376	ARIH2	E3 ubiquitin-protein ligase ARIH2 OS=Homo sapiens OX=9606 GN=ARIH2 PE=1 SV=1	22.1327	20.6897	7	7	7	1	493	57.781	5.63	High	Master Protein	0.817	0	89.3633	7	100	46	59.3	80.9	71.1	116.5	90.2	79.2	88.5	96.6	242.7	57.3789	30.2231	13	16	13	1	493	57.781	5.63	High	Master Protein	2.914	0	284.51	13	91.4	132.8	131.7	188.6	213.1	251.9
P40616	ARL1	ADP-ribosylation factor-like protein 1 OS=Homo sapiens OX=9606 GN=ARL1 PE=1 SV=1	56.2876	62.4309	8	14	8	1	181	20.404	5.72	High	Master Protein	14.849	0	498.359	8	141.2	306.4	435	723.7	593.2	662.7	428.3	271.3	361.2	289.6	1372.2	57.4749	47.5138	6	13	6	1	181	20.404	5.72	High	Master Protein	11.589	0	322.289	6	221.6	540.8	610.5	766.6	812.9	812.3
Q8N8L6	ARL10	ADP-ribosylation factor-like protein 10 OS=Homo sapiens OX=9606 GN=ARL10 PE=2 SV=1	1.96477	7.37705	2	3	2	1	244	27.442	4.68	Low	Master Protein	0.468	0	56.2103	2	22.5	50.4	64.8	63.8	39.3	47.1	33.5	31.3	50.4	45.1	31	14.0411	13.1148	3	5	3	1	244	27.442	4.68	High	Master Protein	1.154	0	83.02	3	30	202.1	202.2	144.5	72.3	49.8
Q969Q4	ARL11	ADP-ribosylation factor-like protein 11 OS=Homo sapiens OX=9606 GN=ARL11 PE=1 SV=1	NA	NA	NA	NA	NA	NA	NA	NA	NA	NA	NA	NA	NA	NA	NA	NA	NA	NA	NA	NA	NA	NA	NA	NA	NA	NA	NA	NA	NA	NA	NA	NA	NA	NA	NA	NA	NA	NA	NA	NA	NA	NA	NA	NA	NA	NA	NA
Q3SXY8	ARL13B	ADP-ribosylation factor-like protein 13B OS=Homo sapiens OX=9606 GN=ARL13B PE=1 SV=1	35.6708	29.4393	10	12	10	1	428	48.613	6.62	High	Master Protein	2.325	0	134.945	10	48.4	139.7	164.1	278.6	281	438.7	265	137	104.7	49.1	48.7	49.3727	35.514	12	16	12	1	428	48.613	6.62	High	Master Protein	3.962	0	105.759	12	105.2	285	346.4	464.9	555.7	613.7
Q8N4G2	ARL14	ADP-ribosylation factor-like protein 14 OS=Homo sapiens OX=9606 GN=ARL14 PE=1 SV=2	NA	NA	NA	NA	NA	NA	NA	NA	NA	NA	NA	NA	NA	NA	NA	NA	NA	NA	NA	NA	NA	NA	NA	NA	NA	NA	0.427012	3.64583	1	1	1	1	192	21.574	8.72	Low	Master Protein	0.194	0	0	1	NA	NA	NA	NA	NA	NA
Q8N8R7	ARL14EP	ARL14 effector protein OS=Homo sapiens OX=9606 GN=ARL14EP PE=1 SV=1	10.1159	12.6923	3	4	3	1	260	29.318	8.07	High	Master Protein	0.719	0	49.18	3	78	11.7	12.1	19	20.8	34.6	27.7	27.3	33.7	26.5	46.6	16.3625	19.2308	4	6	4	1	260	29.318	8.07	High	Master Protein	1.254	0	66.64	4	462.4	127.3	121.1	132.7	138.4	168.9
Q9NXU5	ARL15	ADP-ribosylation factor-like protein 15 OS=Homo sapiens OX=9606 GN=ARL15 PE=1 SV=1	22.2464	44.6078	6	7	6	1	204	22.862	5.63	High	Master Protein	2.455	0	167.33	6	34.6	120.7	141.2	212.8	180	254.1	151.7	69.4	79.5	81.8	61.1	31.1362	40.1961	6	8	6	1	204	22.862	5.63	High	Master Protein	3.125	0	174.589	6	101.4	384.8	441.3	620.6	690.3	619.9
Q8IVW1	ARL17A; ARL17B	ADP-ribosylation factor-like protein 17 OS=Homo sapiens OX=9606 GN=ARL17A PE=2 SV=2	NA	NA	NA	NA	NA	NA	NA	NA	NA	NA	NA	NA	NA	NA	NA	NA	NA	NA	NA	NA	NA	NA	NA	NA	NA	NA	NA	NA	NA	NA	NA	NA	NA	NA	NA	NA	NA	NA	NA	NA	NA	NA	NA	NA	NA	NA	NA
P36404	ARL2	ADP-ribosylation factor-like protein 2 OS=Homo sapiens OX=9606 GN=ARL2 PE=1 SV=4	48.0731	51.6304	8	16	8	1	184	20.865	6.34	High	Master Protein	11.328	0	369.986	8	184.2	690.2	960.9	917.4	469.6	604.4	420	363.8	323.8	283.7	1760.1	23.5032	25.5435	5	8	5	1	184	20.865	6.34	High	Master Protein	3.329	0	130.916	5	107.1	594.5	597.8	477.2	279.6	243.3
Q9Y2Y0	ARL2BP	ADP-ribosylation factor-like protein 2-binding protein OS=Homo sapiens OX=9606 GN=ARL2BP PE=1 SV=1	9.11813	16.5644	2	3	2	1	163	18.81	4.35	High	Master Protein	1.154	0	63.01	2	39.6	46.2	56.4	68.8	49.7	86.4	70.8	64.7	55.2	69	213.7	12.6992	12.8834	2	3	2	1	163	18.81	4.35	High	Master Protein	1.154	0	64.2681	2	49.4	215.9	208.7	234.3	185.1	209.1
P36405	ARL3	ADP-ribosylation factor-like protein 3 OS=Homo sapiens OX=9606 GN=ARL3 PE=1 SV=2	34.5618	52.7473	8	13	8	1	182	20.443	7.24	High	Master Protein	5.813	0	298.915	8	229.3	293.8	340.6	637.2	614.7	882.1	545.1	496	480.4	301.4	3239.9	70.5985	71.978	10	19	10	1	182	20.443	7.24	High	Master Protein	20.544	0	436.173	10	222.9	440.4	511.6	679.8	757.5	733.5
P40617	ARL4A	ADP-ribosylation factor-like protein 4A OS=Homo sapiens OX=9606 GN=ARL4A PE=1 SV=2	NA	NA	NA	NA	NA	NA	NA	NA	NA	NA	NA	NA	NA	NA	NA	NA	NA	NA	NA	NA	NA	NA	NA	NA	NA	NA	NA	NA	NA	NA	NA	NA	NA	NA	NA	NA	NA	NA	NA	NA	NA	NA	NA	NA	NA	NA	NA
P56559	ARL4C	ADP-ribosylation factor-like protein 4C OS=Homo sapiens OX=9606 GN=ARL4C PE=1 SV=1	4.49363	7.8125	1	1	1	1	192	21.473	9.09	Medium	Master Protein	0.233	0	46.56	1	NA	NA	NA	NA	NA	NA	NA	NA	NA	NA	NA	NA	NA	NA	NA	NA	NA	NA	NA	NA	NA	NA	NA	NA	NA	NA	NA	NA	NA	NA	NA	NA
P49703	ARL4D	ADP-ribosylation factor-like protein 4D OS=Homo sapiens OX=9606 GN=ARL4D PE=1 SV=2	NA	NA	NA	NA	NA	NA	NA	NA	NA	NA	NA	NA	NA	NA	NA	NA	NA	NA	NA	NA	NA	NA	NA	NA	NA	NA	NA	NA	NA	NA	NA	NA	NA	NA	NA	NA	NA	NA	NA	NA	NA	NA	NA	NA	NA	NA	NA
Q9Y689	ARL5A	ADP-ribosylation factor-like protein 5A OS=Homo sapiens OX=9606 GN=ARL5A PE=1 SV=1	14.859	15.6425	3	4	1	1	179	20.715	6.79	High	Master Protein	1.512	0	99.736	3	NA	NA	NA	NA	NA	NA	NA	NA	NA	NA	NA	NA	NA	NA	NA	NA	NA	NA	NA	NA	NA	NA	NA	NA	NA	NA	NA	NA	NA	NA	NA	NA
Q96KC2	ARL5B	ADP-ribosylation factor-like protein 5B OS=Homo sapiens OX=9606 GN=ARL5B PE=1 SV=1	15.4723	15.6425	3	4	1	1	179	20.361	6.52	High	Master Protein	1.31	1	114.558	3	169.4	110.5	184.8	302.1	223.5	357.3	245.1	194.1	186.2	157.5	214.4	20.4171	21.2291	4	5	4	1	179	20.361	6.52	High	Master Protein	1.848	0	157.321	4	126	268.8	397.7	553.9	562	510.5
A6NH57	ARL5C	Putative ADP-ribosylation factor-like protein 5C OS=Homo sapiens OX=9606 GN=ARL5C PE=3 SV=4	NA	NA	NA	NA	NA	NA	NA	NA	NA	NA	NA	NA	NA	NA	NA	NA	NA	NA	NA	NA	NA	NA	NA	NA	NA	NA	NA	NA	NA	NA	NA	NA	NA	NA	NA	NA	NA	NA	NA	NA	NA	NA	NA	NA	NA	NA	NA
Q9H0F7	ARL6	ADP-ribosylation factor-like protein 6 OS=Homo sapiens OX=9606 GN=ARL6 PE=1 SV=1	10.7918	16.129	3	4	3	1	186	21.084	8.54	High	Master Protein	0.931	0	86.24	3	18.2	44.9	64.4	77.7	67.1	95.2	70.8	45.1	48.6	44.7	117.4	6.74817	17.7419	3	4	3	1	186	21.084	8.54	Medium	Master Protein	0.931	0	24.78	3	17.3	64.4	55.5	66.4	59.9	58.4
Q15041	ARL6IP1	ADP-ribosylation factor-like protein 6-interacting protein 1 OS=Homo sapiens OX=9606 GN=ARL6IP1 PE=1 SV=2	28.7326	31.5271	6	19	5	1	203	23.347	9.32	High	Master Protein	50.795	0	208.462	6	125	338.6	446.5	845.8	935.2	1504.6	932.9	422.7	351.5	229.7	137.8	33.1404	31.5271	6	32	5	1	203	23.347	9.32	High	Master Protein	36.276	0	269.24	6	572.2	1505.2	1712.5	2488.7	3349.7	3829.9
Q66PJ3	ARL6IP4	ADP-ribosylation factor-like protein 6-interacting protein 4 OS=Homo sapiens OX=9606 GN=ARL6IP4 PE=1 SV=2	40.1665	15.4394	6	12	6	1	421	44.888	10.93	High	Master Protein	1.848	0	343.093	6	196.9	183.6	233.8	294.9	289.3	595.3	482	404.9	377.1	353.8	176.4	62.4839	19.9525	7	15	7	1	421	44.888	10.93	High	Master Protein	2.511	0	378.987	7	199.5	210.2	260	312.6	395.7	498.9
O75915	ARL6IP5	PRA1 family protein 3 OS=Homo sapiens OX=9606 GN=ARL6IP5 PE=1 SV=1	36.8427	31.9149	6	18	6	1	188	21.6	9.77	High	Master Protein	99	0	349.951	6	340.6	533.4	715.4	1099.2	1058.1	1642.4	917.8	411.9	301.9	273.9	120.5	50.7921	28.1915	5	22	5	1	188	21.6	9.77	High	Master Protein	214.443	0	457.459	5	612.7	704.7	833.7	1172.2	1507.3	1558.6
Q8N6S5	ARL6IP6	ADP-ribosylation factor-like protein 6-interacting protein 6 OS=Homo sapiens OX=9606 GN=ARL6IP6 PE=1 SV=1	2.10232	7.52212	1	1	1	1	226	24.66	6.33	Low	Master Protein	0.334	0	22.07	1	NA	NA	NA	NA	NA	NA	NA	NA	NA	NA	NA	17.9144	21.2389	4	6	4	1	226	24.66	6.33	High	Master Protein	4.623	0	153.17	4	521	208.2	210.8	246.8	262.5	232.5
Q96BM9	ARL8A	ADP-ribosylation factor-like protein 8A OS=Homo sapiens OX=9606 GN=ARL8A PE=1 SV=1	57.2771	59.6774	10	77	2	1	186	21.402	7.77	High	Master Protein	25.102	8	806.652	10	242.1	569.3	915.5	2325	2321	2956.2	1547.3	767.7	788.4	643.2	432.2	36.158	37.6344	8	15	1	1	186	21.402	7.77	High	Master Protein	9	5	207.036	8	228.3	420	648.2	1106.9	1614.7	1389
Q9NVJ2	ARL8B	ADP-ribosylation factor-like protein 8B OS=Homo sapiens OX=9606 GN=ARL8B PE=1 SV=1	58.8892	59.6774	10	80	3	1	186	21.525	8.43	High	Master Protein	30.623	0	858.491	10	60.6	147.9	253.1	614.9	662.5	720.2	368.8	189.4	177.1	157.8	53.7	42.2116	42.4731	8	17	3	1	186	21.525	8.43	High	Master Protein	11.115	0	293.571	8	98.1	254.2	396.7	648.9	873.4	766.8
Q9NVT9	ARMC1	Armadillo repeat-containing protein 1 OS=Homo sapiens OX=9606 GN=ARMC1 PE=1 SV=1	40.546	30.8511	6	18	6	1	282	31.261	5.74	High	Master Protein	3.642	0	385.009	6	176.9	1062.2	1482.7	1065.2	341.9	310.3	203	152.9	174.9	188.9	282	52.6539	53.1915	11	16	11	1	282	31.261	5.74	High	Master Protein	6.356	0	307.427	11	197.9	2271.1	2371	1426.6	559.8	389.5
Q8N2F6	ARMC10	Armadillo repeat-containing protein 10 OS=Homo sapiens OX=9606 GN=ARMC10 PE=1 SV=1	48.9888	30.3207	8	18	8	1	343	37.517	6.61	High	Master Protein	7.577	0	402.286	8	85.9	473.7	640.7	511.9	214.6	273.8	156.4	118.6	95	93.6	90.6	79.035	42.8571	10	19	10	1	343	37.517	6.61	High	Master Protein	10.659	0	579.517	10	301.1	2709.5	2740.1	1702.6	748.4	475.4
Q5T9G4	ARMC12	Armadillo repeat-containing protein 12 OS=Homo sapiens OX=9606 GN=ARMC12 PE=2 SV=1	NA	NA	NA	NA	NA	NA	NA	NA	NA	NA	NA	NA	NA	NA	NA	NA	NA	NA	NA	NA	NA	NA	NA	NA	NA	NA	NA	NA	NA	NA	NA	NA	NA	NA	NA	NA	NA	NA	NA	NA	NA	NA	NA	NA	NA	NA	NA
Q8NEN0	ARMC2	Armadillo repeat-containing protein 2 OS=Homo sapiens OX=9606 GN=ARMC2 PE=2 SV=4	4.0529	2.65283	3	3	1	1	867	96.805	8.22	Low	Master Protein	0.142	0	44.6792	3	NA	NA	NA	NA	NA	NA	NA	NA	NA	NA	NA	NA	NA	NA	NA	NA	NA	NA	NA	NA	NA	NA	NA	NA	NA	NA	NA	NA	NA	NA	NA	NA
Q5W041	ARMC3	Armadillo repeat-containing protein 3 OS=Homo sapiens OX=9606 GN=ARMC3 PE=2 SV=2	NA	NA	NA	NA	NA	NA	NA	NA	NA	NA	NA	NA	NA	NA	NA	NA	NA	NA	NA	NA	NA	NA	NA	NA	NA	NA	1.83114	6.65138	3	9	3	1	872	96.344	6.21	Low	Master Protein	0.134	0	0	3	188.2	118.8	147.6	166.9	171.1	198.4
Q5T2S8	ARMC4	Armadillo repeat-containing protein 4 OS=Homo sapiens OX=9606 GN=ARMC4 PE=1 SV=1	3.03904	2.68199	4	4	3	1	1044	115.606	7.77	Low	Master Protein	0.109	0	21.54	4	18.3	5.8	12.7	11.7	13.4	27.6	28.2	19.6	26.2	13.8	11.2	7.53999	6.03448	8	8	7	1	1044	115.606	7.77	Medium	Master Protein	0.272	0	45.37	8	76.4	73.1	68	87.3	82.3	142.7
Q96C12	ARMC5	Armadillo repeat-containing protein 5 OS=Homo sapiens OX=9606 GN=ARMC5 PE=1 SV=2	NA	NA	NA	NA	NA	NA	NA	NA	NA	NA	NA	NA	NA	NA	NA	NA	NA	NA	NA	NA	NA	NA	NA	NA	NA	NA	NA	NA	NA	NA	NA	NA	NA	NA	NA	NA	NA	NA	NA	NA	NA	NA	NA	NA	NA	NA	NA
Q6NXE6	ARMC6	Armadillo repeat-containing protein 6 OS=Homo sapiens OX=9606 GN=ARMC6 PE=1 SV=2	51.0056	24.7505	12	14	12	1	501	54.107	6.24	High	Master Protein	2.3	0	376.412	12	230.9	292.2	341.6	549	418.1	597.8	425	506.1	635.2	1579.7	2755.2	61.31	30.3393	14	17	14	1	501	54.107	6.24	High	Master Protein	2.594	0	453.683	14	241.9	459.9	457.3	635.8	677.5	779.3
Q9H6L4	ARMC7	Armadillo repeat-containing protein 7 OS=Homo sapiens OX=9606 GN=ARMC7 PE=1 SV=1	NA	NA	NA	NA	NA	NA	NA	NA	NA	NA	NA	NA	NA	NA	NA	NA	NA	NA	NA	NA	NA	NA	NA	NA	NA	NA	NA	NA	NA	NA	NA	NA	NA	NA	NA	NA	NA	NA	NA	NA	NA	NA	NA	NA	NA	NA	NA
Q8IUR7	ARMC8	Armadillo repeat-containing protein 8 OS=Homo sapiens OX=9606 GN=ARMC8 PE=1 SV=2	17.6152	14.1159	8	8	8	1	673	75.46	6.73	High	Master Protein	0.506	0	123.063	8	42	57	58.4	105.3	71.9	148.7	105.2	102.8	114.4	488.5	174.3	59.1208	23.1798	14	18	14	1	673	75.46	6.73	High	Master Protein	1.268	0	229.39	14	261	361.8	401	537.3	506.3	555.5
Q7Z3E5	ARMC9	LisH domain-containing protein ARMC9 OS=Homo sapiens OX=9606 GN=ARMC9 PE=1 SV=3	5.44762	3.05623	3	3	3	1	818	91.761	6.2	Medium	Master Protein	0.134	0	36.84	3	324.8	129.8	161.2	205.6	162.7	332.8	279.9	220.3	229.4	314.8	202.8	1.87888	2.68949	2	3	2	1	818	91.761	6.2	Low	Master Protein	0.087	0	25.72	2	18.1	27	40.5	53.7	68.2	53.7
Q9P291	ARMCX1	Armadillo repeat-containing X-linked protein 1 OS=Homo sapiens OX=9606 GN=ARMCX1 PE=1 SV=1	1.31939	3.97351	1	2	1	1	453	49.15	9.22	Low	Master Protein	0.086	0	0	1	38.7	225.6	281.5	244.1	74.1	63.8	39.1	27.9	27.1	23.8	33.3	NA	NA	NA	NA	NA	NA	NA	NA	NA	NA	NA	NA	NA	NA	NA	NA	NA	NA	NA	NA	NA
Q7L311	ARMCX2	Armadillo repeat-containing X-linked protein 2 OS=Homo sapiens OX=9606 GN=ARMCX2 PE=2 SV=1	32.5161	18.038	8	16	8	1	632	65.643	8.53	High	Master Protein	1.212	0	149.788	8	139.5	468	676.8	519.9	206.5	329	215.3	177.7	154.7	153.7	97.7	65.4866	31.4873	14	16	14	1	632	65.643	8.53	High	Master Protein	2.29	0	283.759	14	211	1640.7	1635	1055.4	426	327.9
Q9UH62	ARMCX3	Armadillo repeat-containing X-linked protein 3 OS=Homo sapiens OX=9606 GN=ARMCX3 PE=1 SV=1	38.1526	29.0237	9	15	9	1	379	42.474	8.37	High	Master Protein	2.981	0	293.906	9	134.5	436.5	573.9	554.8	274.6	367.2	241.3	168.5	153.3	188.1	226	72.4146	32.4538	10	20	10	1	379	42.474	8.37	High	Master Protein	6.943	0	477.729	10	225.2	2180.9	2222.1	1497.9	744.5	565.4
Q6P1M9	ARMCX5	Armadillo repeat-containing X-linked protein 5 OS=Homo sapiens OX=9606 GN=ARMCX5 PE=1 SV=1	13.6054	9.49821	5	5	4	1	558	62.307	8.73	High	Master Protein	0.365	0	80.7	5	77.7	57.5	74.7	96.2	87.3	190.6	160.2	136.4	109	87.1	92.7	33.5225	22.7599	12	13	12	1	558	62.307	8.73	High	Master Protein	1.246	0	137.72	12	118.3	96.1	94.7	110.9	120.5	177.9
Q6PIY5	ARMH1	Armadillo-like helical domain containing protein 1 OS=Homo sapiens OX=9606 GN=ARMH1 PE=2 SV=2	NA	NA	NA	NA	NA	NA	NA	NA	NA	NA	NA	NA	NA	NA	NA	NA	NA	NA	NA	NA	NA	NA	NA	NA	NA	NA	NA	NA	NA	NA	NA	NA	NA	NA	NA	NA	NA	NA	NA	NA	NA	NA	NA	NA	NA	NA	NA
Q5T2E6	ARMH3	Armadillo-like helical domain-containing protein 3 OS=Homo sapiens OX=9606 GN=ARMH3 PE=1 SV=1	47.8687	17.852	11	17	11	1	689	78.659	6.6	High	Master Protein	1.637	0	268.392	11	165.8	217.6	323.4	476.6	358.2	561.2	388	295.2	326.1	315.2	203.7	57.8568	21.4804	14	22	14	1	689	78.659	6.6	High	Master Protein	1.801	0	306.429	14	467.1	480	562.3	780.5	743.5	782.2
Q86TY3	ARMH4	Armadillo-like helical domain-containing protein 4 OS=Homo sapiens OX=9606 GN=ARMH4 PE=1 SV=1	NA	NA	NA	NA	NA	NA	NA	NA	NA	NA	NA	NA	NA	NA	NA	NA	NA	NA	NA	NA	NA	NA	NA	NA	NA	NA	NA	NA	NA	NA	NA	NA	NA	NA	NA	NA	NA	NA	NA	NA	NA	NA	NA	NA	NA	NA	NA
Q9H993	ARMT1	Protein-glutamate O-methyltransferase OS=Homo sapiens OX=9606 GN=ARMT1 PE=1 SV=1	34.4721	29.0249	11	16	11	1	441	51.14	5.76	High	Master Protein	2.675	0	236.281	11	83.3	136.7	179.5	307.3	213.7	286.6	200	241.8	273.4	182.1	1978.4	19.0377	15.4195	5	17	5	1	441	51.14	5.76	High	Master Protein	0.65	0	133.824	5	107.3	220.5	238.6	331.5	388	361.2
P27540	ARNT	Aryl hydrocarbon receptor nuclear translocator OS=Homo sapiens OX=9606 GN=ARNT PE=1 SV=1	9.03808	6.33714	3	4	3	1	789	86.582	6.54	High	Master Protein	0.274	0	0	3	34.4	13.3	15.2	18	23.2	29.6	25	19.6	27.7	36.2	26.5	40.5494	22.8137	11	14	11	1	789	86.582	6.54	High	Master Protein	1.198	0	136.506	11	647	243.7	230.3	223.7	235.1	261.5
Q9HBZ2	ARNT2	Aryl hydrocarbon receptor nuclear translocator 2 OS=Homo sapiens OX=9606 GN=ARNT2 PE=1 SV=2	NA	NA	NA	NA	NA	NA	NA	NA	NA	NA	NA	NA	NA	NA	NA	NA	NA	NA	NA	NA	NA	NA	NA	NA	NA	NA	NA	NA	NA	NA	NA	NA	NA	NA	NA	NA	NA	NA	NA	NA	NA	NA	NA	NA	NA	NA	NA
Q8WYA1	ARNTL2	Aryl hydrocarbon receptor nuclear translocator-like protein 2 OS=Homo sapiens OX=9606 GN=ARNTL2 PE=1 SV=2	NA	NA	NA	NA	NA	NA	NA	NA	NA	NA	NA	NA	NA	NA	NA	NA	NA	NA	NA	NA	NA	NA	NA	NA	NA	NA	1.3513	3.93082	2	2	1	1	636	70.842	7.37	Low	Master Protein	0.145	0	0	2	NA	NA	NA	NA	NA	NA
Q92747	ARPC1A	Actin-related protein 2/3 complex subunit 1A OS=Homo sapiens OX=9606 GN=ARPC1A PE=2 SV=2	129.277	59.7297	18	50	17	1	370	41.543	8.18	High	Master Protein	33.807	2	700.849	18	1507.8	1020.5	1270.1	2058	2320.9	5579.5	4267.7	3199.8	2553.5	1992.9	729.3	132.319	61.8919	19	53	18	1	370	41.543	8.18	High	Master Protein	37.312	2	462.944	19	1457.3	1286.6	1399.9	1677.6	1976.2	2581.1
O15143	ARPC1B	Actin-related protein 2/3 complex subunit 1B OS=Homo sapiens OX=9606 GN=ARPC1B PE=1 SV=3	109.536	49.1935	16	43	14	1	372	40.923	8.35	High	Master Protein	36.927	1	711.877	16	1144.5	789.7	1009.1	1539.5	1587.2	4146.1	3191	2390.1	2012.6	1496.9	589.6	115.455	45.1613	14	41	12	1	372	40.923	8.35	High	Master Protein	22.357	1	587.184	14	1589.3	1371.6	1401.5	1615.5	1926.7	2445.4
O15144	ARPC2	Actin-related protein 2/3 complex subunit 2 OS=Homo sapiens OX=9606 GN=ARPC2 PE=1 SV=1	114.738	53.6667	18	67	18	1	300	34.311	7.36	High	Master Protein	53.844	0	1017.22	18	1275.9	1007.3	1214.3	2080.3	2229.5	5320.8	4212.8	3116.6	2681	2177.8	778.5	119.6	57	17	49	17	1	300	34.311	7.36	High	Master Protein	32.246	0	877.993	17	2125.5	1662.6	1831.8	2280.3	2713	3347.8
O15145	ARPC3	Actin-related protein 2/3 complex subunit 3 OS=Homo sapiens OX=9606 GN=ARPC3 PE=1 SV=3	25.8876	35.9551	7	19	7	1	178	20.533	8.59	High	Master Protein	9	0	181.426	7	574.6	332.7	430.5	811.5	937.8	2334.4	1877.2	1431.4	1162.8	859.9	249.5	33.1495	47.191	9	19	9	1	178	20.533	8.59	High	Master Protein	16.783	0	127.279	9	720.8	458.2	530.7	594.2	740	1004
P59998	ARPC4	Actin-related protein 2/3 complex subunit 4 OS=Homo sapiens OX=9606 GN=ARPC4 PE=1 SV=3	49.8624	54.1667	10	24	10	1	168	19.654	8.43	High	Master Protein	23.245	0	406.306	10	335.4	349.7	413.3	777.6	807.2	2011.9	1603.4	1226.6	1160.2	809.9	221.9	55.7405	60.7143	12	35	12	1	168	19.654	8.43	High	Master Protein	23.245	0	401.54	12	1094.6	994.8	1010.2	1268.8	1473.9	1851.5
O15511	ARPC5	Actin-related protein 2/3 complex subunit 5 OS=Homo sapiens OX=9606 GN=ARPC5 PE=1 SV=3	130.431	79.4702	14	45	13	1	151	16.31	5.67	High	Master Protein	680.292	2	1208.76	14	863.3	624.1	822.5	1278.4	1321.3	3231.3	2561.2	1869.9	1597.3	1193.1	570.8	103.854	79.4702	14	36	13	1	151	16.31	5.67	High	Master Protein	382.119	2	568.413	14	1450.1	1021.3	1083.1	1356.8	1541	2019.4
Q9BPX5	ARPC5L	Actin-related protein 2/3 complex subunit 5-like protein OS=Homo sapiens OX=9606 GN=ARPC5L PE=1 SV=1	47.9165	50.9804	7	14	6	1	153	16.931	6.6	High	Master Protein	7.254	0	420.4	7	90.8	87.8	97	156.1	161.7	320.6	253.4	195.9	179	179.5	82.3	61.0395	75.817	10	28	9	1	153	16.931	6.6	High	Master Protein	37.312	0	538.502	10	731	592.5	628.3	842.9	963.1	1230.9
Q7Z6K5	ARPIN	Arpin OS=Homo sapiens OX=9606 GN=ARPIN PE=1 SV=1	19.5556	27.8761	7	7	7	1	226	24.927	5.83	High	Master Protein	1.512	0	132.51	7	55	71.5	72.6	130.5	120.3	192.7	138.4	140.4	141.4	184.7	458.1	34.4992	37.1681	9	10	9	1	226	24.927	5.83	High	Master Protein	3.642	0	182.11	9	179.3	298.8	316.3	447.7	512.4	540.6
P56211	ARPP19	cAMP-regulated phosphoprotein 19 OS=Homo sapiens OX=9606 GN=ARPP19 PE=1 SV=2	34.7084	57.1429	7	14	6	1	112	12.315	9.09	High	Master Protein	36.276	0	269.807	7	588.1	177.6	245.3	343.6	294.1	565.3	459.2	384.8	385.7	298.5	577.7	39.4806	70.5357	8	22	7	1	112	12.315	9.09	High	Master Protein	50.795	0	274.666	8	1207.8	453.6	461.4	499	541.1	595.7
Q9UBL0	ARPP21	cAMP-regulated phosphoprotein 21 OS=Homo sapiens OX=9606 GN=ARPP21 PE=1 SV=2	NA	NA	NA	NA	NA	NA	NA	NA	NA	NA	NA	NA	NA	NA	NA	NA	NA	NA	NA	NA	NA	NA	NA	NA	NA	NA	NA	NA	NA	NA	NA	NA	NA	NA	NA	NA	NA	NA	NA	NA	NA	NA	NA	NA	NA	NA	NA
P36575	ARR3	Arrestin-C OS=Homo sapiens OX=9606 GN=ARR3 PE=1 SV=2	NA	NA	NA	NA	NA	NA	NA	NA	NA	NA	NA	NA	NA	NA	NA	NA	NA	NA	NA	NA	NA	NA	NA	NA	NA	NA	NA	NA	NA	NA	NA	NA	NA	NA	NA	NA	NA	NA	NA	NA	NA	NA	NA	NA	NA	NA	NA
P49407	ARRB1	Beta-arrestin-1 OS=Homo sapiens OX=9606 GN=ARRB1 PE=1 SV=2	4.1303	2.15311	1	1	1	1	418	47.036	6.2	Low	Master Protein	0.11	0	61.83	1	55.5	29.9	28.4	46.9	47.4	99	73.2	63.6	82.6	93.3	103.3	10.1667	10.7656	4	4	3	1	418	47.036	6.2	High	Master Protein	0.52	0	47.2998	4	51.3	37.2	41.8	49.9	48.5	54.9
P32121	ARRB2	Beta-arrestin-2 OS=Homo sapiens OX=9606 GN=ARRB2 PE=1 SV=2	65.351	42.7873	13	21	13	1	409	46.077	7.69	High	Master Protein	6.197	0	511.55	13	366.1	355.7	396.3	493.1	473	843.3	680	559.2	542.9	700.5	448.8	59.3885	34.9633	13	17	12	1	409	46.077	7.69	High	Master Protein	4.179	1	209.106	13	551.9	549.4	591.6	662.9	671	695.2
Q8N5I2	ARRDC1	Arrestin domain-containing protein 1 OS=Homo sapiens OX=9606 GN=ARRDC1 PE=1 SV=1	43.8776	23.0947	8	14	8	1	433	45.953	7.02	High	Master Protein	4.412	0	258.62	8	127.4	145.4	179.4	302.6	298.6	489.9	315.7	186.4	231	154.9	89.6	30.6722	18.2448	6	7	6	1	433	45.953	7.02	High	Master Protein	1.929	0	182.741	6	181.4	188.6	242.7	335.7	447	535.1
Q8TBH0	ARRDC2	Arrestin domain-containing protein 2 OS=Homo sapiens OX=9606 GN=ARRDC2 PE=1 SV=2	NA	NA	NA	NA	NA	NA	NA	NA	NA	NA	NA	NA	NA	NA	NA	NA	NA	NA	NA	NA	NA	NA	NA	NA	NA	NA	NA	NA	NA	NA	NA	NA	NA	NA	NA	NA	NA	NA	NA	NA	NA	NA	NA	NA	NA	NA	NA
Q8NCT1	ARRDC4	Arrestin domain-containing protein 4 OS=Homo sapiens OX=9606 GN=ARRDC4 PE=1 SV=3	NA	NA	NA	NA	NA	NA	NA	NA	NA	NA	NA	NA	NA	NA	NA	NA	NA	NA	NA	NA	NA	NA	NA	NA	NA	NA	NA	NA	NA	NA	NA	NA	NA	NA	NA	NA	NA	NA	NA	NA	NA	NA	NA	NA	NA	NA	NA
P15289	ARSA	Arylsulfatase A OS=Homo sapiens OX=9606 GN=ARSA PE=1 SV=3	58.2763	26.6272	11	17	10	1	507	53.554	6.07	High	Master Protein	4.995	1	460.309	11	135.6	169.2	319.7	797	724.9	667	283.3	141.9	117.9	120.3	140.8	70.3226	26.6272	11	18	10	1	507	53.554	6.07	High	Master Protein	4.995	1	477.509	11	122.8	404.7	676.9	1190.6	1498	1067.9
P15848	ARSB	Arylsulfatase B OS=Homo sapiens OX=9606 GN=ARSB PE=1 SV=1	33.5005	15.9475	7	10	7	1	533	59.649	8.21	High	Master Protein	1.212	0	187.858	7	60	96.5	186.1	460.8	399.1	412.6	176.4	87.4	78.2	84.3	60.8	57.1986	27.3921	13	18	13	1	533	59.649	8.21	High	Master Protein	2.562	0	299.153	13	267.2	600	920.5	1488	1823.6	1304.8
P51689	ARSD	Arylsulfatase D OS=Homo sapiens OX=9606 GN=ARSD PE=1 SV=2	0.492549	4.04722	1	1	1	1	593	64.818	7.23	Low	Master Protein	0.072	0	0	1	NA	NA	NA	NA	NA	NA	NA	NA	NA	NA	NA	NA	NA	NA	NA	NA	NA	NA	NA	NA	NA	NA	NA	NA	NA	NA	NA	NA	NA	NA	NA	NA
Q96EG1	ARSG	Arylsulfatase G OS=Homo sapiens OX=9606 GN=ARSG PE=1 SV=1	NA	NA	NA	NA	NA	NA	NA	NA	NA	NA	NA	NA	NA	NA	NA	NA	NA	NA	NA	NA	NA	NA	NA	NA	NA	NA	NA	NA	NA	NA	NA	NA	NA	NA	NA	NA	NA	NA	NA	NA	NA	NA	NA	NA	NA	NA	NA
Q5FYA8	ARSH	Arylsulfatase H OS=Homo sapiens OX=9606 GN=ARSH PE=2 SV=1	NA	NA	NA	NA	NA	NA	NA	NA	NA	NA	NA	NA	NA	NA	NA	NA	NA	NA	NA	NA	NA	NA	NA	NA	NA	NA	0.582362	1.24555	1	1	1	1	562	63.484	8.18	Low	Master Protein	0.07	0	0	1	NA	NA	NA	NA	NA	NA
Q5FYB1	ARSI	Arylsulfatase I OS=Homo sapiens OX=9606 GN=ARSI PE=1 SV=1	0.825359	5.27241	1	10	1	1	569	63.99	8.62	Low	Master Protein	0.11	0	0	1	NA	NA	NA	3.6	2.1	12.6	8.3	13.8	16.8	9.6	11.5	NA	NA	NA	NA	NA	NA	NA	NA	NA	NA	NA	NA	NA	NA	NA	NA	NA	NA	NA	NA	NA
Q5FYB0	ARSJ	Arylsulfatase J OS=Homo sapiens OX=9606 GN=ARSJ PE=2 SV=1	NA	NA	NA	NA	NA	NA	NA	NA	NA	NA	NA	NA	NA	NA	NA	NA	NA	NA	NA	NA	NA	NA	NA	NA	NA	NA	NA	NA	NA	NA	NA	NA	NA	NA	NA	NA	NA	NA	NA	NA	NA	NA	NA	NA	NA	NA	NA
Q6UWY0	ARSK	Arylsulfatase K OS=Homo sapiens OX=9606 GN=ARSK PE=1 SV=1	14.7619	10.2612	5	6	5	1	536	61.411	8.92	High	Master Protein	0.638	0	73.9	5	44.2	43.2	67.1	150.2	137.2	166.6	91.3	55.3	53.6	45.9	49.5	5.92262	7.08955	5	5	5	1	536	61.411	8.92	Medium	Master Protein	0.509	0	38.95	5	35.6	127.3	180.6	263.3	316.2	248.5
Q13508	ART3	Ecto-ADP-ribosyltransferase 3 OS=Homo sapiens OX=9606 GN=ART3 PE=1 SV=2	NA	NA	NA	NA	NA	NA	NA	NA	NA	NA	NA	NA	NA	NA	NA	NA	NA	NA	NA	NA	NA	NA	NA	NA	NA	NA	NA	NA	NA	NA	NA	NA	NA	NA	NA	NA	NA	NA	NA	NA	NA	NA	NA	NA	NA	NA	NA
Q9H2C2	ARV1	Protein ARV1 OS=Homo sapiens OX=9606 GN=ARV1 PE=1 SV=1	39.6636	31.7343	8	21	8	1	271	31.032	8.28	High	Master Protein	3.642	0	343.508	8	365.9	383.8	575.2	1136.8	1125.4	1444.5	765.2	292.4	168.8	115.2	132.6	45.7837	30.6273	7	12	7	1	271	31.032	8.28	High	Master Protein	2.594	0	298.22	7	318.6	403.3	564.4	903	1084.2	1039.7
O00192	ARVCF	Armadillo repeat protein deleted in velo-cardio-facial syndrome OS=Homo sapiens OX=9606 GN=ARVCF PE=1 SV=1	14.5757	8.73181	8	8	8	1	962	104.577	6.81	High	Master Protein	0.334	0	76.9503	8	27.9	74.4	61.1	98.4	77.7	121.6	81.6	50.1	49.5	31.7	59.4	83.4543	26.1954	21	25	21	1	962	104.577	6.81	High	Master Protein	1.683	0	405.484	21	210.2	835.2	824.6	1051.8	1085.1	987.9
Q9HBK9	AS3MT	Arsenite methyltransferase OS=Homo sapiens OX=9606 GN=AS3MT PE=1 SV=3	NA	NA	NA	NA	NA	NA	NA	NA	NA	NA	NA	NA	NA	NA	NA	NA	NA	NA	NA	NA	NA	NA	NA	NA	NA	NA	5.38598	6.93333	3	4	2	1	375	41.721	6.2	Medium	Master Protein	0.389	0	21.57	3	221.3	309.1	308.6	281.6	222.4	214
Q13510	ASAH1	Acid ceramidase OS=Homo sapiens OX=9606 GN=ASAH1 PE=1 SV=5	69.7241	34.4304	13	29	13	1	395	44.631	7.62	High	Master Protein	8.047	0	551.632	13	669.3	762.7	1527	3868	3550.2	3237.3	1312.5	570	444.3	522.5	413.7	85.0834	40.2532	14	28	14	1	395	44.631	7.62	High	Master Protein	8.047	0	555.436	14	480.1	1471.2	2492.2	4466.7	5685.9	3820.5
Q9NR71	ASAH2	Neutral ceramidase OS=Homo sapiens OX=9606 GN=ASAH2 PE=1 SV=2	NA	NA	NA	NA	NA	NA	NA	NA	NA	NA	NA	NA	NA	NA	NA	NA	NA	NA	NA	NA	NA	NA	NA	NA	NA	NA	NA	NA	NA	NA	NA	NA	NA	NA	NA	NA	NA	NA	NA	NA	NA	NA	NA	NA	NA	NA	NA
Q9ULH1	ASAP1	Arf-GAP with SH3 domain ANK repeat and PH domain-containing protein 1 OS=Homo sapiens OX=9606 GN=ASAP1 PE=1 SV=4	64.3229	16.9176	14	20	14	1	1129	125.42	7.31	High	Master Protein	0.951	0	376.154	14	273	242.5	256.9	395	372.2	687.1	494.4	371	355.9	256.7	175.7	74.596	21.1692	21	24	19	1	1129	125.42	7.31	High	Master Protein	1.349	2	315.713	21	621.5	1010.6	1077.5	1342.3	1422.6	1462.8
O43150	ASAP2	Arf-GAP with SH3 domain ANK repeat and PH domain-containing protein 2 OS=Homo sapiens OX=9606 GN=ASAP2 PE=1 SV=3	16.2347	6.16302	5	11	4	1	1006	111.581	6.68	High	Master Protein	0.264	0	100.554	5	23.9	37.3	44.6	59.9	68.8	127.8	91.3	63.3	59.8	37.9	29.8	25.7894	7.95229	8	13	6	1	1006	111.581	6.68	High	Master Protein	0.536	0	99.458	8	134.3	130.1	118.3	152.5	198.1	242.4
Q8TDY4	ASAP3	Arf-GAP with SH3 domain ANK repeat and PH domain-containing protein 3 OS=Homo sapiens OX=9606 GN=ASAP3 PE=1 SV=1	1.0857	2.21484	2	2	2	1	903	99.094	6.4	Low	Master Protein	0.108	0	16.01	2	37	42.3	54.4	94.6	91.6	214.6	151.9	107.2	90.6	56.6	33.9	8.60909	4.65116	4	5	4	1	903	99.094	6.4	Medium	Master Protein	0.292	0	32.2533	4	163.3	105.6	105.6	107.6	141	153.6
Q8WXH4	ASB11	Ankyrin repeat and SOCS box protein 11 OS=Homo sapiens OX=9606 GN=ASB11 PE=1 SV=1	NA	NA	NA	NA	NA	NA	NA	NA	NA	NA	NA	NA	NA	NA	NA	NA	NA	NA	NA	NA	NA	NA	NA	NA	NA	NA	NA	NA	NA	NA	NA	NA	NA	NA	NA	NA	NA	NA	NA	NA	NA	NA	NA	NA	NA	NA	NA
Q8WXK4	ASB12	Ankyrin repeat and SOCS box protein 12 OS=Homo sapiens OX=9606 GN=ASB12 PE=1 SV=2	NA	NA	NA	NA	NA	NA	NA	NA	NA	NA	NA	NA	NA	NA	NA	NA	NA	NA	NA	NA	NA	NA	NA	NA	NA	NA	NA	NA	NA	NA	NA	NA	NA	NA	NA	NA	NA	NA	NA	NA	NA	NA	NA	NA	NA	NA	NA
Q8WXK3	ASB13	Ankyrin repeat and SOCS box protein 13 OS=Homo sapiens OX=9606 GN=ASB13 PE=1 SV=2	NA	NA	NA	NA	NA	NA	NA	NA	NA	NA	NA	NA	NA	NA	NA	NA	NA	NA	NA	NA	NA	NA	NA	NA	NA	NA	1.63134	3.23741	1	1	1	1	278	29.988	6.81	Low	Master Protein	0.145	0	0	1	NA	NA	NA	NA	NA	NA
A6NK59	ASB14	Ankyrin repeat and SOCS box protein 14 OS=Homo sapiens OX=9606 GN=ASB14 PE=2 SV=2	NA	NA	NA	NA	NA	NA	NA	NA	NA	NA	NA	NA	NA	NA	NA	NA	NA	NA	NA	NA	NA	NA	NA	NA	NA	NA	NA	NA	NA	NA	NA	NA	NA	NA	NA	NA	NA	NA	NA	NA	NA	NA	NA	NA	NA	NA	NA
Q8WXK1	ASB15	Ankyrin repeat and SOCS box protein 15 OS=Homo sapiens OX=9606 GN=ASB15 PE=2 SV=3	NA	NA	NA	NA	NA	NA	NA	NA	NA	NA	NA	NA	NA	NA	NA	NA	NA	NA	NA	NA	NA	NA	NA	NA	NA	NA	NA	NA	NA	NA	NA	NA	NA	NA	NA	NA	NA	NA	NA	NA	NA	NA	NA	NA	NA	NA	NA
Q96NS5	ASB16	Ankyrin repeat and SOCS box protein 16 OS=Homo sapiens OX=9606 GN=ASB16 PE=1 SV=2	1.34438	1.766	1	3	1	1	453	49.605	8.03	Low	Master Protein	0.202	0	0	1	25.8	23.4	34.3	66.3	76.9	107.8	75.9	42.1	42.2	33.9	77.3	NA	NA	NA	NA	NA	NA	NA	NA	NA	NA	NA	NA	NA	NA	NA	NA	NA	NA	NA	NA	NA
Q96Q27	ASB2	Ankyrin repeat and SOCS box protein 2 OS=Homo sapiens OX=9606 GN=ASB2 PE=1 SV=1	NA	NA	NA	NA	NA	NA	NA	NA	NA	NA	NA	NA	NA	NA	NA	NA	NA	NA	NA	NA	NA	NA	NA	NA	NA	NA	NA	NA	NA	NA	NA	NA	NA	NA	NA	NA	NA	NA	NA	NA	NA	NA	NA	NA	NA	NA	NA
Q9Y575	ASB3	Ankyrin repeat and SOCS box protein 3 OS=Homo sapiens OX=9606 GN=ASB3 PE=1 SV=1	NA	NA	NA	NA	NA	NA	NA	NA	NA	NA	NA	NA	NA	NA	NA	NA	NA	NA	NA	NA	NA	NA	NA	NA	NA	NA	3.8372	5.21236	3	3	3	1	518	57.708	6.27	Low	Master Protein	0.35	0	24.31	3	70.5	37	33.4	37	51.9	64.4
Q9Y574	ASB4	Ankyrin repeat and SOCS box protein 4 OS=Homo sapiens OX=9606 GN=ASB4 PE=2 SV=1	0.541664	1.87793	1	1	1	1	426	48.163	7.64	Low	Master Protein	0.105	0	0	1	NA	NA	NA	NA	NA	NA	NA	NA	NA	NA	NA	NA	NA	NA	NA	NA	NA	NA	NA	NA	NA	NA	NA	NA	NA	NA	NA	NA	NA	NA	NA	NA
Q8WWX0	ASB5	Ankyrin repeat and SOCS box protein 5 OS=Homo sapiens OX=9606 GN=ASB5 PE=2 SV=1	NA	NA	NA	NA	NA	NA	NA	NA	NA	NA	NA	NA	NA	NA	NA	NA	NA	NA	NA	NA	NA	NA	NA	NA	NA	NA	0.552067	3.03951	1	1	1	1	329	36.318	6.81	Low	Master Protein	0.166	0	0	1	NA	NA	NA	NA	NA	NA
Q9NWX5	ASB6	Ankyrin repeat and SOCS box protein 6 OS=Homo sapiens OX=9606 GN=ASB6 PE=1 SV=1	7.7311	6.65083	3	3	3	1	421	47.106	6.01	Medium	Master Protein	0.28	0	53.9391	3	12.2	9.9	12	20.9	14.3	26.2	20.2	18.8	15.8	16.3	71.1	47.0359	35.867	11	15	11	1	421	47.106	6.01	High	Master Protein	1.913	0	226.075	11	92.4	147.3	153.2	203.5	227.3	248.4
Q9H672	ASB7	Ankyrin repeat and SOCS box protein 7 OS=Homo sapiens OX=9606 GN=ASB7 PE=1 SV=2	NA	NA	NA	NA	NA	NA	NA	NA	NA	NA	NA	NA	NA	NA	NA	NA	NA	NA	NA	NA	NA	NA	NA	NA	NA	NA	2.94107	4.08805	2	4	1	1	318	35.988	8.29	Low	Master Protein	0.369	0	0	2	17.9	13.7	15.8	17.8	16.5	21.3
Q9H765	ASB8	Ankyrin repeat and SOCS box protein 8 OS=Homo sapiens OX=9606 GN=ASB8 PE=2 SV=1	1.63312	9.375	3	5	2	1	288	31.622	5.83	Low	Master Protein	0.222	0	35.7	3	NA	NA	NA	NA	NA	NA	NA	NA	NA	NA	NA	NA	NA	NA	NA	NA	NA	NA	NA	NA	NA	NA	NA	NA	NA	NA	NA	NA	NA	NA	NA	NA
Q8N9N2	ASCC1	Activating signal cointegrator 1 complex subunit 1 OS=Homo sapiens OX=9606 GN=ASCC1 PE=1 SV=1	32.5303	23.5	9	11	9	1	400	45.481	5.54	High	Master Protein	2.162	0	165.92	9	75.4	104.1	115.6	208	189.1	403	283.6	243.8	329.7	617.5	104.5	39.772	22	10	16	9	1	400	45.481	5.54	High	Master Protein	3.329	1	148.991	10	267.2	665.9	713.3	797.9	827.1	918.7
Q9H1I8	ASCC2	Activating signal cointegrator 1 complex subunit 2 OS=Homo sapiens OX=9606 GN=ASCC2 PE=1 SV=3	75.877	26.4201	15	27	15	1	757	86.306	5.16	High	Master Protein	4.233	0	471.765	15	132.6	155.7	183.4	297.4	262.3	570	431.7	392.6	513.1	1045.5	251.1	90.5666	23.7781	16	33	15	1	757	86.306	5.16	High	Master Protein	3.87	1	347.32	16	259.6	518	602.5	738.8	809.6	909.5
Q8N3C0	ASCC3	Activating signal cointegrator 1 complex subunit 3 OS=Homo sapiens OX=9606 GN=ASCC3 PE=1 SV=3	356.172	35.9673	67	117	66	1	2202	251.301	7.09	High	Master Protein	4.77	0	1998.48	67	1200.4	1369.2	1672.8	2575.1	2423.7	5128.7	3937.5	3356.5	4725.5	8707.7	1404.6	414.779	42.2797	84	149	83	1	2202	251.301	7.09	High	Master Protein	6.215	0	2170.68	84	2257.5	3892.7	4416.7	5453.7	6093.7	7080.1
P50553	ASCL1	Achaete-scute homolog 1 OS=Homo sapiens OX=9606 GN=ASCL1 PE=1 SV=2	NA	NA	NA	NA	NA	NA	NA	NA	NA	NA	NA	NA	NA	NA	NA	NA	NA	NA	NA	NA	NA	NA	NA	NA	NA	NA	NA	NA	NA	NA	NA	NA	NA	NA	NA	NA	NA	NA	NA	NA	NA	NA	NA	NA	NA	NA	NA
L0R819	ASDURF	ASNSD1 upstream open reading frame protein OS=Homo sapiens OX=9606 GN=ASDURF PE=1 SV=1	32.6445	69.7917	7	15	6	1	96	11.243	8.88	High	Master Protein	36.276	0	152.656	7	116	91.6	126.3	224.9	271.2	858.8	770	568.3	481.9	279.9	158.4	23.5902	58.3333	5	8	5	1	96	11.243	8.88	High	Master Protein	12.895	0	117.99	5	161.3	248.1	328.1	385.7	476.1	717
Q9Y294	ASF1A	Histone chaperone ASF1A OS=Homo sapiens OX=9606 GN=ASF1A PE=1 SV=1	32.832	48.0392	6	7	5	1	204	22.954	4.41	High	Master Protein	4.012	1	286.693	6	176.3	127.1	147.9	271.7	280.7	656	555.2	465	386	312.5	729.7	40.8076	48.0392	6	9	5	1	204	22.954	4.41	High	Master Protein	5.31	0	248.586	6	143.6	174.9	186.9	204.6	191.6	225.7
Q9NVP2	ASF1B	Histone chaperone ASF1B OS=Homo sapiens OX=9606 GN=ASF1B PE=1 SV=1	12.632	22.7723	3	3	2	1	202	22.419	4.56	High	Master Protein	0.995	0	120.78	3	33.2	32.4	36.2	54.8	65.6	159.5	136.2	116.2	88.4	76.6	37.8	27.3956	47.5248	6	7	5	1	202	22.419	4.56	High	Master Protein	4.012	1	105.15	6	69.2	150.4	145.5	186	180.2	281.8
Q9NR48	ASH1L	Histone-lysine N-methyltransferase ASH1L OS=Homo sapiens OX=9606 GN=ASH1L PE=1 SV=2	0.857411	0.404176	2	2	2	1	2969	332.582	9.39	Low	Master Protein	0.014	0	14.74	2	5.2	6.1	12.5	18.5	18.4	33.7	19.4	10.4	9.7	5.6	NA	7.33268	2.32401	6	6	6	1	2969	332.582	9.39	Medium	Master Protein	0.088	0	26.02	6	165.5	41.6	45.4	39.6	35	41.2
Q9UBL3	ASH2L	Set1/Ash2 histone methyltransferase complex subunit ASH2 OS=Homo sapiens OX=9606 GN=ASH2L PE=1 SV=1	83.2897	32.3248	18	29	18	1	628	68.679	5.69	High	Master Protein	3.948	0	641.332	18	2135.3	258	319.5	379.3	335.8	741.9	574	501.6	532.4	485.7	524.2	90.9754	32.3248	19	34	19	1	628	68.679	5.69	High	Master Protein	3.642	0	626.922	19	5389.6	1124.5	1037.8	867.8	745.5	787.4
P78348	ASIC1	Acid-sensing ion channel 1 OS=Homo sapiens OX=9606 GN=ASIC1 PE=1 SV=3	18.5934	13.0682	6	8	6	1	528	59.87	5.73	High	Master Protein	0.887	0	118.394	6	122.6	148.4	164.4	244.9	232.3	368.5	259.4	157.8	146.3	116	120.7	47.7315	24.4318	11	13	11	1	528	59.87	5.73	High	Master Protein	1.807	0	245.562	11	171.3	390.4	463.4	645.4	751	738.1
Q96FT7	ASIC4	Acid-sensing ion channel 4 OS=Homo sapiens OX=9606 GN=ASIC4 PE=1 SV=2	NA	NA	NA	NA	NA	NA	NA	NA	NA	NA	NA	NA	NA	NA	NA	NA	NA	NA	NA	NA	NA	NA	NA	NA	NA	NA	NA	NA	NA	NA	NA	NA	NA	NA	NA	NA	NA	NA	NA	NA	NA	NA	NA	NA	NA	NA	NA
Q9NY37	ASIC5	Acid-sensing ion channel 5 OS=Homo sapiens OX=9606 GN=ASIC5 PE=1 SV=1	NA	NA	NA	NA	NA	NA	NA	NA	NA	NA	NA	NA	NA	NA	NA	NA	NA	NA	NA	NA	NA	NA	NA	NA	NA	NA	NA	NA	NA	NA	NA	NA	NA	NA	NA	NA	NA	NA	NA	NA	NA	NA	NA	NA	NA	NA	NA
P04424	ASL	Argininosuccinate lyase OS=Homo sapiens OX=9606 GN=ASL PE=1 SV=4	9.93718	7.75862	3	3	3	1	464	51.625	6.48	High	Master Protein	0.292	0	53.3833	3	22.5	29.1	34.2	65.2	49.5	70.7	54.5	48.9	53	104.9	162.2	8.9847	6.68103	3	3	3	1	464	51.625	6.48	Medium	Master Protein	0.292	0	55.53	3	24.9	44.6	49.6	56.6	56.4	42.7
P46597	ASMT	Acetylserotonin O-methyltransferase OS=Homo sapiens OX=9606 GN=ASMT PE=1 SV=1	NA	NA	NA	NA	NA	NA	NA	NA	NA	NA	NA	NA	NA	NA	NA	NA	NA	NA	NA	NA	NA	NA	NA	NA	NA	NA	NA	NA	NA	NA	NA	NA	NA	NA	NA	NA	NA	NA	NA	NA	NA	NA	NA	NA	NA	NA	NA
O95671	ASMTL	Probable bifunctional dTTP/UTP pyrophosphatase/methyltransferase protein OS=Homo sapiens OX=9606 GN=ASMTL PE=1 SV=3	6.29888	4.02576	2	2	2	1	621	68.813	6.07	Medium	Master Protein	0.145	0	76.08	2	20.3	32.6	29.6	56.6	53.5	89.1	67.1	48.3	51.5	46.1	129.9	13.1032	7.8905	5	5	5	1	621	68.813	6.07	High	Master Protein	0.403	0	63.3133	5	95.9	377.1	402	377.1	359.3	312.8
O43681	ASNA1	ATPase ASNA1 OS=Homo sapiens OX=9606 GN=ASNA1 PE=1 SV=2	108.267	52.0115	11	31	11	1	348	38.767	4.91	High	Master Protein	21.539	0	881.203	11	158.1	369.3	539.8	999.7	1022.3	1709.4	935.7	498.4	403.2	498.9	1049.7	67.596	41.3793	10	22	10	1	348	38.767	4.91	High	Master Protein	9	0	332.473	10	204.3	408	505.1	714.2	881.1	1006
P08243	ASNS	Asparagine synthetase [glutamine-hydrolyzing] OS=Homo sapiens OX=9606 GN=ASNS PE=1 SV=4	181.935	54.3672	25	72	25	1	561	64.329	6.86	High	Master Protein	20.102	0	1593.72	25	648	974.1	1259.4	2215.8	1752	2542.1	1700.5	1851.7	2051.8	2719.6	11804.4	258.593	63.1016	29	97	29	1	561	64.329	6.86	High	Master Protein	38.318	0	1941.15	29	2680.3	2371	2476.9	3228.8	3577	4357.4
Q9NWL6	ASNSD1	Asparagine synthetase domain-containing protein 1 OS=Homo sapiens OX=9606 GN=ASNSD1 PE=2 SV=2	4.98023	6.84292	3	3	3	1	643	72.034	6.83	Medium	Master Protein	0.205	0	48.48	3	25.8	27.3	32	39	26.6	57.1	41.2	29.3	29.4	31.8	65	4.74264	2.79938	2	2	2	1	643	72.034	6.83	Low	Master Protein	0.133	0	19.52	2	NA	NA	NA	NA	NA	NA
Q86U10	ASPG	60 kDa lysophospholipase OS=Homo sapiens OX=9606 GN=ASPG PE=2 SV=3	1.32753	2.6178	1	1	1	1	573	60.844	5.69	Low	Master Protein	0.101	0	0	1	NA	NA	NA	NA	NA	NA	NA	NA	NA	NA	NA	NA	NA	NA	NA	NA	NA	NA	NA	NA	NA	NA	NA	NA	NA	NA	NA	NA	NA	NA	NA	NA
Q12797	ASPH	Aspartyl/asparaginyl beta-hydroxylase OS=Homo sapiens OX=9606 GN=ASPH PE=1 SV=3	175.744	43.2718	27	74	27	1	758	85.809	5.01	High	Master Protein	16.252	0	1399.11	27	1512.7	1628.2	2480.8	4623	4406.9	5774.6	2969.9	1257.1	909.6	858.3	811.5	220.982	45.9103	31	82	31	1	758	85.809	5.01	High	Master Protein	23.816	0	1214.23	31	2312.4	3106.2	4350.1	6892.7	8820.2	7919.4
Q6ICH7	ASPHD2	Aspartate beta-hydroxylase domain-containing protein 2 OS=Homo sapiens OX=9606 GN=ASPHD2 PE=2 SV=1	4.65811	5.14905	2	2	2	1	369	41.671	7.5	Medium	Master Protein	0.245	0	14.54	2	18	39	56.2	79.4	72	101.1	55.2	25.2	20.3	12.8	14.1	10.845	12.4661	4	4	4	1	369	41.671	7.5	High	Master Protein	0.551	0	73.1067	4	102.1	26.8	42.8	71.2	50.7	56.7
Q8IZT6	ASPM	Abnormal spindle-like microcephaly-associated protein OS=Homo sapiens OX=9606 GN=ASPM PE=1 SV=2	86.4955	10.21	37	43	36	1	3477	409.54	10.45	High	Master Protein	0.496	1	387.294	37	937.2	525.1	666.9	1059.8	1106.5	2750.8	2203.5	1623.1	1283.8	804.3	617.5	140.161	13.5462	51	59	49	1	3477	409.54	10.45	High	Master Protein	0.746	1	602.848	51	2129.4	1274.3	1378.6	1575	1928.8	2582.8
Q9BXN1	ASPN	Asporin OS=Homo sapiens OX=9606 GN=ASPN PE=1 SV=2	NA	NA	NA	NA	NA	NA	NA	NA	NA	NA	NA	NA	NA	NA	NA	NA	NA	NA	NA	NA	NA	NA	NA	NA	NA	NA	2.18707	8.15789	2	4	2	1	380	43.389	7.08	Low	Master Protein	0.233	0	0	2	7.5	95.4	113.5	90.9	84.4	70.4
Q53RT3	ASPRV1	Retroviral-like aspartic protease 1 OS=Homo sapiens OX=9606 GN=ASPRV1 PE=1 SV=1	NA	NA	NA	NA	NA	NA	NA	NA	NA	NA	NA	NA	NA	NA	NA	NA	NA	NA	NA	NA	NA	NA	NA	NA	NA	NA	NA	NA	NA	NA	NA	NA	NA	NA	NA	NA	NA	NA	NA	NA	NA	NA	NA	NA	NA	NA	NA
Q9BZE9	ASPSCR1	Tether containing UBX domain for GLUT4 OS=Homo sapiens OX=9606 GN=ASPSCR1 PE=1 SV=1	70.282	40.5063	15	20	15	1	553	60.146	6.64	High	Master Protein	3.52	0	430.057	15	114.8	81.9	106.9	174.6	155.4	299.4	229.3	196.4	209.9	461.4	374.7	81.1128	45.3888	19	23	19	1	553	60.146	6.64	High	Master Protein	4.736	0	382.254	19	198	407.5	405	382.1	358.3	360
Q7L266	ASRGL1	Isoaspartyl peptidase/L-asparaginase OS=Homo sapiens OX=9606 GN=ASRGL1 PE=1 SV=2	58.7587	48.0519	10	19	10	1	308	32.034	6.24	High	Master Protein	12.594	0	409.996	10	88.4	141.5	188.5	285.6	273.8	513.7	361.4	229.5	205	175.3	507.3	75.6385	49.026	11	16	11	1	308	32.034	6.24	High	Master Protein	10.659	0	411.284	11	168.2	271.3	292.7	384.6	529.3	852.7
P00966	ASS1	Argininosuccinate synthase OS=Homo sapiens OX=9606 GN=ASS1 PE=1 SV=2	49.7301	30.8252	13	20	13	1	412	46.501	8.02	High	Master Protein	3.924	0	349.572	13	515.8	356.9	445.4	701.5	709.8	1130.6	930.3	657.3	672.6	1621.9	1839.6	95.431	38.5922	17	36	17	1	412	46.501	8.02	High	Master Protein	12.043	0	591.769	17	2411.4	1632.5	1724.7	2064.4	2471.7	3371.3
Q2TB18	ASTE1	Protein asteroid homolog 1 OS=Homo sapiens OX=9606 GN=ASTE1 PE=1 SV=1	16.9384	7.8056	5	6	5	1	679	77.044	8.06	High	Master Protein	0.413	0	102.23	5	35.4	71.6	85.7	108.2	98.2	236.8	189.1	138.3	216.8	195.3	28.5	21.4099	10.0147	7	8	7	1	679	77.044	8.06	High	Master Protein	0.585	0	160.74	7	123	165.6	206.2	263.2	284.4	383.2
O14525	ASTN1	Astrotactin-1 OS=Homo sapiens OX=9606 GN=ASTN1 PE=2 SV=3	0.40749	0.460829	1	1	1	1	1302	144.82	5.24	Low	Master Protein	0.037	0	0	1	NA	NA	NA	NA	NA	NA	NA	NA	NA	NA	NA	11.6161	7.29647	6	6	6	1	1302	144.82	5.24	High	Master Protein	0.245	0	27.5167	6	7.8	9.6	12.9	15	25.7	25.7
O75129	ASTN2	Astrotactin-2 OS=Homo sapiens OX=9606 GN=ASTN2 PE=1 SV=2	NA	NA	NA	NA	NA	NA	NA	NA	NA	NA	NA	NA	NA	NA	NA	NA	NA	NA	NA	NA	NA	NA	NA	NA	NA	NA	NA	NA	NA	NA	NA	NA	NA	NA	NA	NA	NA	NA	NA	NA	NA	NA	NA	NA	NA	NA	NA
Q8IXJ9	ASXL1	Putative Polycomb group protein ASXL1 OS=Homo sapiens OX=9606 GN=ASXL1 PE=1 SV=4	1.25872	1.36275	2	3	2	1	1541	165.329	6.21	Low	Master Protein	0.053	0	0	2	NA	NA	NA	NA	NA	NA	NA	NA	NA	NA	NA	18.6231	6.68397	6	7	6	1	1541	165.329	6.21	High	Master Protein	0.168	0	85.67	6	20.2	9.6	11.7	10	9.4	15
Q76L83	ASXL2	Putative Polycomb group protein ASXL2 OS=Homo sapiens OX=9606 GN=ASXL2 PE=1 SV=1	4.81559	1.25436	2	2	2	1	1435	153.725	8.81	Medium	Master Protein	0.06	0	30.37	2	26.8	6	8.8	16	17.5	32	26.7	23.8	20.1	15.7	15.8	11.9984	3.48432	4	5	4	1	1435	153.725	8.81	High	Master Protein	0.157	0	39.01	4	123.9	26.4	29	31.2	25.7	31.6
Q9C0F0	ASXL3	Putative Polycomb group protein ASXL3 OS=Homo sapiens OX=9606 GN=ASXL3 PE=2 SV=3	NA	NA	NA	NA	NA	NA	NA	NA	NA	NA	NA	NA	NA	NA	NA	NA	NA	NA	NA	NA	NA	NA	NA	NA	NA	NA	NA	NA	NA	NA	NA	NA	NA	NA	NA	NA	NA	NA	NA	NA	NA	NA	NA	NA	NA	NA	NA
Q8WWH4	ASZ1	Ankyrin repeat SAM and basic leucine zipper domain-containing protein 1 OS=Homo sapiens OX=9606 GN=ASZ1 PE=2 SV=1	NA	NA	NA	NA	NA	NA	NA	NA	NA	NA	NA	NA	NA	NA	NA	NA	NA	NA	NA	NA	NA	NA	NA	NA	NA	NA	1.71549	2.52632	2	3	1	1	475	53.425	5.87	Low	Master Protein	0.179	0	24.27	2	217.9	51	64.1	66.5	73.3	121.4
Q8NBU5	ATAD1	ATPase family AAA domain-containing protein 1 OS=Homo sapiens OX=9606 GN=ATAD1 PE=1 SV=1	104.135	46.2604	15	59	15	1	361	40.718	6.9	High	Master Protein	32.405	0	986.961	15	527.4	2816.1	3903.2	3228.5	1386.6	1504	849.2	485.8	387	377.8	377.4	132.58	50.9695	17	59	17	1	361	40.718	6.9	High	Master Protein	50.795	0	781.436	17	712.3	7542	7536.6	4866	2613.3	1820.3
Q6PL18	ATAD2	ATPase family AAA domain-containing protein 2 OS=Homo sapiens OX=9606 GN=ATAD2 PE=1 SV=1	18.7358	6.40288	9	9	9	1	1390	158.456	6.32	High	Master Protein	0.318	0	93.26	9	203.5	129.7	117.8	112.4	91.4	150	117.1	70	54.4	71.1	33.4	147.342	27.7698	34	42	30	1	1390	158.456	6.32	High	Master Protein	2.211	2	667.529	34	7149.8	1533.9	1471.2	1195	1036.1	945.8
Q9ULI0	ATAD2B	ATPase family AAA domain-containing protein 2B OS=Homo sapiens OX=9606 GN=ATAD2B PE=1 SV=3	NA	NA	NA	NA	NA	NA	NA	NA	NA	NA	NA	NA	NA	NA	NA	NA	NA	NA	NA	NA	NA	NA	NA	NA	NA	NA	36.6345	9.87654	15	15	11	1	1458	164.811	6.8	High	Master Protein	0.496	0	214.373	15	886.8	176.5	145.2	142.9	118.3	101.9
Q9NVI7	ATAD3A	ATPase family AAA domain-containing protein 3A OS=Homo sapiens OX=9606 GN=ATAD3A PE=1 SV=2	223.608	53.6278	32	95	12	1	634	71.325	8.98	High	Master Protein	21.675	0	2353.05	32	1097.6	4838.9	6640.1	4746.9	1387.9	1279.5	780.7	603.8	610.6	524.6	603.2	307.427	60.5678	41	141	16	1	634	71.325	8.98	High	Master Protein	65.408	28	2758.18	41	1816.5	24473.2	23108.4	13416.1	3854	1877.8
Q5T9A4	ATAD3B	ATPase family AAA domain-containing protein 3B OS=Homo sapiens OX=9606 GN=ATAD3B PE=1 SV=1	176.091	59.5679	34	73	14	1	648	72.527	9.2	High	Master Protein	13.424	20	1549.5	34	973.8	6530.9	8565.4	5875.5	1678.8	1560.4	996.5	733	739.8	951.5	703	246.498	57.716	37	122	13	1	648	72.527	9.2	High	Master Protein	30.623	0	2015.27	37	517.3	5105.8	4933.6	2909	987.7	488.9
Q96QE3	ATAD5	ATPase family AAA domain-containing protein 5 OS=Homo sapiens OX=9606 GN=ATAD5 PE=1 SV=4	7.41917	3.47072	6	6	6	1	1844	207.441	9.19	Medium	Master Protein	0.125	0	34.5767	6	189.6	53.7	69.8	87.2	87.9	156.1	113.6	99.5	127	196.9	60.8	120.345	20.4447	38	43	37	1	1844	207.441	9.19	High	Master Protein	1.331	0	489.538	38	7688.3	1358.9	1330.6	1067.6	964.3	889
Q5SQI0	ATAT1	Alpha-tubulin N-acetyltransferase 1 OS=Homo sapiens OX=9606 GN=ATAT1 PE=1 SV=1	22.8589	20.6651	7	9	7	1	421	46.781	9.95	High	Master Protein	1.089	0	127.556	7	86.4	66.2	88.5	169.3	176.7	323.3	236	181.1	163.7	131.3	97.9	33.5444	28.266	10	13	10	1	421	46.781	9.95	High	Master Protein	2.02	0	81.83	10	232.8	175.9	191	245.6	249	335.4
O95260	ATE1	Arginyl-tRNA--protein transferase 1 OS=Homo sapiens OX=9606 GN=ATE1 PE=1 SV=2	10.661	8.30116	3	4	3	1	518	59.052	7.93	High	Master Protein	0.374	0	50.55	3	15.2	18.5	22.7	38.4	33.4	52.2	32.4	26.4	35.4	34.6	155.6	13.6301	12.9344	5	6	5	1	518	59.052	7.93	High	Master Protein	0.487	0	80.64	5	78.5	69.8	74.9	95.5	93.6	105.6
P18846	ATF1	Cyclic AMP-dependent transcription factor ATF-1 OS=Homo sapiens OX=9606 GN=ATF1 PE=1 SV=2	13.895	22.8782	6	8	4	1	271	29.215	8.37	High	Master Protein	3.642	1	96.2322	6	2125.4	220.5	188.3	223.6	179.6	253.6	194.5	139.5	175.9	191.3	139.1	16.7415	21.0332	5	6	3	1	271	29.215	8.37	High	Master Protein	3.642	0	115.618	5	884.9	284.7	249.6	225.7	180.9	150.2
P15336	ATF2	Cyclic AMP-dependent transcription factor ATF-2 OS=Homo sapiens OX=9606 GN=ATF2 PE=1 SV=4	19.3153	13.0693	6	7	3	1	505	54.504	7.88	High	Master Protein	1.154	1	114.26	6	319.9	27.1	35.5	41.1	40.2	65.4	42.7	30.7	35.5	26.4	34.3	47.0956	25.7426	13	15	9	1	505	54.504	7.88	High	Master Protein	3.642	2	221.962	13	1842	424.8	401.1	404.3	353.7	351.7
P18847	ATF3	Cyclic AMP-dependent transcription factor ATF-3 OS=Homo sapiens OX=9606 GN=ATF3 PE=1 SV=2	1.72793	4.41989	1	1	1	1	181	20.563	8.54	Low	Master Protein	0.233	0	27.24	1	44.5	9.8	12.8	14.9	11.1	19.1	10.5	12.5	11	9.4	17.3	7.52536	17.6796	3	3	3	1	181	20.563	8.54	Medium	Master Protein	0.874	0	21.7	3	287.9	90.1	87.6	70.1	49.4	40.8
P18848	ATF4	Cyclic AMP-dependent transcription factor ATF-4 OS=Homo sapiens OX=9606 GN=ATF4 PE=1 SV=3	NA	NA	NA	NA	NA	NA	NA	NA	NA	NA	NA	NA	NA	NA	NA	NA	NA	NA	NA	NA	NA	NA	NA	NA	NA	NA	NA	NA	NA	NA	NA	NA	NA	NA	NA	NA	NA	NA	NA	NA	NA	NA	NA	NA	NA	NA	NA
P18850	ATF6	Cyclic AMP-dependent transcription factor ATF-6 alpha OS=Homo sapiens OX=9606 GN=ATF6 PE=1 SV=3	24.452	10.8955	7	9	7	1	670	74.538	8.22	High	Master Protein	0.911	0	147.881	7	65.3	67.7	111.1	176.2	176.5	263.6	175.1	110.2	96.8	89.6	54.5	66.4085	21.9403	11	21	11	1	670	74.538	8.22	High	Master Protein	2.398	0	338.948	11	227.2	384.2	554.6	893.1	1425.3	1144.7
Q99941	ATF6B	Cyclic AMP-dependent transcription factor ATF-6 beta OS=Homo sapiens OX=9606 GN=ATF6B PE=1 SV=2	30.7609	17.3542	7	9	7	1	703	76.661	6.27	High	Master Protein	0.874	0	139.62	7	103.5	181.5	248.5	301.3	244.1	354.7	208.3	114.7	90.7	89.9	164.8	56.5846	22.9018	11	14	11	1	703	76.661	6.27	High	Master Protein	1.477	0	282.369	11	169.3	230.6	261.9	408.6	502.6	518.5
P17544	ATF7	Cyclic AMP-dependent transcription factor ATF-7 OS=Homo sapiens OX=9606 GN=ATF7 PE=1 SV=2	26.171	13.7652	6	9	3	1	494	52.934	8.65	High	Master Protein	1.783	0	144.478	6	102.2	10.2	13.4	7.6	8.3	11.1	10.2	4.3	9.3	5.2	4.7	38.1724	27.3279	12	16	8	1	494	52.934	8.65	High	Master Protein	4.275	0	130.145	12	1138.5	483.2	446.1	308.4	168.1	134.1
Q6VMQ6	ATF7IP	Activating transcription factor 7-interacting protein 1 OS=Homo sapiens OX=9606 GN=ATF7IP PE=1 SV=3	38.3671	11.7323	13	18	13	1	1270	136.31	4.7	High	Master Protein	0.943	0	191.355	13	1829.3	239.9	297.7	369.8	339.8	694.4	611.6	503.8	657.9	548.4	419	113.894	26.1417	25	38	24	1	1270	136.31	4.7	High	Master Protein	3.507	0	449.937	25	2860.1	690.4	681.9	681.1	750.7	957.7
Q5U623	ATF7IP2	Activating transcription factor 7-interacting protein 2 OS=Homo sapiens OX=9606 GN=ATF7IP2 PE=1 SV=2	0.492279	2.78592	1	1	1	1	682	75.717	7.75	Low	Master Protein	0.054	0	0	1	NA	NA	NA	NA	NA	NA	NA	NA	NA	NA	NA	NA	NA	NA	NA	NA	NA	NA	NA	NA	NA	NA	NA	NA	NA	NA	NA	NA	NA	NA	NA	NA
Q9BSB4	ATG101	Autophagy-related protein 101 OS=Homo sapiens OX=9606 GN=ATG101 PE=1 SV=1	NA	NA	NA	NA	NA	NA	NA	NA	NA	NA	NA	NA	NA	NA	NA	NA	NA	NA	NA	NA	NA	NA	NA	NA	NA	NA	7.44046	11.0092	2	3	2	1	218	24.987	6.15	Medium	Master Protein	0.701	0	32.1924	2	10.4	15.1	15.6	21.5	24.8	22.1
O94817	ATG12	Ubiquitin-like protein ATG12 OS=Homo sapiens OX=9606 GN=ATG12 PE=1 SV=1	14.6496	43.5714	5	12	5	1	140	15.104	5.1	High	Master Protein	14.849	0	87.9946	5	77.3	140.1	156.5	233.8	224.3	422.6	319.4	246.7	248.8	232.4	454.3	0.793174	4.28571	1	3	1	1	140	15.104	5.1	Low	Master Protein	0.585	0	24.13	1	NA	NA	NA	NA	NA	NA
O75143	ATG13	Autophagy-related protein 13 OS=Homo sapiens OX=9606 GN=ATG13 PE=1 SV=1	NA	NA	NA	NA	NA	NA	NA	NA	NA	NA	NA	NA	NA	NA	NA	NA	NA	NA	NA	NA	NA	NA	NA	NA	NA	NA	6.61276	4.44874	3	3	3	1	517	56.536	5.12	Medium	Master Protein	0.292	0	27.63	3	NA	NA	NA	NA	NA	NA
Q6ZNE5	ATG14	Beclin 1-associated autophagy-related key regulator OS=Homo sapiens OX=9606 GN=ATG14 PE=1 SV=1	NA	NA	NA	NA	NA	NA	NA	NA	NA	NA	NA	NA	NA	NA	NA	NA	NA	NA	NA	NA	NA	NA	NA	NA	NA	NA	1.71377	1.42276	1	1	1	1	492	55.275	7.01	Low	Master Protein	0.105	0	0	1	17.8	17.5	22.4	28.2	38.3	37.8
Q676U5	ATG16L1	Autophagy-related protein 16-1 OS=Homo sapiens OX=9606 GN=ATG16L1 PE=1 SV=2	22.4963	16.804	7	9	7	1	607	68.223	6.64	High	Master Protein	0.512	0	100.92	7	25.7	44.3	53.4	89.3	76.6	112	88.4	68.4	74.2	86.6	141	50.5515	24.2175	10	15	10	1	607	68.223	6.64	High	Master Protein	1.285	0	191.87	10	177.5	260.1	238.2	372.9	351	418.4
Q8NAA4	ATG16L2	Autophagy-related protein 16-2 OS=Homo sapiens OX=9606 GN=ATG16L2 PE=1 SV=2	NA	NA	NA	NA	NA	NA	NA	NA	NA	NA	NA	NA	NA	NA	NA	NA	NA	NA	NA	NA	NA	NA	NA	NA	NA	NA	NA	NA	NA	NA	NA	NA	NA	NA	NA	NA	NA	NA	NA	NA	NA	NA	NA	NA	NA	NA	NA
Q2TAZ0	ATG2A	Autophagy-related protein 2 homolog A OS=Homo sapiens OX=9606 GN=ATG2A PE=1 SV=3	15.8753	3.66357	6	6	6	1	1938	212.726	5.88	High	Master Protein	0.158	0	73.7433	6	106.9	57.7	77.7	98	95.1	176.3	124.6	108.3	113	159.4	159.2	21.2663	4.07637	9	11	6	1	1938	212.726	5.88	High	Master Protein	0.247	0	119.069	9	18	26.7	14.5	25	23.1	31.6
Q96BY7	ATG2B	Autophagy-related protein 2 homolog B OS=Homo sapiens OX=9606 GN=ATG2B PE=1 SV=5	22.5126	4.66795	9	10	9	1	2078	232.616	5.76	High	Master Protein	0.157	0	150.497	9	150.4	110.5	144.2	226.2	215.6	304.8	220.6	171	211.4	325.5	375.9	50.2487	9.09528	18	18	16	1	2078	232.616	5.76	High	Master Protein	0.364	2	201.807	18	411.3	338.8	381.1	503.1	569.3	642.7
Q9NT62	ATG3	Ubiquitin-like-conjugating enzyme ATG3 OS=Homo sapiens OX=9606 GN=ATG3 PE=1 SV=1	4.43671	7.96178	2	2	2	1	314	35.841	4.74	Medium	Master Protein	0.274	0	23.52	2	7	14.8	11.6	21.3	53.1	26.2	23.5	15.7	21.1	26.5	45.6	24.2753	15.6051	5	7	5	1	314	35.841	4.74	High	Master Protein	1.336	0	187.04	5	105	162.2	163.9	216.2	239.7	284.4
Q9Y4P1	ATG4B	Cysteine protease ATG4B OS=Homo sapiens OX=9606 GN=ATG4B PE=1 SV=2	27.5128	24.4275	8	10	8	1	393	44.266	5.07	High	Master Protein	2.162	0	142.487	8	51.7	89.9	112.8	187.5	145.2	211.4	133.4	134.4	148	145.4	801.4	33.7159	22.3919	6	8	6	1	393	44.266	5.07	High	Master Protein	1.783	0	221.41	6	77.3	184.1	182.9	237.3	242.6	250.2
Q96DT6	ATG4C	Cysteine protease ATG4C OS=Homo sapiens OX=9606 GN=ATG4C PE=1 SV=1	6.99795	7.86026	3	3	3	1	458	52.464	5.97	Medium	Master Protein	0.259	0	60.69	3	56.3	65.7	79.8	94.3	82.2	128	88	83	99.2	85.4	398.7	17.7671	11.7904	4	5	4	1	458	52.464	5.97	High	Master Protein	0.468	0	155.72	4	28.2	21.4	21.8	31.5	37.4	32.6
Q86TL0	ATG4D	Cysteine protease ATG4D OS=Homo sapiens OX=9606 GN=ATG4D PE=1 SV=1	2.74958	2.1097	1	1	1	1	474	52.888	8.62	Low	Master Protein	0.086	0	31.5	1	23.9	14.3	17.3	26.1	18.7	43.3	30.4	25.9	28.5	30.4	20.8	1.57904	2.1097	1	3	1	1	474	52.888	8.62	Low	Master Protein	0.086	0	0	1	18.3	12.1	15	21.2	21.5	24.2
Q9H1Y0	ATG5	Autophagy protein 5 OS=Homo sapiens OX=9606 GN=ATG5 PE=1 SV=2	13.8446	16	4	4	4	1	275	32.426	5.77	High	Master Protein	0.719	0	131.15	4	43.2	57.6	61.1	91.6	86.6	147.8	116.1	84.7	115.2	117.7	187	28.7344	26.1818	7	9	7	1	275	32.426	5.77	High	Master Protein	1.955	0	205.81	7	174.9	223.8	247	314.1	322	395.3
O95352	ATG7	Ubiquitin-like modifier-activating enzyme ATG7 OS=Homo sapiens OX=9606 GN=ATG7 PE=1 SV=1	65.1039	28.5917	18	22	18	1	703	77.909	6.24	High	Master Protein	2.162	0	360.793	18	256	216.2	268	442.2	387.3	739.1	551.4	524.3	623	911.1	1302.3	65.287	23.7553	14	19	14	1	703	77.909	6.24	High	Master Protein	1.565	0	313.481	14	312.9	293.8	337	411.1	434.2	506.5
Q7Z3C6	ATG9A	Autophagy-related protein 9A OS=Homo sapiens OX=9606 GN=ATG9A PE=1 SV=3	80.8375	32.062	22	34	22	1	839	94.387	6.67	High	Master Protein	2.393	0	452.854	22	366.9	549.7	758.5	1300.6	1297.9	2207.2	1497.2	1044.2	1985.9	2002	405	85.1179	28.3671	18	30	17	1	839	94.387	6.67	High	Master Protein	2.089	1	427.9	18	238.9	508.8	600.3	808.7	913.6	1025.5
Q674R7	ATG9B	Autophagy-related protein 9B OS=Homo sapiens OX=9606 GN=ATG9B PE=2 SV=1	NA	NA	NA	NA	NA	NA	NA	NA	NA	NA	NA	NA	NA	NA	NA	NA	NA	NA	NA	NA	NA	NA	NA	NA	NA	NA	NA	NA	NA	NA	NA	NA	NA	NA	NA	NA	NA	NA	NA	NA	NA	NA	NA	NA	NA	NA	NA
P31939	ATIC	Bifunctional purine biosynthesis protein PURH OS=Homo sapiens OX=9606 GN=ATIC PE=1 SV=3	258.068	72.2973	33	95	33	1	592	64.575	6.71	High	Master Protein	49.432	0	2654.75	33	1215.3	1308.3	1682.4	3172.2	2406.6	3324.6	2148.5	2327.5	2693.8	3078.4	17617.5	304.083	73.6486	34	97	34	1	592	64.575	6.71	High	Master Protein	63.686	0	2205.26	34	1558.2	2209.4	2349	3114.4	3443.9	3464.4
Q8WXF7	ATL1	Atlastin-1 OS=Homo sapiens OX=9606 GN=ATL1 PE=1 SV=1	68.3098	29.3907	14	24	14	1	558	63.503	6.18	High	Master Protein	3.417	0	375.006	14	300.1	356	435.2	761.3	760	1304.1	833	482.1	429.1	334.6	208.6	81.1543	24.3728	12	22	11	1	558	63.503	6.18	High	Master Protein	3.417	0	432.672	12	565.7	914.4	1072.6	1485.7	1880.2	2046.5
Q8NHH9	ATL2	Atlastin-2 OS=Homo sapiens OX=9606 GN=ATL2 PE=1 SV=2	89.843	36.1921	17	36	16	1	583	66.187	5.48	High	Master Protein	6.279	0	516.681	17	203.4	464.2	595.6	1122.6	1171.8	1861.1	1112.5	563.5	559.5	476.9	126.1	106.013	41.1664	19	38	17	1	583	66.187	5.48	High	Master Protein	9	2	561.543	19	330.9	1102	1309.1	1877.1	2350.4	2613.4
Q6DD88	ATL3	Atlastin-3 OS=Homo sapiens OX=9606 GN=ATL3 PE=1 SV=1	12.1164	8.50277	5	6	5	1	541	60.503	5.66	High	Master Protein	0.359	0	84.19	5	48.9	35.9	61.3	84.6	99.5	134.4	88.7	53	52.2	43.2	67.6	33.9307	19.2237	11	14	11	1	541	60.503	5.66	High	Master Protein	1.512	0	169.089	11	416.6	428.9	524.4	753.2	986.5	1008.8
Q13315	ATM	Serine-protein kinase ATM OS=Homo sapiens OX=9606 GN=ATM PE=1 SV=4	28.6145	4.09031	11	14	10	1	3056	350.462	6.81	High	Master Protein	0.168	0	144.405	11	99.1	90.4	102.2	189.6	185.9	337.6	234	166.1	145.3	121	62.4	70.7831	8.99869	26	35	25	1	3056	350.462	6.81	High	Master Protein	0.413	1	335.728	26	1516.8	579.5	654.7	699.7	775.3	812.5
P54259	ATN1	Atrophin-1 OS=Homo sapiens OX=9606 GN=ATN1 PE=1 SV=3	14.2494	5.88235	5	5	4	1	1190	125.338	8.98	High	Master Protein	0.354	0	103.5	5	33.3	40.8	40	72	59.8	130.3	96.8	78.1	62.4	64.8	54.3	30.8527	10.1681	10	11	8	1	1190	125.338	8.98	High	Master Protein	0.947	1	133.432	10	110.7	102.9	107.6	109.3	122.7	216.3
Q92858	ATOH1	Protein atonal homolog 1 OS=Homo sapiens OX=9606 GN=ATOH1 PE=2 SV=1	NA	NA	NA	NA	NA	NA	NA	NA	NA	NA	NA	NA	NA	NA	NA	NA	NA	NA	NA	NA	NA	NA	NA	NA	NA	NA	NA	NA	NA	NA	NA	NA	NA	NA	NA	NA	NA	NA	NA	NA	NA	NA	NA	NA	NA	NA	NA
Q8N100	ATOH7	Protein atonal homolog 7 OS=Homo sapiens OX=9606 GN=ATOH7 PE=1 SV=1	NA	NA	NA	NA	NA	NA	NA	NA	NA	NA	NA	NA	NA	NA	NA	NA	NA	NA	NA	NA	NA	NA	NA	NA	NA	NA	NA	NA	NA	NA	NA	NA	NA	NA	NA	NA	NA	NA	NA	NA	NA	NA	NA	NA	NA	NA	NA
O00244	ATOX1	Copper transport protein ATOX1 OS=Homo sapiens OX=9606 GN=ATOX1 PE=1 SV=1	16.9277	76.4706	5	7	5	1	68	7.397	7.24	High	Master Protein	30.623	0	179.56	5	51.5	123.5	191.7	276.7	220.3	306.7	184.8	243.5	218.2	149.6	1877	12.3589	51.4706	4	8	4	1	68	7.397	7.24	High	Master Protein	30.623	0	136.95	4	111.4	91.2	98.9	111.7	128.3	143
O60312	ATP10A	Probable phospholipid-transporting ATPase VA OS=Homo sapiens OX=9606 GN=ATP10A PE=2 SV=2	0.537003	0.6004	1	1	1	1	1499	167.582	8.37	Low	Master Protein	0.032	0	0	1	NA	NA	NA	NA	NA	NA	NA	NA	NA	NA	NA	NA	NA	NA	NA	NA	NA	NA	NA	NA	NA	NA	NA	NA	NA	NA	NA	NA	NA	NA	NA	NA
Q9P241	ATP10D	Probable phospholipid-transporting ATPase VD OS=Homo sapiens OX=9606 GN=ATP10D PE=2 SV=3	NA	NA	NA	NA	NA	NA	NA	NA	NA	NA	NA	NA	NA	NA	NA	NA	NA	NA	NA	NA	NA	NA	NA	NA	NA	NA	NA	NA	NA	NA	NA	NA	NA	NA	NA	NA	NA	NA	NA	NA	NA	NA	NA	NA	NA	NA	NA
P98196	ATP11A	Probable phospholipid-transporting ATPase IH OS=Homo sapiens OX=9606 GN=ATP11A PE=1 SV=3	46.0406	14.1093	16	21	12	1	1134	129.672	6.6	High	Master Protein	0.861	0	311.596	16	195.4	343.5	396.2	603.2	600.5	966.3	602.3	388.6	376.7	350	598.4	68.7236	17.0194	22	30	17	1	1134	129.672	6.6	High	Master Protein	1.683	1	307.735	22	413.8	848.5	917.1	1181.1	1288.9	1424.2
Q9Y2G3	ATP11B	Probable phospholipid-transporting ATPase IF OS=Homo sapiens OX=9606 GN=ATP11B PE=1 SV=2	46.3307	11.045	14	21	11	1	1177	134.104	6.96	High	Master Protein	0.951	0	239.829	14	159.7	251.3	278	448.6	503.6	1037.1	743.4	546.3	432.9	284	260.8	63.7084	14.1886	18	24	15	1	1177	134.104	6.96	High	Master Protein	1.264	0	341.794	18	122.7	323.9	348.9	448.1	543.9	652.6
Q8NB49	ATP11C	Phospholipid-transporting ATPase IG OS=Homo sapiens OX=9606 GN=ATP11C PE=1 SV=3	167.675	34.629	33	52	29	1	1132	129.394	6.67	High	Master Protein	4.466	5	1310.85	33	575.8	2178	2491.4	3588.7	3385.3	5334.6	3340.3	1722	1226.9	691.2	821.1	193.412	35.9541	36	55	33	1	1132	129.394	6.67	High	Master Protein	4.895	3	1103.34	36	673.1	2815.5	3220.5	4294.7	4859.7	4977.2
P54707	ATP12A	Potassium-transporting ATPase alpha chain 2 OS=Homo sapiens OX=9606 GN=ATP12A PE=1 SV=3	NA	NA	NA	NA	NA	NA	NA	NA	NA	NA	NA	NA	NA	NA	NA	NA	NA	NA	NA	NA	NA	NA	NA	NA	NA	NA	NA	NA	NA	NA	NA	NA	NA	NA	NA	NA	NA	NA	NA	NA	NA	NA	NA	NA	NA	NA	NA
Q9HD20	ATP13A1	Manganese-transporting ATPase 13A1 OS=Homo sapiens OX=9606 GN=ATP13A1 PE=1 SV=2	204.755	35.7143	34	74	34	1	1204	132.87	8.13	High	Master Protein	6.973	0	1449.61	34	1430	1716.7	2643.3	4820.7	4643.7	6088.6	3276.7	1453.2	968.8	894.8	744.8	262.238	37.8738	36	84	36	1	1204	132.87	8.13	High	Master Protein	9.385	0	1585.88	36	1862.6	2761.3	3704.3	5572.3	7332.9	6809.5
Q9NQ11	ATP13A2	Cation-transporting ATPase 13A2 OS=Homo sapiens OX=9606 GN=ATP13A2 PE=1 SV=2	62.4105	17.4576	15	21	14	1	1180	128.711	8.12	High	Master Protein	1.215	1	361.598	15	125	189.4	288.2	644.1	618.7	727.2	378.3	223.1	181.1	153.5	142.5	59.915	14.8305	13	16	13	1	1180	128.711	8.12	High	Master Protein	0.874	0	260.32	13	173.8	498	584.7	868.5	1041	897.9
Q9H7F0	ATP13A3	Probable cation-transporting ATPase 13A3 OS=Homo sapiens OX=9606 GN=ATP13A3 PE=1 SV=4	55.1084	15.9869	16	20	16	1	1226	137.953	6.64	High	Master Protein	1.183	0	328.725	16	171.6	392.7	435.7	611.1	660	1177.7	777	447.8	322.8	188.8	210.1	121.613	23.8989	23	33	23	1	1226	137.953	6.64	High	Master Protein	2.353	0	613.584	23	379.4	1240.8	1431.7	1750.7	1954.4	2187.4
Q4VNC0	ATP13A5	Probable cation-transporting ATPase 13A5 OS=Homo sapiens OX=9606 GN=ATP13A5 PE=2 SV=1	NA	NA	NA	NA	NA	NA	NA	NA	NA	NA	NA	NA	NA	NA	NA	NA	NA	NA	NA	NA	NA	NA	NA	NA	NA	NA	NA	NA	NA	NA	NA	NA	NA	NA	NA	NA	NA	NA	NA	NA	NA	NA	NA	NA	NA	NA	NA
P05023	ATP1A1	Sodium/potassium-transporting ATPase subunit alpha-1 OS=Homo sapiens OX=9606 GN=ATP1A1 PE=1 SV=1	557.061	53.5679	56	317	35	1	1023	112.824	5.49	High	Master Protein	800.394	35	7304.03	56	3337.3	14514.5	14783.3	22030.1	18434.7	21899	11950.4	5583.5	5969.3	2588.5	2730.8	726.64	55.3275	64	542	39	1	1023	112.824	5.49	High	Master Protein	1626.57	34	8506.02	64	4758.9	22482.7	26363.4	36290.3	36393.3	34492.4
P50993	ATP1A2	Sodium/potassium-transporting ATPase subunit alpha-2 OS=Homo sapiens OX=9606 GN=ATP1A2 PE=1 SV=1	201.229	19.5098	17	103	1	1	1020	112.193	5.66	High	Master Protein	6.848	0	3094.01	17	NA	NA	NA	NA	NA	NA	NA	NA	NA	NA	NA	NA	NA	NA	NA	NA	NA	NA	NA	NA	NA	NA	NA	NA	NA	NA	NA	NA	NA	NA	NA	NA
P13637	ATP1A3	Sodium/potassium-transporting ATPase subunit alpha-3 OS=Homo sapiens OX=9606 GN=ATP1A3 PE=1 SV=3	270.366	31.9842	30	123	11	1	1013	111.677	5.38	High	Master Protein	20.544	0	3817.44	30	179.9	508.5	526.4	692.6	670.9	890	495.9	277.3	291.3	169.1	148.9	434.92	44.8174	46	223	20	1	1013	111.677	5.38	High	Master Protein	82.477	3	4769.94	46	1008.6	2824.1	3258.8	4323.8	4397.8	4307.1
Q13733	ATP1A4	Sodium/potassium-transporting ATPase subunit alpha-4 OS=Homo sapiens OX=9606 GN=ATP1A4 PE=1 SV=3	105.535	13.897	12	61	2	1	1029	114.093	6.64	High	Master Protein	2.229	0	1679.41	12	NA	NA	NA	NA	NA	NA	NA	NA	NA	NA	NA	169.008	15.4519	16	131	1	1	1029	114.093	6.64	High	Master Protein	4.337	0	2366.89	16	NA	NA	NA	NA	NA	NA
P05026	ATP1B1	Sodium/potassium-transporting ATPase subunit beta-1 OS=Homo sapiens OX=9606 GN=ATP1B1 PE=1 SV=1	54.2945	34.6535	9	22	9	1	303	35.039	8.53	High	Master Protein	7.733	0	463.777	9	157.9	806.2	832.6	1398.1	1186.4	1467	801.1	352.5	388.8	157.9	171.4	71.5559	35.6436	11	30	11	1	303	35.039	8.53	High	Master Protein	21.539	0	456.801	11	319.6	1598.7	1894.6	2669.5	2822.9	2741
P14415	ATP1B2	Sodium/potassium-transporting ATPase subunit beta-2 OS=Homo sapiens OX=9606 GN=ATP1B2 PE=1 SV=3	7.29481	11.7241	3	3	3	1	290	33.345	8.31	Medium	Master Protein	0.54	0	54.72	3	43	51.6	63.4	88.1	71.7	101	59.6	40.5	38	30.7	23.7	13.3055	11.7241	3	4	3	1	290	33.345	8.31	High	Master Protein	0.778	0	78.02	3	33.4	112.2	125.6	184.4	211.2	179.8
P54709	ATP1B3	Sodium/potassium-transporting ATPase subunit beta-3 OS=Homo sapiens OX=9606 GN=ATP1B3 PE=1 SV=1	98.1639	45.8781	10	43	10	1	279	31.492	8.35	High	Master Protein	53.117	0	972.063	10	626.9	2714.6	2780.1	4298	3437.2	4042.2	2162.8	976.2	1146.5	587.8	351.9	113.63	38.7097	13	77	13	1	279	31.492	8.35	High	Master Protein	183.785	0	1355.32	13	1114.6	6367.4	7348.1	9985.7	10491.1	9306.6
Q9Y6H3	ATP23	Mitochondrial inner membrane protease ATP23 homolog OS=Homo sapiens OX=9606 GN=ATP23 PE=1 SV=3	18.4667	22.3577	5	9	5	1	246	28.063	8.03	High	Master Protein	1.929	0	100.03	5	98.9	329.1	426.5	356.1	182.2	240.2	149.1	138.3	202.4	595.8	210.6	20.9464	28.4553	6	11	6	1	246	28.063	8.03	High	Master Protein	1.512	0	82.03	6	120.8	948.3	859.4	538.5	234.2	182.5
O14983	ATP2A1	Sarcoplasmic/endoplasmic reticulum calcium ATPase 1 OS=Homo sapiens OX=9606 GN=ATP2A1 PE=1 SV=1	NA	NA	NA	NA	NA	NA	NA	NA	NA	NA	NA	NA	NA	NA	NA	NA	NA	NA	NA	NA	NA	NA	NA	NA	NA	NA	257.587	18.8811	22	153	1	1	1001	110.182	5.16	High	Master Protein	12.554	0	3278.36	22	NA	NA	NA	NA	NA	NA
P16615	ATP2A2	Sarcoplasmic/endoplasmic reticulum calcium ATPase 2 OS=Homo sapiens OX=9606 GN=ATP2A2 PE=1 SV=1	616.202	55.3743	53	397	53	1	1042	114.683	5.34	High	Master Protein	598.484	0	11126.1	53	6362.5	6755.5	10253.8	19257.9	19278	26791.1	14477.4	6167.5	4204.7	3108.9	2838.1	771.537	53.071	58	509	33	1	1042	114.683	5.34	High	Master Protein	1466.8	36	9568.42	58	9074.9	13449.7	17751.7	27902.2	37373.8	36536
Q93084	ATP2A3	Sarcoplasmic/endoplasmic reticulum calcium ATPase 3 OS=Homo sapiens OX=9606 GN=ATP2A3 PE=1 SV=2	NA	NA	NA	NA	NA	NA	NA	NA	NA	NA	NA	NA	NA	NA	NA	NA	NA	NA	NA	NA	NA	NA	NA	NA	NA	NA	137.181	10.3547	13	61	1	1	1043	113.904	5.57	High	Master Protein	2.433	0	1299.59	13	NA	NA	NA	NA	NA	NA
P20020	ATP2B1	Plasma membrane calcium-transporting ATPase 1 OS=Homo sapiens OX=9606 GN=ATP2B1 PE=1 SV=4	246.347	36.4754	40	89	22	1	1220	134.6	5.91	High	Master Protein	8.345	15	1949.78	40	976.8	4635	4505.1	6367.6	5171.6	6085.6	3394.5	1666	1817.8	936.1	1154.8	366.713	44.3443	51	149	29	1	1220	134.6	5.91	High	Master Protein	22.316	25	2408.04	51	1574.2	9083	10385.6	13721.5	14102	12586.9
Q01814	ATP2B2	Plasma membrane calcium-transporting ATPase 2 OS=Homo sapiens OX=9606 GN=ATP2B2 PE=1 SV=2	NA	NA	NA	NA	NA	NA	NA	NA	NA	NA	NA	NA	NA	NA	NA	NA	NA	NA	NA	NA	NA	NA	NA	NA	NA	NA	NA	NA	NA	NA	NA	NA	NA	NA	NA	NA	NA	NA	NA	NA	NA	NA	NA	NA	NA	NA	NA
Q16720	ATP2B3	Plasma membrane calcium-transporting ATPase 3 OS=Homo sapiens OX=9606 GN=ATP2B3 PE=1 SV=3	80.3014	13.9344	18	36	1	1	1220	134.112	5.62	High	Master Protein	1.548	0	550.195	18	NA	NA	NA	NA	NA	NA	NA	NA	NA	NA	NA	136.673	14.4262	19	59	1	1	1220	134.112	5.62	High	Master Protein	2.786	0	990.69	19	NA	NA	NA	NA	NA	NA
P23634	ATP2B4	Plasma membrane calcium-transporting ATPase 4 OS=Homo sapiens OX=9606 GN=ATP2B4 PE=1 SV=2	186.947	34.4077	38	71	22	1	1241	137.833	6.6	High	Master Protein	6.055	0	1337.57	38	217.3	904.4	872.9	1297.1	1037.1	1194.3	693.2	336.4	420.6	323.5	253.1	337.647	41.9823	48	129	27	1	1241	137.833	6.6	High	Master Protein	19.092	1	2214.98	48	438.1	2103.5	2167.9	2888.3	2854.6	2772.6
P98194	ATP2C1	Calcium-transporting ATPase type 2C member 1 OS=Homo sapiens OX=9606 GN=ATP2C1 PE=1 SV=3	88.293	29.7062	22	32	22	1	919	100.512	6.74	High	Master Protein	2.802	0	637.57	22	596.4	807.3	1244.1	1836.2	1458.5	2028.6	1431.3	899.8	846.3	588.1	532.7	185.376	39.173	29	49	29	1	919	100.512	6.74	High	Master Protein	6.586	0	1048.76	29	904.1	2060.1	3076.9	4478.9	4245.3	3731
O75185	ATP2C2	Calcium-transporting ATPase type 2C member 2 OS=Homo sapiens OX=9606 GN=ATP2C2 PE=1 SV=3	NA	NA	NA	NA	NA	NA	NA	NA	NA	NA	NA	NA	NA	NA	NA	NA	NA	NA	NA	NA	NA	NA	NA	NA	NA	NA	NA	NA	NA	NA	NA	NA	NA	NA	NA	NA	NA	NA	NA	NA	NA	NA	NA	NA	NA	NA	NA
P20648	ATP4A	Potassium-transporting ATPase alpha chain 1 OS=Homo sapiens OX=9606 GN=ATP4A PE=2 SV=5	NA	NA	NA	NA	NA	NA	NA	NA	NA	NA	NA	NA	NA	NA	NA	NA	NA	NA	NA	NA	NA	NA	NA	NA	NA	NA	NA	NA	NA	NA	NA	NA	NA	NA	NA	NA	NA	NA	NA	NA	NA	NA	NA	NA	NA	NA	NA
P51164	ATP4B	Potassium-transporting ATPase subunit beta OS=Homo sapiens OX=9606 GN=ATP4B PE=1 SV=1	NA	NA	NA	NA	NA	NA	NA	NA	NA	NA	NA	NA	NA	NA	NA	NA	NA	NA	NA	NA	NA	NA	NA	NA	NA	NA	NA	NA	NA	NA	NA	NA	NA	NA	NA	NA	NA	NA	NA	NA	NA	NA	NA	NA	NA	NA	NA
P25705	ATP5F1A	ATP synthase subunit alpha mitochondrial OS=Homo sapiens OX=9606 GN=ATP5F1A PE=1 SV=1	343.384	63.1103	32	245	31	1	553	59.714	9.13	High	Master Protein	269.665	1	5203.26	32	3563.1	22427.2	29299.6	20767.3	5709.7	5325.3	3550.6	2727.5	2607.4	2388.3	2499.2	382.675	66.3653	36	395	35	1	553	59.714	9.13	High	Master Protein	287.044	1	9105.58	36	4877.7	62312.1	58130.8	34475.6	10737.9	6025.7
P06576	ATP5F1B	ATP synthase subunit beta mitochondrial OS=Homo sapiens OX=9606 GN=ATP5F1B PE=1 SV=3	535.095	72.9679	26	345	26	1	529	56.525	5.4	High	Master Protein	8001.5	0	6931.34	26	3537.7	21046.1	28005.1	20317.5	5957.4	5107.8	3031.9	2211.2	2374.1	2677.1	2242.7	611.035	77.6938	30	622	30	1	529	56.525	5.4	High	Master Protein	8001.5	0	7790	30	4245	49027.8	47880.9	29789.9	9472.5	5752.8
P36542	ATP5F1C	ATP synthase subunit gamma mitochondrial OS=Homo sapiens OX=9606 GN=ATP5F1C PE=1 SV=1	110.322	43.9597	14	72	13	1	298	32.975	9.22	High	Master Protein	99	0	1035.26	14	567.5	6048.8	8098.9	5430.6	1306.3	959.8	559.4	393.1	423	405.5	342.1	111.287	43.6242	14	175	13	1	298	32.975	9.22	High	Master Protein	76.426	0	1204.75	14	1787.6	21950	21534.7	13031.8	4087.9	2290
P30049	ATP5F1D	ATP synthase subunit delta mitochondrial OS=Homo sapiens OX=9606 GN=ATP5F1D PE=1 SV=2	19.2946	17.2619	3	8	2	1	168	17.479	5.49	High	Master Protein	3.217	0	337.28	3	99	752.1	1009.5	661	213.2	216.5	130.5	96.1	109.2	66.2	61	28.2598	15.4762	3	11	3	1	168	17.479	5.49	High	Master Protein	4.623	0	364.89	3	99.3	1887.7	1823.1	1010.7	285.7	131.9
P56381	ATP5F1E	ATP synthase subunit epsilon mitochondrial OS=Homo sapiens OX=9606 GN=ATP5F1E PE=1 SV=2	7.96479	43.1373	3	7	3	1	51	5.776	9.92	High	Master Protein	16.783	0	82.49	3	146.3	1327.8	1815.2	1112.9	261.3	161.8	94.4	75.3	86.2	62.7	40.1	10.1653	43.1373	3	11	3	1	51	5.776	9.92	High	Master Protein	16.783	0	104.953	3	241	3530	3431.8	1830.7	474.3	165.6
Q9UII2	ATP5IF1	ATPase inhibitor mitochondrial OS=Homo sapiens OX=9606 GN=ATP5IF1 PE=1 SV=1	26.4335	35.8491	5	16	5	1	106	12.241	9.35	High	Master Protein	12.335	0	190.003	5	260.6	1429.4	1957.9	1453.7	423.8	384.6	250.7	210	228.9	234.1	153.1	25.3705	36.7925	7	18	7	1	106	12.241	9.35	High	Master Protein	16.783	0	224.886	7	203.3	3503.2	3257.9	1758	476.9	196.5
P48201	ATP5MC3	ATP synthase F(0) complex subunit C3 mitochondrial OS=Homo sapiens OX=9606 GN=ATP5MC3 PE=1 SV=1	3.35253	4.92958	1	4	1	1	142	14.684	9.45	Low	Master Protein	0.778	0	50.96	1	95.7	1092	1512.5	1070.2	293.3	245.4	159.9	125.3	111	91	88.5	3.98269	4.92958	1	7	1	1	142	14.684	9.45	Low	Master Protein	0.778	0	76.4	1	123	3207.9	2905.9	1624.2	410.2	149.5
Q96IX5	ATP5MD	ATP synthase membrane subunit DAPIT mitochondrial OS=Homo sapiens OX=9606 GN=ATP5MD PE=1 SV=1	26.0445	43.1034	2	10	2	1	58	6.453	9.76	High	Master Protein	214.443	0	225.8	2	176.4	1278.3	1779.4	1254	361	269.7	142.6	88.3	91.8	74.7	106.2	33.9783	55.1724	4	15	4	1	58	6.453	9.76	High	Master Protein	2153.43	0	285.85	4	185.4	3071.3	2794	1686.7	478.2	204.5
P56385	ATP5ME	ATP synthase subunit e mitochondrial OS=Homo sapiens OX=9606 GN=ATP5ME PE=1 SV=2	37.5015	71.0145	6	27	5	1	69	7.928	9.35	High	Master Protein	629.957	0	533.972	6	387.5	2633.2	3631.6	2420.7	684.8	620.4	368.6	304.9	294.3	236.6	270.3	34.6054	42.029	4	26	4	1	69	7.928	9.35	High	Master Protein	99	0	472.927	4	280.6	3488.1	3366.2	1811.4	501.4	246.4
P56134	ATP5MF	ATP synthase subunit f mitochondrial OS=Homo sapiens OX=9606 GN=ATP5MF PE=1 SV=3	28.1086	45.7447	4	12	3	1	94	10.911	9.67	High	Master Protein	99	0	299.97	4	126.8	808.6	1010.5	760.3	274.7	303.6	208.5	150.3	145.7	140.8	170.7	37.1149	47.8723	5	18	4	1	94	10.911	9.67	High	Master Protein	315.228	0	272.36	5	190.9	2718.8	2412.2	1305.3	316.3	161
O75964	ATP5MG	ATP synthase subunit g mitochondrial OS=Homo sapiens OX=9606 GN=ATP5MG PE=1 SV=3	32.7862	54.3689	6	14	6	1	103	11.421	9.64	High	Master Protein	9	0	423.393	6	77.3	1072.1	1396.2	922.7	187.3	96.8	48.4	41.3	50	106.5	37.5	37.6538	59.2233	6	23	5	1	103	11.421	9.64	High	Master Protein	16.783	0	523.105	6	252.1	3245.9	3081.2	1737.7	542.3	299.5
P56378	ATP5MPL	ATP synthase subunit ATP5MPL mitochondrial OS=Homo sapiens OX=9606 GN=ATP5MPL PE=1 SV=1	9.90389	32.7586	3	9	2	1	58	6.658	10.08	High	Master Protein	30.623	0	50.45	3	103.7	1145.8	1516.1	1081.8	232.2	183	115.4	84.6	102.8	96.8	72.6	10.3011	32.7586	3	16	2	1	58	6.658	10.08	High	Master Protein	16.783	0	60.1956	3	368	2911.2	2996.8	1843.8	716.3	435.6
P24539	ATP5PB	ATP synthase F(0) complex subunit B1 mitochondrial OS=Homo sapiens OX=9606 GN=ATP5PB PE=1 SV=2	137.319	47.2656	12	83	12	1	256	28.89	9.36	High	Master Protein	195.842	0	1299.44	12	797.4	5774.5	7884.7	5602.1	1562.8	1319.3	831.4	607.9	637.9	591.7	638.9	149.494	50	15	76	15	1	256	28.89	9.36	High	Master Protein	224.393	0	811.144	15	1111.3	10676.9	10855	6750.8	2028	1134.4
O75947	ATP5PD	ATP synthase subunit d mitochondrial OS=Homo sapiens OX=9606 GN=ATP5PD PE=1 SV=3	112.654	80.1242	13	48	13	1	161	18.479	5.3	High	Master Protein	810.131	0	899.697	13	694.3	5907.1	8592.5	6001.5	1506.6	925	504.2	368.9	346.3	353.2	355.6	126.364	83.8509	15	101	15	1	161	18.479	5.3	High	Master Protein	1231.85	0	1297.27	15	1952.6	23338.7	21752	13041.3	4020.7	1989.3
P18859	ATP5PF	ATP synthase-coupling factor 6 mitochondrial OS=Homo sapiens OX=9606 GN=ATP5PF PE=1 SV=1	48.6081	46.2963	4	26	4	1	108	12.58	9.52	High	Master Protein	99	0	498.958	4	281.4	1560.3	2342.2	1661.5	446.6	423.6	246.9	178.9	177.5	225.6	151.4	65.9436	46.2963	4	27	4	1	108	12.58	9.52	High	Master Protein	99	0	588.263	4	383.6	5353.4	5099.3	3034.4	918.5	403.5
P48047	ATP5PO	ATP synthase subunit O mitochondrial OS=Homo sapiens OX=9606 GN=ATP5PO PE=1 SV=1	86.4351	54.4601	10	43	10	1	213	23.263	9.96	High	Master Protein	36.276	0	1245.66	10	702.8	5589.5	7522.7	5185.4	1368.9	1024.8	585.9	455.3	487.1	430.8	299.1	113.488	55.8685	11	49	10	1	213	23.263	9.96	High	Master Protein	60.054	1	1185.04	11	892	9982.7	9540.8	5435.2	1615.4	782.6
Q15904	ATP6AP1	V-type proton ATPase subunit S1 OS=Homo sapiens OX=9606 GN=ATP6AP1 PE=1 SV=2	66.9824	25.5319	11	27	11	1	470	51.993	6.14	High	Master Protein	4.109	0	592.896	11	902.7	854	1383.9	2813.8	2807.9	4035.3	2364.7	1088	732.1	465.3	394	80.8682	33.4043	15	26	15	1	470	51.993	6.14	High	Master Protein	6.499	0	493.541	15	681.1	942.3	1301.5	2014.1	2697.2	2729.2
O75787	ATP6AP2	Renin receptor OS=Homo sapiens OX=9606 GN=ATP6AP2 PE=1 SV=2	84.5849	44	14	30	14	1	350	38.983	6.1	High	Master Protein	21.539	0	749.899	14	826.8	1010.9	1558.4	3009	2939.3	4060.6	2222.5	950.3	588.1	416.7	475	77.3784	43.7143	15	25	15	1	350	38.983	6.1	High	Master Protein	18.684	0	503.927	15	875	1202.7	1597.2	2600.7	3466.3	3479.8
Q93050	ATP6V0A1	V-type proton ATPase 116 kDa subunit a isoform 1 OS=Homo sapiens OX=9606 GN=ATP6V0A1 PE=1 SV=3	174.445	36.3202	25	71	23	1	837	96.35	6.43	High	Master Protein	12.154	0	1432.05	25	606.8	1057.6	1451.2	2791.9	3150.3	5129.5	3211.2	1796.8	1405.4	867.6	649.9	176.584	34.2891	26	76	21	1	837	96.35	6.43	High	Master Protein	12.154	2	1318.88	26	696.1	2311.7	2734.4	3580	4372.1	4800.4
Q9Y487	ATP6V0A2	V-type proton ATPase 116 kDa subunit a isoform 2 OS=Homo sapiens OX=9606 GN=ATP6V0A2 PE=1 SV=2	126.677	31.8925	26	43	23	1	856	98.018	6.61	High	Master Protein	4.56	3	924.81	26	451.4	914.8	1492.6	2960.1	3098.8	4580.4	2848.4	1702.6	1334.1	709.5	624	121.43	40.0701	30	42	27	1	856	98.018	6.61	High	Master Protein	3.856	2	744.997	30	696.9	1285.6	1893.7	3076.6	4062.4	4042.9
Q9HBG4	ATP6V0A4	V-type proton ATPase 116 kDa subunit a isoform 4 OS=Homo sapiens OX=9606 GN=ATP6V0A4 PE=1 SV=2	NA	NA	NA	NA	NA	NA	NA	NA	NA	NA	NA	NA	NA	NA	NA	NA	NA	NA	NA	NA	NA	NA	NA	NA	NA	NA	8.48135	3.80952	4	8	1	1	840	96.323	6.1	Medium	Master Protein	0.292	0	34.1	4	NA	NA	NA	NA	NA	NA
P27449	ATP6V0C	V-type proton ATPase 16 kDa proteolipid subunit OS=Homo sapiens OX=9606 GN=ATP6V0C PE=1 SV=1	17.296	11.6129	1	8	1	1	155	15.725	8.44	High	Master Protein	3.642	0	95.8867	1	93.3	228.7	327.8	711.6	703.3	1568.4	749.7	309.1	242.2	149.9	91.7	23.8662	11.6129	1	8	1	1	155	15.725	8.44	High	Master Protein	3.642	0	119.16	1	353.2	450.4	561.6	871.8	1223.8	1512
P61421	ATP6V0D1	V-type proton ATPase subunit d 1 OS=Homo sapiens OX=9606 GN=ATP6V0D1 PE=1 SV=1	92.7168	48.433	14	40	14	1	351	40.303	5	High	Master Protein	20.544	0	862.848	14	405.3	755.2	1117.3	2310.3	2648.2	4167.9	2560.1	1379.9	1004.4	688	479	111.201	47.0085	14	31	14	1	351	40.303	5	High	Master Protein	20.544	0	741.022	14	363.7	1141.6	1572.3	2551.5	3238.2	3646.1
Q8N8Y2	ATP6V0D2	V-type proton ATPase subunit d 2 OS=Homo sapiens OX=9606 GN=ATP6V0D2 PE=2 SV=1	1.10037	3.42857	1	2	1	1	350	40.4	5.3	Low	Master Protein	0.274	0	0	1	NA	NA	NA	NA	NA	NA	NA	NA	NA	NA	NA	1.07812	3.42857	1	2	1	1	350	40.4	5.3	Low	Master Protein	0.274	0	0	1	20.3	27.8	27.9	37.2	38.5	76.9
P38606	ATP6V1A	V-type proton ATPase catalytic subunit A OS=Homo sapiens OX=9606 GN=ATP6V1A PE=1 SV=2	210.18	55.1053	30	84	30	1	617	68.26	5.52	High	Master Protein	22.714	0	1861.45	30	760.9	1252.2	2020.1	4252.9	4518.2	6535.7	3686.1	2274.8	2092.8	3129.8	2702.9	236.994	52.6742	29	90	29	1	617	68.26	5.52	High	Master Protein	25.607	0	1388.16	29	796.1	1578.4	2193.2	3642.3	5136.3	4989.9
P15313	ATP6V1B1	V-type proton ATPase subunit B kidney isoform OS=Homo sapiens OX=9606 GN=ATP6V1B1 PE=1 SV=3	NA	NA	NA	NA	NA	NA	NA	NA	NA	NA	NA	NA	NA	NA	NA	NA	NA	NA	NA	NA	NA	NA	NA	NA	NA	NA	NA	NA	NA	NA	NA	NA	NA	NA	NA	NA	NA	NA	NA	NA	NA	NA	NA	NA	NA	NA	NA
P21281	ATP6V1B2	V-type proton ATPase subunit B brain isoform OS=Homo sapiens OX=9606 GN=ATP6V1B2 PE=1 SV=3	236.689	77.4951	27	84	26	1	511	56.465	5.81	High	Master Protein	57.434	1	2271.56	27	899.2	1379.8	1932.1	3866.5	4286.4	5967.7	3464.7	2119.3	1627.9	2466	2210.3	253.848	76.1252	27	65	26	1	511	56.465	5.81	High	Master Protein	41.987	0	1439.55	27	1055.5	1609.1	2179.3	3555.3	4848.2	4720.5
P21283	ATP6V1C1	V-type proton ATPase subunit C 1 OS=Homo sapiens OX=9606 GN=ATP6V1C1 PE=1 SV=4	122.617	55.7592	22	46	22	1	382	43.914	7.46	High	Master Protein	16.433	0	958.029	22	844.1	736.7	1177.4	2793.3	2904.6	4354.2	2808.4	1782.3	1664	1908	913.5	158.485	64.6597	27	57	26	1	382	43.914	7.46	High	Master Protein	27.072	1	1019.25	27	1554.8	1870.1	2433.5	4016.4	5516	5593.2
Q8NEY4	ATP6V1C2	V-type proton ATPase subunit C 2 OS=Homo sapiens OX=9606 GN=ATP6V1C2 PE=1 SV=2	NA	NA	NA	NA	NA	NA	NA	NA	NA	NA	NA	NA	NA	NA	NA	NA	NA	NA	NA	NA	NA	NA	NA	NA	NA	NA	5.33035	6.08899	3	4	2	1	427	48.728	6.14	Medium	Master Protein	0.259	0	44.8498	3	32.2	27.6	28	27.7	20.3	21.2
Q9Y5K8	ATP6V1D	V-type proton ATPase subunit D OS=Homo sapiens OX=9606 GN=ATP6V1D PE=1 SV=1	54.5182	51.417	11	20	11	1	247	28.245	9.36	High	Master Protein	9	0	352.947	11	327.9	363.6	543.5	1224.8	1319.4	1647.3	967	601	466.6	868	828.6	63.8754	57.8947	15	27	14	1	247	28.245	9.36	High	Master Protein	18.307	0	364.485	15	99.9	413.6	585.5	965.1	1327.8	1165
P36543	ATP6V1E1	V-type proton ATPase subunit E 1 OS=Homo sapiens OX=9606 GN=ATP6V1E1 PE=1 SV=1	97.5272	65.9292	16	42	16	1	226	26.129	8	High	Master Protein	55.234	0	818.715	16	656.8	724	1162.3	2662.7	2823.2	3782.3	2229.8	1341.4	1168.5	1842.4	1343.4	110.248	69.469	18	40	18	1	226	26.129	8	High	Master Protein	47.697	0	709.02	18	897.8	1374.7	1965.3	3294.9	4588.3	4372.3
Q16864	ATP6V1F	V-type proton ATPase subunit F OS=Homo sapiens OX=9606 GN=ATP6V1F PE=1 SV=2	27.3243	47.8992	5	11	5	1	119	13.362	5.52	High	Master Protein	25.827	0	197.183	5	142.3	151.3	257.7	586.6	586.3	820.5	460.5	247.8	178.1	241.8	279.1	48.5961	62.1849	6	15	6	1	119	13.362	5.52	High	Master Protein	50.795	0	277.4	6	211.2	356.1	497.3	777.3	1077.5	1058.9
O75348	ATP6V1G1	V-type proton ATPase subunit G 1 OS=Homo sapiens OX=9606 GN=ATP6V1G1 PE=1 SV=3	32.705	44.0678	5	14	5	1	118	13.749	8.79	High	Master Protein	30.623	0	361.397	5	170.5	176.2	283.6	656.7	713.3	1010.4	549.9	364	326.8	492.4	452.8	38.6666	48.3051	6	20	5	1	118	13.749	8.79	High	Master Protein	67.129	1	325.325	6	355.9	462.6	606.7	979.1	1311.3	1342.4
O95670	ATP6V1G2	V-type proton ATPase subunit G 2 OS=Homo sapiens OX=9606 GN=ATP6V1G2 PE=1 SV=1	NA	NA	NA	NA	NA	NA	NA	NA	NA	NA	NA	NA	NA	NA	NA	NA	NA	NA	NA	NA	NA	NA	NA	NA	NA	NA	14.3172	38.9831	3	10	2	1	118	13.596	10.26	High	Master Protein	5.813	0	69.4633	3	5.8	13.8	13.4	24.3	19.7	16.5
Q96LB4	ATP6V1G3	V-type proton ATPase subunit G 3 OS=Homo sapiens OX=9606 GN=ATP6V1G3 PE=2 SV=1	NA	NA	NA	NA	NA	NA	NA	NA	NA	NA	NA	NA	NA	NA	NA	NA	NA	NA	NA	NA	NA	NA	NA	NA	NA	NA	NA	NA	NA	NA	NA	NA	NA	NA	NA	NA	NA	NA	NA	NA	NA	NA	NA	NA	NA	NA	NA
Q9UI12	ATP6V1H	V-type proton ATPase subunit H OS=Homo sapiens OX=9606 GN=ATP6V1H PE=1 SV=1	81.8376	38.0952	17	25	17	1	483	55.847	6.48	High	Master Protein	4.623	0	657.589	17	142.6	215.9	334.4	801.2	871.1	1229.1	673.5	431.8	344.7	708.3	687	117.22	43.4783	19	36	19	1	483	55.847	6.48	High	Master Protein	10.788	0	633.01	19	332.1	860.1	1183.3	1853.5	2380.5	2269.3
Q04656	ATP7A	Copper-transporting ATPase 1 OS=Homo sapiens OX=9606 GN=ATP7A PE=1 SV=4	80.0652	18	22	27	20	1	1500	163.269	6.33	High	Master Protein	1.05	1	497.309	22	344.3	515.1	557.3	951.9	871.5	1291.3	838.4	530.5	493.6	360.1	398.6	147.433	25.1333	33	44	30	1	1500	163.269	6.33	High	Master Protein	2.115	3	732.491	33	624.9	1937.4	2227.2	3141.4	3662.6	3598.1
P35670	ATP7B	Copper-transporting ATPase 2 OS=Homo sapiens OX=9606 GN=ATP7B PE=1 SV=4	81.6554	17.4061	20	26	18	1	1465	157.162	6.7	High	Master Protein	1.154	0	475.45	20	332	414.2	556.6	901.8	887	1441.3	955.4	629.7	538	449.7	280.4	154.637	26.8259	33	50	30	1	1465	157.162	6.7	High	Master Protein	3.084	0	715.24	33	705.2	1271	1656.3	2517.6	3322.7	3467.7
Q9Y2Q0	ATP8A1	Phospholipid-transporting ATPase IA OS=Homo sapiens OX=9606 GN=ATP8A1 PE=1 SV=1	52.91	14.6048	18	20	17	1	1164	131.285	6.84	High	Master Protein	0.793	0	234.013	18	303.3	228.3	321.7	625.5	668.9	1073.9	704.8	439.5	647	436.3	155.8	80.7108	18.3849	20	24	20	1	1164	131.285	6.84	High	Master Protein	1.178	0	389.959	20	257	427	630.3	799.1	1101.7	1133.6
O43520	ATP8B1	Phospholipid-transporting ATPase IC OS=Homo sapiens OX=9606 GN=ATP8B1 PE=1 SV=3	NA	NA	NA	NA	NA	NA	NA	NA	NA	NA	NA	NA	NA	NA	NA	NA	NA	NA	NA	NA	NA	NA	NA	NA	NA	NA	NA	NA	NA	NA	NA	NA	NA	NA	NA	NA	NA	NA	NA	NA	NA	NA	NA	NA	NA	NA	NA
P98198	ATP8B2	Phospholipid-transporting ATPase ID OS=Homo sapiens OX=9606 GN=ATP8B2 PE=1 SV=2	4.72119	2.31596	3	3	2	1	1209	137.352	7.01	Medium	Master Protein	0.126	0	36	3	6	10.2	9.6	15.8	11	24.9	12.1	10.5	8	6.1	5.8	15.7704	6.03805	5	5	5	1	1209	137.352	7.01	High	Master Protein	0.22	0	43.43	5	42.8	144	150.9	205.5	192.2	222.2
O60423	ATP8B3	Phospholipid-transporting ATPase IK OS=Homo sapiens OX=9606 GN=ATP8B3 PE=2 SV=4	NA	NA	NA	NA	NA	NA	NA	NA	NA	NA	NA	NA	NA	NA	NA	NA	NA	NA	NA	NA	NA	NA	NA	NA	NA	NA	1.09833	1.07692	2	2	1	1	1300	146.658	7.9	Low	Master Protein	0.067	0	0	2	53.6	43.6	34.2	35.9	23.9	24.8
Q8TF62	ATP8B4	Probable phospholipid-transporting ATPase IM OS=Homo sapiens OX=9606 GN=ATP8B4 PE=1 SV=3	NA	NA	NA	NA	NA	NA	NA	NA	NA	NA	NA	NA	NA	NA	NA	NA	NA	NA	NA	NA	NA	NA	NA	NA	NA	NA	0.642828	1.42617	1	1	1	1	1192	135.782	6.99	Low	Master Protein	0.038	0	0	1	NA	NA	NA	NA	NA	NA
O75110	ATP9A	Probable phospholipid-transporting ATPase IIA OS=Homo sapiens OX=9606 GN=ATP9A PE=1 SV=3	73.2382	21.7765	22	25	18	1	1047	118.506	7.77	High	Master Protein	1.474	2	522.273	22	161.4	289.3	376.3	658.5	739.9	1286.2	850.8	458.9	322.6	174.6	188.4	109.587	24.3553	25	34	21	1	1047	118.506	7.77	High	Master Protein	2.223	3	597.665	25	651.7	990.1	1180.9	1633.9	2056.9	2370.7
O43861	ATP9B	Probable phospholipid-transporting ATPase IIB OS=Homo sapiens OX=9606 GN=ATP9B PE=2 SV=4	23.9761	7.75937	9	9	5	1	1147	129.22	7.61	High	Master Protein	0.397	0	187.74	9	29.6	42.9	47.4	94.8	87	167.8	111.3	77.3	61	38.6	29.6	41.2737	12.5545	12	17	8	1	1147	129.22	7.61	High	Master Protein	0.682	0	224.11	12	41.5	59.8	75.1	110.3	147.5	170.1
Q5TC12	ATPAF1	ATP synthase mitochondrial F1 complex assembly factor 1 OS=Homo sapiens OX=9606 GN=ATPAF1 PE=1 SV=1	67.8793	46.3415	14	26	14	1	328	36.414	7.96	High	Master Protein	9	0	542.718	14	498.7	3653.2	4869.6	3235.1	924.7	727.5	436.8	342.6	360.9	316.1	458.5	103.657	41.1585	12	31	12	1	328	36.414	7.96	High	Master Protein	11.589	0	680.578	12	425.8	5269.6	5000.3	2868.4	985.3	528.5
Q8N5M1	ATPAF2	ATP synthase mitochondrial F1 complex assembly factor 2 OS=Homo sapiens OX=9606 GN=ATPAF2 PE=1 SV=1	24.344	25.2595	5	7	5	1	289	32.752	7.09	High	Master Protein	1.929	0	154.79	5	21.2	94.8	118.9	89	38.4	36.8	18.8	13.8	9	11.1	10.9	52.0729	37.3702	7	11	7	1	289	32.752	7.09	High	Master Protein	4.412	0	243.68	7	215.3	1198.6	1145.4	662.9	278.9	185.6
Q6P4H8	ATPSCKMT	ATP synthase subunit C lysine N-methyltransferase OS=Homo sapiens OX=9606 GN=ATPSCKMT PE=1 SV=2	4.87743	7.72532	2	2	2	1	233	26.093	8.87	Medium	Master Protein	0.359	0	36.8361	2	54.6	107.8	153.6	127.5	61	82.4	61.3	43.2	47.7	55.1	61.7	7.50771	12.0172	3	3	3	1	233	26.093	8.87	Medium	Master Protein	0.585	0	45.8841	3	NA	NA	NA	NA	NA	NA
Q13535	ATR	Serine/threonine-protein kinase ATR OS=Homo sapiens OX=9606 GN=ATR PE=1 SV=3	96.3121	14.3343	34	38	33	1	2644	301.172	7.43	High	Master Protein	0.658	0	466.875	34	348.6	309.9	355.6	529.2	494.3	1183.2	984.2	783.6	682.1	511.3	307.9	122.37	15.4312	40	47	39	1	2644	301.172	7.43	High	Master Protein	0.855	0	468.2	40	3964	1768.9	1809.7	1900.6	1761.4	1986.3
Q6UW56	ATRAID	All-trans retinoic acid-induced differentiation factor OS=Homo sapiens OX=9606 GN=ATRAID PE=1 SV=2	5.4236	9.17031	3	4	3	1	229	24.73	7.25	Medium	Master Protein	0.995	0	55.6574	3	97.3	103.4	170.1	255.2	453.8	509.1	246.6	77	46	24.1	3.6	6.52948	11.7904	4	9	4	1	229	24.73	7.25	Medium	Master Protein	2.162	0	42.6167	4	166.9	237.7	381.4	694	888.8	841.4
Q8WXE1	ATRIP	ATR-interacting protein OS=Homo sapiens OX=9606 GN=ATRIP PE=1 SV=1	39.4267	17.6991	12	13	12	1	791	85.783	6.32	High	Master Protein	1.113	0	226.817	12	608.4	206	245.1	373.2	359.7	967.8	783.5	601.1	525.8	351.8	225.6	46.8777	16.8142	14	16	14	1	791	85.783	6.32	High	Master Protein	1.512	0	220.886	14	1280.2	528.2	500.2	476.6	415.5	479.7
O75882	ATRN	Attractin OS=Homo sapiens OX=9606 GN=ATRN PE=1 SV=2	84.5955	18.1246	20	26	20	1	1429	158.432	7.31	High	Master Protein	1.198	0	441.861	20	280.1	414.5	528.8	947.6	948.9	1293.5	724.3	329.3	279.5	198.5	169.6	127.707	21.2736	29	43	29	1	1429	158.432	7.31	High	Master Protein	2.36	0	642.474	29	653.7	1377.9	1747.8	2648.1	3514.4	3419.6
P46100	ATRX	Transcriptional regulator ATRX OS=Homo sapiens OX=9606 GN=ATRX PE=1 SV=5	93.0987	15.0482	33	39	32	1	2492	282.411	6.58	High	Master Protein	0.825	1	586.336	33	2679.3	509.7	465.9	537.8	465.1	851.8	624.4	524	550.3	539.5	1030.4	225.306	24.1573	60	101	59	1	2492	282.411	6.58	High	Master Protein	2.217	1	969.407	60	10153.4	3051	2843.7	3045.4	3118.9	4030.7
P54253	ATXN1	Ataxin-1 OS=Homo sapiens OX=9606 GN=ATXN1 PE=1 SV=2	0.54409	0.981595	1	1	1	1	815	86.869	8.35	Low	Master Protein	0.066	0	0	1	NA	NA	NA	NA	NA	NA	NA	NA	NA	NA	NA	8.72673	5.15337	4	4	4	1	815	86.869	8.35	Medium	Master Protein	0.292	0	34.74	4	180.2	79	78.7	93.3	78.4	65.6
Q9UBB4	ATXN10	Ataxin-10 OS=Homo sapiens OX=9606 GN=ATXN10 PE=1 SV=1	147.83	53.2632	24	55	23	1	475	53.455	5.25	High	Master Protein	17.116	0	1284.87	24	586.7	661.6	837.2	1442.4	1358.7	2505.8	1857.4	1710.1	1823.4	2628.4	5396.8	169.375	51.3684	24	61	23	1	475	53.455	5.25	High	Master Protein	23.384	0	1167.56	24	766	1454.4	1590.5	2131.7	2353.9	2607.1
P0C7T5	ATXN1L	Ataxin-1-like OS=Homo sapiens OX=9606 GN=ATXN1L PE=1 SV=1	NA	NA	NA	NA	NA	NA	NA	NA	NA	NA	NA	NA	NA	NA	NA	NA	NA	NA	NA	NA	NA	NA	NA	NA	NA	NA	NA	NA	NA	NA	NA	NA	NA	NA	NA	NA	NA	NA	NA	NA	NA	NA	NA	NA	NA	NA	NA
Q99700	ATXN2	Ataxin-2 OS=Homo sapiens OX=9606 GN=ATXN2 PE=1 SV=2	213.243	37.0906	41	100	37	1	1313	140.196	9.57	High	Master Protein	22.988	4	1352.46	41	801.4	1004.1	1332.1	2053.1	2138.8	5973.7	5067.7	4133.8	4062.4	2016.7	644.2	219.877	28.4844	38	81	34	1	1313	140.196	9.57	High	Master Protein	18.055	1	965.385	38	1192.6	1987.5	2091.7	2606.6	2867	4118.1
Q8WWM7	ATXN2L	Ataxin-2-like protein OS=Homo sapiens OX=9606 GN=ATXN2L PE=1 SV=2	293.098	39.2558	40	149	37	1	1075	113.304	8.59	High	Master Protein	104.25	0	2072.17	40	1171.4	1443	1911.8	3069.1	3110.5	8561.2	7206.8	5958.8	5692.4	2978.5	1106	295.711	41.6744	42	146	38	1	1075	113.304	8.59	High	Master Protein	72.564	1	1712.34	42	1914.9	3307.3	3712.9	4678.1	5922.5	8116.4
P54252	ATXN3	Ataxin-3 OS=Homo sapiens OX=9606 GN=ATXN3 PE=1 SV=5	13.854	14.1274	3	6	3	1	361	41.224	4.78	High	Master Protein	0.668	0	177.88	3	48.8	67.1	81.6	150.5	140.3	224	125.2	74.7	77.5	61.9	110.6	27.933	22.4377	7	8	6	1	361	41.224	4.78	High	Master Protein	1.783	0	211.27	7	50.3	103.9	101.7	135.7	134	167.7
Q9H3M9	ATXN3L	Ataxin-3-like protein OS=Homo sapiens OX=9606 GN=ATXN3L PE=1 SV=2	0.445753	5.6338	1	1	1	1	355	40.722	4.96	Low	Master Protein	0.129	0	0	1	NA	NA	NA	NA	NA	NA	NA	NA	NA	NA	NA	2.68145	6.19718	3	3	2	1	355	40.722	4.96	Low	Master Protein	0.274	0	20.02	3	14.5	274.5	256.4	132.3	44.2	20.5
O15265	ATXN7	Ataxin-7 OS=Homo sapiens OX=9606 GN=ATXN7 PE=1 SV=1	3.19668	2.01794	1	1	1	1	892	95.392	9.85	Low	Master Protein	0.055	0	30.07	1	15.8	17.8	29.1	49.7	47.6	57.1	30.9	20.6	13.9	9.3	3.2	17.0799	7.62332	5	7	5	1	892	95.392	9.85	High	Master Protein	0.379	0	70.78	5	166.3	55.6	51.2	54.9	50.6	60.7
Q9ULK2	ATXN7L1	Ataxin-7-like protein 1 OS=Homo sapiens OX=9606 GN=ATXN7L1 PE=1 SV=3	NA	NA	NA	NA	NA	NA	NA	NA	NA	NA	NA	NA	NA	NA	NA	NA	NA	NA	NA	NA	NA	NA	NA	NA	NA	NA	1.5914	1.8583	2	2	2	1	861	91.457	9.79	Low	Master Protein	0.113	0	0	2	232	80.6	103.7	89.2	73.9	88.8
Q5T6C5	ATXN7L2	Ataxin-7-like protein 2 OS=Homo sapiens OX=9606 GN=ATXN7L2 PE=1 SV=1	NA	NA	NA	NA	NA	NA	NA	NA	NA	NA	NA	NA	NA	NA	NA	NA	NA	NA	NA	NA	NA	NA	NA	NA	NA	NA	2.15627	1.10803	1	1	1	1	722	77.132	9.23	Low	Master Protein	0.058	0	19.61	1	NA	NA	NA	NA	NA	NA
Q14CW9	ATXN7L3	Ataxin-7-like protein 3 OS=Homo sapiens OX=9606 GN=ATXN7L3 PE=1 SV=1	3.76879	4.32277	1	1	1	1	347	38.627	7.03	Low	Master Protein	0.122	0	14.95	1	182.3	44.7	59.5	53.8	47.2	81.9	65.5	47.5	62.6	52.1	78.7	12.409	14.121	4	4	4	1	347	38.627	7.03	High	Master Protein	0.585	0	41.2766	4	147.4	34.4	36.5	36.5	30.3	29.6
Q96GX2	ATXN7L3B	Ataxin-7-like protein 3B OS=Homo sapiens OX=9606 GN=ATXN7L3B PE=1 SV=2	8.70912	23.7113	2	3	2	1	97	10.764	4.36	High	Master Protein	2.162	0	81.0167	2	NA	NA	NA	NA	NA	NA	NA	NA	NA	NA	NA	18.8791	44.3299	3	5	3	1	97	10.764	4.36	High	Master Protein	3.642	0	154.7	3	30.3	70.2	70.8	88	81	88.9
Q13825	AUH	Methylglutaconyl-CoA hydratase mitochondrial OS=Homo sapiens OX=9606 GN=AUH PE=1 SV=1	16.9956	20.354	7	8	6	1	339	35.586	9.48	High	Master Protein	1.081	0	94.86	7	55.7	332.9	432.8	323.6	131.4	140.9	90.7	68.7	56.9	44.9	55.3	33.3949	28.0236	9	11	8	1	339	35.586	9.48	High	Master Protein	2.162	0	198.392	9	244	1157.3	1054.2	664.4	267.7	202.7
Q9H7T9	AUNIP	Aurora kinase A and ninein-interacting protein OS=Homo sapiens OX=9606 GN=AUNIP PE=1 SV=1	4.75276	5.04202	1	1	1	1	357	40.228	7.53	Medium	Master Protein	0.136	0	67.66	1	16	10.2	12.1	20.5	20.5	32.9	30.3	15.2	16.3	15.8	NA	NA	NA	NA	NA	NA	NA	NA	NA	NA	NA	NA	NA	NA	NA	NA	NA	NA	NA	NA	NA	NA
Q9Y679	AUP1	Ancient ubiquitous protein 1 OS=Homo sapiens OX=9606 GN=AUP1 PE=1 SV=2	78.1931	34.6341	11	36	11	1	410	45.758	8.65	High	Master Protein	6.406	0	587.876	11	271.5	433.8	646.6	1237.6	1249.8	1806.2	1045.4	466.1	323.8	219	193.7	112.581	49.5122	18	50	17	1	410	45.758	8.65	High	Master Protein	21.275	1	722.596	18	989.8	1132.5	1453.1	2295.7	3115.9	2986.7
O14965	AURKA	Aurora kinase A OS=Homo sapiens OX=9606 GN=AURKA PE=1 SV=2	32.5625	25.8065	9	12	8	1	403	45.781	9.39	High	Master Protein	2.162	0	197.548	9	216	173.1	220.7	378.1	418.2	829.9	656.9	502	508.4	375.4	126.9	75.8087	42.4318	15	22	14	1	403	45.781	9.39	High	Master Protein	4.623	0	360.239	15	782.7	606.1	640.3	764.3	897.7	1144.8
Q9NWT8	AURKAIP1	Aurora kinase A-interacting protein OS=Homo sapiens OX=9606 GN=AURKAIP1 PE=1 SV=1	6.41984	5.02513	1	4	1	1	199	22.34	10.76	Medium	Master Protein	1.371	0	57.52	1	56.6	347.2	425.4	305.9	130.2	171.2	111.4	100.3	98.5	91.2	70.7	7.83149	5.02513	1	4	1	1	199	22.34	10.76	Medium	Master Protein	0.778	0	135.51	1	64.1	1283.4	1289.6	733.1	191.7	82
Q96GD4	AURKB	Aurora kinase B OS=Homo sapiens OX=9606 GN=AURKB PE=1 SV=3	42.6445	37.7907	11	19	10	1	344	39.286	9.29	High	Master Protein	2.899	0	367.647	11	632.6	230.3	293.2	395.2	374.7	609.2	505.4	396.5	500.5	479.2	223.2	76.6782	48.2558	15	21	14	1	344	39.286	9.29	High	Master Protein	6.305	0	350.048	15	1696.9	854.5	804.7	704.6	672.1	738.5
Q8WXX7	AUTS2	Autism susceptibility gene 2 protein OS=Homo sapiens OX=9606 GN=AUTS2 PE=1 SV=1	3.16483	2.5417	3	3	3	1	1259	138.897	9.38	Low	Master Protein	0.12	0	16.42	3	68.9	43.8	57.7	66.9	66.2	163.1	132	101.3	161.1	117.7	9.8	7.94681	2.85941	5	5	5	1	1259	138.897	9.38	Medium	Master Protein	0.208	0	30.67	5	77.5	26.2	25.1	33.6	37.6	56.6
Q9NQS1	AVEN	Cell death regulator Aven OS=Homo sapiens OX=9606 GN=AVEN PE=1 SV=1	52.4843	43.6464	10	15	10	1	362	38.483	4.98	High	Master Protein	3.489	0	322.373	10	226.4	131.1	169.6	279.8	290.9	779.6	678.2	574.5	688.3	594.4	87.4	37.386	29.8343	8	12	8	1	362	38.483	4.98	High	Master Protein	1.721	0	213.62	8	262.9	414.1	404.1	492.9	482.9	634.1
O75366	AVIL	Advillin OS=Homo sapiens OX=9606 GN=AVIL PE=1 SV=3	NA	NA	NA	NA	NA	NA	NA	NA	NA	NA	NA	NA	NA	NA	NA	NA	NA	NA	NA	NA	NA	NA	NA	NA	NA	NA	1.57023	2.442	3	3	2	1	819	91.969	5.71	Low	Master Protein	0.046	0	0	3	10.2	193	143.8	80.8	27.1	13.8
Q8NBF6	AVL9	Late secretory pathway protein AVL9 homolog OS=Homo sapiens OX=9606 GN=AVL9 PE=1 SV=1	15.7713	5.8642	4	7	3	1	648	71.902	6.21	High	Master Protein	0.425	0	121.955	4	34	35.5	42	70.7	58.3	90.8	66.2	53.9	61.4	85.7	115.8	12.4597	10.3395	5	6	5	1	648	71.902	6.21	High	Master Protein	0.425	0	76.59	5	75	132	112.5	117	120.4	142.8
P30518	AVPR2	Vasopressin V2 receptor OS=Homo sapiens OX=9606 GN=AVPR2 PE=1 SV=1	NA	NA	NA	NA	NA	NA	NA	NA	NA	NA	NA	NA	NA	NA	NA	NA	NA	NA	NA	NA	NA	NA	NA	NA	NA	NA	0.922996	5.66038	1	1	1	1	371	40.253	9.25	Low	Master Protein	0.179	0	0	1	11.6	18.7	11.3	15.3	12.1	18.7
Q6E213	AWAT2	Acyl-CoA wax alcohol acyltransferase 2 OS=Homo sapiens OX=9606 GN=AWAT2 PE=1 SV=1	NA	NA	NA	NA	NA	NA	NA	NA	NA	NA	NA	NA	NA	NA	NA	NA	NA	NA	NA	NA	NA	NA	NA	NA	NA	NA	NA	NA	NA	NA	NA	NA	NA	NA	NA	NA	NA	NA	NA	NA	NA	NA	NA	NA	NA	NA	NA
Q5T1B0	AXDND1	Axonemal dynein light chain domain-containing protein 1 OS=Homo sapiens OX=9606 GN=AXDND1 PE=2 SV=1	NA	NA	NA	NA	NA	NA	NA	NA	NA	NA	NA	NA	NA	NA	NA	NA	NA	NA	NA	NA	NA	NA	NA	NA	NA	NA	0.643592	1.48221	1	3	1	1	1012	117.953	5.68	Low	Master Protein	0.035	0	0	1	NA	NA	NA	NA	NA	NA
O15169	AXIN1	Axin-1 OS=Homo sapiens OX=9606 GN=AXIN1 PE=1 SV=2	21.9378	9.51276	8	8	6	1	862	95.576	6.96	High	Master Protein	0.369	0	97.42	8	19.6	17.6	20.1	33.1	33.4	80.7	72	51.7	53.2	38.6	12.6	35.3278	12.181	11	12	9	1	862	95.576	6.96	High	Master Protein	0.688	0	176.868	11	114.8	161.9	195.3	244.4	285.2	307.5
Q9Y2T1	AXIN2	Axin-2 OS=Homo sapiens OX=9606 GN=AXIN2 PE=1 SV=1	NA	NA	NA	NA	NA	NA	NA	NA	NA	NA	NA	NA	NA	NA	NA	NA	NA	NA	NA	NA	NA	NA	NA	NA	NA	NA	NA	NA	NA	NA	NA	NA	NA	NA	NA	NA	NA	NA	NA	NA	NA	NA	NA	NA	NA	NA	NA
P30530	AXL	Tyrosine-protein kinase receptor UFO OS=Homo sapiens OX=9606 GN=AXL PE=1 SV=4	0.953633	3.80313	2	3	2	1	894	98.274	5.39	Low	Master Protein	0.116	0	0	2	27.2	32.7	37.5	73.2	65.8	171	138.7	105.8	95.2	52.8	21.6	NA	NA	NA	NA	NA	NA	NA	NA	NA	NA	NA	NA	NA	NA	NA	NA	NA	NA	NA	NA	NA
P25311	AZGP1	Zinc-alpha-2-glycoprotein OS=Homo sapiens OX=9606 GN=AZGP1 PE=1 SV=2	NA	NA	NA	NA	NA	NA	NA	NA	NA	NA	NA	NA	NA	NA	NA	NA	NA	NA	NA	NA	NA	NA	NA	NA	NA	NA	NA	NA	NA	NA	NA	NA	NA	NA	NA	NA	NA	NA	NA	NA	NA	NA	NA	NA	NA	NA	NA
Q9H6S1	AZI2	5-azacytidine-induced protein 2 OS=Homo sapiens OX=9606 GN=AZI2 PE=1 SV=1	5.10892	4.84694	2	2	2	1	392	44.907	6.6	Medium	Master Protein	0.186	0	40.27	2	75.5	39.8	55.7	58	70.4	153.7	126.9	109.5	112.2	108	53.7	16.1615	14.5408	6	6	5	1	392	44.907	6.6	High	Master Protein	0.668	0	91.5667	6	82	129.8	120.5	144	133.1	139.8
O14977	AZIN1	Antizyme inhibitor 1 OS=Homo sapiens OX=9606 GN=AZIN1 PE=1 SV=2	NA	NA	NA	NA	NA	NA	NA	NA	NA	NA	NA	NA	NA	NA	NA	NA	NA	NA	NA	NA	NA	NA	NA	NA	NA	NA	NA	NA	NA	NA	NA	NA	NA	NA	NA	NA	NA	NA	NA	NA	NA	NA	NA	NA	NA	NA	NA
P61769	B2M	Beta-2-microglobulin OS=Homo sapiens OX=9606 GN=B2M PE=1 SV=1	31.1154	27.7311	4	23	4	1	119	13.706	6.52	High	Master Protein	30.623	0	175.057	4	296.2	657.8	762.2	1336.4	1296.4	1780.7	1052.7	527.6	441.7	297.1	336.8	29.4297	32.7731	5	19	5	1	119	13.706	6.52	High	Master Protein	55.234	0	89.5667	5	139.2	561.8	680.5	1020.3	1182.8	1179.6
O75752	B3GALNT1	UDP-GalNAc:beta-1 3-N-acetylgalactosaminyltransferase 1 OS=Homo sapiens OX=9606 GN=B3GALNT1 PE=1 SV=1	NA	NA	NA	NA	NA	NA	NA	NA	NA	NA	NA	NA	NA	NA	NA	NA	NA	NA	NA	NA	NA	NA	NA	NA	NA	NA	NA	NA	NA	NA	NA	NA	NA	NA	NA	NA	NA	NA	NA	NA	NA	NA	NA	NA	NA	NA	NA
Q8NCR0	B3GALNT2	UDP-GalNAc:beta-1 3-N-acetylgalactosaminyltransferase 2 OS=Homo sapiens OX=9606 GN=B3GALNT2 PE=1 SV=1	6.07205	7.2	3	3	3	1	500	56.668	5.71	Medium	Master Protein	0.269	0	31.04	3	44.4	81.8	109.1	101.7	96.1	131.6	83.8	50.2	38	32.2	24.4	17.4398	14.8	8	8	8	1	500	56.668	5.71	High	Master Protein	0.887	0	85.74	8	139.3	194.1	225.4	321.6	445.3	369
Q9Y5Z6	B3GALT1	Beta-1 3-galactosyltransferase 1 OS=Homo sapiens OX=9606 GN=B3GALT1 PE=1 SV=1	NA	NA	NA	NA	NA	NA	NA	NA	NA	NA	NA	NA	NA	NA	NA	NA	NA	NA	NA	NA	NA	NA	NA	NA	NA	NA	0.386158	2.45399	1	1	1	1	326	37.968	9.29	Low	Master Protein	0.129	0	0	1	88.1	108.6	113.4	52.3	33.5	51.2
Q96L58	B3GALT6	Beta-1 3-galactosyltransferase 6 OS=Homo sapiens OX=9606 GN=B3GALT6 PE=1 SV=2	44.574	32.5228	9	14	9	1	329	37.114	9.66	High	Master Protein	2.728	0	348.802	9	72.2	115.4	194.3	242.4	149.9	190.9	131.2	104.9	116	105.3	58.4	67.0389	39.8176	12	21	12	1	329	37.114	9.66	High	Master Protein	6.197	0	397.277	12	215.7	808.1	1233.1	1728.3	1269.6	898.1
Q9P2W7	B3GAT1	Galactosylgalactosylxylosylprotein 3-beta-glucuronosyltransferase 1 OS=Homo sapiens OX=9606 GN=B3GAT1 PE=1 SV=2	NA	NA	NA	NA	NA	NA	NA	NA	NA	NA	NA	NA	NA	NA	NA	NA	NA	NA	NA	NA	NA	NA	NA	NA	NA	NA	0.414991	3.29341	1	1	1	1	334	38.232	9.61	Low	Master Protein	0.122	0	0	1	64.4	22.9	25.3	20.9	24.2	26.3
Q9NPZ5	B3GAT2	Galactosylgalactosylxylosylprotein 3-beta-glucuronosyltransferase 2 OS=Homo sapiens OX=9606 GN=B3GAT2 PE=1 SV=2	NA	NA	NA	NA	NA	NA	NA	NA	NA	NA	NA	NA	NA	NA	NA	NA	NA	NA	NA	NA	NA	NA	NA	NA	NA	NA	3.02868	6.19195	2	3	1	1	323	36.896	10.62	Low	Master Protein	0.369	0	0	2	8.8	17.6	20.1	31.3	64	41.8
O94766	B3GAT3	Galactosylgalactosylxylosylprotein 3-beta-glucuronosyltransferase 3 OS=Homo sapiens OX=9606 GN=B3GAT3 PE=1 SV=2	55.6383	38.806	12	23	12	1	335	37.099	8.27	High	Master Protein	7.859	0	310.258	12	194.4	525.2	846	1133.2	660.4	704.6	469	279.4	279.4	253.9	163.1	74.7899	47.7612	15	23	14	1	335	37.099	8.27	High	Master Protein	11.743	1	391.905	15	234.2	871.9	1346.5	1969.5	1493.8	1011
Q6Y288	B3GLCT	Beta-1 3-glucosyltransferase OS=Homo sapiens OX=9606 GN=B3GLCT PE=1 SV=2	17.9679	14.4578	7	7	7	1	498	56.528	7.5	High	Master Protein	0.957	0	134.157	7	305.4	267.3	400.7	758.5	779.2	1215.1	735.6	388.5	301.7	274.8	413.8	30.8374	21.0843	10	11	9	1	498	56.528	7.5	High	Master Protein	1.61	0	120.18	10	276	300.2	386.9	545.4	759.5	747.7
Q9NY97	B3GNT2	N-acetyllactosaminide beta-1 3-N-acetylglucosaminyltransferase 2 OS=Homo sapiens OX=9606 GN=B3GNT2 PE=1 SV=2	6.35707	5.03778	2	3	2	1	397	45.993	8.54	Medium	Master Protein	0.318	0	28.29	2	14.8	26.1	39.1	67.1	48.9	55.8	31.2	20.9	18.4	13.4	15.7	11.4363	11.5869	4	5	4	1	397	45.993	8.54	High	Master Protein	0.585	0	45.3548	4	43.2	123.9	178.2	229.3	263.6	242.2
Q9BYG0	B3GNT5	Lactosylceramide 1 3-N-acetyl-beta-D-glucosaminyltransferase OS=Homo sapiens OX=9606 GN=B3GNT5 PE=1 SV=1	NA	NA	NA	NA	NA	NA	NA	NA	NA	NA	NA	NA	NA	NA	NA	NA	NA	NA	NA	NA	NA	NA	NA	NA	NA	NA	4.32175	4.2328	1	1	1	1	378	44.024	7.9	Low	Master Protein	0.101	0	28.94	1	NA	NA	NA	NA	NA	NA
Q6ZMB0	B3GNT6	Acetylgalactosaminyl-O-glycosyl-glycoprotein beta-1 3-N-acetylglucosaminyltransferase OS=Homo sapiens OX=9606 GN=B3GNT6 PE=1 SV=2	NA	NA	NA	NA	NA	NA	NA	NA	NA	NA	NA	NA	NA	NA	NA	NA	NA	NA	NA	NA	NA	NA	NA	NA	NA	NA	NA	NA	NA	NA	NA	NA	NA	NA	NA	NA	NA	NA	NA	NA	NA	NA	NA	NA	NA	NA	NA
Q7Z7M8	B3GNT8	UDP-GlcNAc:betaGal beta-1 3-N-acetylglucosaminyltransferase 8 OS=Homo sapiens OX=9606 GN=B3GNT8 PE=1 SV=1	NA	NA	NA	NA	NA	NA	NA	NA	NA	NA	NA	NA	NA	NA	NA	NA	NA	NA	NA	NA	NA	NA	NA	NA	NA	NA	NA	NA	NA	NA	NA	NA	NA	NA	NA	NA	NA	NA	NA	NA	NA	NA	NA	NA	NA	NA	NA
Q6UX72	B3GNT9	UDP-GlcNAc:betaGal beta-1 3-N-acetylglucosaminyltransferase 9 OS=Homo sapiens OX=9606 GN=B3GNT9 PE=2 SV=1	NA	NA	NA	NA	NA	NA	NA	NA	NA	NA	NA	NA	NA	NA	NA	NA	NA	NA	NA	NA	NA	NA	NA	NA	NA	NA	0.585695	1.99005	1	1	1	1	402	43.724	9.17	Low	Master Protein	0.116	0	0	1	NA	NA	NA	NA	NA	NA
Q67FW5	B3GNTL1	UDP-GlcNAc:betaGal beta-1 3-N-acetylglucosaminyltransferase-like protein 1 OS=Homo sapiens OX=9606 GN=B3GNTL1 PE=2 SV=2	NA	NA	NA	NA	NA	NA	NA	NA	NA	NA	NA	NA	NA	NA	NA	NA	NA	NA	NA	NA	NA	NA	NA	NA	NA	NA	2.88157	9.69529	3	3	3	1	361	40.687	7.4	Low	Master Protein	0.233	0	0	3	53.1	109.3	121.2	116.8	116.1	116.2
Q00973	B4GALNT1	Beta-1 4 N-acetylgalactosaminyltransferase 1 OS=Homo sapiens OX=9606 GN=B4GALNT1 PE=1 SV=2	0.581367	1.87617	1	1	1	1	533	58.846	8.69	Low	Master Protein	0.07	0	0	1	NA	NA	NA	NA	NA	NA	NA	NA	NA	NA	NA	5.40436	8.81801	4	4	4	1	533	58.846	8.69	Medium	Master Protein	0.311	0	30.41	4	34	60.2	79.5	98.3	101.8	100.2
Q8NHY0	B4GALNT2	Beta-1 4 N-acetylgalactosaminyltransferase 2 OS=Homo sapiens OX=9606 GN=B4GALNT2 PE=1 SV=2	NA	NA	NA	NA	NA	NA	NA	NA	NA	NA	NA	NA	NA	NA	NA	NA	NA	NA	NA	NA	NA	NA	NA	NA	NA	NA	NA	NA	NA	NA	NA	NA	NA	NA	NA	NA	NA	NA	NA	NA	NA	NA	NA	NA	NA	NA	NA
Q6L9W6	B4GALNT3	Beta-1 4-N-acetylgalactosaminyltransferase 3 OS=Homo sapiens OX=9606 GN=B4GALNT3 PE=1 SV=2	11.5159	4.70942	4	4	4	1	998	114.903	7.49	High	Master Protein	0.166	0	54.3333	4	38.7	49.9	81.4	111	73	87.7	61.9	40.7	45.8	31.2	49.3	28.2082	10.4208	9	9	9	1	998	114.903	7.49	High	Master Protein	0.359	0	135.433	9	90.6	225.6	357.3	485.1	407.3	314.5
Q76KP1	B4GALNT4	N-acetyl-beta-glucosaminyl-glycoprotein 4-beta-N-acetylgalactosaminyltransferase 1 OS=Homo sapiens OX=9606 GN=B4GALNT4 PE=1 SV=1	NA	NA	NA	NA	NA	NA	NA	NA	NA	NA	NA	NA	NA	NA	NA	NA	NA	NA	NA	NA	NA	NA	NA	NA	NA	NA	2.76693	2.40616	2	2	2	1	1039	116.441	6.98	Low	Master Protein	0.081	0	25.31	2	4.4	8.7	17.1	22.1	19.9	16.5
P15291	B4GALT1	Beta-1 4-galactosyltransferase 1 OS=Homo sapiens OX=9606 GN=B4GALT1 PE=1 SV=5	24.4494	17.3367	6	9	6	1	398	43.892	8.65	High	Master Protein	1.783	0	211.063	6	75.6	209.5	387.1	584.5	405.3	445.6	269.1	144	235.6	108.4	29.5	63.2634	28.392	8	15	7	1	398	43.892	8.65	High	Master Protein	4.275	1	332.685	8	184.6	621.8	890.8	1359.4	1407.6	1267
O60909	B4GALT2	Beta-1 4-galactosyltransferase 2 OS=Homo sapiens OX=9606 GN=B4GALT2 PE=1 SV=1	NA	NA	NA	NA	NA	NA	NA	NA	NA	NA	NA	NA	NA	NA	NA	NA	NA	NA	NA	NA	NA	NA	NA	NA	NA	NA	4.90532	7.7957	3	3	3	1	372	41.946	9.38	Medium	Master Protein	0.438	0	41.1	3	18.6	52.2	70.4	76.9	67.6	74.3
O60512	B4GALT3	Beta-1 4-galactosyltransferase 3 OS=Homo sapiens OX=9606 GN=B4GALT3 PE=1 SV=2	2.14917	1.78117	1	1	1	1	393	43.9	9.25	Low	Master Protein	0.101	0	30.83	1	22.8	54.3	93.2	132.3	84	101.7	65	46.8	37.9	29.1	15.2	29.0837	22.6463	7	8	7	1	393	43.9	9.25	High	Master Protein	0.957	0	177.579	7	61.7	164.3	245.6	342.7	310.1	255.6
O60513	B4GALT4	Beta-1 4-galactosyltransferase 4 OS=Homo sapiens OX=9606 GN=B4GALT4 PE=1 SV=1	4.0788	4.36047	2	2	2	1	344	40.016	9.07	Low	Master Protein	0.212	0	32.33	2	3.8	4.4	8.8	9.7	10.9	16.3	11.9	12.6	7.1	7.5	4.5	29.3126	23.5465	7	9	6	1	344	40.016	9.07	High	Master Protein	1.154	1	164.809	7	428.9	423.6	569.4	740.7	699.5	600.6
O43286	B4GALT5	Beta-1 4-galactosyltransferase 5 OS=Homo sapiens OX=9606 GN=B4GALT5 PE=1 SV=1	NA	NA	NA	NA	NA	NA	NA	NA	NA	NA	NA	NA	NA	NA	NA	NA	NA	NA	NA	NA	NA	NA	NA	NA	NA	NA	10.8802	7.73196	3	4	2	1	388	45.09	8.15	High	Master Protein	0.438	0	84.96	3	26.7	50.7	81.8	116.2	105.9	101.2
Q9UBX8	B4GALT6	Beta-1 4-galactosyltransferase 6 OS=Homo sapiens OX=9606 GN=B4GALT6 PE=1 SV=1	NA	NA	NA	NA	NA	NA	NA	NA	NA	NA	NA	NA	NA	NA	NA	NA	NA	NA	NA	NA	NA	NA	NA	NA	NA	NA	1.61154	2.09424	1	1	1	1	382	44.885	8.43	Low	Master Protein	0.129	0	0	1	NA	NA	NA	NA	NA	NA
Q9UBV7	B4GALT7	Beta-1 4-galactosyltransferase 7 OS=Homo sapiens OX=9606 GN=B4GALT7 PE=1 SV=1	14.7984	9.17431	3	4	3	1	327	37.382	8.98	High	Master Protein	0.668	0	101.583	3	16.2	101.7	169.3	246.2	146.5	182.6	109.9	57.7	46.6	23.6	15.4	26.2395	28.1346	9	11	9	1	327	37.382	8.98	High	Master Protein	2.594	0	107.763	9	152.6	443.3	670.1	945	692	549.9
O43505	B4GAT1	Beta-1 4-glucuronyltransferase 1 OS=Homo sapiens OX=9606 GN=B4GAT1 PE=1 SV=1	48.1423	21.2048	8	15	8	1	415	47.089	7.2	High	Master Protein	3.467	0	330.44	8	330.9	575.5	951.7	1043.3	974.9	1157.9	675.9	367.1	285.6	246.5	227.3	72.2921	27.2289	10	25	10	1	415	47.089	7.2	High	Master Protein	7.913	0	388.328	10	305.6	893.4	1325.2	1938.9	1548.5	1418.6
Q9UPM9	B9D1	B9 domain-containing protein 1 OS=Homo sapiens OX=9606 GN=B9D1 PE=1 SV=1	0.779892	3.92157	1	1	1	1	204	22.76	7.28	Low	Master Protein	0.233	0	0	1	NA	NA	NA	NA	NA	NA	NA	NA	NA	NA	NA	7.02394	10.2941	2	2	2	1	204	22.76	7.28	Medium	Master Protein	0.52	0	33.43	2	62	139.1	159.8	181.6	190.7	180.5
Q9BPU9	B9D2	B9 domain-containing protein 2 OS=Homo sapiens OX=9606 GN=B9D2 PE=1 SV=2	7.65999	17.7143	2	2	2	1	175	19.249	7.56	Medium	Master Protein	0.668	0	68.53	2	9.3	21.9	19.3	37.2	22.4	39.6	25.9	18.8	19.1	14.8	17.1	0.614572	3.42857	1	1	1	1	175	19.249	7.56	Low	Master Protein	0.292	0	25.57	1	22.3	43.5	55.6	70	83.4	63.1
Q8WXS3	BAALC	Brain and acute leukemia cytoplasmic protein OS=Homo sapiens OX=9606 GN=BAALC PE=2 SV=3	0.410162	8.33333	1	1	1	1	180	19.212	5.64	Low	Master Protein	0.259	0	0	1	NA	NA	NA	NA	NA	NA	NA	NA	NA	NA	NA	NA	NA	NA	NA	NA	NA	NA	NA	NA	NA	NA	NA	NA	NA	NA	NA	NA	NA	NA	NA	NA
P0C853	BAALC-AS2	Putative uncharacterized protein BAALC-AS2 OS=Homo sapiens OX=9606 GN=BAALC-AS2 PE=5 SV=1	NA	NA	NA	NA	NA	NA	NA	NA	NA	NA	NA	NA	NA	NA	NA	NA	NA	NA	NA	NA	NA	NA	NA	NA	NA	NA	0.569602	6.66667	1	1	1	1	105	11.571	6.25	Low	Master Protein	0.778	0	0	1	31	48.9	68.7	105	145.5	145.1
Q14032	BAAT	Bile acid-CoA:amino acid N-acyltransferase OS=Homo sapiens OX=9606 GN=BAAT PE=1 SV=1	NA	NA	NA	NA	NA	NA	NA	NA	NA	NA	NA	NA	NA	NA	NA	NA	NA	NA	NA	NA	NA	NA	NA	NA	NA	NA	NA	NA	NA	NA	NA	NA	NA	NA	NA	NA	NA	NA	NA	NA	NA	NA	NA	NA	NA	NA	NA
Q9NWV8	BABAM1	BRISC and BRCA1-A complex member 1 OS=Homo sapiens OX=9606 GN=BABAM1 PE=1 SV=1	42.732	24.3161	6	16	6	1	329	36.537	4.64	High	Master Protein	2.793	0	262.6	6	240.4	131.2	160.2	241.1	201.9	322.4	237.5	192.3	194.7	256.2	623.8	35.1522	25.228	6	10	6	1	329	36.537	4.64	High	Master Protein	1.637	0	231.45	6	202.3	131.5	140.9	169	179.3	196.9
Q9NXR7	BABAM2	BRISC and BRCA1-A complex member 2 OS=Homo sapiens OX=9606 GN=BABAM2 PE=1 SV=2	16.4561	13.3159	4	6	4	1	383	43.524	5.81	High	Master Protein	0.778	0	94.26	4	154	144.5	169.3	235.4	186	329.4	247.9	224.7	219.1	353	688.5	24.6345	18.799	7	9	7	1	383	43.524	5.81	High	Master Protein	1.818	0	132.43	7	343.9	168.7	185.3	214.7	226.9	279.2
P56817	BACE1	Beta-secretase 1 OS=Homo sapiens OX=9606 GN=BACE1 PE=1 SV=3	NA	NA	NA	NA	NA	NA	NA	NA	NA	NA	NA	NA	NA	NA	NA	NA	NA	NA	NA	NA	NA	NA	NA	NA	NA	NA	4.56462	4.79042	3	4	3	1	501	55.728	5.52	Low	Master Protein	0.389	0	39.63	3	29.5	34.6	40.5	50.5	64.3	56.1
Q9Y5Z0	BACE2	Beta-secretase 2 OS=Homo sapiens OX=9606 GN=BACE2 PE=1 SV=1	2.41586	6.75676	3	3	3	1	518	56.145	5.15	Low	Master Protein	0.35	0	27.76	3	20.2	25.1	26.2	44.3	47	65.4	33.9	18.6	17.2	11.2	12.5	13.5112	4.6332	2	3	2	1	518	56.145	5.15	High	Master Protein	0.35	0	74.1733	2	24.8	64.4	76.8	140.1	178	173.5
O14867	BACH1	Transcription regulator protein BACH1 OS=Homo sapiens OX=9606 GN=BACH1 PE=1 SV=2	13.9836	8.42391	5	5	5	1	736	81.906	5.05	High	Master Protein	0.299	0	95.78	5	83.6	40.7	42.4	68.7	73.4	152.1	127.8	101.4	106.7	67.6	77.4	41.2122	22.1467	14	16	14	1	736	81.906	5.05	High	Master Protein	1.192	0	144.04	14	327.7	191.9	194.8	213.8	242	287.5
Q9BYV9	BACH2	Transcription regulator protein BACH2 OS=Homo sapiens OX=9606 GN=BACH2 PE=1 SV=1	NA	NA	NA	NA	NA	NA	NA	NA	NA	NA	NA	NA	NA	NA	NA	NA	NA	NA	NA	NA	NA	NA	NA	NA	NA	NA	9.70846	4.39952	3	4	3	1	841	92.477	5.1	High	Master Protein	0.233	0	54.6667	3	143.4	104.3	100	122.1	143	146.1
Q92934	BAD	Bcl2-associated agonist of cell death OS=Homo sapiens OX=9606 GN=BAD PE=1 SV=3	7.30361	9.52381	1	2	1	1	168	18.381	7.15	Medium	Master Protein	0.52	0	69.36	1	74.4	75.1	66.9	99.9	84.3	141.7	115.4	105.2	105.8	76.8	243.2	3.50778	9.52381	2	2	2	1	168	18.381	7.15	Low	Master Protein	0.52	0	40.15	2	19.6	58.8	72	66.1	58.5	58.3
Q99933	BAG1	BAG family molecular chaperone regulator 1 OS=Homo sapiens OX=9606 GN=BAG1 PE=1 SV=4	21.5946	17.971	5	6	5	1	345	38.755	7.81	High	Master Protein	0.874	0	192.57	5	37.5	40.4	47.9	79.3	72.7	150.5	125.7	109.1	96.3	80.5	143.4	17.3472	20	6	6	6	1	345	38.755	7.81	High	Master Protein	0.874	0	98.3867	6	379.6	229.5	205	197.2	159.1	210.4
O95816	BAG2	BAG family molecular chaperone regulator 2 OS=Homo sapiens OX=9606 GN=BAG2 PE=1 SV=1	79.4497	63.981	16	37	15	1	211	23.757	6.7	High	Master Protein	41.17	0	669.951	16	715.1	681.1	885.5	1656.7	1900.3	3055.9	1902.3	1050	984.6	2734.4	1187.2	95.1995	71.564	15	45	15	1	211	23.757	6.7	High	Master Protein	47.697	0	788.036	15	1068.8	1415.9	1701	2362.2	3289.3	3701.3
O95817	BAG3	BAG family molecular chaperone regulator 3 OS=Homo sapiens OX=9606 GN=BAG3 PE=1 SV=3	105.879	54.6087	20	36	19	1	575	61.557	6.95	High	Master Protein	6.197	1	688.62	20	774.1	382.2	484.4	812.3	830.6	1663.6	1321.7	1046.4	1226.1	1123.7	669.8	159.173	51.1304	21	53	21	1	575	61.557	6.95	High	Master Protein	12.895	0	663.612	21	719.1	647.9	687.2	860.1	1079.8	1448.7
O95429	BAG4	BAG family molecular chaperone regulator 4 OS=Homo sapiens OX=9606 GN=BAG4 PE=1 SV=1	7.20653	7.65864	3	4	2	1	457	49.563	5.12	Medium	Master Protein	0.848	0	51.7873	3	6.1	6.1	6.8	18.2	13.7	22	21	16.3	18.2	15.8	99.1	36.3809	30.8534	8	15	7	1	457	49.563	5.12	High	Master Protein	5.31	0	111.43	8	28.4	78.2	71.1	72	62.8	54.5
Q9UL15	BAG5	BAG family molecular chaperone regulator 5 OS=Homo sapiens OX=9606 GN=BAG5 PE=1 SV=1	59.0671	34.6756	12	18	11	1	447	51.168	6.05	High	Master Protein	2.594	0	427.96	12	145.7	215	289.9	428	409.7	604.6	394.7	284.3	302.3	567.3	705	104.463	46.7562	17	31	16	1	447	51.168	6.05	High	Master Protein	9	0	497.888	17	558.5	677	762.2	882.4	1058.3	1186
P46379	BAG6	Large proline-rich protein BAG6 OS=Homo sapiens OX=9606 GN=BAG6 PE=1 SV=2	178.633	35.5124	25	67	24	1	1132	119.334	5.6	High	Master Protein	10.13	1	1449.41	25	880.3	646.4	822.2	1232.6	1119	2126.9	1629.6	1329.2	1452.3	2499.2	2511.5	218.844	41.7845	32	68	31	1	1132	119.334	5.6	High	Master Protein	16.083	1	1026.5	32	1316	1297.4	1312.8	1369.1	1343.4	1666.9
Q86Y29	BAGE3	B melanoma antigen 3 OS=Homo sapiens OX=9606 GN=BAGE3 PE=2 SV=1	0.66374	15.5963	1	1	1	1	109	12.104	8.34	Low	Master Protein	0.468	0	0	1	NA	NA	NA	NA	NA	NA	NA	NA	NA	NA	NA	NA	NA	NA	NA	NA	NA	NA	NA	NA	NA	NA	NA	NA	NA	NA	NA	NA	NA	NA	NA	NA
Q9P281	BAHCC1	BAH and coiled-coil domain-containing protein 1 OS=Homo sapiens OX=9606 GN=BAHCC1 PE=1 SV=4	NA	NA	NA	NA	NA	NA	NA	NA	NA	NA	NA	NA	NA	NA	NA	NA	NA	NA	NA	NA	NA	NA	NA	NA	NA	NA	9.13698	2.34937	9	14	7	1	2639	279.843	8.78	Medium	Master Protein	0.076	0	42.5252	9	488.1	186.1	121.5	182.5	150.7	151.5
Q8TBE0	BAHD1	Bromo adjacent homology domain-containing 1 protein OS=Homo sapiens OX=9606 GN=BAHD1 PE=1 SV=2	5.04418	3.58974	2	2	2	1	780	84.599	9.07	Medium	Master Protein	0.125	0	22.09	2	NA	NA	NA	NA	NA	NA	NA	NA	NA	NA	NA	23.341	11.0256	8	9	8	1	780	84.599	9.07	High	Master Protein	0.701	0	117.741	8	426.8	129.5	111.6	118.6	111.1	132.7
Q9UQB8	BAIAP2	Brain-specific angiogenesis inhibitor 1-associated protein 2 OS=Homo sapiens OX=9606 GN=BAIAP2 PE=1 SV=1	150.457	62.8623	30	60	29	1	552	60.83	8.9	High	Master Protein	12.07	1	937.442	30	887.3	1312.1	1471.5	2521.5	3030.9	4690.6	2812.1	1383.1	1113.5	811.6	438.4	220.403	70.1087	35	63	34	1	552	60.83	8.9	High	Master Protein	18.014	1	1207.1	35	1153.9	2109.7	2507.5	3734.9	4965.5	5257.1
Q9UHR4	BAIAP2L1	Brain-specific angiogenesis inhibitor 1-associated protein 2-like protein 1 OS=Homo sapiens OX=9606 GN=BAIAP2L1 PE=1 SV=2	140.784	70.4501	32	65	31	1	511	56.847	8.68	High	Master Protein	15.238	0	825.956	32	935.6	1336.9	1585.5	2805.5	3278.5	5699.1	3649.8	2114.6	1904.1	1341.1	808.5	163.913	63.6008	33	67	32	1	511	56.847	8.68	High	Master Protein	22.357	0	890.647	33	1034.7	2815.9	3386.2	5044.9	6780.9	7262.3
O94812	BAIAP3	BAI1-associated protein 3 OS=Homo sapiens OX=9606 GN=BAIAP3 PE=1 SV=2	NA	NA	NA	NA	NA	NA	NA	NA	NA	NA	NA	NA	NA	NA	NA	NA	NA	NA	NA	NA	NA	NA	NA	NA	NA	NA	NA	NA	NA	NA	NA	NA	NA	NA	NA	NA	NA	NA	NA	NA	NA	NA	NA	NA	NA	NA	NA
Q16611	BAK1	Bcl-2 homologous antagonist/killer OS=Homo sapiens OX=9606 GN=BAK1 PE=1 SV=1	67.6731	56.3981	6	20	6	1	211	23.394	6.01	High	Master Protein	22.101	0	388.239	6	77.8	410.4	534.8	427	167.1	200.5	139.9	102.7	87.4	82.7	86.8	87.5673	52.1327	6	17	6	1	211	23.394	6.01	High	Master Protein	17.738	0	434.109	6	197.6	1324.1	1288.5	870.3	428.3	299.7
Q13145	BAMBI	BMP and activin membrane-bound inhibitor homolog OS=Homo sapiens OX=9606 GN=BAMBI PE=1 SV=1	NA	NA	NA	NA	NA	NA	NA	NA	NA	NA	NA	NA	NA	NA	NA	NA	NA	NA	NA	NA	NA	NA	NA	NA	NA	NA	2.05213	3.07692	1	1	1	1	260	29.088	7.75	Low	Master Protein	0.166	0	18.52	1	NA	NA	NA	NA	NA	NA
O75531	BANF1	Barrier-to-autointegration factor OS=Homo sapiens OX=9606 GN=BANF1 PE=1 SV=1	32.2208	71.9101	6	24	6	1	89	10.052	6.09	High	Master Protein	25.827	0	544.573	6	231.8	418.6	555.2	1128	1280.1	2507	1563.5	1092.3	974.4	661	3884	31.1971	59.5506	6	11	5	1	89	10.052	6.09	High	Master Protein	25.827	0	154.298	6	448.4	455.6	483.9	632.1	663.2	700.6
Q9H503	BANF2	Barrier-to-autointegration factor-like protein OS=Homo sapiens OX=9606 GN=BANF2 PE=1 SV=1	NA	NA	NA	NA	NA	NA	NA	NA	NA	NA	NA	NA	NA	NA	NA	NA	NA	NA	NA	NA	NA	NA	NA	NA	NA	NA	NA	NA	NA	NA	NA	NA	NA	NA	NA	NA	NA	NA	NA	NA	NA	NA	NA	NA	NA	NA	NA
Q8NDB2	BANK1	B-cell scaffold protein with ankyrin repeats OS=Homo sapiens OX=9606 GN=BANK1 PE=1 SV=3	NA	NA	NA	NA	NA	NA	NA	NA	NA	NA	NA	NA	NA	NA	NA	NA	NA	NA	NA	NA	NA	NA	NA	NA	NA	NA	0.69229	0.764331	1	1	1	1	785	89.225	5.4	Low	Master Protein	0.051	0	0	1	26.2	19.7	18	21.6	20.2	26.1
Q8N9N5	BANP	Protein BANP OS=Homo sapiens OX=9606 GN=BANP PE=1 SV=3	8.44192	5.58767	2	2	2	1	519	56.459	5.49	High	Master Protein	0.259	0	61.17	2	13.1	11.1	10.6	16.7	14.3	32.6	27.3	20.3	23	20.7	37.1	6.88641	6.93642	4	4	4	1	519	56.459	5.49	Medium	Master Protein	0.585	0	30.0167	4	328.6	92.1	95	87.5	75.8	75.8
Q92560	BAP1	Ubiquitin carboxyl-terminal hydrolase BAP1 OS=Homo sapiens OX=9606 GN=BAP1 PE=1 SV=2	36.1365	18.7929	12	12	12	1	729	80.312	6.84	High	Master Protein	1.254	0	199.438	12	819.6	196.5	220.2	340.1	340.2	819.3	664.9	542	492.9	351.9	212.2	28.0187	13.8546	9	9	9	1	729	80.312	6.84	High	Master Protein	0.84	0	172.317	9	797.9	195.8	193.9	184.2	179.3	208.6
Q8IXM2	BAP18	Chromatin complexes subunit BAP18 OS=Homo sapiens OX=9606 GN=BAP18 PE=1 SV=1	30.1168	50.5814	5	9	5	1	172	17.889	7.33	High	Master Protein	4.012	0	210.983	5	343.7	79.9	88.7	122.9	97.7	191.3	168.5	136.2	140.6	141.2	250.5	34.4598	54.6512	6	8	6	1	172	17.889	7.33	High	Master Protein	4.012	0	162.174	6	1447	334.5	337.2	348.9	340.7	364.5
Q99728	BARD1	BRCA1-associated RING domain protein 1 OS=Homo sapiens OX=9606 GN=BARD1 PE=1 SV=2	31.3866	18.1467	10	20	10	1	777	86.593	8.72	High	Master Protein	0.65	0	95.8033	10	132	51.2	59.1	84.8	74.6	194.4	136.1	101.9	98.3	79.3	51.9	24.6727	11.8404	8	11	8	1	777	86.593	8.72	High	Master Protein	0.492	0	116.789	8	622.6	137.1	176.2	145.1	144.2	159.8
P80723	BASP1	Brain acid soluble protein 1 OS=Homo sapiens OX=9606 GN=BASP1 PE=1 SV=2	219.357	86.3436	19	81	19	1	227	22.68	4.63	High	Master Protein	4922.88	0	2136.41	19	644.9	2417.3	2986	6001.4	6350.4	8612.6	4301.8	1773.2	1589.2	456.3	560.5	306.653	86.3436	20	93	20	1	227	22.68	4.63	High	Master Protein	20308.2	0	1952.47	20	985.9	3873.8	5065.5	8408.2	11418.6	11598.9
Q16520	BATF	Basic leucine zipper transcriptional factor ATF-like OS=Homo sapiens OX=9606 GN=BATF PE=1 SV=1	NA	NA	NA	NA	NA	NA	NA	NA	NA	NA	NA	NA	NA	NA	NA	NA	NA	NA	NA	NA	NA	NA	NA	NA	NA	NA	NA	NA	NA	NA	NA	NA	NA	NA	NA	NA	NA	NA	NA	NA	NA	NA	NA	NA	NA	NA	NA
Q8N1L9	BATF2	Basic leucine zipper transcriptional factor ATF-like 2 OS=Homo sapiens OX=9606 GN=BATF2 PE=1 SV=1	0.469416	5.83942	1	2	1	1	274	29.38	7.55	Low	Master Protein	0.292	0	0	1	NA	NA	NA	NA	NA	NA	NA	NA	NA	NA	NA	NA	NA	NA	NA	NA	NA	NA	NA	NA	NA	NA	NA	NA	NA	NA	NA	NA	NA	NA	NA	NA
Q9NR55	BATF3	Basic leucine zipper transcriptional factor ATF-like 3 OS=Homo sapiens OX=9606 GN=BATF3 PE=1 SV=1	NA	NA	NA	NA	NA	NA	NA	NA	NA	NA	NA	NA	NA	NA	NA	NA	NA	NA	NA	NA	NA	NA	NA	NA	NA	NA	10.2668	36.2205	3	4	2	1	127	14.458	8.94	High	Master Protein	1.154	0	42.57	3	13.4	18.8	21	26	19.5	21.2
Q07812	BAX	Apoptosis regulator BAX OS=Homo sapiens OX=9606 GN=BAX PE=1 SV=1	52.1888	43.75	6	13	6	1	192	21.171	5.22	High	Master Protein	9	0	466.196	6	161.9	675.4	858	739.1	323.2	350.1	233.3	184.9	211.4	196.7	516.3	57.693	50	8	16	8	1	192	21.171	5.22	High	Master Protein	20.544	0	402.693	8	236.2	1673.6	1580.4	1021.6	478.3	404
Q9NRL2	BAZ1A	Bromodomain adjacent to zinc finger domain protein 1A OS=Homo sapiens OX=9606 GN=BAZ1A PE=1 SV=2	43.0722	12.5964	20	21	18	1	1556	178.592	6.6	High	Master Protein	0.778	1	177.917	20	853.6	325.6	300.1	385.5	336.4	662.2	542.3	410.8	371.9	263.8	114.2	226.255	35.2185	55	79	52	1	1556	178.592	6.6	High	Master Protein	5.813	0	963.975	55	14732.5	3141.2	2814.3	2420.3	2151.6	1985.1
Q9UIG0	BAZ1B	Tyrosine-protein kinase BAZ1B OS=Homo sapiens OX=9606 GN=BAZ1B PE=1 SV=2	145.026	27.9838	38	50	37	1	1483	170.796	8.48	High	Master Protein	1.775	0	915.46	38	6883.8	1165.9	1087.9	1193.8	1037.7	1510.1	1076.9	792.3	736.8	576.6	451.9	306.766	42.414	66	127	65	1	1483	170.796	8.48	High	Master Protein	7.673	1	1505.59	66	33079.6	6279.4	5579.5	4567.6	4022.6	3532
Q9UIF9	BAZ2A	Bromodomain adjacent to zinc finger domain protein 2A OS=Homo sapiens OX=9606 GN=BAZ2A PE=1 SV=4	42.32	10.2887	12	21	12	1	1905	211.065	6.64	High	Master Protein	0.585	0	213.278	12	758.6	102.8	111.3	139.2	121.4	202.8	149.1	116.8	106.9	83.8	128	187.021	29.4488	45	57	45	1	1905	211.065	6.64	High	Master Protein	4.089	0	944.931	45	10254.9	2064.7	1677.5	1555.4	1504.6	1271.8
Q9UIF8	BAZ2B	Bromodomain adjacent to zinc finger domain protein 2B OS=Homo sapiens OX=9606 GN=BAZ2B PE=1 SV=3	NA	NA	NA	NA	NA	NA	NA	NA	NA	NA	NA	NA	NA	NA	NA	NA	NA	NA	NA	NA	NA	NA	NA	NA	NA	NA	9.8408	2.26015	5	5	5	1	2168	240.311	6.54	High	Master Protein	0.065	0	59.6803	5	80.3	210	139.2	247	236.1	216.7
Q9BXH1	BBC3	Bcl-2-binding component 3 OS=Homo sapiens OX=9606 GN=BBC3 PE=1 SV=1	10.3394	32.6425	3	3	3	1	193	20.519	8.78	High	Master Protein	0.778	0	77.11	3	47	147	192.2	198.2	131.9	153.2	91.3	38.8	30.9	20.5	10.4	23.0276	41.4508	5	7	5	1	193	20.519	8.78	High	Master Protein	2.162	0	125.37	5	74.5	359.9	356.9	299.9	250.9	219.2
A8MTZ0	BBIP1	BBSome-interacting protein 1 OS=Homo sapiens OX=9606 GN=BBIP1 PE=1 SV=2	1.65668	14.1304	2	2	2	1	92	10.5	9.38	Low	Master Protein	0.468	0	0	2	NA	NA	NA	NA	NA	NA	NA	NA	NA	NA	NA	NA	NA	NA	NA	NA	NA	NA	NA	NA	NA	NA	NA	NA	NA	NA	NA	NA	NA	NA	NA	NA
Q8ND07	BBOF1	Basal body-orientation factor 1 OS=Homo sapiens OX=9606 GN=BBOF1 PE=2 SV=3	NA	NA	NA	NA	NA	NA	NA	NA	NA	NA	NA	NA	NA	NA	NA	NA	NA	NA	NA	NA	NA	NA	NA	NA	NA	NA	NA	NA	NA	NA	NA	NA	NA	NA	NA	NA	NA	NA	NA	NA	NA	NA	NA	NA	NA	NA	NA
O75936	BBOX1	Gamma-butyrobetaine dioxygenase OS=Homo sapiens OX=9606 GN=BBOX1 PE=1 SV=1	NA	NA	NA	NA	NA	NA	NA	NA	NA	NA	NA	NA	NA	NA	NA	NA	NA	NA	NA	NA	NA	NA	NA	NA	NA	NA	NA	NA	NA	NA	NA	NA	NA	NA	NA	NA	NA	NA	NA	NA	NA	NA	NA	NA	NA	NA	NA
Q8NFJ9	BBS1	Bardet-Biedl syndrome 1 protein OS=Homo sapiens OX=9606 GN=BBS1 PE=1 SV=1	7.94714	4.04722	2	2	2	1	593	65.042	7.93	High	Master Protein	0.145	0	50.33	2	8.1	20.3	8.8	17.6	19.5	43.8	35.2	28.1	21.6	37.7	20.2	25.7879	15.3457	7	8	7	1	593	65.042	7.93	High	Master Protein	0.719	0	103.643	7	117.6	146.2	156.3	195.3	223.9	261.1
Q8TAM1	BBS10	Bardet-Biedl syndrome 10 protein OS=Homo sapiens OX=9606 GN=BBS10 PE=1 SV=2	NA	NA	NA	NA	NA	NA	NA	NA	NA	NA	NA	NA	NA	NA	NA	NA	NA	NA	NA	NA	NA	NA	NA	NA	NA	NA	6.01433	5.5325	3	4	3	1	723	80.785	7.77	Medium	Master Protein	0.129	0	23.65	3	19	29.5	28.6	46.4	61.7	59.1
Q9BXC9	BBS2	Bardet-Biedl syndrome 2 protein OS=Homo sapiens OX=9606 GN=BBS2 PE=1 SV=1	14.4485	6.79612	4	5	4	1	721	79.82	6.15	High	Master Protein	0.283	0	92.27	4	92.4	87.1	105.5	139.3	185.7	380.1	264.2	219.2	210.5	192.9	133.9	30.4071	16.3662	10	10	10	1	721	79.82	6.15	High	Master Protein	0.863	0	131.142	10	84.3	97	113.1	139.6	153.8	169.1
Q96RK4	BBS4	Bardet-Biedl syndrome 4 protein OS=Homo sapiens OX=9606 GN=BBS4 PE=1 SV=2	31.2023	27.553	11	13	10	1	519	58.245	7.31	High	Master Protein	1.471	0	132.63	11	290.1	226.7	259.4	376.6	369.2	744.4	544.7	397.5	396.4	348.4	240.9	51.1095	30.0578	14	22	14	1	519	58.245	7.31	High	Master Protein	3.394	0	252.161	14	335.1	707.3	632.7	646.9	688.3	949.1
Q8N3I7	BBS5	Bardet-Biedl syndrome 5 protein OS=Homo sapiens OX=9606 GN=BBS5 PE=1 SV=1	8.48642	8.79765	3	4	3	1	341	38.731	5.6	High	Master Protein	0.551	0	31.12	3	30.6	39.2	48.2	59.7	54.9	92.9	76.2	61.6	69.3	101.5	43.6	3.12971	8.5044	3	3	3	1	341	38.731	5.6	Low	Master Protein	0.245	0	0	3	17.2	54.5	61.3	54.6	99.6	54.9
Q8IWZ6	BBS7	Bardet-Biedl syndrome 7 protein OS=Homo sapiens OX=9606 GN=BBS7 PE=1 SV=2	11.9079	9.93007	6	6	6	1	715	80.302	6.05	High	Master Protein	0.413	0	89.02	6	72.8	64.7	78.2	129.1	113.2	281.1	205.4	180.6	187.8	277.7	118	25.6895	17.3427	12	13	12	1	715	80.302	6.05	High	Master Protein	0.995	0	117.8	12	165.7	183.7	190.6	241.8	279.8	362.4
Q3SYG4	BBS9	Protein PTHB1 OS=Homo sapiens OX=9606 GN=BBS9 PE=1 SV=1	7.21974	2.70575	3	4	3	1	887	99.217	5.55	Medium	Master Protein	0.212	0	45.3533	3	13.1	15.4	17.2	20.3	22.8	52.6	44.9	33.1	32.8	51.7	20.6	24.451	9.47012	9	11	9	1	887	99.217	5.55	High	Master Protein	0.616	0	94.4525	9	91.5	156.8	167.2	204.7	198.3	242.2
Q8WY36	BBX	HMG box transcription factor BBX OS=Homo sapiens OX=9606 GN=BBX PE=1 SV=1	20.5785	10.627	9	11	9	1	941	105.064	8.79	High	Master Protein	0.501	0	135.44	9	519.6	86.9	87.8	132.4	116.5	216.9	163.9	144.9	133.9	106.2	76.2	31.624	12.4336	11	13	11	1	941	105.064	8.79	High	Master Protein	0.719	0	115.8	11	1057.9	277.5	252	257.7	222.1	228.4
P50895	BCAM	Basal cell adhesion molecule OS=Homo sapiens OX=9606 GN=BCAM PE=1 SV=2	33.9045	19.4268	10	12	10	1	628	67.363	5.81	High	Master Protein	0.947	0	258	10	84.8	244.5	236.3	355.9	313.7	426.6	251.3	137.5	135	84.3	73	54.9958	30.414	14	15	14	1	628	67.363	5.81	High	Master Protein	1.482	0	339.623	14	91.7	368.9	400.2	516.6	520.9	537.6
Q96GW7	BCAN	Brevican core protein OS=Homo sapiens OX=9606 GN=BCAN PE=1 SV=2	NA	NA	NA	NA	NA	NA	NA	NA	NA	NA	NA	NA	NA	NA	NA	NA	NA	NA	NA	NA	NA	NA	NA	NA	NA	NA	NA	NA	NA	NA	NA	NA	NA	NA	NA	NA	NA	NA	NA	NA	NA	NA	NA	NA	NA	NA	NA
Q9UHQ4	BCAP29	B-cell receptor-associated protein 29 OS=Homo sapiens OX=9606 GN=BCAP29 PE=1 SV=2	39.1809	32.7801	10	16	10	1	241	28.302	9.54	High	Master Protein	7.66	0	158.538	10	179.5	382	508.5	988.3	1139.5	1664.6	970.2	397	262.5	112.3	86.6	52.6919	40.249	14	35	14	1	241	28.302	9.54	High	Master Protein	26.384	0	215.241	14	591	921.5	1150.3	1710.8	2500.3	2695.4
P51572	BCAP31	B-cell receptor-associated protein 31 OS=Homo sapiens OX=9606 GN=BCAP31 PE=1 SV=3	161.719	53.6585	20	159	19	1	246	27.974	8.44	High	Master Protein	1538.93	0	2779.69	20	2103.5	3539	4923.9	9910	10722.3	15684.6	9160.8	3949.2	2716.5	1486.2	1110.9	219.144	54.878	25	156	24	1	246	27.974	8.44	High	Master Protein	13334.2	0	2024.71	25	2833.2	5953.8	7475.4	12471.3	17215.3	18266.1
P56945	BCAR1	Breast cancer anti-estrogen resistance protein 1 OS=Homo sapiens OX=9606 GN=BCAR1 PE=1 SV=2	32.8857	13.6782	9	12	9	1	870	93.314	5.67	High	Master Protein	0.714	0	221.997	9	68.1	48.5	68	109	101.8	139.8	106.5	84.9	72.5	66.7	128.7	51.4153	18.1609	13	14	13	1	870	93.314	5.67	High	Master Protein	0.986	0	261.308	13	170.9	200.4	210.6	302.3	323.1	405.4
O75815	BCAR3	Breast cancer anti-estrogen resistance protein 3 OS=Homo sapiens OX=9606 GN=BCAR3 PE=1 SV=1	1.71904	2.42424	2	3	2	1	825	92.507	7.96	Low	Master Protein	0.038	0	32.53	2	NA	NA	NA	NA	NA	NA	NA	NA	NA	NA	NA	9.69003	4.84848	4	5	4	1	825	92.507	7.96	High	Master Protein	0.12	0	41.64	4	90.7	60.5	63.6	74.5	84	98.2
O75934	BCAS2	Pre-mRNA-splicing factor SPF27 OS=Homo sapiens OX=9606 GN=BCAS2 PE=1 SV=1	117.45	85.7778	16	37	16	1	225	26.115	5.66	High	Master Protein	99	0	1010.94	16	2310.3	632.4	817.7	1164.9	1167.7	3083.9	2577.7	2063.2	2339.5	1830.3	435.4	155.642	86.6667	19	37	19	1	225	26.115	5.66	High	Master Protein	137.95	0	973.23	19	4189	1261.8	1282.3	1102.8	1113	1534.1
Q9H6U6	BCAS3	Breast carcinoma-amplified sequence 3 OS=Homo sapiens OX=9606 GN=BCAS3 PE=1 SV=3	41.0041	16.9181	13	13	13	1	928	101.172	6.7	High	Master Protein	0.891	0	326.066	13	394.4	207.5	265.4	387.6	349.3	771	615.4	548.2	602.7	599.7	533.8	64.8205	20.0431	15	17	15	1	928	101.172	6.7	High	Master Protein	1.19	0	309.353	15	605.2	365.5	354	425.3	424.3	440
Q8TDM0	BCAS4	Breast carcinoma-amplified sequence 4 OS=Homo sapiens OX=9606 GN=BCAS4 PE=1 SV=1	NA	NA	NA	NA	NA	NA	NA	NA	NA	NA	NA	NA	NA	NA	NA	NA	NA	NA	NA	NA	NA	NA	NA	NA	NA	NA	1.14333	5.6872	1	1	1	1	211	22.744	5.86	Low	Master Protein	0.194	0	0	1	NA	NA	NA	NA	NA	NA
P54687	BCAT1	Branched-chain-amino-acid aminotransferase cytosolic OS=Homo sapiens OX=9606 GN=BCAT1 PE=1 SV=3	27.3748	26.4249	8	10	8	1	386	42.939	5.3	High	Master Protein	2.981	0	181.941	8	78.9	88.3	117.3	187.3	190.4	289	185.5	183.3	179.7	166.8	908.9	36.6244	28.2383	9	10	9	1	386	42.939	5.3	High	Master Protein	3.642	0	235.96	9	269.9	245	279.8	342.1	378.8	356.7
O15382	BCAT2	Branched-chain-amino-acid aminotransferase mitochondrial OS=Homo sapiens OX=9606 GN=BCAT2 PE=1 SV=2	83.5516	38.2653	13	30	13	1	392	44.259	8.65	High	Master Protein	9	0	598.877	13	356.9	2209	2768.4	1508.1	615.9	523.6	314.6	241.2	243	239.8	282	102.303	40.051	15	40	15	1	392	44.259	8.65	High	Master Protein	19.806	0	628.105	15	571.3	5192.8	4929	2766.9	1026.4	665
Q9P287	BCCIP	BRCA2 and CDKN1A-interacting protein OS=Homo sapiens OX=9606 GN=BCCIP PE=1 SV=1	34.3823	42.0382	10	16	10	1	314	35.957	4.61	High	Master Protein	3.467	0	196.987	10	174.1	181.5	235.9	413.2	305.2	571.1	433.9	450.6	488.3	297.4	2272.4	44.2477	29.6178	8	17	8	1	314	35.957	4.61	High	Master Protein	4.012	0	229.212	8	174.2	247.7	241.9	337.2	349.8	466.3
Q7Z5W3	BCDIN3D	RNA 5'-monophosphate methyltransferase OS=Homo sapiens OX=9606 GN=BCDIN3D PE=1 SV=1	5.68836	9.24658	3	3	3	1	292	33.179	6.7	Medium	Master Protein	0.638	0	66.54	3	10.3	10.8	18.4	18.1	17	56.2	44.6	39.7	32.6	24.5	17	4.28895	5.13699	1	1	1	1	292	33.179	6.7	Low	Master Protein	0.179	0	18.31	1	NA	NA	NA	NA	NA	NA
P06276	BCHE	Cholinesterase OS=Homo sapiens OX=9606 GN=BCHE PE=1 SV=1	NA	NA	NA	NA	NA	NA	NA	NA	NA	NA	NA	NA	NA	NA	NA	NA	NA	NA	NA	NA	NA	NA	NA	NA	NA	NA	0.94778	2.49169	2	2	1	1	602	68.374	7.42	Low	Master Protein	0.15	0	0	2	NA	NA	NA	NA	NA	NA
P12694	BCKDHA	2-oxoisovalerate dehydrogenase subunit alpha mitochondrial OS=Homo sapiens OX=9606 GN=BCKDHA PE=1 SV=2	62.3246	34.1573	13	20	13	1	445	50.439	8.27	High	Master Protein	3.507	0	461.602	13	257.1	1161.1	1429.8	1042.4	367.5	370.6	266.2	196.8	230.4	192.5	299.5	81.1647	38.2022	12	20	12	1	445	50.439	8.27	High	Master Protein	4.38	0	408.193	12	274.9	3316.1	2952.8	1693.3	600.4	315.3
P21953	BCKDHB	2-oxoisovalerate dehydrogenase subunit beta mitochondrial OS=Homo sapiens OX=9606 GN=BCKDHB PE=1 SV=2	28.3614	20.9184	7	9	7	1	392	43.095	6.29	High	Master Protein	1.404	0	230.734	7	119.9	863.7	1111.2	778.2	274.5	232.5	133.5	89.7	100.3	92.7	113	45.663	21.9388	8	13	8	1	392	43.095	6.29	High	Master Protein	2.728	0	314.177	8	146	2126.6	1873.5	1110.4	359.8	206.8
O14874	BCKDK	[3-methyl-2-oxobutanoate dehydrogenase [lipoamide]] kinase mitochondrial OS=Homo sapiens OX=9606 GN=BCKDK PE=1 SV=2	40.1768	24.7573	11	16	11	1	412	46.331	8.82	High	Master Protein	2.675	0	215.727	11	111.1	802	1039.6	679.1	205.4	160.3	110	91.8	86.6	71.2	48.8	61.9237	32.5243	14	29	14	1	412	46.331	8.82	High	Master Protein	5.7	0	267.832	14	240.9	1866.8	1745	1081.4	373.5	246.5
O95999	BCL10	B-cell lymphoma/leukemia 10 OS=Homo sapiens OX=9606 GN=BCL10 PE=1 SV=1	17.1978	18.4549	4	7	4	1	233	26.235	5.74	High	Master Protein	1.894	0	107.26	4	24.5	19.4	19.7	28.2	33.4	56.4	50.4	45.1	53.3	48.4	154.9	14.4652	19.3133	4	5	4	1	233	26.235	5.74	High	Master Protein	1.424	0	47.98	4	39.8	51.4	60.1	80.6	105.9	90.3
Q9H165	BCL11A	B-cell lymphoma/leukemia 11A OS=Homo sapiens OX=9606 GN=BCL11A PE=1 SV=2	12.0687	8.86228	5	5	5	1	835	91.139	6.61	High	Master Protein	0.278	0	89.3833	5	145	40	31.3	28	20.4	27.9	26.7	19.6	40.1	31	23.6	21.3433	13.6527	9	10	8	1	835	91.139	6.61	High	Master Protein	0.48	0	62.42	9	49.9	81.5	81.4	46.5	26.8	19.2
Q9C0K0	BCL11B	B-cell lymphoma/leukemia 11B OS=Homo sapiens OX=9606 GN=BCL11B PE=1 SV=1	NA	NA	NA	NA	NA	NA	NA	NA	NA	NA	NA	NA	NA	NA	NA	NA	NA	NA	NA	NA	NA	NA	NA	NA	NA	NA	3.31791	2.79642	2	2	1	1	894	95.459	6.55	Low	Master Protein	0.103	0	0	2	20.5	45.6	43.1	39.8	26	20.5
P10415	BCL2	Apoptosis regulator Bcl-2 OS=Homo sapiens OX=9606 GN=BCL2 PE=1 SV=2	6.14345	7.53138	2	2	2	1	239	26.249	7.28	Medium	Master Protein	0.468	0	53.3	2	59	101.2	133.6	194.7	165	232.5	118.9	47.7	43	24.2	27.9	7.16403	7.53138	2	2	2	1	239	26.249	7.28	Medium	Master Protein	0.468	0	70.02	2	94.8	190.5	220.3	276.4	305.1	307.1
Q07817	BCL2L1	Bcl-2-like protein 1 OS=Homo sapiens OX=9606 GN=BCL2L1 PE=1 SV=1	1.2835	6.00858	1	1	1	1	233	26.033	4.93	Low	Master Protein	0.212	0	14.89	1	6.8	22.3	37	34.6	18	18.5	13.5	10.1	9.7	7.2	11.8	8.30234	11.588	3	3	3	1	233	26.033	4.93	Medium	Master Protein	0.778	0	51.49	3	33.2	196.7	206	161.2	102.4	79.3
O43521	BCL2L11	Bcl-2-like protein 11 OS=Homo sapiens OX=9606 GN=BCL2L11 PE=1 SV=1	8.69885	16.1616	2	2	2	1	198	22.157	8.21	High	Master Protein	0.668	0	30.82	2	NA	NA	NA	NA	NA	NA	NA	NA	NA	NA	NA	16.672	33.3333	5	5	5	1	198	22.157	8.21	High	Master Protein	2.594	0	79.5133	5	104	365.6	409.9	354.8	265.3	259.4
Q9HB09	BCL2L12	Bcl-2-like protein 12 OS=Homo sapiens OX=9606 GN=BCL2L12 PE=1 SV=1	11.9256	14.9701	4	4	4	1	334	36.798	9.22	High	Master Protein	0.551	0	89.3867	4	11.3	33.1	35.6	46.6	44.3	65.8	42.1	22.1	27	12.6	24.6	15.5409	13.4731	4	5	4	1	334	36.798	9.22	High	Master Protein	0.73	0	106.668	4	64.8	241.4	279.2	381.3	392.1	376.3
Q9BXK5	BCL2L13	Bcl-2-like protein 13 OS=Homo sapiens OX=9606 GN=BCL2L13 PE=1 SV=1	59.1913	29.4845	10	20	10	1	485	52.691	4.44	High	Master Protein	4.337	0	333.647	10	209.6	843.4	1117.2	953.1	503.8	597.7	382	276.6	263.3	261	354	83.9012	39.1753	15	23	14	1	485	52.691	4.44	High	Master Protein	6.305	1	407.033	15	281.7	3242.7	3288.5	2056.9	853	505.3
Q9BZR8	BCL2L14	Apoptosis facilitator Bcl-2-like protein 14 OS=Homo sapiens OX=9606 GN=BCL2L14 PE=1 SV=1	NA	NA	NA	NA	NA	NA	NA	NA	NA	NA	NA	NA	NA	NA	NA	NA	NA	NA	NA	NA	NA	NA	NA	NA	NA	NA	NA	NA	NA	NA	NA	NA	NA	NA	NA	NA	NA	NA	NA	NA	NA	NA	NA	NA	NA	NA	NA
Q92843	BCL2L2	Bcl-2-like protein 2 OS=Homo sapiens OX=9606 GN=BCL2L2 PE=1 SV=2	9.49168	21.2435	3	3	3	1	193	20.733	5.34	High	Master Protein	1.154	0	77.64	3	15.7	16.5	21.1	19.6	17	21.4	15.3	11.9	24.7	12.7	15.5	10.5634	21.2435	3	3	3	1	193	20.733	5.34	High	Master Protein	1.154	0	61.3067	3	56.2	121.2	127.4	98.3	71.5	65.8
Q4VC05	BCL7A	B-cell CLL/lymphoma 7 protein family member A OS=Homo sapiens OX=9606 GN=BCL7A PE=1 SV=1	33.5608	50.4762	6	11	6	1	210	22.796	5.14	High	Master Protein	11.915	0	257.827	6	955.4	83.5	97.4	131.5	108.8	184.3	151.9	119.7	153.8	149.6	164.8	60.3741	58.5714	8	27	6	1	210	22.796	5.14	High	Master Protein	58.948	1	429.362	8	2440.9	413.7	364.6	317.2	281.3	250.4
Q9BQE9	BCL7B	B-cell CLL/lymphoma 7 protein family member B OS=Homo sapiens OX=9606 GN=BCL7B PE=1 SV=1	0.495393	3.9604	1	1	1	1	202	22.182	4.75	Low	Master Protein	0.292	0	0	1	NA	NA	NA	NA	NA	NA	NA	NA	NA	NA	NA	21.8779	24.2574	5	7	3	1	202	22.182	4.75	High	Master Protein	4.995	0	130.013	5	55.9	11.2	10.8	6.3	6.3	10.6
Q8WUZ0	BCL7C	B-cell CLL/lymphoma 7 protein family member C OS=Homo sapiens OX=9606 GN=BCL7C PE=1 SV=3	NA	NA	NA	NA	NA	NA	NA	NA	NA	NA	NA	NA	NA	NA	NA	NA	NA	NA	NA	NA	NA	NA	NA	NA	NA	NA	11.5512	19.8157	4	4	3	1	217	23.454	5.2	High	Master Protein	1.783	0	105.167	4	112.1	23.4	18.7	19.5	23.9	22.4
O00512	BCL9	B-cell CLL/lymphoma 9 protein OS=Homo sapiens OX=9606 GN=BCL9 PE=1 SV=4	12.2146	5.32959	5	13	5	1	1426	149.194	8.91	High	Master Protein	0.245	0	71.99	5	80.6	43.1	41.3	57	48.3	104.5	95.6	73.7	95.5	85.9	68.5	28.1176	9.46704	10	18	10	1	1426	149.194	8.91	High	Master Protein	0.495	0	152.825	10	189.3	77.9	89.4	87.5	103.1	143.3
Q86UU0	BCL9L	B-cell CLL/lymphoma 9-like protein OS=Homo sapiens OX=9606 GN=BCL9L PE=1 SV=1	2.2028	2.20147	3	3	3	1	1499	157.027	8.63	Low	Master Protein	0.094	0	21.03	3	NA	NA	NA	NA	NA	NA	NA	NA	NA	NA	NA	NA	NA	NA	NA	NA	NA	NA	NA	NA	NA	NA	NA	NA	NA	NA	NA	NA	NA	NA	NA	NA
Q9NYF8	BCLAF1	Bcl-2-associated transcription factor 1 OS=Homo sapiens OX=9606 GN=BCLAF1 PE=1 SV=2	283.387	38.2609	41	132	39	1	920	106.059	9.98	High	Master Protein	52.798	0	2138.14	41	5112	1308	1546.5	2198.3	1837.5	4325.1	3652.3	3737.8	9325.7	12208.7	1794	282.515	45.7609	49	131	47	1	920	106.059	9.98	High	Master Protein	46.106	2	1584.55	49	7803.4	3297.9	3236.5	2997.1	2814	3413.8
A2AJT9	BCLAF3	BCLAF1 and THRAP3 family member 3 OS=Homo sapiens OX=9606 GN=BCLAF3 PE=1 SV=1	NA	NA	NA	NA	NA	NA	NA	NA	NA	NA	NA	NA	NA	NA	NA	NA	NA	NA	NA	NA	NA	NA	NA	NA	NA	NA	7.93222	6.61041	4	6	4	1	711	83.82	9.7	Medium	Master Protein	0.202	0	39.44	4	76.5	84.6	85.6	96.5	90.7	92.3
Q9BYV7	BCO2	Beta beta-carotene 9' 10'-oxygenase OS=Homo sapiens OX=9606 GN=BCO2 PE=1 SV=5	NA	NA	NA	NA	NA	NA	NA	NA	NA	NA	NA	NA	NA	NA	NA	NA	NA	NA	NA	NA	NA	NA	NA	NA	NA	NA	NA	NA	NA	NA	NA	NA	NA	NA	NA	NA	NA	NA	NA	NA	NA	NA	NA	NA	NA	NA	NA
Q6W2J9	BCOR	BCL-6 corepressor OS=Homo sapiens OX=9606 GN=BCOR PE=1 SV=1	76.7271	18.4046	24	27	24	1	1755	192.069	6.48	High	Master Protein	0.81	0	431.981	24	1951.8	393.4	496.4	517.8	392.9	727.4	549	410.5	392.9	330.1	238.5	186.732	31.0541	41	49	41	1	1755	192.069	6.48	High	Master Protein	2.125	0	713.691	41	6745	1673.7	1499.5	1332.5	1340	1578.6
Q5H9F3	BCORL1	BCL-6 corepressor-like protein 1 OS=Homo sapiens OX=9606 GN=BCORL1 PE=1 SV=1	7.07562	2.4547	4	5	4	1	1711	182.412	7.24	Medium	Master Protein	0.133	0	53.57	4	261.7	89.1	111.4	153.5	125.8	227.6	166.9	160.3	161.9	138.3	515.9	51.0158	12.0397	16	16	16	1	1711	182.412	7.24	High	Master Protein	0.645	0	252.984	16	1287.7	292	263.2	243.3	215.7	206.8
Q8N888	BCORP1	Putative BCoR-like protein 2 OS=Homo sapiens OX=9606 GN=BCORP1 PE=5 SV=1	NA	NA	NA	NA	NA	NA	NA	NA	NA	NA	NA	NA	NA	NA	NA	NA	NA	NA	NA	NA	NA	NA	NA	NA	NA	NA	NA	NA	NA	NA	NA	NA	NA	NA	NA	NA	NA	NA	NA	NA	NA	NA	NA	NA	NA	NA	NA
P11274	BCR	Breakpoint cluster region protein OS=Homo sapiens OX=9606 GN=BCR PE=1 SV=2	108.561	21.1644	25	32	23	1	1271	142.73	7.03	High	Master Protein	1.848	1	792.939	25	405	428	505.8	905.5	1006.3	1677	1036.1	623.8	704.5	810.2	716.9	158.83	31.3139	29	43	26	1	1271	142.73	7.03	High	Master Protein	2.636	3	826.697	29	923.5	1173.4	1251.8	1749.9	2480.8	2570.8
Q9Y276	BCS1L	Mitochondrial chaperone BCS1 OS=Homo sapiens OX=9606 GN=BCS1L PE=1 SV=1	85.2599	37.7088	12	23	12	1	419	47.504	8.5	High	Master Protein	6.586	0	588.963	12	245.6	1338.2	1737.2	1448.4	570.4	742.8	501.7	361.2	324.4	515.6	209.7	93.8537	42.2434	14	32	14	1	419	47.504	8.5	High	Master Protein	5.31	0	666.173	14	443.6	3376.9	3193.1	1918.8	806.6	487.7
Q9BUT1	BDH2	3-hydroxybutyrate dehydrogenase type 2 OS=Homo sapiens OX=9606 GN=BDH2 PE=1 SV=2	12.3986	23.6735	5	5	5	1	245	26.707	7.65	High	Master Protein	1.054	0	98.88	5	75.8	83.9	90.4	128.6	153.7	219.5	185.6	134.9	142.8	177.8	585.2	50.3805	42.449	10	16	10	1	245	26.707	7.65	High	Master Protein	5.494	0	298.753	10	524	480.5	496.7	563.8	599.2	627.4
P23560	BDNF	Brain-derived neurotrophic factor OS=Homo sapiens OX=9606 GN=BDNF PE=1 SV=1	NA	NA	NA	NA	NA	NA	NA	NA	NA	NA	NA	NA	NA	NA	NA	NA	NA	NA	NA	NA	NA	NA	NA	NA	NA	NA	NA	NA	NA	NA	NA	NA	NA	NA	NA	NA	NA	NA	NA	NA	NA	NA	NA	NA	NA	NA	NA
A6H8Y1	BDP1	Transcription factor TFIIIB component B'' homolog OS=Homo sapiens OX=9606 GN=BDP1 PE=1 SV=3	NA	NA	NA	NA	NA	NA	NA	NA	NA	NA	NA	NA	NA	NA	NA	NA	NA	NA	NA	NA	NA	NA	NA	NA	NA	NA	21.0271	3.54421	7	7	7	1	2624	293.705	5.11	High	Master Protein	0.114	0	117.067	7	358.3	98.7	92	82.2	80	74.7
Q14457	BECN1	Beclin-1 OS=Homo sapiens OX=9606 GN=BECN1 PE=1 SV=2	19.7493	13.3333	7	8	7	1	450	51.863	4.89	High	Master Protein	0.931	0	132.085	7	267	149.4	217.2	406.8	472.4	887.8	640	485	550.6	622.5	414.7	31.8931	22.4444	11	14	11	1	450	51.863	4.89	High	Master Protein	2.162	0	118.852	11	266.2	362.8	448.9	575.7	719.7	822.9
Q5T5X7	BEND3	BEN domain-containing protein 3 OS=Homo sapiens OX=9606 GN=BEND3 PE=1 SV=1	7.34255	4.22705	3	3	3	1	828	94.415	5.43	Medium	Master Protein	0.145	0	48.98	3	21.2	4.5	3.7	5.2	6.2	7.6	4.5	4.3	7.5	8.3	6.2	77.9058	34.7826	23	25	23	1	828	94.415	5.43	High	Master Protein	2.092	0	291.04	23	1434.4	405	375.7	350.9	315.9	273.9
Q6ZU67	BEND4	BEN domain-containing protein 4 OS=Homo sapiens OX=9606 GN=BEND4 PE=2 SV=3	NA	NA	NA	NA	NA	NA	NA	NA	NA	NA	NA	NA	NA	NA	NA	NA	NA	NA	NA	NA	NA	NA	NA	NA	NA	NA	NA	NA	NA	NA	NA	NA	NA	NA	NA	NA	NA	NA	NA	NA	NA	NA	NA	NA	NA	NA	NA
Q7L4P6	BEND5	BEN domain-containing protein 5 OS=Homo sapiens OX=9606 GN=BEND5 PE=1 SV=1	1.39308	1.66271	1	1	1	1	421	48.152	6.2	Low	Master Protein	0.077	0	0	1	49.7	198.1	256.9	197.6	71.7	90.3	76.8	67.1	85.4	127	166.3	2.41027	1.66271	1	3	1	1	421	48.152	6.2	Low	Master Protein	0.16	0	27.48	1	39.4	387.7	350.8	203	69.1	56.7
Q5SZJ8	BEND6	BEN domain-containing protein 6 OS=Homo sapiens OX=9606 GN=BEND6 PE=1 SV=2	NA	NA	NA	NA	NA	NA	NA	NA	NA	NA	NA	NA	NA	NA	NA	NA	NA	NA	NA	NA	NA	NA	NA	NA	NA	NA	NA	NA	NA	NA	NA	NA	NA	NA	NA	NA	NA	NA	NA	NA	NA	NA	NA	NA	NA	NA	NA
Q8N7W2	BEND7	BEN domain-containing protein 7 OS=Homo sapiens OX=9606 GN=BEND7 PE=1 SV=2	NA	NA	NA	NA	NA	NA	NA	NA	NA	NA	NA	NA	NA	NA	NA	NA	NA	NA	NA	NA	NA	NA	NA	NA	NA	NA	NA	NA	NA	NA	NA	NA	NA	NA	NA	NA	NA	NA	NA	NA	NA	NA	NA	NA	NA	NA	NA
Q8N1M1	BEST3	Bestrophin-3 OS=Homo sapiens OX=9606 GN=BEST3 PE=2 SV=1	1.19386	2.99401	2	4	2	1	668	76.058	6.58	Low	Master Protein	0.072	0	0	2	5.7	13.4	17.7	30.8	35.5	46.3	30	11.7	8.6	7.2	34.6	NA	NA	NA	NA	NA	NA	NA	NA	NA	NA	NA	NA	NA	NA	NA	NA	NA	NA	NA	NA	NA
O15155	BET1	BET1 homolog OS=Homo sapiens OX=9606 GN=BET1 PE=1 SV=1	53.8657	55.9322	4	26	4	1	118	13.281	9.06	High	Master Protein	157.489	0	624.485	4	193.4	328.3	568.6	999.8	999.5	1398.1	837.8	384.4	242	136.5	104	75.8765	55.9322	4	23	4	1	118	13.281	9.06	High	Master Protein	397.107	0	486.82	4	285.6	508	752.9	1098.3	1491.1	1485.4
Q9NYM9	BET1L	BET1-like protein OS=Homo sapiens OX=9606 GN=BET1L PE=1 SV=1	18.5079	50.4505	5	6	5	1	111	12.38	8.16	High	Master Protein	3.642	0	170.734	5	49.7	191.9	314.3	487.2	325.6	372.7	225.5	128.1	134.6	65.2	47.7	31.9988	56.7568	6	9	6	1	111	12.38	8.16	High	Master Protein	6.743	0	179.488	6	165.4	587.3	884.2	1262.4	1135.3	973.7
Q00994	BEX3	Protein BEX3 OS=Homo sapiens OX=9606 GN=BEX3 PE=1 SV=1	NA	NA	NA	NA	NA	NA	NA	NA	NA	NA	NA	NA	NA	NA	NA	NA	NA	NA	NA	NA	NA	NA	NA	NA	NA	NA	2.79997	31.5315	1	1	1	1	111	12.95	5.5	Low	Master Protein	0.585	0	0	1	NA	NA	NA	NA	NA	NA
Q5H9J7	BEX5	Protein BEX5 OS=Homo sapiens OX=9606 GN=BEX5 PE=1 SV=1	0.789949	20.7207	1	1	1	1	111	12.594	4.84	Low	Master Protein	0.468	0	0	1	17.3	32.6	16.1	29.2	23.8	41.6	28.8	27.9	17.8	29.5	46.4	NA	NA	NA	NA	NA	NA	NA	NA	NA	NA	NA	NA	NA	NA	NA	NA	NA	NA	NA	NA	NA
Q9NZS9	BFAR	Bifunctional apoptosis regulator OS=Homo sapiens OX=9606 GN=BFAR PE=1 SV=1	1.69637	3.11111	1	1	1	1	450	52.704	6.54	Low	Master Protein	0.096	0	17.09	1	NA	NA	NA	NA	NA	NA	NA	NA	NA	NA	NA	5.6795	5.33333	2	2	2	1	450	52.704	6.54	Medium	Master Protein	0.202	0	25.06	2	5.9	8	9.4	20.8	21.5	21.3
Q12934	BFSP1	Filensin OS=Homo sapiens OX=9606 GN=BFSP1 PE=1 SV=3	NA	NA	NA	NA	NA	NA	NA	NA	NA	NA	NA	NA	NA	NA	NA	NA	NA	NA	NA	NA	NA	NA	NA	NA	NA	NA	NA	NA	NA	NA	NA	NA	NA	NA	NA	NA	NA	NA	NA	NA	NA	NA	NA	NA	NA	NA	NA
Q13515	BFSP2	Phakinin OS=Homo sapiens OX=9606 GN=BFSP2 PE=1 SV=1	NA	NA	NA	NA	NA	NA	NA	NA	NA	NA	NA	NA	NA	NA	NA	NA	NA	NA	NA	NA	NA	NA	NA	NA	NA	NA	NA	NA	NA	NA	NA	NA	NA	NA	NA	NA	NA	NA	NA	NA	NA	NA	NA	NA	NA	NA	NA
Q7RTU4	BHLHA9	Class A basic helix-loop-helix protein 9 OS=Homo sapiens OX=9606 GN=BHLHA9 PE=1 SV=2	NA	NA	NA	NA	NA	NA	NA	NA	NA	NA	NA	NA	NA	NA	NA	NA	NA	NA	NA	NA	NA	NA	NA	NA	NA	NA	NA	NA	NA	NA	NA	NA	NA	NA	NA	NA	NA	NA	NA	NA	NA	NA	NA	NA	NA	NA	NA
Q6PI77	BHLHB9	Protein BHLHb9 OS=Homo sapiens OX=9606 GN=BHLHB9 PE=2 SV=1	6.41923	3.83912	2	3	2	1	547	60.253	7.58	Medium	Master Protein	0.16	0	28.31	2	10	13.2	17.3	21.7	22.8	42.5	35.4	29.4	21.8	20.8	17.8	4.10423	6.39854	4	5	2	1	547	60.253	7.58	Low	Master Protein	0.45	0	21.94	4	7.2	7	8.6	7	12.9	13.1
O14503	BHLHE40	Class E basic helix-loop-helix protein 40 OS=Homo sapiens OX=9606 GN=BHLHE40 PE=1 SV=1	NA	NA	NA	NA	NA	NA	NA	NA	NA	NA	NA	NA	NA	NA	NA	NA	NA	NA	NA	NA	NA	NA	NA	NA	NA	NA	NA	NA	NA	NA	NA	NA	NA	NA	NA	NA	NA	NA	NA	NA	NA	NA	NA	NA	NA	NA	NA
Q9C0J9	BHLHE41	Class E basic helix-loop-helix protein 41 OS=Homo sapiens OX=9606 GN=BHLHE41 PE=1 SV=1	NA	NA	NA	NA	NA	NA	NA	NA	NA	NA	NA	NA	NA	NA	NA	NA	NA	NA	NA	NA	NA	NA	NA	NA	NA	NA	NA	NA	NA	NA	NA	NA	NA	NA	NA	NA	NA	NA	NA	NA	NA	NA	NA	NA	NA	NA	NA
Q93088	BHMT	Betaine--homocysteine S-methyltransferase 1 OS=Homo sapiens OX=9606 GN=BHMT PE=1 SV=2	0.808829	4.6798	1	1	1	1	406	44.97	7.03	Low	Master Protein	0.11	0	0	1	13.9	60.9	89.4	96	70.5	93.2	56.1	28.5	20.3	21.3	27.9	NA	NA	NA	NA	NA	NA	NA	NA	NA	NA	NA	NA	NA	NA	NA	NA	NA	NA	NA	NA	NA
Q9H694	BICC1	Protein bicaudal C homolog 1 OS=Homo sapiens OX=9606 GN=BICC1 PE=1 SV=2	NA	NA	NA	NA	NA	NA	NA	NA	NA	NA	NA	NA	NA	NA	NA	NA	NA	NA	NA	NA	NA	NA	NA	NA	NA	NA	11.2826	7.90554	6	6	6	1	974	104.778	8.54	High	Master Protein	0.334	0	49.06	6	42.3	30	30.7	39	39.3	52.6
Q96G01	BICD1	Protein bicaudal D homolog 1 OS=Homo sapiens OX=9606 GN=BICD1 PE=1 SV=3	55.3787	20.3077	20	23	11	1	975	110.682	5.81	High	Master Protein	1.058	0	245.351	20	101.3	79.6	104.7	167.7	164.7	273.8	204.4	140.4	134	126.3	70.4	87.2076	20.8205	20	27	16	1	975	110.682	5.81	High	Master Protein	1.444	0	400.1	20	267.6	270.6	328.5	429.9	474.2	506.6
Q8TD16	BICD2	Protein bicaudal D homolog 2 OS=Homo sapiens OX=9606 GN=BICD2 PE=1 SV=1	147.348	43.568	35	48	27	1	824	93.476	5.44	High	Master Protein	4.466	5	754.27	35	931.5	958.7	1242.3	2156.3	1976.6	3674.3	2513.8	1693.9	1614	929.5	1856	143.684	45.5097	34	45	31	1	824	93.476	5.44	High	Master Protein	3.881	3	638.195	34	745.5	936.1	1126.7	1537.6	1781.2	1927.6
Q6ZP65	BICDL1	BICD family-like cargo adapter 1 OS=Homo sapiens OX=9606 GN=BICDL1 PE=2 SV=2	NA	NA	NA	NA	NA	NA	NA	NA	NA	NA	NA	NA	NA	NA	NA	NA	NA	NA	NA	NA	NA	NA	NA	NA	NA	NA	NA	NA	NA	NA	NA	NA	NA	NA	NA	NA	NA	NA	NA	NA	NA	NA	NA	NA	NA	NA	NA
A1A5D9	BICDL2	BICD family-like cargo adapter 2 OS=Homo sapiens OX=9606 GN=BICDL2 PE=1 SV=2	NA	NA	NA	NA	NA	NA	NA	NA	NA	NA	NA	NA	NA	NA	NA	NA	NA	NA	NA	NA	NA	NA	NA	NA	NA	NA	NA	NA	NA	NA	NA	NA	NA	NA	NA	NA	NA	NA	NA	NA	NA	NA	NA	NA	NA	NA	NA
Q9NZM4	BICRA	BRD4-interacting chromatin-remodeling complex-associated protein OS=Homo sapiens OX=9606 GN=BICRA PE=1 SV=2	1.41409	0.576923	1	1	1	1	1560	158.393	6.65	Low	Master Protein	0.054	0	0	1	194.5	34.9	36	36.3	38.8	71.2	52.9	48.6	68.8	75.1	35.7	20.9426	3.97436	5	6	5	1	1560	158.393	6.65	High	Master Protein	0.369	0	108.72	5	408.7	101.2	122.8	142.4	106.1	107.8
P55957	BID	BH3-interacting domain death agonist OS=Homo sapiens OX=9606 GN=BID PE=1 SV=1	32.8718	27.1795	4	10	4	1	195	21.981	5.44	High	Master Protein	5.31	0	281.84	4	138.3	121.5	154.1	224.3	184.2	276.6	198.7	171.1	177.2	150.8	390.4	33.8845	40	5	9	5	1	195	21.981	5.44	High	Master Protein	5.31	0	150.96	5	90.3	139.1	164	177.5	168	159.4
O00499	BIN1	Myc box-dependent-interacting protein 1 OS=Homo sapiens OX=9606 GN=BIN1 PE=1 SV=1	0.413976	3.37268	1	1	1	1	593	64.659	5.06	Low	Master Protein	0.08	0	0	1	NA	NA	NA	NA	NA	NA	NA	NA	NA	NA	NA	1.62148	4.72175	2	2	2	1	593	64.659	5.06	Low	Master Protein	0.08	0	0	2	NA	NA	NA	NA	NA	NA
Q9NQY0	BIN3	Bridging integrator 3 OS=Homo sapiens OX=9606 GN=BIN3 PE=1 SV=1	8.37921	9.48617	3	4	3	1	253	29.646	7.47	High	Master Protein	0.719	0	71.43	3	170.3	113.3	105.4	154.5	126.6	246.9	187.4	146.3	145.5	161	97.6	15.0015	15.415	5	5	5	1	253	29.646	7.47	High	Master Protein	0.968	0	105.739	5	167.5	112.3	92.3	101.9	100.4	118.5
Q13490	BIRC2	Baculoviral IAP repeat-containing protein 2 OS=Homo sapiens OX=9606 GN=BIRC2 PE=1 SV=2	9.16721	6.47249	3	3	3	1	618	69.854	6.7	High	Master Protein	0.189	0	67.2167	3	11.7	11.9	17.3	28.8	29.3	47.9	29.6	22.7	25.1	47.5	29.4	30.6068	11.4887	7	9	6	1	618	69.854	6.7	High	Master Protein	0.585	1	192.244	7	187	453.6	505.6	585.6	494.1	501.5
Q13489	BIRC3	Baculoviral IAP repeat-containing protein 3 OS=Homo sapiens OX=9606 GN=BIRC3 PE=1 SV=2	NA	NA	NA	NA	NA	NA	NA	NA	NA	NA	NA	NA	NA	NA	NA	NA	NA	NA	NA	NA	NA	NA	NA	NA	NA	NA	NA	NA	NA	NA	NA	NA	NA	NA	NA	NA	NA	NA	NA	NA	NA	NA	NA	NA	NA	NA	NA
O15392	BIRC5	Baculoviral IAP repeat-containing protein 5 OS=Homo sapiens OX=9606 GN=BIRC5 PE=1 SV=3	12.6904	31.6901	4	5	4	1	142	16.378	5.9	High	Master Protein	2.162	0	96.43	4	421.1	111.9	143.8	170.8	125.9	245.3	193.1	157.4	117.9	132	87.3	12.3938	25.3521	3	4	3	1	142	16.378	5.9	High	Master Protein	1.371	0	64.85	3	345.9	112.5	110.3	87.8	72.8	68.3
Q9NR09	BIRC6	Baculoviral IAP repeat-containing protein 6 OS=Homo sapiens OX=9606 GN=BIRC6 PE=1 SV=2	207.924	15.8122	55	79	54	1	4857	529.919	6.05	High	Master Protein	0.898	0	1264.62	55	530.4	591.1	757.8	1092.3	983.4	1710.1	1231.3	1108.7	1348.6	3781.6	1617.9	405.267	20.6506	81	118	79	1	4857	529.919	6.05	High	Master Protein	1.833	0	1902.95	81	999.3	2183.9	2328.1	2573.8	2524.6	3040.8
Q86UB2	BIVM	Basic immunoglobulin-like variable motif-containing protein OS=Homo sapiens OX=9606 GN=BIVM PE=2 SV=3	NA	NA	NA	NA	NA	NA	NA	NA	NA	NA	NA	NA	NA	NA	NA	NA	NA	NA	NA	NA	NA	NA	NA	NA	NA	NA	0.508919	1.98807	1	1	1	1	503	56.738	8.98	Low	Master Protein	0.086	0	0	1	NA	NA	NA	NA	NA	NA
P51451	BLK	Tyrosine-protein kinase Blk OS=Homo sapiens OX=9606 GN=BLK PE=1 SV=3	NA	NA	NA	NA	NA	NA	NA	NA	NA	NA	NA	NA	NA	NA	NA	NA	NA	NA	NA	NA	NA	NA	NA	NA	NA	NA	NA	NA	NA	NA	NA	NA	NA	NA	NA	NA	NA	NA	NA	NA	NA	NA	NA	NA	NA	NA	NA
P54132	BLM	Bloom syndrome protein OS=Homo sapiens OX=9606 GN=BLM PE=1 SV=1	38.1111	12.7029	13	15	12	1	1417	158.901	7.49	High	Master Protein	0.405	0	208.567	13	329.8	153.5	181.2	196	163.6	357.8	278.9	244.2	291	236.2	256.4	126.629	28.1581	33	49	32	1	1417	158.901	7.49	High	Master Protein	1.848	1	554.408	33	4524.2	1269	1199.6	1122.6	992	1122.7
Q13867	BLMH	Bleomycin hydrolase OS=Homo sapiens OX=9606 GN=BLMH PE=1 SV=1	92.0877	40.6593	16	32	16	1	455	52.528	6.27	High	Master Protein	9	0	632.119	16	347.8	450.6	542.8	1198	857.3	1158	752.5	778.9	1010.6	3332.1	3406.1	84.939	38.6813	16	41	16	1	455	52.528	6.27	High	Master Protein	9.857	0	351.235	16	615.7	656	774.1	1009.8	1122.8	1114.9
P78537	BLOC1S1	Biogenesis of lysosome-related organelles complex 1 subunit 1 OS=Homo sapiens OX=9606 GN=BLOC1S1 PE=1 SV=2	31.537	41.8301	6	10	6	1	153	17.252	9.33	High	Master Protein	5.31	0	293.726	6	210.5	158.7	263.3	588	671.9	949.9	561.2	315.4	242.7	258.3	173.2	34.6769	54.2484	7	12	7	1	153	17.252	9.33	High	Master Protein	9	0	209.228	7	401.3	441.7	586.3	1047.1	1626	1536.1
Q6QNY1	BLOC1S2	Biogenesis of lysosome-related organelles complex 1 subunit 2 OS=Homo sapiens OX=9606 GN=BLOC1S2 PE=1 SV=1	42.8483	51.4085	9	12	9	1	142	15.951	4.86	High	Master Protein	15.681	0	358.739	9	127.5	123.8	190.8	351.4	376.3	516.6	314.2	203.9	188.1	171.2	175.1	61.8905	47.8873	9	13	9	1	142	15.951	4.86	High	Master Protein	20.544	0	255.614	9	311.5	370	481.1	886.6	1337.5	1263.4
Q6QNY0	BLOC1S3	Biogenesis of lysosome-related organelles complex 1 subunit 3 OS=Homo sapiens OX=9606 GN=BLOC1S3 PE=1 SV=1	12.1659	19.802	3	3	3	1	202	21.243	5.15	High	Master Protein	0.54	0	75.56	3	71.1	55.4	51	82.2	83.8	155.1	113	111.4	121.3	78.2	329	35.8023	50.9901	9	10	9	1	202	21.243	5.15	High	Master Protein	3.217	0	194.915	9	329.6	308.4	295.5	305.5	327.5	367.2
[truncated: 14,120 more rows]
[truncated: 187 more columns]

## Sheet: Proteins removed from LOPIT
Proteins removed prior to LOPIT analysis.
This list provides the top 1 to greater or equal to 0.1 frequently (FREQ) found proteins in the 'crapome_matrix_reduced_freq' of
Mellacheruvu and coworkers (Ref 61), excluding any proteins that were used as organelle markers to determine
[truncated: 697 more rows]
