# Supplementary material for: Spatial proteomics defines the content of trafficking vesicles captured by golgin tethers
Source: Nat Commun. 2020 Nov 25;11:5987. doi: 10.1038/s41467-020-19840-4 (PMC7689464; doi:10.1038/s41467-020-19840-4)
Supplement: Supplementary file 5 — Supplementary Data 2 [file 41467_2020_19840_MOESM5_ESM.xlsx]

## Sheet: Total LOPIT Data
Supplementary Table 2
This table provides the normalized TMT-labelled peptide abundance (obtained from abundance in Supplementary Table 1) for each quantified protein across three independent replicates for each LOPIT-DC treatment. TMT labelling of the LOPIT fractions is as indicated in Fig. 1b.
The listed 'Organelle markers' were used to generate SVM and TAGM classifications for the LOPIT data. The Human Protein Atlas, GO.id and UniprotCC localisation annotations were used to define the thresholds
of the SVM classifications within a 95% FDR. The MitoRatio and BayesFactor were calculated for all proteins, apart from those classified as 'NUCLEUS' or 'MITOCHONDRIA' in any replicate of the Mito control by TAGM.
Peptides identified for TVP23B (Q9NYZ1) and TVP23C (Q96ET8) cover conserved regions of both alleles, and only one of each was found exclusively for each treatment/replicate. Therefore, they have been combined into a single accession (Q9NYZ1_96ET8; TVP23B/C).
Also included are tabs showing the same data for just the proteins in the golgin-97-mito and GCC88-mito analysis that exceed the cut-off values for MitoRatio and BayesFactor (see Fig. 1e,f).
			Mito VS golgin-97-mito		Mito VS GCC88-mito			SVM classifications of mito				SVM classifications of golgin-97-mito				SVM classifications of GCC88-mito				SVM score of mito				SVM score of golgin-97-mito				SVM score of GCC88-mito				TAGM classifications of mito				TAGM classifications of golgin-97-mito				TAGM classifications of GCC88-mito				TAGM probability of mito				TAGM probability of golgin-97-mito
							Organelle	Replicate 1	Replicate 2	Replicate 3	Concatenated	Replicate 1	Replicate 2	Replicate 3	Concatenated	Replicate 1	Replicate 2	Replicate 3	Concatenated	Replicate 1	Replicate 2	Replicate 3	Concatenated	Replicate 1	Replicate 2	Replicate 3	Concatenated	Replicate 1	Replicate 2	Replicate 3	Concatenated	Replicate 1	Replicate 2	Replicate 3	Concatenated	Replicate 1	Replicate 2	Replicate 3	Concatenated	Replicate 1	Replicate 2	Replicate 3	Concatenated	Replicate 1	Replicate 2	Replicate 3	Concatenated	Replicate 1	Replicate 2
Uniprot.ID	Gene.ID	Description	BayesFactor	MitoRatio	BayesFactor	MitoRatio	Markers	SVM	SVM	SVM	SVM	SVM	SVM	SVM	SVM	SVM	SVM	SVM	SVM	SVM.Score	SVM.Score	SVM.Score	SVM.Score	SVM.Score	SVM.Score	SVM.Score	SVM.Score	SVM.Score	SVM.Score	SVM.Score	SVM.Score	TAGM	TAGM	TAGM	TAGM	TAGM	TAGM	TAGM	TAGM	TAGM	TAGM	TAGM	TAGM	TAGM.Probability	TAGM.Probability	TAGM.Probability	TAGM.Probability	TAGM.Probability	TAGM.Probability
UBE2O	Q9C0C9	(E3-independent) E2 ubiquitin-conjugating enzyme OS=Homo sapiens OX=9606 GN=UBE2O PE=1 SV=3	-16.0414	-0.0895267	-20.0328	-0.28192	unknown	CYTOSOL	CYTOSOL	CYTOSOL	CYTOSOL	CYTOSOL	CYTOSOL	CYTOSOL	CYTOSOL	CYTOSOL	CYTOSOL	CYTOSOL	CYTOSOL	0.91001	0.837138	0.788474	0.914751	0.948943	0.84289	0.901941	0.885028	0.924327	0.87034	0.858091	0.908037	CYTOSOL	CYTOSOL	CYTOSOL	CYTOSOL	CYTOSOL	CYTOSOL	CYTOSOL	CYTOSOL	CYTOSOL	CYTOSOL	CYTOSOL	CYTOSOL	0.999921	0.998686	0.999577	1	0.999887	0.999465
BCKDK	O14874	[3-methyl-2-oxobutanoate dehydrogenase [lipoamide]] kinase mitochondrial OS=Homo sapiens OX=9606 GN=BCKDK PE=1 SV=2	NA	NA	NA	NA	unknown	MITOCHONDRIA	MITOCHONDRIA	MITOCHONDRIA	MITOCHONDRIA	MITOCHONDRIA	MITOCHONDRIA	MITOCHONDRIA	MITOCHONDRIA	MITOCHONDRIA	MITOCHONDRIA	MITOCHONDRIA	MITOCHONDRIA	0.974049	0.979579	0.970527	0.963791	0.973772	0.956444	0.979509	0.969258	0.971176	0.932368	0.966335	0.965042	MITOCHONDRIA	MITOCHONDRIA	MITOCHONDRIA	MITOCHONDRIA	MITOCHONDRIA	MITOCHONDRIA	MITOCHONDRIA	MITOCHONDRIA	MITOCHONDRIA	MITOCHONDRIA	MITOCHONDRIA	MITOCHONDRIA	1	0.999999	0.999999	1	0.999744	0.999996
MICAL2	O94851	[F-actin]-monooxygenase MICAL2 OS=Homo sapiens OX=9606 GN=MICAL2 PE=1 SV=1	NA	NA	NA	NA	NA	NA	unknown	unknown	NA	NA	unknown	unknown	NA	unknown	unknown	unknown	unknown	NA	0.373346	0.325305	NA	NA	0.214229	0.166304	NA	0.231042	0.414094	0.443557	0.48708	NA	PM	PM	NA	NA	PM	ENDOSOME	NA	ER	ER	PM	ER	NA	0.94107	0.957409	NA	NA	0.315973
MICAL3	Q7RTP6	[F-actin]-monooxygenase MICAL3 OS=Homo sapiens OX=9606 GN=MICAL3 PE=1 SV=2	NA	NA	NA	NA	unknown	unknown	unknown	unknown	unknown	unknown	unknown	unknown	unknown	unknown	unknown	unknown	unknown	0.347355	0.311521	0.214459	0.299341	0.292261	0.265705	0.203491	0.226634	0.238923	0.31157	0.277903	0.276701	ENDOSOME	PEROXISOME	CYTOSOL	CYTOSOL	LYSOSOME	NUCLEUS	PROTEASOME	NUCLEUS	PEROXISOME	PROTEASOME	CYTOSOL	CYTOSOL	1.26944e-06	0.000639968	9.76985e-05	5.87937e-13	9.04914e-08	1.02566e-06
PDK1	Q15118	[Pyruvate dehydrogenase (acetyl-transferring)] kinase isozyme 1 mitochondrial OS=Homo sapiens OX=9606 GN=PDK1 PE=1 SV=1	NA	NA	NA	NA	unknown	MITOCHONDRIA	MITOCHONDRIA	MITOCHONDRIA	MITOCHONDRIA	MITOCHONDRIA	MITOCHONDRIA	MITOCHONDRIA	MITOCHONDRIA	MITOCHONDRIA	MITOCHONDRIA	MITOCHONDRIA	MITOCHONDRIA	0.953839	0.979416	0.944558	0.962698	0.972056	0.976379	0.87103	0.950487	0.951167	0.963841	0.953097	0.953063	MITOCHONDRIA	MITOCHONDRIA	MITOCHONDRIA	MITOCHONDRIA	MITOCHONDRIA	MITOCHONDRIA	MITOCHONDRIA	MITOCHONDRIA	MITOCHONDRIA	MITOCHONDRIA	MITOCHONDRIA	MITOCHONDRIA	0.999826	1	0.999998	1	0.999961	1
PDK2	Q15119	[Pyruvate dehydrogenase (acetyl-transferring)] kinase isozyme 2 mitochondrial OS=Homo sapiens OX=9606 GN=PDK2 PE=1 SV=2	NA	NA	NA	NA	MITOCHONDRIA	MITOCHONDRIA	MITOCHONDRIA	MITOCHONDRIA	MITOCHONDRIA	MITOCHONDRIA	MITOCHONDRIA	MITOCHONDRIA	MITOCHONDRIA	MITOCHONDRIA	MITOCHONDRIA	MITOCHONDRIA	MITOCHONDRIA	1	1	1	1	1	1	1	1	1	1	1	1	MITOCHONDRIA	MITOCHONDRIA	MITOCHONDRIA	MITOCHONDRIA	MITOCHONDRIA	MITOCHONDRIA	MITOCHONDRIA	MITOCHONDRIA	MITOCHONDRIA	MITOCHONDRIA	MITOCHONDRIA	MITOCHONDRIA	1	1	1	1	1	1
PDK3	Q15120	[Pyruvate dehydrogenase (acetyl-transferring)] kinase isozyme 3 mitochondrial OS=Homo sapiens OX=9606 GN=PDK3 PE=1 SV=1	NA	NA	NA	NA	MITOCHONDRIA	MITOCHONDRIA	MITOCHONDRIA	MITOCHONDRIA	MITOCHONDRIA	MITOCHONDRIA	MITOCHONDRIA	MITOCHONDRIA	MITOCHONDRIA	MITOCHONDRIA	MITOCHONDRIA	MITOCHONDRIA	MITOCHONDRIA	1	1	1	1	1	1	1	1	1	1	1	1	MITOCHONDRIA	MITOCHONDRIA	MITOCHONDRIA	MITOCHONDRIA	MITOCHONDRIA	MITOCHONDRIA	MITOCHONDRIA	MITOCHONDRIA	MITOCHONDRIA	MITOCHONDRIA	MITOCHONDRIA	MITOCHONDRIA	1	1	1	1	1	1
PDP1	Q9P0J1	[Pyruvate dehydrogenase [acetyl-transferring]]-phosphatase 1 mitochondrial OS=Homo sapiens OX=9606 GN=PDP1 PE=1 SV=3	NA	NA	NA	NA	NA	NA	MITOCHONDRIA	MITOCHONDRIA	NA	MITOCHONDRIA	MITOCHONDRIA	MITOCHONDRIA	MITOCHONDRIA	NA	NA	MITOCHONDRIA	NA	NA	1	1	NA	1	1	1	1	NA	NA	1	NA	NA	MITOCHONDRIA	MITOCHONDRIA	NA	MITOCHONDRIA	MITOCHONDRIA	MITOCHONDRIA	MITOCHONDRIA	NA	NA	MITOCHONDRIA	NA	NA	1	1	NA	1	1
PDP2	Q9P2J9	[Pyruvate dehydrogenase [acetyl-transferring]]-phosphatase 2 mitochondrial OS=Homo sapiens OX=9606 GN=PDP2 PE=2 SV=2	NA	NA	NA	NA	NA	NA	unknown	unknown	NA	NA	unknown	unknown	NA	NA	unknown	unknown	NA	NA	0.271718	0.181535	NA	NA	0.364008	0.169651	NA	NA	0.276691	0.21805	NA	NA	MITOCHONDRIA	ENDOSOME	NA	NA	MITOCHONDRIA	ENDOSOME	NA	NA	MITOCHONDRIA	ENDOSOME	NA	NA	5.20562e-06	1.79688e-54	NA	NA	0.385239
ADI1	Q9BV57	1 2-dihydroxy-3-keto-5-methylthiopentene dioxygenase OS=Homo sapiens OX=9606 GN=ADI1 PE=1 SV=1	-14.0762	-0.70964	-15.5898	-0.604593	unknown	unknown	CYTOSOL	CYTOSOL	CYTOSOL	unknown	CYTOSOL	unknown	CYTOSOL	unknown	CYTOSOL	unknown	CYTOSOL	0.432709	0.867781	0.892926	0.853287	0.736848	0.822692	0.708423	0.79524	0.663594	0.9123	0.603409	0.786515	CYTOSOL	CYTOSOL	CYTOSOL	CYTOSOL	CYTOSOL	CYTOSOL	CYTOSOL	CYTOSOL	CYTOSOL	CYTOSOL	CYTOSOL	CYTOSOL	0.98306	0.999999	0.999999	0.999999	0.999999	1
GBE1	Q04446	1 4-alpha-glucan-branching enzyme OS=Homo sapiens OX=9606 GN=GBE1 PE=1 SV=3	NA	NA	NA	NA	NA	NA	CYTOSOL	unknown	NA	CYTOSOL	CYTOSOL	unknown	unknown	CYTOSOL	CYTOSOL	CYTOSOL	CYTOSOL	NA	0.911092	0.553107	NA	0.933203	0.907183	0.246258	0.686537	0.784555	0.909975	0.830337	0.846782	NA	CYTOSOL	CYTOSOL	NA	CYTOSOL	CYTOSOL	ENDOSOME	CYTOSOL	CYTOSOL	CYTOSOL	CYTOSOL	CYTOSOL	NA	0.998965	0.543782	NA	0.999948	0.999979
AGPAT1	Q99943	1-acyl-sn-glycerol-3-phosphate acyltransferase alpha OS=Homo sapiens OX=9606 GN=AGPAT1 PE=1 SV=2	-8.90754	0.241719	-21.9944	-0.0328637	unknown	ER	unknown	unknown	ER	ER	unknown	unknown	unknown	ER	ER	ER	ER	0.966646	0.925056	0.896798	0.949037	0.9798	0.866357	0.704166	0.931721	0.973541	0.951476	0.944933	0.966112	ER	ER	ER	ER	ER	ER	ER	ER	ER	ER	ER	ER	0.998938	0.999789	0.979966	1	0.998981	0.998232
AGPAT2	O15120	1-acyl-sn-glycerol-3-phosphate acyltransferase beta OS=Homo sapiens OX=9606 GN=AGPAT2 PE=1 SV=1	9.92116	0.259453	-18.5047	-0.0305896	unknown	unknown	unknown	unknown	unknown	unknown	unknown	unknown	unknown	unknown	unknown	unknown	ER	0.88752	0.888353	0.885314	0.930136	0.84089	0.909142	0.334257	0.856841	0.938314	0.902523	0.90585	0.941342	PEROXISOME	ER	ER	ER	ER	ER	ENDOSOME	ER	ER	ER	ER	ER	0.685165	0.995114	0.996851	0.999999	0.998256	0.999127
AGPAT4	Q9NRZ5	1-acyl-sn-glycerol-3-phosphate acyltransferase delta OS=Homo sapiens OX=9606 GN=AGPAT4 PE=1 SV=1	-10.2917	0.16734	-7.49848	0.00870532	unknown	unknown	unknown	ER	unknown	ER	unknown	ER	ER	ER	unknown	unknown	unknown	0.8465	0.820892	0.956103	0.935992	0.982002	0.886453	0.954279	0.951189	0.971025	0.229516	0.712898	0.816823	ER	ER	ER	ER	ER	ER	ER	ER	ER	ER	ER	ER	0.999224	0.979492	0.996932	0.999997	0.972437	0.754821
AGPAT5	Q9NUQ2	1-acyl-sn-glycerol-3-phosphate acyltransferase epsilon OS=Homo sapiens OX=9606 GN=AGPAT5 PE=1 SV=3	NA	NA	NA	NA	unknown	MITOCHONDRIA	unknown	MITOCHONDRIA	MITOCHONDRIA	unknown	unknown	unknown	unknown	unknown	unknown	unknown	MITOCHONDRIA	0.515737	0.345292	0.473058	0.654808	0.227787	0.201246	0.312414	0.417318	0.284173	0.27748	0.50633	0.439888	MITOCHONDRIA	MITOCHONDRIA	GOLGI	MITOCHONDRIA	PEROXISOME	MITOCHONDRIA	GOLGI	MITOCHONDRIA	MITOCHONDRIA	MITOCHONDRIA	GOLGI	MITOCHONDRIA	0.0151685	0.000137257	0.197863	4.15274e-14	1.95538e-06	7.12925e-12
AGPAT3	Q9NRZ7	1-acyl-sn-glycerol-3-phosphate acyltransferase gamma OS=Homo sapiens OX=9606 GN=AGPAT3 PE=1 SV=1	-13.2041	0.180961	-21.7851	0.136965	unknown	ER	unknown	ER	ER	ER	unknown	ER	ER	unknown	ER	ER	ER	0.955077	0.929959	0.947399	0.958289	0.961983	0.92242	0.961908	0.961129	0.866038	0.958241	0.975039	0.953046	ER	ER	ER	ER	ER	ER	ER	ER	ER	ER	ER	ER	0.997034	0.999572	0.962195	0.999738	0.993662	0.999876
PIKFYVE	Q9Y2I7	1-phosphatidylinositol 3-phosphate 5-kinase OS=Homo sapiens OX=9606 GN=PIKFYVE PE=1 SV=3	-15.0099	0.220057	-21.8379	0.0643299	unknown	unknown	unknown	unknown	unknown	unknown	unknown	unknown	unknown	unknown	unknown	unknown	unknown	0.49214	0.315348	0.174228	0.455565	0.400384	0.260038	0.178574	0.393756	0.294619	0.34067	0.193547	0.439635	RIBOSOME	RIBOSOME	RIBOSOME	RIBOSOME	RIBOSOME	PROTEASOME	RIBOSOME	RIBOSOME	CYTOSOL	RIBOSOME	RIBOSOME	RIBOSOME	0.955866	0.700506	0.999556	0.999824	0.961839	0.610941
PLCB1	Q9NQ66	1-phosphatidylinositol 4 5-bisphosphate phosphodiesterase beta-1 OS=Homo sapiens OX=9606 GN=PLCB1 PE=1 SV=1	-9.17387	0.218927	-19.8971	-0.172174	unknown	unknown	unknown	unknown	unknown	unknown	unknown	unknown	unknown	unknown	unknown	unknown	unknown	0.855594	0.776998	0.821438	0.921403	0.816142	0.912407	0.587143	0.694938	0.644597	0.749215	0.420132	0.869524	ER	ER	ER	ER	LYSOSOME	ER	PM	PM	ER	ER	ENDOSOME	ER	0.972953	0.970454	0.877142	0.999997	0.570427	0.947189
PLCB3	Q01970	1-phosphatidylinositol 4 5-bisphosphate phosphodiesterase beta-3 OS=Homo sapiens OX=9606 GN=PLCB3 PE=1 SV=2	-15.7221	0.185334	-22.141	0.16757	unknown	unknown	unknown	unknown	unknown	unknown	unknown	unknown	unknown	unknown	unknown	unknown	unknown	0.774349	0.671487	0.637584	0.852996	0.569716	0.503346	0.45284	0.708554	0.340585	0.812999	0.449406	0.842983	ER	ER	PM	ER	LYSOSOME	PM	PM	PM	PEROXISOME	ER	PM	ER	0.969869	0.916634	0.950557	0.997712	0.966312	0.962737
PLCB4	Q15147	1-phosphatidylinositol 4 5-bisphosphate phosphodiesterase beta-4 OS=Homo sapiens OX=9606 GN=PLCB4 PE=1 SV=3	-18.3586	0.184707	0.611315	0.0631713	unknown	unknown	unknown	unknown	unknown	unknown	unknown	unknown	unknown	unknown	unknown	unknown	unknown	0.825996	0.361835	0.772413	0.667185	0.828783	0.267143	0.779318	0.635811	0.250247	0.206762	0.83743	0.246704	PM	ER	PM	PM	PM	PM	PM	PM	RIBOSOME	ER	PM	ER	0.998197	0.541347	0.996099	0.743372	0.998839	0.963744
PLCD3	Q8N3E9	1-phosphatidylinositol 4 5-bisphosphate phosphodiesterase delta-3 OS=Homo sapiens OX=9606 GN=PLCD3 PE=1 SV=3	-17.8641	-0.115779	-14.763	0.154459	unknown	unknown	unknown	unknown	unknown	unknown	unknown	unknown	unknown	unknown	unknown	unknown	unknown	0.237981	0.51802	0.718477	0.504031	0.689255	0.416181	0.543798	0.303608	0.616487	0.873181	0.225213	0.78307	ENDOSOME	PM	PM	PM	PM	ER	PM	PM	ER	ER	PM	ER	0.956147	0.117091	0.998578	0.000761749	0.940472	0.993461
PLCH1	Q4KWH8	1-phosphatidylinositol 4 5-bisphosphate phosphodiesterase eta-1 OS=Homo sapiens OX=9606 GN=PLCH1 PE=1 SV=1	-18.1016	-0.0443022	-21.5478	0.161857	unknown	unknown	unknown	unknown	unknown	unknown	PEROXISOME	unknown	unknown	unknown	unknown	unknown	unknown	0.299595	0.415289	0.233625	0.337614	0.430459	0.318604	0.392387	0.28827	0.225786	0.406349	0.216543	0.339651	PM	PM	PM	PM	PM	PM	PM	PM	ER	ER	PM	ER	0.956223	0.972998	0.70989	0.988933	0.868874	0.980039
PLCH2	O75038	1-phosphatidylinositol 4 5-bisphosphate phosphodiesterase eta-2 OS=Homo sapiens OX=9606 GN=PLCH2 PE=2 SV=3	NA	NA	NA	NA	NA	NA	NA	NA	NA	NA	NA	unknown	NA	NA	NA	NA	NA	NA	NA	NA	NA	NA	NA	0.220208	NA	NA	NA	NA	NA	NA	NA	NA	NA	NA	NA	MITOCHONDRIA	NA	NA	NA	NA	NA	NA	NA	NA	NA	NA	NA
PLCG1	P19174	1-phosphatidylinositol 4 5-bisphosphate phosphodiesterase gamma-1 OS=Homo sapiens OX=9606 GN=PLCG1 PE=1 SV=1	-9.15935	0.258187	-20.3917	0.0281375	unknown	unknown	unknown	unknown	unknown	unknown	unknown	unknown	unknown	unknown	unknown	unknown	unknown	0.275496	0.469218	0.303061	0.550607	0.325573	0.33167	0.304178	0.46564	0.238304	0.465477	0.635454	0.472453	CYTOSOL	PROTEASOME	CYTOSOL	CYTOSOL	CYTOSOL	CYTOSOL	CYTOSOL	CYTOSOL	CYTOSOL	CYTOSOL	CYTOSOL	CYTOSOL	0.461973	0.517225	0.987771	0.999998	0.962101	0.547377
PLCG2	P16885	1-phosphatidylinositol 4 5-bisphosphate phosphodiesterase gamma-2 OS=Homo sapiens OX=9606 GN=PLCG2 PE=1 SV=4	NA	NA	-21.3808	0.220617	unknown	unknown	unknown	unknown	unknown	unknown	unknown	NA	NA	unknown	unknown	unknown	unknown	0.351502	0.360905	0.476287	0.523613	0.270265	0.287074	NA	NA	0.279198	0.316824	0.4645	0.457674	CYTOSOL	RIBOSOME	CYTOSOL	CYTOSOL	CYTOSOL	NUCLEUS	NA	NA	CYTOSOL	CYTOSOL	CYTOSOL	CYTOSOL	0.76868	0.206529	0.999025	1	0.858788	0.501674
HSPE1	P61604	10 kDa heat shock protein mitochondrial OS=Homo sapiens OX=9606 GN=HSPE1 PE=1 SV=2	NA	NA	NA	NA	MITOCHONDRIA	MITOCHONDRIA	MITOCHONDRIA	MITOCHONDRIA	MITOCHONDRIA	MITOCHONDRIA	MITOCHONDRIA	MITOCHONDRIA	MITOCHONDRIA	MITOCHONDRIA	MITOCHONDRIA	MITOCHONDRIA	MITOCHONDRIA	1	1	1	1	1	1	1	1	1	1	1	1	MITOCHONDRIA	MITOCHONDRIA	MITOCHONDRIA	MITOCHONDRIA	MITOCHONDRIA	MITOCHONDRIA	MITOCHONDRIA	MITOCHONDRIA	MITOCHONDRIA	MITOCHONDRIA	MITOCHONDRIA	MITOCHONDRIA	1	1	1	1	1	1
PHPT1	Q9NRX4	14 kDa phosphohistidine phosphatase OS=Homo sapiens OX=9606 GN=PHPT1 PE=1 SV=1	-18.9591	-0.0675489	2.82113	-0.061478	CYTOSOL	CYTOSOL	CYTOSOL	CYTOSOL	CYTOSOL	CYTOSOL	CYTOSOL	CYTOSOL	CYTOSOL	CYTOSOL	CYTOSOL	CYTOSOL	CYTOSOL	1	1	1	1	1	1	1	1	1	1	1	1	CYTOSOL	CYTOSOL	CYTOSOL	CYTOSOL	CYTOSOL	CYTOSOL	CYTOSOL	CYTOSOL	CYTOSOL	CYTOSOL	CYTOSOL	CYTOSOL	1	1	1	1	1	1
TNKS1BP1	Q9C0C2	182 kDa tankyrase-1-binding protein OS=Homo sapiens OX=9606 GN=TNKS1BP1 PE=1 SV=4	NA	NA	NA	NA	unknown	unknown	unknown	unknown	unknown	unknown	unknown	unknown	unknown	unknown	unknown	RIBOSOME	unknown	0.33755	0.327858	0.82055	0.390942	0.407487	0.272828	0.82844	0.255654	0.233588	0.342352	0.892514	0.390063	RIBOSOME	NUCLEUS	RIBOSOME	NUCLEUS	RIBOSOME	NUCLEUS	RIBOSOME	RIBOSOME	RIBOSOME	NUCLEUS	RIBOSOME	RIBOSOME	0.988974	0.0410597	0.99818	0.000326402	0.999598	0.499365
DECR1	Q16698	2 4-dienoyl-CoA reductase mitochondrial OS=Homo sapiens OX=9606 GN=DECR1 PE=1 SV=1	NA	NA	NA	NA	NA	NA	MITOCHONDRIA	unknown	NA	NA	unknown	MITOCHONDRIA	NA	NA	NA	NA	NA	NA	0.749061	0.29024	NA	NA	0.239438	0.653361	NA	NA	NA	NA	NA	NA	MITOCHONDRIA	GOLGI	NA	NA	MITOCHONDRIA	GOLGI	NA	NA	NA	NA	NA	NA	0.999528	1.12251e-09	NA	NA	7.60118e-09
DPH1	Q9BZG8	2-(3-amino-3-carboxypropyl)histidine synthase subunit 1 OS=Homo sapiens OX=9606 GN=DPH1 PE=1 SV=2	-14.1571	0.26646	-5.08959	0.59881	unknown	unknown	unknown	unknown	unknown	unknown	unknown	unknown	unknown	unknown	unknown	unknown	unknown	0.380801	0.615654	0.183229	0.326147	0.539586	0.383624	0.187869	0.314572	0.318138	0.321853	0.22962	0.384496	CYTOSOL	PROTEASOME	CYTOSOL	CYTOSOL	PROTEASOME	PROTEASOME	CYTOSOL	CYTOSOL	CYTOSOL	RIBOSOME	CYTOSOL	CYTOSOL	0.8242	0.0613181	0.922021	0.912237	0.830169	0.99452
DPH2	Q9BQC3	2-(3-amino-3-carboxypropyl)histidine synthase subunit 2 OS=Homo sapiens OX=9606 GN=DPH2 PE=1 SV=1	-14.7811	0.040586	-3.09367	0.045642	unknown	unknown	unknown	unknown	unknown	unknown	unknown	unknown	unknown	unknown	unknown	unknown	unknown	0.416614	0.614006	0.187728	0.311846	0.337866	0.44161	0.216003	0.360233	0.249453	0.572293	0.272605	0.399409	CYTOSOL	PROTEASOME	CYTOSOL	CYTOSOL	CYTOSOL	CYTOSOL	CYTOSOL	CYTOSOL	CYTOSOL	CYTOSOL	CYTOSOL	CYTOSOL	0.485608	0.457933	0.885002	0.61082	0.516696	0.783123
RNASEL	Q05823	2-5A-dependent ribonuclease OS=Homo sapiens OX=9606 GN=RNASEL PE=1 SV=2	NA	NA	NA	NA	unknown	NUCLEUS	unknown	unknown	NUCLEUS	NUCLEUS	unknown	unknown	NUCLEUS	unknown	unknown	unknown	NUCLEUS	0.56968	0.416208	0.18954	0.631625	0.631917	0.293414	0.236717	0.570599	0.336971	0.363853	0.322172	0.605973	NUCLEUS	NUCLEUS	NUCLEUS	NUCLEUS	RIBOSOME	NUCLEUS	NUCLEUS	NUCLEUS	PEROXISOME	NUCLEUS	NUCLEUS	NUCLEUS	0.450767	0.681098	0.705386	0.00127617	0.803069	0.45473
GCAT	O75600	2-amino-3-ketobutyrate coenzyme A ligase mitochondrial OS=Homo sapiens OX=9606 GN=GCAT PE=1 SV=1	NA	NA	NA	NA	unknown	MITOCHONDRIA	MITOCHONDRIA	MITOCHONDRIA	MITOCHONDRIA	MITOCHONDRIA	MITOCHONDRIA	MITOCHONDRIA	MITOCHONDRIA	MITOCHONDRIA	MITOCHONDRIA	MITOCHONDRIA	MITOCHONDRIA	0.967004	0.97979	0.973557	0.959863	0.913368	0.979426	0.9537	0.938528	0.968654	0.975398	0.969855	0.967235	MITOCHONDRIA	MITOCHONDRIA	MITOCHONDRIA	MITOCHONDRIA	MITOCHONDRIA	MITOCHONDRIA	MITOCHONDRIA	MITOCHONDRIA	MITOCHONDRIA	MITOCHONDRIA	MITOCHONDRIA	MITOCHONDRIA	0.999999	1	0.999999	1	0.999921	1
ADO	Q96SZ5	2-aminoethanethiol dioxygenase OS=Homo sapiens OX=9606 GN=ADO PE=1 SV=2	-18.7701	0.286102	-9.82102	-0.244217	unknown	unknown	unknown	unknown	unknown	unknown	unknown	unknown	unknown	unknown	unknown	unknown	unknown	0.352553	0.43012	0.185244	0.280979	0.439192	0.259114	0.203343	0.328872	0.198938	0.439113	0.228129	0.27674	CYTOSOL	PEROXISOME	CYTOSOL	CYTOSOL	CYTOSOL	CYTOSOL	ENDOSOME	CYTOSOL	PEROXISOME	CYTOSOL	ENDOSOME	CYTOSOL	0.0592944	0.000153498	2.23462e-05	3.46179e-09	0.000212958	2.76242e-05
HACL1	Q9UJ83	2-hydroxyacyl-CoA lyase 1 OS=Homo sapiens OX=9606 GN=HACL1 PE=1 SV=2	34.4034	0.59051	6.67612	0.48656	unknown	PEROXISOME	unknown	PEROXISOME	PEROXISOME	PEROXISOME	PEROXISOME	PEROXISOME	PEROXISOME	unknown	PEROXISOME	PEROXISOME	PEROXISOME	0.754491	0.469678	0.7669	0.618255	0.723258	0.679413	0.455703	0.71028	0.427308	0.688225	0.644924	0.673512	ER	ER	PEROXISOME	PEROXISOME	PM	PM	PM	PEROXISOME	ER	ER	ER	PEROXISOME	0.996416	0.999635	0.854528	0.971757	0.997229	0.896735
UGT8	Q16880	2-hydroxyacylsphingosine 1-beta-galactosyltransferase OS=Homo sapiens OX=9606 GN=UGT8 PE=2 SV=2	-3.34398	0.0445599	-6.91853	-0.280898	unknown	ER	unknown	unknown	unknown	unknown	ER	ER	unknown	unknown	ER	ER	ER	0.941196	0.93503	0.930674	0.936414	0.905724	0.952162	0.957628	0.939973	0.725823	0.944002	0.967291	0.946785	ER	ER	ER	ER	ER	ER	ER	ER	ER	ER	ER	ER	0.999552	0.99996	0.999861	1	0.998553	0.998405
RIDA	P52758	2-iminobutanoate/2-iminopropanoate deaminase OS=Homo sapiens OX=9606 GN=RIDA PE=1 SV=1	NA	NA	NA	NA	unknown	MITOCHONDRIA	MITOCHONDRIA	MITOCHONDRIA	MITOCHONDRIA	MITOCHONDRIA	MITOCHONDRIA	MITOCHONDRIA	MITOCHONDRIA	MITOCHONDRIA	MITOCHONDRIA	MITOCHONDRIA	MITOCHONDRIA	0.480913	0.933575	0.743637	0.893576	0.716981	0.74008	0.660596	0.885532	0.648877	0.41054	0.872591	0.835366	MITOCHONDRIA	MITOCHONDRIA	MITOCHONDRIA	MITOCHONDRIA	MITOCHONDRIA	MITOCHONDRIA	MITOCHONDRIA	MITOCHONDRIA	MITOCHONDRIA	MITOCHONDRIA	GOLGI	MITOCHONDRIA	0.000244568	0.609786	1.02065e-09	3.25752e-12	2.0556e-07	0.011816
COQ5	Q5HYK3	2-methoxy-6-polyprenyl-1 4-benzoquinol methylase mitochondrial OS=Homo sapiens OX=9606 GN=COQ5 PE=1 SV=2	NA	NA	NA	NA	MITOCHONDRIA	MITOCHONDRIA	MITOCHONDRIA	MITOCHONDRIA	MITOCHONDRIA	MITOCHONDRIA	MITOCHONDRIA	MITOCHONDRIA	MITOCHONDRIA	MITOCHONDRIA	MITOCHONDRIA	MITOCHONDRIA	MITOCHONDRIA	1	1	1	1	1	1	1	1	1	1	1	1	MITOCHONDRIA	MITOCHONDRIA	MITOCHONDRIA	MITOCHONDRIA	MITOCHONDRIA	MITOCHONDRIA	MITOCHONDRIA	MITOCHONDRIA	MITOCHONDRIA	MITOCHONDRIA	MITOCHONDRIA	MITOCHONDRIA	1	1	1	1	1	1
OGFOD3	Q6PK18	2-oxoglutarate and iron-dependent oxygenase domain-containing protein 3 OS=Homo sapiens OX=9606 GN=OGFOD3 PE=1 SV=2	NA	NA	-13.983	-0.320417	unknown	unknown	unknown	unknown	unknown	unknown	unknown	NA	NA	unknown	unknown	unknown	unknown	0.814803	0.850952	0.829569	0.930307	0.757508	0.934648	NA	NA	0.885385	0.714962	0.726013	0.91481	ER	ER	ER	ER	ER	ER	NA	NA	ER	ENDOSOME	ER	ER	0.925109	0.996801	0.995908	1	0.995264	0.999613
JMJD4	Q9H9V9	2-oxoglutarate and iron-dependent oxygenase JMJD4 OS=Homo sapiens OX=9606 GN=JMJD4 PE=1 SV=2	NA	NA	NA	NA	unknown	unknown	NA	NA	NA	unknown	unknown	unknown	unknown	unknown	unknown	unknown	unknown	0.337724	NA	NA	NA	0.299947	0.231258	0.22673	0.336443	0.174935	0.290718	0.402926	0.322576	ENDOSOME	NA	NA	NA	CYTOSOL	CYTOSOL	CYTOSOL	CYTOSOL	PEROXISOME	PROTEASOME	CYTOSOL	CYTOSOL	0.671541	NA	NA	NA	0.737825	0.830894
OGDH	Q02218	2-oxoglutarate dehydrogenase mitochondrial OS=Homo sapiens OX=9606 GN=OGDH PE=1 SV=3	NA	NA	NA	NA	MITOCHONDRIA	MITOCHONDRIA	MITOCHONDRIA	MITOCHONDRIA	MITOCHONDRIA	MITOCHONDRIA	MITOCHONDRIA	MITOCHONDRIA	MITOCHONDRIA	MITOCHONDRIA	MITOCHONDRIA	MITOCHONDRIA	MITOCHONDRIA	1	1	1	1	1	1	1	1	1	1	1	1	MITOCHONDRIA	MITOCHONDRIA	MITOCHONDRIA	MITOCHONDRIA	MITOCHONDRIA	MITOCHONDRIA	MITOCHONDRIA	MITOCHONDRIA	MITOCHONDRIA	MITOCHONDRIA	MITOCHONDRIA	MITOCHONDRIA	1	1	1	1	1	1
OGDHL	Q9ULD0	2-oxoglutarate dehydrogenase-like mitochondrial OS=Homo sapiens OX=9606 GN=OGDHL PE=1 SV=3	NA	NA	NA	NA	unknown	MITOCHONDRIA	unknown	MITOCHONDRIA	MITOCHONDRIA	NA	NA	unknown	NA	unknown	NA	MITOCHONDRIA	NA	0.879544	0.291882	0.935824	0.592605	NA	NA	0.334376	NA	0.325475	NA	0.68963	NA	MITOCHONDRIA	MITOCHONDRIA	MITOCHONDRIA	MITOCHONDRIA	NA	NA	MITOCHONDRIA	NA	MITOCHONDRIA	NA	MITOCHONDRIA	NA	0.999799	4.64579e-14	0.999966	2.93356e-18	NA	NA
BCKDHB	P21953	2-oxoisovalerate dehydrogenase subunit beta mitochondrial OS=Homo sapiens OX=9606 GN=BCKDHB PE=1 SV=2	NA	NA	NA	NA	MITOCHONDRIA	MITOCHONDRIA	MITOCHONDRIA	MITOCHONDRIA	MITOCHONDRIA	MITOCHONDRIA	MITOCHONDRIA	MITOCHONDRIA	MITOCHONDRIA	MITOCHONDRIA	MITOCHONDRIA	MITOCHONDRIA	MITOCHONDRIA	1	1	1	1	1	1	1	1	1	1	1	1	MITOCHONDRIA	MITOCHONDRIA	MITOCHONDRIA	MITOCHONDRIA	MITOCHONDRIA	MITOCHONDRIA	MITOCHONDRIA	MITOCHONDRIA	MITOCHONDRIA	MITOCHONDRIA	MITOCHONDRIA	MITOCHONDRIA	1	1	1	1	1	1
PXYLP1	Q8TE99	2-phosphoxylose phosphatase 1 OS=Homo sapiens OX=9606 GN=PXYLP1 PE=1 SV=1	NA	NA	NA	NA	NA	NA	unknown	NA	NA	NA	NA	NA	NA	NA	unknown	unknown	NA	NA	0.292389	NA	NA	NA	NA	NA	NA	NA	0.688876	0.547076	NA	NA	PEROXISOME	NA	NA	NA	NA	NA	NA	NA	GOLGI	PM	NA	NA	3.95662e-18	NA	NA	NA	NA
CNP	P09543	2' 3'-cyclic-nucleotide 3'-phosphodiesterase OS=Homo sapiens OX=9606 GN=CNP PE=1 SV=2	-17.6461	0.439101	-23.4094	0.129237	unknown	unknown	unknown	PM	unknown	unknown	unknown	PM	PM	unknown	unknown	unknown	unknown	0.67608	0.772527	0.903886	0.85498	0.814238	0.809726	0.925824	0.885582	0.642506	0.683334	0.656713	0.508926	PM	PM	PM	PM	PM	PM	PM	PM	ER	ER	ER	ER	0.996554	0.991897	0.999563	0.999956	0.999524	0.988971
PDE12	Q6L8Q7	2' 5'-phosphodiesterase 12 OS=Homo sapiens OX=9606 GN=PDE12 PE=1 SV=2	NA	NA	NA	NA	unknown	MITOCHONDRIA	MITOCHONDRIA	MITOCHONDRIA	MITOCHONDRIA	unknown	MITOCHONDRIA	MITOCHONDRIA	MITOCHONDRIA	MITOCHONDRIA	unknown	MITOCHONDRIA	MITOCHONDRIA	0.57398	0.594705	0.488966	0.817496	0.311741	0.46543	0.409799	0.681236	0.419929	0.249	0.452778	0.685072	MITOCHONDRIA	MITOCHONDRIA	GOLGI	MITOCHONDRIA	LYSOSOME	MITOCHONDRIA	MITOCHONDRIA	MITOCHONDRIA	MITOCHONDRIA	MITOCHONDRIA	GOLGI	MITOCHONDRIA	1.05653e-07	1.56356e-09	3.87543e-11	1.00968e-30	2.4115e-22	6.11721e-17
OAS3	Q9Y6K5	2'-5'-oligoadenylate synthase 3 OS=Homo sapiens OX=9606 GN=OAS3 PE=1 SV=3	NA	NA	NA	NA	NA	NA	RIBOSOME	unknown	NA	unknown	unknown	RIBOSOME	unknown	unknown	RIBOSOME	unknown	unknown	NA	0.934456	0.500457	NA	0.537702	0.214288	0.905417	0.717032	0.267933	0.921983	0.69887	0.382216	NA	RIBOSOME	RIBOSOME	NA	RIBOSOME	NUCLEUS	RIBOSOME	RIBOSOME	PEROXISOME	RIBOSOME	RIBOSOME	RIBOSOME	NA	0.998243	0.772345	NA	0.989315	0.723961
DNPH1	O43598	2'-deoxynucleoside 5'-phosphate N-hydrolase 1 OS=Homo sapiens OX=9606 GN=DNPH1 PE=1 SV=1	-23.6606	-0.121272	-14.2792	0.149348	unknown	unknown	CYTOSOL	CYTOSOL	CYTOSOL	CYTOSOL	CYTOSOL	CYTOSOL	CYTOSOL	CYTOSOL	CYTOSOL	CYTOSOL	CYTOSOL	0.408388	0.881103	0.872824	0.794215	0.922248	0.88576	0.871232	0.887787	0.856987	0.920007	0.894651	0.898693	CYTOSOL	CYTOSOL	CYTOSOL	CYTOSOL	CYTOSOL	CYTOSOL	CYTOSOL	CYTOSOL	CYTOSOL	CYTOSOL	CYTOSOL	CYTOSOL	0.982029	0.999889	0.999962	1	0.999715	1
CYP7B1	O75881	25-hydroxycholesterol 7-alpha-hydroxylase OS=Homo sapiens OX=9606 GN=CYP7B1 PE=1 SV=2	NA	NA	NA	NA	unknown	unknown	unknown	unknown	unknown	NA	unknown	unknown	NA	NA	NA	unknown	NA	0.92038	0.868782	0.652439	0.877408	NA	0.217701	0.834943	NA	NA	NA	0.633624	NA	ER	ER	ER	ER	NA	PM	ER	NA	NA	NA	PM	NA	0.927428	0.994279	0.66642	0.999278	NA	0.989352
PSMD1	Q99460	26S proteasome non-ATPase regulatory subunit 1 OS=Homo sapiens OX=9606 GN=PSMD1 PE=1 SV=2	-25.2882	0.0257657	-25.2001	-0.179737	PROTEASOME	PROTEASOME	PROTEASOME	PROTEASOME	PROTEASOME	PROTEASOME	PROTEASOME	PROTEASOME	PROTEASOME	PROTEASOME	PROTEASOME	PROTEASOME	PROTEASOME	1	1	1	1	1	1	1	1	1	1	1	1	PROTEASOME	PROTEASOME	PROTEASOME	PROTEASOME	PROTEASOME	PROTEASOME	PROTEASOME	PROTEASOME	PROTEASOME	PROTEASOME	PROTEASOME	PROTEASOME	1	1	1	1	1	1
PSMD10	O75832	26S proteasome non-ATPase regulatory subunit 10 OS=Homo sapiens OX=9606 GN=PSMD10 PE=1 SV=1	-9.46272	-0.0968541	-15.5042	-0.424497	unknown	CYTOSOL	unknown	CYTOSOL	CYTOSOL	CYTOSOL	CYTOSOL	unknown	CYTOSOL	unknown	CYTOSOL	CYTOSOL	CYTOSOL	0.864867	0.621068	0.857329	0.901378	0.861111	0.898907	0.664991	0.843864	0.479662	0.870924	0.871637	0.879278	CYTOSOL	PROTEASOME	CYTOSOL	CYTOSOL	CYTOSOL	CYTOSOL	CYTOSOL	CYTOSOL	CYTOSOL	CYTOSOL	CYTOSOL	CYTOSOL	0.982398	0.708914	0.999954	0.999988	0.965734	0.992674
PSMD11	O00231	26S proteasome non-ATPase regulatory subunit 11 OS=Homo sapiens OX=9606 GN=PSMD11 PE=1 SV=3	-19.9447	0.1148	-24.9197	-0.247505	PROTEASOME	PROTEASOME	PROTEASOME	PROTEASOME	PROTEASOME	PROTEASOME	PROTEASOME	PROTEASOME	PROTEASOME	PROTEASOME	PROTEASOME	PROTEASOME	PROTEASOME	1	1	1	1	1	1	1	1	1	1	1	1	PROTEASOME	PROTEASOME	PROTEASOME	PROTEASOME	PROTEASOME	PROTEASOME	PROTEASOME	PROTEASOME	PROTEASOME	PROTEASOME	PROTEASOME	PROTEASOME	1	1	1	1	1	1
PSMD12	O00232	26S proteasome non-ATPase regulatory subunit 12 OS=Homo sapiens OX=9606 GN=PSMD12 PE=1 SV=3	-20.7212	0.129378	-20.8523	-0.224464	PROTEASOME	PROTEASOME	PROTEASOME	PROTEASOME	PROTEASOME	PROTEASOME	PROTEASOME	PROTEASOME	PROTEASOME	PROTEASOME	PROTEASOME	PROTEASOME	PROTEASOME	1	1	1	1	1	1	1	1	1	1	1	1	PROTEASOME	PROTEASOME	PROTEASOME	PROTEASOME	PROTEASOME	PROTEASOME	PROTEASOME	PROTEASOME	PROTEASOME	PROTEASOME	PROTEASOME	PROTEASOME	1	1	1	1	1	1
PSMD13	Q9UNM6	26S proteasome non-ATPase regulatory subunit 13 OS=Homo sapiens OX=9606 GN=PSMD13 PE=1 SV=2	-22.2344	0.0817601	-23.665	-0.252645	PROTEASOME	PROTEASOME	PROTEASOME	PROTEASOME	PROTEASOME	PROTEASOME	PROTEASOME	PROTEASOME	PROTEASOME	PROTEASOME	PROTEASOME	PROTEASOME	PROTEASOME	1	1	1	1	1	1	1	1	1	1	1	1	PROTEASOME	PROTEASOME	PROTEASOME	PROTEASOME	PROTEASOME	PROTEASOME	PROTEASOME	PROTEASOME	PROTEASOME	PROTEASOME	PROTEASOME	PROTEASOME	1	1	1	1	1	1
PSMD14	O00487	26S proteasome non-ATPase regulatory subunit 14 OS=Homo sapiens OX=9606 GN=PSMD14 PE=1 SV=1	-23.2888	0.198159	-23.7706	-0.182506	PROTEASOME	PROTEASOME	PROTEASOME	PROTEASOME	PROTEASOME	PROTEASOME	PROTEASOME	PROTEASOME	PROTEASOME	PROTEASOME	PROTEASOME	PROTEASOME	PROTEASOME	1	1	1	1	1	1	1	1	1	1	1	1	PROTEASOME	PROTEASOME	PROTEASOME	PROTEASOME	PROTEASOME	PROTEASOME	PROTEASOME	PROTEASOME	PROTEASOME	PROTEASOME	PROTEASOME	PROTEASOME	1	1	1	1	1	1
PSMD2	Q13200	26S proteasome non-ATPase regulatory subunit 2 OS=Homo sapiens OX=9606 GN=PSMD2 PE=1 SV=3	-22.6985	0.0958285	-24.7824	-0.128131	PROTEASOME	PROTEASOME	PROTEASOME	PROTEASOME	PROTEASOME	PROTEASOME	PROTEASOME	PROTEASOME	PROTEASOME	PROTEASOME	PROTEASOME	PROTEASOME	PROTEASOME	1	1	1	1	1	1	1	1	1	1	1	1	PROTEASOME	PROTEASOME	PROTEASOME	PROTEASOME	PROTEASOME	PROTEASOME	PROTEASOME	PROTEASOME	PROTEASOME	PROTEASOME	PROTEASOME	PROTEASOME	1	1	1	1	1	1
PSMD3	O43242	26S proteasome non-ATPase regulatory subunit 3 OS=Homo sapiens OX=9606 GN=PSMD3 PE=1 SV=2	-24.9719	-0.0637337	-22.9154	-0.22762	PROTEASOME	PROTEASOME	PROTEASOME	PROTEASOME	PROTEASOME	PROTEASOME	PROTEASOME	PROTEASOME	PROTEASOME	PROTEASOME	PROTEASOME	PROTEASOME	PROTEASOME	1	1	1	1	1	1	1	1	1	1	1	1	PROTEASOME	PROTEASOME	PROTEASOME	PROTEASOME	PROTEASOME	PROTEASOME	PROTEASOME	PROTEASOME	PROTEASOME	PROTEASOME	PROTEASOME	PROTEASOME	1	1	1	1	1	1
PSMD6	Q15008	26S proteasome non-ATPase regulatory subunit 6 OS=Homo sapiens OX=9606 GN=PSMD6 PE=1 SV=1	-18.0485	0.11325	-25.6394	-0.237473	PROTEASOME	PROTEASOME	PROTEASOME	PROTEASOME	PROTEASOME	PROTEASOME	PROTEASOME	PROTEASOME	PROTEASOME	PROTEASOME	PROTEASOME	PROTEASOME	PROTEASOME	1	1	1	1	1	1	1	1	1	1	1	1	PROTEASOME	PROTEASOME	PROTEASOME	PROTEASOME	PROTEASOME	PROTEASOME	PROTEASOME	PROTEASOME	PROTEASOME	PROTEASOME	PROTEASOME	PROTEASOME	1	1	1	1	1	1
PSMD8	P48556	26S proteasome non-ATPase regulatory subunit 8 OS=Homo sapiens OX=9606 GN=PSMD8 PE=1 SV=2	-20.9015	0.231992	-22.5296	-0.0274018	PROTEASOME	PROTEASOME	PROTEASOME	PROTEASOME	PROTEASOME	PROTEASOME	PROTEASOME	PROTEASOME	PROTEASOME	PROTEASOME	PROTEASOME	PROTEASOME	PROTEASOME	1	1	1	1	1	1	1	1	1	1	1	1	PROTEASOME	PROTEASOME	PROTEASOME	PROTEASOME	PROTEASOME	PROTEASOME	PROTEASOME	PROTEASOME	PROTEASOME	PROTEASOME	PROTEASOME	PROTEASOME	1	1	1	1	1	1
PSMD9	O00233	26S proteasome non-ATPase regulatory subunit 9 OS=Homo sapiens OX=9606 GN=PSMD9 PE=1 SV=3	-19.7443	0.0520951	-6.77682	-0.0761242	unknown	unknown	CYTOSOL	unknown	unknown	unknown	unknown	unknown	unknown	unknown	unknown	unknown	unknown	0.300499	0.832947	0.254487	0.605115	0.353227	0.562909	0.336863	0.446646	0.260194	0.729889	0.441404	0.586878	CYTOSOL	CYTOSOL	CYTOSOL	CYTOSOL	CYTOSOL	CYTOSOL	CYTOSOL	CYTOSOL	CYTOSOL	CYTOSOL	CYTOSOL	CYTOSOL	0.894662	0.563997	0.918508	0.308209	0.356082	0.815105
PSMC1	P62191	26S proteasome regulatory subunit 4 OS=Homo sapiens OX=9606 GN=PSMC1 PE=1 SV=1	-22.4152	0.117069	-22.9845	-0.184213	PROTEASOME	PROTEASOME	PROTEASOME	PROTEASOME	PROTEASOME	PROTEASOME	PROTEASOME	PROTEASOME	PROTEASOME	PROTEASOME	PROTEASOME	PROTEASOME	PROTEASOME	1	1	1	1	1	1	1	1	1	1	1	1	PROTEASOME	PROTEASOME	PROTEASOME	PROTEASOME	PROTEASOME	PROTEASOME	PROTEASOME	PROTEASOME	PROTEASOME	PROTEASOME	PROTEASOME	PROTEASOME	1	1	1	1	1	1
PSMC4	P43686	26S proteasome regulatory subunit 6B OS=Homo sapiens OX=9606 GN=PSMC4 PE=1 SV=2	-24.3373	0.130247	-24.5967	-0.194549	PROTEASOME	PROTEASOME	PROTEASOME	PROTEASOME	PROTEASOME	PROTEASOME	PROTEASOME	PROTEASOME	PROTEASOME	PROTEASOME	PROTEASOME	PROTEASOME	PROTEASOME	1	1	1	1	1	1	1	1	1	1	1	1	PROTEASOME	PROTEASOME	PROTEASOME	PROTEASOME	PROTEASOME	PROTEASOME	PROTEASOME	PROTEASOME	PROTEASOME	PROTEASOME	PROTEASOME	PROTEASOME	1	1	1	1	1	1
PSMC2	P35998	26S proteasome regulatory subunit 7 OS=Homo sapiens OX=9606 GN=PSMC2 PE=1 SV=3	-22.7197	0.128591	-24.6598	-0.331412	PROTEASOME	PROTEASOME	PROTEASOME	PROTEASOME	PROTEASOME	PROTEASOME	PROTEASOME	PROTEASOME	PROTEASOME	PROTEASOME	PROTEASOME	PROTEASOME	PROTEASOME	1	1	1	1	1	1	1	1	1	1	1	1	PROTEASOME	PROTEASOME	PROTEASOME	PROTEASOME	PROTEASOME	PROTEASOME	PROTEASOME	PROTEASOME	PROTEASOME	PROTEASOME	PROTEASOME	PROTEASOME	1	1	1	1	1	1
MRPS10	P82664	28S ribosomal protein S10 mitochondrial OS=Homo sapiens OX=9606 GN=MRPS10 PE=1 SV=2	NA	NA	NA	NA	unknown	MITOCHONDRIA	MITOCHONDRIA	MITOCHONDRIA	MITOCHONDRIA	MITOCHONDRIA	MITOCHONDRIA	MITOCHONDRIA	MITOCHONDRIA	MITOCHONDRIA	MITOCHONDRIA	MITOCHONDRIA	MITOCHONDRIA	0.977307	0.982629	0.978071	0.968616	0.928655	0.962953	0.964875	0.952131	0.969718	0.940024	0.942193	0.9501	MITOCHONDRIA	MITOCHONDRIA	MITOCHONDRIA	MITOCHONDRIA	MITOCHONDRIA	MITOCHONDRIA	MITOCHONDRIA	MITOCHONDRIA	MITOCHONDRIA	MITOCHONDRIA	MITOCHONDRIA	MITOCHONDRIA	0.999999	1	1	1	1	1
MRPS11	P82912	28S ribosomal protein S11 mitochondrial OS=Homo sapiens OX=9606 GN=MRPS11 PE=1 SV=2	NA	NA	NA	NA	unknown	MITOCHONDRIA	MITOCHONDRIA	MITOCHONDRIA	MITOCHONDRIA	MITOCHONDRIA	MITOCHONDRIA	MITOCHONDRIA	MITOCHONDRIA	MITOCHONDRIA	MITOCHONDRIA	MITOCHONDRIA	MITOCHONDRIA	0.937807	0.983873	0.973992	0.964476	0.852038	0.981283	0.977599	0.958446	0.974495	0.977191	0.968495	0.963202	MITOCHONDRIA	MITOCHONDRIA	MITOCHONDRIA	MITOCHONDRIA	MITOCHONDRIA	MITOCHONDRIA	MITOCHONDRIA	MITOCHONDRIA	MITOCHONDRIA	MITOCHONDRIA	MITOCHONDRIA	MITOCHONDRIA	0.985297	1	1	1	0.998472	1
MRPS12	O15235	28S ribosomal protein S12 mitochondrial OS=Homo sapiens OX=9606 GN=MRPS12 PE=1 SV=1	NA	NA	NA	NA	unknown	MITOCHONDRIA	MITOCHONDRIA	MITOCHONDRIA	MITOCHONDRIA	MITOCHONDRIA	MITOCHONDRIA	MITOCHONDRIA	MITOCHONDRIA	MITOCHONDRIA	MITOCHONDRIA	MITOCHONDRIA	MITOCHONDRIA	0.960274	0.983621	0.957303	0.953248	0.95809	0.940702	0.962116	0.964279	0.950306	0.953769	0.966997	0.936736	MITOCHONDRIA	MITOCHONDRIA	MITOCHONDRIA	MITOCHONDRIA	MITOCHONDRIA	MITOCHONDRIA	MITOCHONDRIA	MITOCHONDRIA	MITOCHONDRIA	MITOCHONDRIA	MITOCHONDRIA	MITOCHONDRIA	1	1	0.999994	1	0.999998	1
MRPS14	O60783	28S ribosomal protein S14 mitochondrial OS=Homo sapiens OX=9606 GN=MRPS14 PE=1 SV=1	NA	NA	NA	NA	unknown	MITOCHONDRIA	MITOCHONDRIA	MITOCHONDRIA	MITOCHONDRIA	MITOCHONDRIA	MITOCHONDRIA	MITOCHONDRIA	MITOCHONDRIA	MITOCHONDRIA	MITOCHONDRIA	MITOCHONDRIA	MITOCHONDRIA	0.975321	0.975398	0.96666	0.962759	0.982272	0.969849	0.510532	0.915309	0.909946	0.913011	0.957015	0.92584	MITOCHONDRIA	MITOCHONDRIA	MITOCHONDRIA	MITOCHONDRIA	MITOCHONDRIA	MITOCHONDRIA	MITOCHONDRIA	MITOCHONDRIA	MITOCHONDRIA	MITOCHONDRIA	MITOCHONDRIA	MITOCHONDRIA	1	1	0.999999	1	0.999997	1
MRPS15	P82914	28S ribosomal protein S15 mitochondrial OS=Homo sapiens OX=9606 GN=MRPS15 PE=1 SV=1	NA	NA	NA	NA	unknown	MITOCHONDRIA	MITOCHONDRIA	MITOCHONDRIA	MITOCHONDRIA	MITOCHONDRIA	MITOCHONDRIA	MITOCHONDRIA	MITOCHONDRIA	MITOCHONDRIA	MITOCHONDRIA	MITOCHONDRIA	MITOCHONDRIA	0.97228	0.982069	0.97035	0.961125	0.97406	0.981568	0.948472	0.972507	0.9646	0.971009	0.953515	0.956806	MITOCHONDRIA	MITOCHONDRIA	MITOCHONDRIA	MITOCHONDRIA	MITOCHONDRIA	MITOCHONDRIA	MITOCHONDRIA	MITOCHONDRIA	MITOCHONDRIA	MITOCHONDRIA	MITOCHONDRIA	MITOCHONDRIA	0.999999	1	0.999998	1	0.999997	1
MRPS16	Q9Y3D3	28S ribosomal protein S16 mitochondrial OS=Homo sapiens OX=9606 GN=MRPS16 PE=1 SV=1	NA	NA	NA	NA	unknown	MITOCHONDRIA	MITOCHONDRIA	MITOCHONDRIA	MITOCHONDRIA	MITOCHONDRIA	MITOCHONDRIA	MITOCHONDRIA	MITOCHONDRIA	MITOCHONDRIA	MITOCHONDRIA	MITOCHONDRIA	MITOCHONDRIA	0.916154	0.981725	0.964434	0.963094	0.959633	0.950825	0.971959	0.950058	0.957547	0.969222	0.960548	0.96025	MITOCHONDRIA	MITOCHONDRIA	MITOCHONDRIA	MITOCHONDRIA	MITOCHONDRIA	MITOCHONDRIA	MITOCHONDRIA	MITOCHONDRIA	MITOCHONDRIA	MITOCHONDRIA	MITOCHONDRIA	MITOCHONDRIA	0.993159	1	0.999994	1	0.84781	1
MRPS17	Q9Y2R5	28S ribosomal protein S17 mitochondrial OS=Homo sapiens OX=9606 GN=MRPS17 PE=1 SV=1	NA	NA	NA	NA	unknown	MITOCHONDRIA	MITOCHONDRIA	MITOCHONDRIA	MITOCHONDRIA	MITOCHONDRIA	MITOCHONDRIA	MITOCHONDRIA	MITOCHONDRIA	MITOCHONDRIA	MITOCHONDRIA	MITOCHONDRIA	MITOCHONDRIA	0.977088	0.975404	0.956928	0.965427	0.972028	0.973091	0.615954	0.912299	0.967325	0.974799	0.962512	0.967037	MITOCHONDRIA	MITOCHONDRIA	MITOCHONDRIA	MITOCHONDRIA	MITOCHONDRIA	MITOCHONDRIA	MITOCHONDRIA	MITOCHONDRIA	MITOCHONDRIA	MITOCHONDRIA	MITOCHONDRIA	MITOCHONDRIA	0.999999	1	0.99997	1	0.999999	1
MRPS18B	Q9Y676	28S ribosomal protein S18b mitochondrial OS=Homo sapiens OX=9606 GN=MRPS18B PE=1 SV=1	NA	NA	NA	NA	unknown	MITOCHONDRIA	MITOCHONDRIA	MITOCHONDRIA	MITOCHONDRIA	MITOCHONDRIA	MITOCHONDRIA	MITOCHONDRIA	MITOCHONDRIA	MITOCHONDRIA	MITOCHONDRIA	MITOCHONDRIA	MITOCHONDRIA	0.969765	0.957929	0.915264	0.957818	0.982764	0.979767	0.972575	0.976481	0.963993	0.96829	0.978754	0.969405	MITOCHONDRIA	MITOCHONDRIA	MITOCHONDRIA	MITOCHONDRIA	MITOCHONDRIA	MITOCHONDRIA	MITOCHONDRIA	MITOCHONDRIA	MITOCHONDRIA	MITOCHONDRIA	MITOCHONDRIA	MITOCHONDRIA	0.999995	0.999997	0.998825	0.999999	0.999991	1
MRPS18C	Q9Y3D5	28S ribosomal protein S18c mitochondrial OS=Homo sapiens OX=9606 GN=MRPS18C PE=1 SV=1	NA	NA	NA	NA	unknown	MITOCHONDRIA	MITOCHONDRIA	MITOCHONDRIA	MITOCHONDRIA	MITOCHONDRIA	MITOCHONDRIA	MITOCHONDRIA	MITOCHONDRIA	MITOCHONDRIA	MITOCHONDRIA	MITOCHONDRIA	MITOCHONDRIA	0.969659	0.870169	0.945636	0.943717	0.952444	0.873013	0.559158	0.901105	0.873376	0.927548	0.9635	0.942615	MITOCHONDRIA	MITOCHONDRIA	MITOCHONDRIA	MITOCHONDRIA	MITOCHONDRIA	MITOCHONDRIA	MITOCHONDRIA	MITOCHONDRIA	MITOCHONDRIA	MITOCHONDRIA	MITOCHONDRIA	MITOCHONDRIA	0.999991	0.999992	1	1	1	0.999981
MRPS2	Q9Y399	28S ribosomal protein S2 mitochondrial OS=Homo sapiens OX=9606 GN=MRPS2 PE=1 SV=1	NA	NA	NA	NA	unknown	MITOCHONDRIA	MITOCHONDRIA	MITOCHONDRIA	MITOCHONDRIA	MITOCHONDRIA	MITOCHONDRIA	MITOCHONDRIA	MITOCHONDRIA	MITOCHONDRIA	MITOCHONDRIA	MITOCHONDRIA	MITOCHONDRIA	0.964007	0.96933	0.975644	0.970698	0.915145	0.965135	0.963875	0.951066	0.937894	0.961962	0.968204	0.961644	MITOCHONDRIA	MITOCHONDRIA	MITOCHONDRIA	MITOCHONDRIA	MITOCHONDRIA	MITOCHONDRIA	MITOCHONDRIA	MITOCHONDRIA	MITOCHONDRIA	MITOCHONDRIA	MITOCHONDRIA	MITOCHONDRIA	0.999998	1	1	1	0.995095	0.999929
MRPS21	P82921	28S ribosomal protein S21 mitochondrial OS=Homo sapiens OX=9606 GN=MRPS21 PE=1 SV=3	NA	NA	NA	NA	unknown	MITOCHONDRIA	MITOCHONDRIA	MITOCHONDRIA	MITOCHONDRIA	MITOCHONDRIA	MITOCHONDRIA	MITOCHONDRIA	MITOCHONDRIA	MITOCHONDRIA	MITOCHONDRIA	MITOCHONDRIA	MITOCHONDRIA	0.952478	0.84014	0.907005	0.879748	0.966041	0.977278	0.966626	0.969616	0.973837	0.949199	0.903331	0.93065	MITOCHONDRIA	MITOCHONDRIA	MITOCHONDRIA	MITOCHONDRIA	MITOCHONDRIA	MITOCHONDRIA	MITOCHONDRIA	MITOCHONDRIA	MITOCHONDRIA	MITOCHONDRIA	MITOCHONDRIA	MITOCHONDRIA	0.999811	1	1	1	1	1
MRPS22	P82650	28S ribosomal protein S22 mitochondrial OS=Homo sapiens OX=9606 GN=MRPS22 PE=1 SV=1	NA	NA	NA	NA	unknown	MITOCHONDRIA	MITOCHONDRIA	MITOCHONDRIA	MITOCHONDRIA	MITOCHONDRIA	MITOCHONDRIA	MITOCHONDRIA	MITOCHONDRIA	MITOCHONDRIA	MITOCHONDRIA	MITOCHONDRIA	MITOCHONDRIA	0.970145	0.980738	0.972531	0.959786	0.976238	0.964496	0.968864	0.971478	0.97472	0.9597	0.957604	0.952307	MITOCHONDRIA	MITOCHONDRIA	MITOCHONDRIA	MITOCHONDRIA	MITOCHONDRIA	MITOCHONDRIA	MITOCHONDRIA	MITOCHONDRIA	MITOCHONDRIA	MITOCHONDRIA	MITOCHONDRIA	MITOCHONDRIA	0.999999	1	1	1	1	1
MRPS23	Q9Y3D9	28S ribosomal protein S23 mitochondrial OS=Homo sapiens OX=9606 GN=MRPS23 PE=1 SV=2	NA	NA	NA	NA	unknown	MITOCHONDRIA	MITOCHONDRIA	MITOCHONDRIA	MITOCHONDRIA	MITOCHONDRIA	MITOCHONDRIA	MITOCHONDRIA	MITOCHONDRIA	MITOCHONDRIA	MITOCHONDRIA	MITOCHONDRIA	MITOCHONDRIA	0.978081	0.939463	0.970186	0.946632	0.981893	0.970553	0.965327	0.972535	0.974311	0.958893	0.964696	0.953169	MITOCHONDRIA	MITOCHONDRIA	MITOCHONDRIA	MITOCHONDRIA	MITOCHONDRIA	MITOCHONDRIA	MITOCHONDRIA	MITOCHONDRIA	MITOCHONDRIA	MITOCHONDRIA	MITOCHONDRIA	MITOCHONDRIA	1	1	1	1	1	1
MRPS24	Q96EL2	28S ribosomal protein S24 mitochondrial OS=Homo sapiens OX=9606 GN=MRPS24 PE=1 SV=1	NA	NA	NA	NA	unknown	MITOCHONDRIA	MITOCHONDRIA	MITOCHONDRIA	MITOCHONDRIA	MITOCHONDRIA	MITOCHONDRIA	unknown	MITOCHONDRIA	MITOCHONDRIA	MITOCHONDRIA	MITOCHONDRIA	MITOCHONDRIA	0.960994	0.96836	0.963058	0.968319	0.9591	0.924286	0.286508	0.884869	0.945464	0.93552	0.951859	0.944471	MITOCHONDRIA	MITOCHONDRIA	MITOCHONDRIA	MITOCHONDRIA	MITOCHONDRIA	MITOCHONDRIA	ENDOSOME	MITOCHONDRIA	MITOCHONDRIA	MITOCHONDRIA	MITOCHONDRIA	MITOCHONDRIA	0.999998	0.999999	0.999999	1	0.999999	0.999942
MRPS25	P82663	28S ribosomal protein S25 mitochondrial OS=Homo sapiens OX=9606 GN=MRPS25 PE=1 SV=1	NA	NA	NA	NA	unknown	MITOCHONDRIA	MITOCHONDRIA	MITOCHONDRIA	MITOCHONDRIA	MITOCHONDRIA	MITOCHONDRIA	MITOCHONDRIA	MITOCHONDRIA	MITOCHONDRIA	MITOCHONDRIA	MITOCHONDRIA	MITOCHONDRIA	0.980551	0.974989	0.971407	0.962978	0.981645	0.950695	0.97974	0.977969	0.959758	0.969837	0.978302	0.962639	MITOCHONDRIA	MITOCHONDRIA	MITOCHONDRIA	MITOCHONDRIA	MITOCHONDRIA	MITOCHONDRIA	MITOCHONDRIA	MITOCHONDRIA	MITOCHONDRIA	MITOCHONDRIA	MITOCHONDRIA	MITOCHONDRIA	1	1	1	1	0.999996	0.995242
MRPS26	Q9BYN8	28S ribosomal protein S26 mitochondrial OS=Homo sapiens OX=9606 GN=MRPS26 PE=1 SV=1	NA	NA	NA	NA	unknown	MITOCHONDRIA	MITOCHONDRIA	MITOCHONDRIA	MITOCHONDRIA	MITOCHONDRIA	MITOCHONDRIA	MITOCHONDRIA	MITOCHONDRIA	MITOCHONDRIA	MITOCHONDRIA	MITOCHONDRIA	MITOCHONDRIA	0.977088	0.985604	0.972824	0.970396	0.981669	0.979072	0.967553	0.975461	0.974636	0.962685	0.969116	0.960995	MITOCHONDRIA	MITOCHONDRIA	MITOCHONDRIA	MITOCHONDRIA	MITOCHONDRIA	MITOCHONDRIA	MITOCHONDRIA	MITOCHONDRIA	MITOCHONDRIA	MITOCHONDRIA	MITOCHONDRIA	MITOCHONDRIA	0.999998	1	0.999999	1	0.999997	1
MRPS27	Q92552	28S ribosomal protein S27 mitochondrial OS=Homo sapiens OX=9606 GN=MRPS27 PE=1 SV=3	NA	NA	NA	NA	unknown	MITOCHONDRIA	MITOCHONDRIA	MITOCHONDRIA	MITOCHONDRIA	MITOCHONDRIA	MITOCHONDRIA	MITOCHONDRIA	MITOCHONDRIA	MITOCHONDRIA	MITOCHONDRIA	MITOCHONDRIA	MITOCHONDRIA	0.962459	0.979252	0.975948	0.95251	0.948413	0.980706	0.965894	0.95706	0.942362	0.971254	0.959148	0.936898	MITOCHONDRIA	MITOCHONDRIA	MITOCHONDRIA	MITOCHONDRIA	MITOCHONDRIA	MITOCHONDRIA	MITOCHONDRIA	MITOCHONDRIA	MITOCHONDRIA	MITOCHONDRIA	MITOCHONDRIA	MITOCHONDRIA	1	1	1	1	1	1
MRPS28	Q9Y2Q9	28S ribosomal protein S28 mitochondrial OS=Homo sapiens OX=9606 GN=MRPS28 PE=1 SV=1	NA	NA	NA	NA	unknown	MITOCHONDRIA	MITOCHONDRIA	MITOCHONDRIA	MITOCHONDRIA	MITOCHONDRIA	MITOCHONDRIA	MITOCHONDRIA	MITOCHONDRIA	MITOCHONDRIA	MITOCHONDRIA	MITOCHONDRIA	MITOCHONDRIA	0.978888	0.982819	0.975686	0.9677	0.980503	0.964143	0.966825	0.97366	0.914771	0.944105	0.969163	0.946808	MITOCHONDRIA	MITOCHONDRIA	MITOCHONDRIA	MITOCHONDRIA	MITOCHONDRIA	MITOCHONDRIA	MITOCHONDRIA	MITOCHONDRIA	MITOCHONDRIA	MITOCHONDRIA	MITOCHONDRIA	MITOCHONDRIA	0.999997	1	1	1	0.999999	1
DAP3	P51398	28S ribosomal protein S29 mitochondrial OS=Homo sapiens OX=9606 GN=DAP3 PE=1 SV=1	NA	NA	NA	NA	unknown	MITOCHONDRIA	MITOCHONDRIA	MITOCHONDRIA	MITOCHONDRIA	MITOCHONDRIA	MITOCHONDRIA	MITOCHONDRIA	MITOCHONDRIA	MITOCHONDRIA	MITOCHONDRIA	MITOCHONDRIA	MITOCHONDRIA	0.976324	0.984777	0.979845	0.971978	0.979289	0.937165	0.962642	0.956488	0.973483	0.973957	0.967013	0.962725	MITOCHONDRIA	MITOCHONDRIA	MITOCHONDRIA	MITOCHONDRIA	MITOCHONDRIA	MITOCHONDRIA	MITOCHONDRIA	MITOCHONDRIA	MITOCHONDRIA	MITOCHONDRIA	MITOCHONDRIA	MITOCHONDRIA	0.999999	1	1	1	1	1
MRPS31	Q92665	28S ribosomal protein S31 mitochondrial OS=Homo sapiens OX=9606 GN=MRPS31 PE=1 SV=3	NA	NA	NA	NA	unknown	MITOCHONDRIA	MITOCHONDRIA	MITOCHONDRIA	MITOCHONDRIA	MITOCHONDRIA	MITOCHONDRIA	MITOCHONDRIA	MITOCHONDRIA	MITOCHONDRIA	MITOCHONDRIA	MITOCHONDRIA	MITOCHONDRIA	0.970169	0.980845	0.974469	0.957661	0.980618	0.979864	0.965142	0.974579	0.973471	0.969174	0.9663	0.959772	MITOCHONDRIA	MITOCHONDRIA	MITOCHONDRIA	MITOCHONDRIA	MITOCHONDRIA	MITOCHONDRIA	MITOCHONDRIA	MITOCHONDRIA	MITOCHONDRIA	MITOCHONDRIA	MITOCHONDRIA	MITOCHONDRIA	1	1	1	1	1	1
MRPS33	Q9Y291	28S ribosomal protein S33 mitochondrial OS=Homo sapiens OX=9606 GN=MRPS33 PE=1 SV=1	NA	NA	NA	NA	unknown	MITOCHONDRIA	MITOCHONDRIA	MITOCHONDRIA	MITOCHONDRIA	MITOCHONDRIA	MITOCHONDRIA	MITOCHONDRIA	MITOCHONDRIA	MITOCHONDRIA	MITOCHONDRIA	MITOCHONDRIA	MITOCHONDRIA	0.964787	0.931406	0.974014	0.961557	0.977377	0.958721	0.968845	0.971577	0.912656	0.743719	0.968193	0.935675	MITOCHONDRIA	MITOCHONDRIA	MITOCHONDRIA	MITOCHONDRIA	MITOCHONDRIA	MITOCHONDRIA	MITOCHONDRIA	MITOCHONDRIA	MITOCHONDRIA	MITOCHONDRIA	MITOCHONDRIA	MITOCHONDRIA	0.999999	0.999977	1	1	0.999971	0.999985
MRPS34	P82930	28S ribosomal protein S34 mitochondrial OS=Homo sapiens OX=9606 GN=MRPS34 PE=1 SV=2	NA	NA	NA	NA	unknown	MITOCHONDRIA	MITOCHONDRIA	MITOCHONDRIA	MITOCHONDRIA	MITOCHONDRIA	MITOCHONDRIA	MITOCHONDRIA	MITOCHONDRIA	MITOCHONDRIA	MITOCHONDRIA	MITOCHONDRIA	MITOCHONDRIA	0.963918	0.983374	0.963394	0.970286	0.905737	0.97509	0.94837	0.967687	0.969292	0.975257	0.962659	0.966657	MITOCHONDRIA	MITOCHONDRIA	MITOCHONDRIA	MITOCHONDRIA	MITOCHONDRIA	MITOCHONDRIA	MITOCHONDRIA	MITOCHONDRIA	MITOCHONDRIA	MITOCHONDRIA	MITOCHONDRIA	MITOCHONDRIA	0.999667	1	0.999995	0.999998	0.00015572	1
MRPS35	P82673	28S ribosomal protein S35 mitochondrial OS=Homo sapiens OX=9606 GN=MRPS35 PE=1 SV=1	NA	NA	NA	NA	unknown	MITOCHONDRIA	MITOCHONDRIA	MITOCHONDRIA	MITOCHONDRIA	MITOCHONDRIA	MITOCHONDRIA	MITOCHONDRIA	MITOCHONDRIA	MITOCHONDRIA	MITOCHONDRIA	MITOCHONDRIA	MITOCHONDRIA	0.982057	0.975495	0.969428	0.962378	0.978417	0.969145	0.967725	0.977209	0.761385	0.921782	0.968428	0.946685	MITOCHONDRIA	MITOCHONDRIA	MITOCHONDRIA	MITOCHONDRIA	MITOCHONDRIA	MITOCHONDRIA	MITOCHONDRIA	MITOCHONDRIA	MITOCHONDRIA	MITOCHONDRIA	MITOCHONDRIA	MITOCHONDRIA	1	1	1	1	0.999998	1
MRPS36	P82909	28S ribosomal protein S36 mitochondrial OS=Homo sapiens OX=9606 GN=MRPS36 PE=1 SV=2	NA	NA	NA	NA	unknown	MITOCHONDRIA	MITOCHONDRIA	MITOCHONDRIA	MITOCHONDRIA	MITOCHONDRIA	MITOCHONDRIA	MITOCHONDRIA	MITOCHONDRIA	MITOCHONDRIA	MITOCHONDRIA	MITOCHONDRIA	MITOCHONDRIA	0.973654	0.982486	0.932318	0.971498	0.722725	0.980116	0.96948	0.946232	0.972192	0.971029	0.960089	0.960079	MITOCHONDRIA	MITOCHONDRIA	MITOCHONDRIA	MITOCHONDRIA	MITOCHONDRIA	MITOCHONDRIA	MITOCHONDRIA	MITOCHONDRIA	MITOCHONDRIA	MITOCHONDRIA	MITOCHONDRIA	MITOCHONDRIA	0.999997	1	0.999948	1	0.999991	1
MRPS5	P82675	28S ribosomal protein S5 mitochondrial OS=Homo sapiens OX=9606 GN=MRPS5 PE=1 SV=2	NA	NA	NA	NA	unknown	MITOCHONDRIA	MITOCHONDRIA	MITOCHONDRIA	MITOCHONDRIA	MITOCHONDRIA	MITOCHONDRIA	MITOCHONDRIA	MITOCHONDRIA	MITOCHONDRIA	MITOCHONDRIA	MITOCHONDRIA	MITOCHONDRIA	0.974082	0.980976	0.973135	0.967569	0.971024	0.976788	0.9675	0.973031	0.9678	0.971984	0.974578	0.968862	MITOCHONDRIA	MITOCHONDRIA	MITOCHONDRIA	MITOCHONDRIA	MITOCHONDRIA	MITOCHONDRIA	MITOCHONDRIA	MITOCHONDRIA	MITOCHONDRIA	MITOCHONDRIA	MITOCHONDRIA	MITOCHONDRIA	0.999999	1	0.999998	1	0.999995	1
MRPS6	P82932	28S ribosomal protein S6 mitochondrial OS=Homo sapiens OX=9606 GN=MRPS6 PE=1 SV=3	NA	NA	NA	NA	unknown	MITOCHONDRIA	MITOCHONDRIA	MITOCHONDRIA	MITOCHONDRIA	MITOCHONDRIA	MITOCHONDRIA	MITOCHONDRIA	MITOCHONDRIA	MITOCHONDRIA	MITOCHONDRIA	MITOCHONDRIA	MITOCHONDRIA	0.97381	0.979021	0.710707	0.952175	0.972256	0.95947	0.921959	0.958481	0.963594	0.963028	0.978658	0.952373	MITOCHONDRIA	MITOCHONDRIA	MITOCHONDRIA	MITOCHONDRIA	MITOCHONDRIA	MITOCHONDRIA	MITOCHONDRIA	MITOCHONDRIA	MITOCHONDRIA	MITOCHONDRIA	MITOCHONDRIA	MITOCHONDRIA	0.999999	1	0.0169505	0.999994	1	1
MRPS7	Q9Y2R9	28S ribosomal protein S7 mitochondrial OS=Homo sapiens OX=9606 GN=MRPS7 PE=1 SV=2	NA	NA	NA	NA	unknown	MITOCHONDRIA	MITOCHONDRIA	MITOCHONDRIA	MITOCHONDRIA	MITOCHONDRIA	MITOCHONDRIA	MITOCHONDRIA	MITOCHONDRIA	MITOCHONDRIA	MITOCHONDRIA	MITOCHONDRIA	MITOCHONDRIA	0.972508	0.979732	0.973612	0.966289	0.979072	0.979588	0.973515	0.976547	0.970225	0.976619	0.97421	0.963898	MITOCHONDRIA	MITOCHONDRIA	MITOCHONDRIA	MITOCHONDRIA	MITOCHONDRIA	MITOCHONDRIA	MITOCHONDRIA	MITOCHONDRIA	MITOCHONDRIA	MITOCHONDRIA	MITOCHONDRIA	MITOCHONDRIA	1	1	1	1	0.999998	1
MRPS9	P82933	28S ribosomal protein S9 mitochondrial OS=Homo sapiens OX=9606 GN=MRPS9 PE=1 SV=2	NA	NA	NA	NA	unknown	MITOCHONDRIA	MITOCHONDRIA	MITOCHONDRIA	MITOCHONDRIA	MITOCHONDRIA	MITOCHONDRIA	MITOCHONDRIA	MITOCHONDRIA	MITOCHONDRIA	MITOCHONDRIA	MITOCHONDRIA	MITOCHONDRIA	0.968531	0.984936	0.973263	0.969414	0.980548	0.980734	0.977446	0.976673	0.975077	0.97839	0.976444	0.963529	MITOCHONDRIA	MITOCHONDRIA	MITOCHONDRIA	MITOCHONDRIA	MITOCHONDRIA	MITOCHONDRIA	MITOCHONDRIA	MITOCHONDRIA	MITOCHONDRIA	MITOCHONDRIA	MITOCHONDRIA	MITOCHONDRIA	1	1	1	1	1	1
EBP	Q15125	3-beta-hydroxysteroid-Delta(8) Delta(7)-isomerase OS=Homo sapiens OX=9606 GN=EBP PE=1 SV=3	42.3398	-0.162001	-5.20137	-0.0980417	unknown	unknown	unknown	unknown	unknown	unknown	unknown	unknown	unknown	ER	unknown	unknown	ER	0.933125	0.723167	0.578648	0.91426	0.288458	0.550683	0.187743	0.532394	0.973312	0.807505	0.901571	0.963881	ER	PEROXISOME	ER	ER	ER	PM	ER	ER	ER	ER	ER	ER	0.998164	0.99847	0.969691	0.999987	0.993483	0.00195774
HMGCR	P04035	3-hydroxy-3-methylglutaryl-coenzyme A reductase OS=Homo sapiens OX=9606 GN=HMGCR PE=1 SV=1	-15.5624	0.0172469	-22.8211	0.0211015	unknown	unknown	unknown	unknown	unknown	unknown	ER	unknown	unknown	unknown	unknown	unknown	unknown	0.896874	0.760659	0.518744	0.902696	0.487712	0.942376	0.931534	0.870456	0.869572	0.930413	0.608406	0.873468	ER	ER	ENDOSOME	ER	PM	ER	ER	ER	ER	ER	ENDOSOME	ER	0.988472	0.92566	0.0308376	0.00292489	0.790012	0.935203
BDH2	Q9BUT1	3-hydroxybutyrate dehydrogenase type 2 OS=Homo sapiens OX=9606 GN=BDH2 PE=1 SV=2	NA	NA	NA	NA	unknown	CYTOSOL	unknown	unknown	unknown	CYTOSOL	unknown	unknown	unknown	unknown	unknown	unknown	unknown	0.866677	0.399653	0.285145	0.61003	0.919183	0.227892	0.582596	0.592837	0.527542	0.298238	0.654857	0.618207	CYTOSOL	NUCLEUS	ENDOSOME	CYTOSOL	CYTOSOL	CYTOSOL	CYTOSOL	CYTOSOL	PEROXISOME	CYTOSOL	CYTOSOL	CYTOSOL	0.982573	0.0308911	4.81124e-08	6.07379e-11	0.99419	0.441895
HIBADH	P31937	3-hydroxyisobutyrate dehydrogenase mitochondrial OS=Homo sapiens OX=9606 GN=HIBADH PE=1 SV=2	NA	NA	NA	NA	MITOCHONDRIA	MITOCHONDRIA	MITOCHONDRIA	MITOCHONDRIA	MITOCHONDRIA	MITOCHONDRIA	MITOCHONDRIA	MITOCHONDRIA	MITOCHONDRIA	MITOCHONDRIA	MITOCHONDRIA	MITOCHONDRIA	MITOCHONDRIA	1	1	1	1	1	1	1	1	1	1	1	1	MITOCHONDRIA	MITOCHONDRIA	MITOCHONDRIA	MITOCHONDRIA	MITOCHONDRIA	MITOCHONDRIA	MITOCHONDRIA	MITOCHONDRIA	MITOCHONDRIA	MITOCHONDRIA	MITOCHONDRIA	MITOCHONDRIA	1	1	1	1	1	1
HIBCH	Q6NVY1	3-hydroxyisobutyryl-CoA hydrolase mitochondrial OS=Homo sapiens OX=9606 GN=HIBCH PE=1 SV=2	NA	NA	NA	NA	MITOCHONDRIA	MITOCHONDRIA	MITOCHONDRIA	MITOCHONDRIA	MITOCHONDRIA	MITOCHONDRIA	MITOCHONDRIA	MITOCHONDRIA	MITOCHONDRIA	MITOCHONDRIA	MITOCHONDRIA	MITOCHONDRIA	MITOCHONDRIA	1	1	1	1	1	1	1	1	1	1	1	1	MITOCHONDRIA	MITOCHONDRIA	MITOCHONDRIA	MITOCHONDRIA	MITOCHONDRIA	MITOCHONDRIA	MITOCHONDRIA	MITOCHONDRIA	MITOCHONDRIA	MITOCHONDRIA	MITOCHONDRIA	MITOCHONDRIA	1	1	1	1	1	1
HSD17B7	P56937	3-keto-steroid reductase OS=Homo sapiens OX=9606 GN=HSD17B7 PE=1 SV=1	-7.50919	0.343818	-20.4428	0.0208212	unknown	unknown	unknown	unknown	unknown	unknown	unknown	unknown	unknown	unknown	unknown	PM	unknown	0.872483	0.395086	0.836238	0.460229	0.849325	0.825546	0.806453	0.815483	0.617873	0.624104	0.891673	0.452562	ER	PM	PM	ER	PM	PM	PM	ER	ER	ER	PM	ER	0.97973	0.977847	0.999063	0.0720636	0.790039	0.868806
ACAA2	P42765	3-ketoacyl-CoA thiolase mitochondrial OS=Homo sapiens OX=9606 GN=ACAA2 PE=1 SV=2	NA	NA	NA	NA	MITOCHONDRIA	MITOCHONDRIA	MITOCHONDRIA	MITOCHONDRIA	MITOCHONDRIA	MITOCHONDRIA	MITOCHONDRIA	MITOCHONDRIA	MITOCHONDRIA	MITOCHONDRIA	MITOCHONDRIA	MITOCHONDRIA	MITOCHONDRIA	1	1	1	1	1	1	1	1	1	1	1	1	MITOCHONDRIA	MITOCHONDRIA	MITOCHONDRIA	MITOCHONDRIA	MITOCHONDRIA	MITOCHONDRIA	MITOCHONDRIA	MITOCHONDRIA	MITOCHONDRIA	MITOCHONDRIA	MITOCHONDRIA	MITOCHONDRIA	1	1	1	1	1	1
ACAA1	P09110	3-ketoacyl-CoA thiolase peroxisomal OS=Homo sapiens OX=9606 GN=ACAA1 PE=1 SV=2	72.7778	0.579253	0.399524	0.230097	PEROXISOME	PEROXISOME	PEROXISOME	PEROXISOME	PEROXISOME	PEROXISOME	PEROXISOME	PEROXISOME	PEROXISOME	PEROXISOME	PEROXISOME	PEROXISOME	PEROXISOME	1	1	1	1	1	1	1	1	1	1	1	1	PEROXISOME	PEROXISOME	PEROXISOME	PEROXISOME	PEROXISOME	PEROXISOME	PEROXISOME	PEROXISOME	PEROXISOME	PEROXISOME	PEROXISOME	PEROXISOME	1	1	1	1	1	1
KDSR	Q06136	3-ketodihydrosphingosine reductase OS=Homo sapiens OX=9606 GN=KDSR PE=1 SV=1	-8.41526	0.102397	-4.64796	0.41664	unknown	unknown	unknown	unknown	unknown	unknown	unknown	unknown	unknown	unknown	unknown	unknown	unknown	0.91901	0.872705	0.54033	0.873585	0.817369	0.904644	0.595527	0.915925	0.732278	0.805593	0.912856	0.911834	ER	ER	PM	ER	ER	ER	ER	ER	ER	ER	ER	ER	0.99693	0.683084	0.536976	0.999985	0.999838	0.600504
MPST	P25325	3-mercaptopyruvate sulfurtransferase OS=Homo sapiens OX=9606 GN=MPST PE=1 SV=3	NA	NA	NA	NA	unknown	unknown	unknown	unknown	MITOCHONDRIA	MITOCHONDRIA	unknown	unknown	MITOCHONDRIA	MITOCHONDRIA	unknown	unknown	MITOCHONDRIA	0.315107	0.322672	0.330207	0.661395	0.402846	0.248449	0.384472	0.675559	0.424666	0.29953	0.377369	0.595547	MITOCHONDRIA	MITOCHONDRIA	GOLGI	MITOCHONDRIA	MITOCHONDRIA	MITOCHONDRIA	GOLGI	MITOCHONDRIA	MITOCHONDRIA	MITOCHONDRIA	GOLGI	MITOCHONDRIA	1.06132e-11	4.68874e-24	5.72078e-22	1.68334e-59	8.89648e-19	5.63649e-45
OXSM	Q9NWU1	3-oxoacyl-[acyl-carrier-protein] synthase mitochondrial OS=Homo sapiens OX=9606 GN=OXSM PE=1 SV=1	NA	NA	NA	NA	unknown	MITOCHONDRIA	MITOCHONDRIA	MITOCHONDRIA	MITOCHONDRIA	NA	MITOCHONDRIA	MITOCHONDRIA	NA	MITOCHONDRIA	MITOCHONDRIA	MITOCHONDRIA	MITOCHONDRIA	0.954002	0.979792	0.960392	0.937359	NA	0.963716	0.970399	NA	0.685877	0.689857	0.940252	0.864663	MITOCHONDRIA	MITOCHONDRIA	MITOCHONDRIA	MITOCHONDRIA	NA	MITOCHONDRIA	MITOCHONDRIA	NA	MITOCHONDRIA	MITOCHONDRIA	MITOCHONDRIA	MITOCHONDRIA	1	1	0.99997	1	NA	0.999975
PDPK1	O15530	3-phosphoinositide-dependent protein kinase 1 OS=Homo sapiens OX=9606 GN=PDPK1 PE=1 SV=1	NA	NA	NA	NA	unknown	unknown	unknown	unknown	unknown	unknown	unknown	unknown	unknown	unknown	unknown	unknown	unknown	0.369089	0.273528	0.236397	0.272291	0.367274	0.248789	0.182314	0.234159	0.514237	0.294001	0.420979	0.315537	CYTOSOL	NUCLEUS	CYTOSOL	CYTOSOL	CYTOSOL	NUCLEUS	CYTOSOL	CYTOSOL	RIBOSOME	RIBOSOME	CYTOSOL	CYTOSOL	0.299929	0.873686	0.0258487	0.00107464	0.0818228	0.967873
ERI1	Q8IV48	3'-5' exoribonuclease 1 OS=Homo sapiens OX=9606 GN=ERI1 PE=1 SV=3	NA	NA	NA	NA	unknown	NUCLEUS	unknown	unknown	NUCLEUS	NUCLEUS	unknown	unknown	NUCLEUS	unknown	unknown	unknown	NUCLEUS	0.701324	0.30141	0.245601	0.660221	0.611013	0.312391	0.179397	0.561928	0.421308	0.315206	0.194921	0.591148	NUCLEUS	NUCLEUS	RIBOSOME	RIBOSOME	RIBOSOME	NUCLEUS	PROTEASOME	RIBOSOME	CYTOSOL	PROTEASOME	RIBOSOME	CYTOSOL	0.893908	0.139688	0.983079	0.00182053	0.939735	0.153247
YTHDC2	Q9H6S0	3'-5' RNA helicase YTHDC2 OS=Homo sapiens OX=9606 GN=YTHDC2 PE=1 SV=2	-20.8425	0.293298	-21.2163	0.252792	unknown	NUCLEUS	unknown	unknown	NUCLEUS	NUCLEUS	unknown	unknown	unknown	unknown	unknown	unknown	unknown	0.624972	0.385068	0.175292	0.568345	0.612931	0.309432	0.186455	0.4694	0.470249	0.385671	0.21077	0.544553	RIBOSOME	RIBOSOME	RIBOSOME	RIBOSOME	RIBOSOME	RIBOSOME	RIBOSOME	RIBOSOME	RIBOSOME	RIBOSOME	RIBOSOME	RIBOSOME	0.999705	0.99801	0.999721	0.999999	0.99576	0.951912
BPNT1	O95861	3'(2') 5'-bisphosphate nucleotidase 1 OS=Homo sapiens OX=9606 GN=BPNT1 PE=1 SV=1	-17.9249	0.110502	-19.2871	0.00697108	unknown	CYTOSOL	CYTOSOL	CYTOSOL	CYTOSOL	CYTOSOL	CYTOSOL	CYTOSOL	CYTOSOL	CYTOSOL	CYTOSOL	CYTOSOL	CYTOSOL	0.889015	0.791256	0.864029	0.897659	0.907118	0.846934	0.783426	0.883703	0.877749	0.813179	0.751907	0.896511	CYTOSOL	CYTOSOL	CYTOSOL	CYTOSOL	CYTOSOL	CYTOSOL	CYTOSOL	CYTOSOL	CYTOSOL	CYTOSOL	CYTOSOL	CYTOSOL	0.999941	0.999963	0.999751	0.999983	0.999956	0.999909
MRPL1	Q9BYD6	39S ribosomal protein L1 mitochondrial OS=Homo sapiens OX=9606 GN=MRPL1 PE=1 SV=2	NA	NA	NA	NA	unknown	MITOCHONDRIA	MITOCHONDRIA	MITOCHONDRIA	MITOCHONDRIA	MITOCHONDRIA	MITOCHONDRIA	MITOCHONDRIA	MITOCHONDRIA	MITOCHONDRIA	MITOCHONDRIA	MITOCHONDRIA	MITOCHONDRIA	0.97934	0.983977	0.958003	0.955826	0.974219	0.972394	0.950699	0.96061	0.966348	0.969408	0.968523	0.953811	MITOCHONDRIA	MITOCHONDRIA	MITOCHONDRIA	MITOCHONDRIA	MITOCHONDRIA	MITOCHONDRIA	MITOCHONDRIA	MITOCHONDRIA	MITOCHONDRIA	MITOCHONDRIA	MITOCHONDRIA	MITOCHONDRIA	1	1	1	1	1	1
MRPL10	Q7Z7H8	39S ribosomal protein L10 mitochondrial OS=Homo sapiens OX=9606 GN=MRPL10 PE=1 SV=3	NA	NA	NA	NA	unknown	MITOCHONDRIA	MITOCHONDRIA	MITOCHONDRIA	MITOCHONDRIA	MITOCHONDRIA	MITOCHONDRIA	MITOCHONDRIA	MITOCHONDRIA	MITOCHONDRIA	MITOCHONDRIA	MITOCHONDRIA	MITOCHONDRIA	0.97572	0.981018	0.97282	0.960984	0.983224	0.967247	0.951159	0.968573	0.97182	0.964903	0.910141	0.958801	MITOCHONDRIA	MITOCHONDRIA	MITOCHONDRIA	MITOCHONDRIA	MITOCHONDRIA	MITOCHONDRIA	MITOCHONDRIA	MITOCHONDRIA	MITOCHONDRIA	MITOCHONDRIA	MITOCHONDRIA	MITOCHONDRIA	1	1	1	1	0.999999	1
MRPL11	Q9Y3B7	39S ribosomal protein L11 mitochondrial OS=Homo sapiens OX=9606 GN=MRPL11 PE=1 SV=1	NA	NA	NA	NA	unknown	MITOCHONDRIA	MITOCHONDRIA	MITOCHONDRIA	MITOCHONDRIA	MITOCHONDRIA	MITOCHONDRIA	MITOCHONDRIA	MITOCHONDRIA	MITOCHONDRIA	MITOCHONDRIA	MITOCHONDRIA	MITOCHONDRIA	0.973666	0.983268	0.964434	0.961883	0.978543	0.980036	0.977715	0.979418	0.972811	0.962581	0.939906	0.948935	MITOCHONDRIA	MITOCHONDRIA	MITOCHONDRIA	MITOCHONDRIA	MITOCHONDRIA	MITOCHONDRIA	MITOCHONDRIA	MITOCHONDRIA	MITOCHONDRIA	MITOCHONDRIA	MITOCHONDRIA	MITOCHONDRIA	0.999995	1	1	1	0.999997	1
MRPL13	Q9BYD1	39S ribosomal protein L13 mitochondrial OS=Homo sapiens OX=9606 GN=MRPL13 PE=1 SV=1	NA	NA	NA	NA	unknown	MITOCHONDRIA	MITOCHONDRIA	MITOCHONDRIA	MITOCHONDRIA	MITOCHONDRIA	MITOCHONDRIA	MITOCHONDRIA	MITOCHONDRIA	MITOCHONDRIA	MITOCHONDRIA	MITOCHONDRIA	MITOCHONDRIA	0.972807	0.980294	0.973651	0.970842	0.978263	0.973048	0.968159	0.957345	0.882997	0.92834	0.971238	0.936688	MITOCHONDRIA	MITOCHONDRIA	MITOCHONDRIA	MITOCHONDRIA	MITOCHONDRIA	MITOCHONDRIA	MITOCHONDRIA	MITOCHONDRIA	MITOCHONDRIA	MITOCHONDRIA	MITOCHONDRIA	MITOCHONDRIA	0.999999	0.999999	1	1	0.99998	1
MRPL14	Q6P1L8	39S ribosomal protein L14 mitochondrial OS=Homo sapiens OX=9606 GN=MRPL14 PE=1 SV=1	NA	NA	NA	NA	unknown	MITOCHONDRIA	MITOCHONDRIA	MITOCHONDRIA	MITOCHONDRIA	MITOCHONDRIA	MITOCHONDRIA	MITOCHONDRIA	MITOCHONDRIA	MITOCHONDRIA	MITOCHONDRIA	MITOCHONDRIA	MITOCHONDRIA	0.975684	0.98254	0.975195	0.961494	0.973418	0.88489	0.980332	0.968828	0.971647	0.823316	0.974184	0.945736	MITOCHONDRIA	MITOCHONDRIA	MITOCHONDRIA	MITOCHONDRIA	MITOCHONDRIA	MITOCHONDRIA	MITOCHONDRIA	MITOCHONDRIA	MITOCHONDRIA	MITOCHONDRIA	MITOCHONDRIA	MITOCHONDRIA	1	1	1	1	0.999993	0.999999
MRPL15	Q9P015	39S ribosomal protein L15 mitochondrial OS=Homo sapiens OX=9606 GN=MRPL15 PE=1 SV=1	NA	NA	NA	NA	unknown	MITOCHONDRIA	MITOCHONDRIA	MITOCHONDRIA	MITOCHONDRIA	MITOCHONDRIA	MITOCHONDRIA	MITOCHONDRIA	MITOCHONDRIA	MITOCHONDRIA	MITOCHONDRIA	MITOCHONDRIA	MITOCHONDRIA	0.973679	0.984293	0.96791	0.969381	0.977029	0.748868	0.962036	0.940626	0.961884	0.96757	0.972772	0.952598	MITOCHONDRIA	MITOCHONDRIA	MITOCHONDRIA	MITOCHONDRIA	MITOCHONDRIA	MITOCHONDRIA	MITOCHONDRIA	MITOCHONDRIA	MITOCHONDRIA	MITOCHONDRIA	MITOCHONDRIA	MITOCHONDRIA	0.999999	1	0.999998	1	1	0.404598
MRPL16	Q9NX20	39S ribosomal protein L16 mitochondrial OS=Homo sapiens OX=9606 GN=MRPL16 PE=1 SV=1	NA	NA	NA	NA	unknown	MITOCHONDRIA	MITOCHONDRIA	MITOCHONDRIA	MITOCHONDRIA	MITOCHONDRIA	MITOCHONDRIA	MITOCHONDRIA	MITOCHONDRIA	MITOCHONDRIA	MITOCHONDRIA	MITOCHONDRIA	MITOCHONDRIA	0.978803	0.984464	0.94978	0.956049	0.980247	0.974824	0.970675	0.977068	0.955715	0.960819	0.967286	0.948678	MITOCHONDRIA	MITOCHONDRIA	MITOCHONDRIA	MITOCHONDRIA	MITOCHONDRIA	MITOCHONDRIA	MITOCHONDRIA	MITOCHONDRIA	MITOCHONDRIA	MITOCHONDRIA	MITOCHONDRIA	MITOCHONDRIA	1	1	1	1	1	1
MRPL17	Q9NRX2	39S ribosomal protein L17 mitochondrial OS=Homo sapiens OX=9606 GN=MRPL17 PE=1 SV=1	NA	NA	NA	NA	unknown	MITOCHONDRIA	MITOCHONDRIA	MITOCHONDRIA	MITOCHONDRIA	MITOCHONDRIA	MITOCHONDRIA	MITOCHONDRIA	MITOCHONDRIA	MITOCHONDRIA	MITOCHONDRIA	MITOCHONDRIA	MITOCHONDRIA	0.970489	0.974717	0.974952	0.961527	0.979758	0.959818	0.961947	0.966043	0.976594	0.897971	0.974278	0.947067	MITOCHONDRIA	MITOCHONDRIA	MITOCHONDRIA	MITOCHONDRIA	MITOCHONDRIA	MITOCHONDRIA	MITOCHONDRIA	MITOCHONDRIA	MITOCHONDRIA	MITOCHONDRIA	MITOCHONDRIA	MITOCHONDRIA	1	0.999999	1	1	1	0.999736
MRPL18	Q9H0U6	39S ribosomal protein L18 mitochondrial OS=Homo sapiens OX=9606 GN=MRPL18 PE=1 SV=1	NA	NA	NA	NA	unknown	MITOCHONDRIA	MITOCHONDRIA	MITOCHONDRIA	MITOCHONDRIA	MITOCHONDRIA	MITOCHONDRIA	MITOCHONDRIA	MITOCHONDRIA	MITOCHONDRIA	MITOCHONDRIA	MITOCHONDRIA	MITOCHONDRIA	0.973334	0.976096	0.965584	0.968214	0.944999	0.597021	0.97094	0.94969	0.942773	0.955224	0.966658	0.950351	MITOCHONDRIA	MITOCHONDRIA	MITOCHONDRIA	MITOCHONDRIA	MITOCHONDRIA	MITOCHONDRIA	MITOCHONDRIA	MITOCHONDRIA	MITOCHONDRIA	MITOCHONDRIA	MITOCHONDRIA	MITOCHONDRIA	0.999988	1	0.999999	1	0.999986	0.98786
MRPL19	P49406	39S ribosomal protein L19 mitochondrial OS=Homo sapiens OX=9606 GN=MRPL19 PE=1 SV=2	NA	NA	NA	NA	unknown	MITOCHONDRIA	MITOCHONDRIA	MITOCHONDRIA	MITOCHONDRIA	MITOCHONDRIA	MITOCHONDRIA	MITOCHONDRIA	MITOCHONDRIA	MITOCHONDRIA	MITOCHONDRIA	MITOCHONDRIA	MITOCHONDRIA	0.975832	0.984233	0.977499	0.969126	0.94803	0.980457	0.976112	0.96031	0.947975	0.968336	0.972858	0.961738	MITOCHONDRIA	MITOCHONDRIA	MITOCHONDRIA	MITOCHONDRIA	MITOCHONDRIA	MITOCHONDRIA	MITOCHONDRIA	MITOCHONDRIA	MITOCHONDRIA	MITOCHONDRIA	MITOCHONDRIA	MITOCHONDRIA	1	1	1	1	1	1
MRPL2	Q5T653	39S ribosomal protein L2 mitochondrial OS=Homo sapiens OX=9606 GN=MRPL2 PE=1 SV=2	NA	NA	NA	NA	unknown	MITOCHONDRIA	MITOCHONDRIA	MITOCHONDRIA	MITOCHONDRIA	MITOCHONDRIA	MITOCHONDRIA	MITOCHONDRIA	MITOCHONDRIA	MITOCHONDRIA	MITOCHONDRIA	MITOCHONDRIA	MITOCHONDRIA	0.971387	0.982582	0.963065	0.966695	0.980694	0.979651	0.978025	0.980165	0.974313	0.970531	0.978763	0.957828	MITOCHONDRIA	MITOCHONDRIA	MITOCHONDRIA	MITOCHONDRIA	MITOCHONDRIA	MITOCHONDRIA	MITOCHONDRIA	MITOCHONDRIA	MITOCHONDRIA	MITOCHONDRIA	MITOCHONDRIA	MITOCHONDRIA	0.99999	1	1	1	1	1
MRPL20	Q9BYC9	39S ribosomal protein L20 mitochondrial OS=Homo sapiens OX=9606 GN=MRPL20 PE=1 SV=1	NA	NA	NA	NA	unknown	MITOCHONDRIA	MITOCHONDRIA	MITOCHONDRIA	MITOCHONDRIA	MITOCHONDRIA	MITOCHONDRIA	MITOCHONDRIA	MITOCHONDRIA	MITOCHONDRIA	MITOCHONDRIA	MITOCHONDRIA	MITOCHONDRIA	0.969619	0.983738	0.975	0.966812	0.979432	0.97843	0.972863	0.973364	0.925923	0.971632	0.952429	0.958694	MITOCHONDRIA	MITOCHONDRIA	MITOCHONDRIA	MITOCHONDRIA	MITOCHONDRIA	MITOCHONDRIA	MITOCHONDRIA	MITOCHONDRIA	MITOCHONDRIA	MITOCHONDRIA	MITOCHONDRIA	MITOCHONDRIA	0.999999	1	1	1	1	1
MRPL21	Q7Z2W9	39S ribosomal protein L21 mitochondrial OS=Homo sapiens OX=9606 GN=MRPL21 PE=1 SV=2	NA	NA	NA	NA	unknown	MITOCHONDRIA	MITOCHONDRIA	MITOCHONDRIA	MITOCHONDRIA	MITOCHONDRIA	MITOCHONDRIA	MITOCHONDRIA	MITOCHONDRIA	MITOCHONDRIA	MITOCHONDRIA	MITOCHONDRIA	MITOCHONDRIA	0.977683	0.920738	0.974619	0.969664	0.976798	0.930195	0.974273	0.963786	0.964175	0.929875	0.972275	0.958243	MITOCHONDRIA	MITOCHONDRIA	MITOCHONDRIA	MITOCHONDRIA	MITOCHONDRIA	MITOCHONDRIA	MITOCHONDRIA	MITOCHONDRIA	MITOCHONDRIA	MITOCHONDRIA	MITOCHONDRIA	MITOCHONDRIA	0.999999	0.999967	1	1	0.999993	0.99995
MRPL22	Q9NWU5	39S ribosomal protein L22 mitochondrial OS=Homo sapiens OX=9606 GN=MRPL22 PE=1 SV=1	NA	NA	NA	NA	unknown	MITOCHONDRIA	MITOCHONDRIA	MITOCHONDRIA	MITOCHONDRIA	MITOCHONDRIA	MITOCHONDRIA	MITOCHONDRIA	MITOCHONDRIA	MITOCHONDRIA	MITOCHONDRIA	MITOCHONDRIA	MITOCHONDRIA	0.974511	0.983928	0.976466	0.968187	0.975425	0.975484	0.97261	0.973054	0.958758	0.977729	0.974538	0.969121	MITOCHONDRIA	MITOCHONDRIA	MITOCHONDRIA	MITOCHONDRIA	MITOCHONDRIA	MITOCHONDRIA	MITOCHONDRIA	MITOCHONDRIA	MITOCHONDRIA	MITOCHONDRIA	MITOCHONDRIA	MITOCHONDRIA	0.999992	1	1	1	0.999983	1
MRPL23	Q16540	39S ribosomal protein L23 mitochondrial OS=Homo sapiens OX=9606 GN=MRPL23 PE=1 SV=1	NA	NA	NA	NA	unknown	MITOCHONDRIA	MITOCHONDRIA	MITOCHONDRIA	MITOCHONDRIA	MITOCHONDRIA	MITOCHONDRIA	MITOCHONDRIA	MITOCHONDRIA	MITOCHONDRIA	MITOCHONDRIA	MITOCHONDRIA	MITOCHONDRIA	0.970331	0.972689	0.974352	0.970145	0.971375	0.948554	0.96012	0.971094	0.907816	0.942344	0.970676	0.930329	MITOCHONDRIA	MITOCHONDRIA	MITOCHONDRIA	MITOCHONDRIA	MITOCHONDRIA	MITOCHONDRIA	MITOCHONDRIA	MITOCHONDRIA	MITOCHONDRIA	MITOCHONDRIA	MITOCHONDRIA	MITOCHONDRIA	0.999998	1	1	1	0.999999	1
MRPL24	Q96A35	39S ribosomal protein L24 mitochondrial OS=Homo sapiens OX=9606 GN=MRPL24 PE=1 SV=1	NA	NA	NA	NA	unknown	MITOCHONDRIA	MITOCHONDRIA	MITOCHONDRIA	MITOCHONDRIA	MITOCHONDRIA	MITOCHONDRIA	MITOCHONDRIA	MITOCHONDRIA	MITOCHONDRIA	MITOCHONDRIA	MITOCHONDRIA	MITOCHONDRIA	0.972114	0.976991	0.976765	0.961599	0.980508	0.974216	0.965776	0.972422	0.962013	0.96649	0.966739	0.942439	MITOCHONDRIA	MITOCHONDRIA	MITOCHONDRIA	MITOCHONDRIA	MITOCHONDRIA	MITOCHONDRIA	MITOCHONDRIA	MITOCHONDRIA	MITOCHONDRIA	MITOCHONDRIA	MITOCHONDRIA	MITOCHONDRIA	1	1	1	1	1	1
MRPL27	Q9P0M9	39S ribosomal protein L27 mitochondrial OS=Homo sapiens OX=9606 GN=MRPL27 PE=1 SV=1	NA	NA	NA	NA	unknown	MITOCHONDRIA	MITOCHONDRIA	MITOCHONDRIA	MITOCHONDRIA	MITOCHONDRIA	MITOCHONDRIA	MITOCHONDRIA	MITOCHONDRIA	MITOCHONDRIA	MITOCHONDRIA	MITOCHONDRIA	MITOCHONDRIA	0.943338	0.983302	0.969309	0.946613	0.983552	0.956447	0.969019	0.962719	0.974045	0.971582	0.751671	0.885965	MITOCHONDRIA	MITOCHONDRIA	MITOCHONDRIA	MITOCHONDRIA	MITOCHONDRIA	MITOCHONDRIA	MITOCHONDRIA	MITOCHONDRIA	MITOCHONDRIA	MITOCHONDRIA	MITOCHONDRIA	MITOCHONDRIA	0.999995	1	0.999976	1	1	0.999995
MRPL28	Q13084	39S ribosomal protein L28 mitochondrial OS=Homo sapiens OX=9606 GN=MRPL28 PE=1 SV=4	NA	NA	NA	NA	unknown	MITOCHONDRIA	MITOCHONDRIA	MITOCHONDRIA	MITOCHONDRIA	MITOCHONDRIA	MITOCHONDRIA	MITOCHONDRIA	MITOCHONDRIA	MITOCHONDRIA	MITOCHONDRIA	MITOCHONDRIA	MITOCHONDRIA	0.967503	0.971125	0.962414	0.949306	0.974827	0.972648	0.967397	0.969443	0.972646	0.959442	0.974388	0.950121	MITOCHONDRIA	MITOCHONDRIA	MITOCHONDRIA	MITOCHONDRIA	MITOCHONDRIA	MITOCHONDRIA	MITOCHONDRIA	MITOCHONDRIA	MITOCHONDRIA	MITOCHONDRIA	MITOCHONDRIA	MITOCHONDRIA	1	0.999998	1	1	0.999999	1
MRPL3	P09001	39S ribosomal protein L3 mitochondrial OS=Homo sapiens OX=9606 GN=MRPL3 PE=1 SV=1	NA	NA	NA	NA	unknown	MITOCHONDRIA	MITOCHONDRIA	MITOCHONDRIA	MITOCHONDRIA	MITOCHONDRIA	MITOCHONDRIA	MITOCHONDRIA	MITOCHONDRIA	MITOCHONDRIA	MITOCHONDRIA	MITOCHONDRIA	MITOCHONDRIA	0.977787	0.981449	0.971951	0.972481	0.978645	0.975358	0.968013	0.974631	0.969422	0.930998	0.968627	0.95502	MITOCHONDRIA	MITOCHONDRIA	MITOCHONDRIA	MITOCHONDRIA	MITOCHONDRIA	MITOCHONDRIA	MITOCHONDRIA	MITOCHONDRIA	MITOCHONDRIA	MITOCHONDRIA	MITOCHONDRIA	MITOCHONDRIA	0.999999	1	0.999999	1	1	1
MRPL30	Q8TCC3	39S ribosomal protein L30 mitochondrial OS=Homo sapiens OX=9606 GN=MRPL30 PE=1 SV=1	NA	NA	NA	NA	unknown	MITOCHONDRIA	MITOCHONDRIA	MITOCHONDRIA	MITOCHONDRIA	MITOCHONDRIA	MITOCHONDRIA	MITOCHONDRIA	MITOCHONDRIA	MITOCHONDRIA	MITOCHONDRIA	MITOCHONDRIA	MITOCHONDRIA	0.971818	0.979682	0.970481	0.967581	0.976536	0.969018	0.92981	0.969418	0.967253	0.969906	0.964253	0.957881	MITOCHONDRIA	MITOCHONDRIA	MITOCHONDRIA	MITOCHONDRIA	MITOCHONDRIA	MITOCHONDRIA	MITOCHONDRIA	MITOCHONDRIA	MITOCHONDRIA	MITOCHONDRIA	MITOCHONDRIA	MITOCHONDRIA	0.999967	1	0.999998	1	0.99999	1
MRPL32	Q9BYC8	39S ribosomal protein L32 mitochondrial OS=Homo sapiens OX=9606 GN=MRPL32 PE=1 SV=1	NA	NA	NA	NA	unknown	MITOCHONDRIA	MITOCHONDRIA	MITOCHONDRIA	MITOCHONDRIA	MITOCHONDRIA	MITOCHONDRIA	MITOCHONDRIA	MITOCHONDRIA	MITOCHONDRIA	MITOCHONDRIA	MITOCHONDRIA	MITOCHONDRIA	0.967878	0.984581	0.916837	0.963848	0.978535	0.976404	0.960486	0.976702	0.960687	0.975393	0.978261	0.965304	MITOCHONDRIA	MITOCHONDRIA	MITOCHONDRIA	MITOCHONDRIA	MITOCHONDRIA	MITOCHONDRIA	MITOCHONDRIA	MITOCHONDRIA	MITOCHONDRIA	MITOCHONDRIA	MITOCHONDRIA	MITOCHONDRIA	0.999999	1	0.874199	0.999999	0.999991	1
MRPL33	O75394	39S ribosomal protein L33 mitochondrial OS=Homo sapiens OX=9606 GN=MRPL33 PE=1 SV=1	NA	NA	NA	NA	unknown	MITOCHONDRIA	MITOCHONDRIA	MITOCHONDRIA	MITOCHONDRIA	MITOCHONDRIA	NA	NA	NA	MITOCHONDRIA	MITOCHONDRIA	MITOCHONDRIA	MITOCHONDRIA	0.928526	0.978544	0.97055	0.946071	0.971753	NA	NA	NA	0.962216	0.716983	0.957685	0.942989	MITOCHONDRIA	MITOCHONDRIA	MITOCHONDRIA	MITOCHONDRIA	MITOCHONDRIA	NA	NA	NA	MITOCHONDRIA	MITOCHONDRIA	MITOCHONDRIA	MITOCHONDRIA	0.999999	1	1	1	0.999283	NA
MRPL34	Q9BQ48	39S ribosomal protein L34 mitochondrial OS=Homo sapiens OX=9606 GN=MRPL34 PE=1 SV=1	NA	NA	NA	NA	unknown	MITOCHONDRIA	NA	MITOCHONDRIA	NA	MITOCHONDRIA	MITOCHONDRIA	MITOCHONDRIA	MITOCHONDRIA	MITOCHONDRIA	MITOCHONDRIA	MITOCHONDRIA	MITOCHONDRIA	0.964086	NA	0.945175	NA	0.980268	0.765552	0.93664	0.95659	0.914154	0.956757	0.948839	0.910254	MITOCHONDRIA	NA	MITOCHONDRIA	NA	MITOCHONDRIA	MITOCHONDRIA	MITOCHONDRIA	MITOCHONDRIA	MITOCHONDRIA	MITOCHONDRIA	MITOCHONDRIA	MITOCHONDRIA	0.999999	NA	0.997734	NA	0.999997	0.999953
MRPL35	Q9NZE8	39S ribosomal protein L35 mitochondrial OS=Homo sapiens OX=9606 GN=MRPL35 PE=1 SV=3	NA	NA	NA	NA	unknown	MITOCHONDRIA	MITOCHONDRIA	NA	NA	NA	MITOCHONDRIA	MITOCHONDRIA	NA	NA	MITOCHONDRIA	MITOCHONDRIA	NA	0.944056	0.970109	NA	NA	NA	0.953906	0.960827	NA	NA	0.959691	0.70655	NA	MITOCHONDRIA	MITOCHONDRIA	NA	NA	NA	MITOCHONDRIA	MITOCHONDRIA	NA	NA	MITOCHONDRIA	MITOCHONDRIA	NA	0.999202	1	NA	NA	NA	1
MRPL37	Q9BZE1	39S ribosomal protein L37 mitochondrial OS=Homo sapiens OX=9606 GN=MRPL37 PE=1 SV=2	NA	NA	NA	NA	unknown	MITOCHONDRIA	MITOCHONDRIA	MITOCHONDRIA	MITOCHONDRIA	MITOCHONDRIA	MITOCHONDRIA	MITOCHONDRIA	MITOCHONDRIA	MITOCHONDRIA	MITOCHONDRIA	MITOCHONDRIA	MITOCHONDRIA	0.976636	0.984695	0.974976	0.971316	0.979573	0.979716	0.972288	0.976081	0.966406	0.975513	0.971228	0.965861	MITOCHONDRIA	MITOCHONDRIA	MITOCHONDRIA	MITOCHONDRIA	MITOCHONDRIA	MITOCHONDRIA	MITOCHONDRIA	MITOCHONDRIA	MITOCHONDRIA	MITOCHONDRIA	MITOCHONDRIA	MITOCHONDRIA	1	1	1	1	0.999999	1
MRPL38	Q96DV4	39S ribosomal protein L38 mitochondrial OS=Homo sapiens OX=9606 GN=MRPL38 PE=1 SV=2	NA	NA	NA	NA	unknown	MITOCHONDRIA	MITOCHONDRIA	unknown	MITOCHONDRIA	MITOCHONDRIA	MITOCHONDRIA	unknown	MITOCHONDRIA	MITOCHONDRIA	MITOCHONDRIA	unknown	MITOCHONDRIA	0.970022	0.984541	0.183173	0.698769	0.973685	0.978622	0.187375	0.747229	0.925892	0.975716	0.219136	0.651144	MITOCHONDRIA	MITOCHONDRIA	ENDOSOME	MITOCHONDRIA	MITOCHONDRIA	MITOCHONDRIA	ENDOSOME	MITOCHONDRIA	MITOCHONDRIA	MITOCHONDRIA	ENDOSOME	MITOCHONDRIA	0.999996	1	1.77354e-35	6.56095e-103	0.999994	1
MRPL39	Q9NYK5	39S ribosomal protein L39 mitochondrial OS=Homo sapiens OX=9606 GN=MRPL39 PE=1 SV=3	NA	NA	NA	NA	unknown	MITOCHONDRIA	MITOCHONDRIA	MITOCHONDRIA	MITOCHONDRIA	MITOCHONDRIA	MITOCHONDRIA	MITOCHONDRIA	MITOCHONDRIA	MITOCHONDRIA	MITOCHONDRIA	MITOCHONDRIA	MITOCHONDRIA	0.974629	0.983341	0.977351	0.969634	0.979413	0.976414	0.96328	0.970203	0.972545	0.959574	0.960902	0.952115	MITOCHONDRIA	MITOCHONDRIA	MITOCHONDRIA	MITOCHONDRIA	MITOCHONDRIA	MITOCHONDRIA	MITOCHONDRIA	MITOCHONDRIA	MITOCHONDRIA	MITOCHONDRIA	MITOCHONDRIA	MITOCHONDRIA	1	1	1	1	1	1
MRPL4	Q9BYD3	39S ribosomal protein L4 mitochondrial OS=Homo sapiens OX=9606 GN=MRPL4 PE=1 SV=1	NA	NA	NA	NA	unknown	MITOCHONDRIA	MITOCHONDRIA	MITOCHONDRIA	MITOCHONDRIA	MITOCHONDRIA	MITOCHONDRIA	MITOCHONDRIA	MITOCHONDRIA	MITOCHONDRIA	MITOCHONDRIA	MITOCHONDRIA	MITOCHONDRIA	0.974248	0.970896	0.970705	0.966538	0.982969	0.976611	0.974594	0.973265	0.974621	0.9649	0.973892	0.963957	MITOCHONDRIA	MITOCHONDRIA	MITOCHONDRIA	MITOCHONDRIA	MITOCHONDRIA	MITOCHONDRIA	MITOCHONDRIA	MITOCHONDRIA	MITOCHONDRIA	MITOCHONDRIA	MITOCHONDRIA	MITOCHONDRIA	0.999981	0.999978	0.999997	0.99975	0.999965	1
MRPL40	Q9NQ50	39S ribosomal protein L40 mitochondrial OS=Homo sapiens OX=9606 GN=MRPL40 PE=1 SV=1	NA	NA	NA	NA	unknown	MITOCHONDRIA	MITOCHONDRIA	MITOCHONDRIA	MITOCHONDRIA	MITOCHONDRIA	MITOCHONDRIA	MITOCHONDRIA	MITOCHONDRIA	MITOCHONDRIA	MITOCHONDRIA	MITOCHONDRIA	MITOCHONDRIA	0.980493	0.97805	0.972483	0.968836	0.978787	0.960925	0.973854	0.976888	0.970791	0.902553	0.960739	0.950953	MITOCHONDRIA	MITOCHONDRIA	MITOCHONDRIA	MITOCHONDRIA	MITOCHONDRIA	MITOCHONDRIA	MITOCHONDRIA	MITOCHONDRIA	MITOCHONDRIA	MITOCHONDRIA	MITOCHONDRIA	MITOCHONDRIA	0.999999	1	1	1	0.999999	0.999999
MRPL41	Q8IXM3	39S ribosomal protein L41 mitochondrial OS=Homo sapiens OX=9606 GN=MRPL41 PE=1 SV=1	NA	NA	NA	NA	unknown	MITOCHONDRIA	MITOCHONDRIA	MITOCHONDRIA	MITOCHONDRIA	MITOCHONDRIA	MITOCHONDRIA	MITOCHONDRIA	MITOCHONDRIA	MITOCHONDRIA	MITOCHONDRIA	MITOCHONDRIA	MITOCHONDRIA	0.925043	0.947249	0.959616	0.922469	0.534233	0.935926	0.968544	0.887399	0.815924	0.872772	0.956325	0.895123	MITOCHONDRIA	MITOCHONDRIA	MITOCHONDRIA	MITOCHONDRIA	MITOCHONDRIA	MITOCHONDRIA	MITOCHONDRIA	MITOCHONDRIA	MITOCHONDRIA	MITOCHONDRIA	MITOCHONDRIA	MITOCHONDRIA	1	1	1	1	1	1
MRPL42	Q9Y6G3	39S ribosomal protein L42 mitochondrial OS=Homo sapiens OX=9606 GN=MRPL42 PE=1 SV=1	NA	NA	NA	NA	unknown	MITOCHONDRIA	MITOCHONDRIA	MITOCHONDRIA	MITOCHONDRIA	MITOCHONDRIA	MITOCHONDRIA	MITOCHONDRIA	MITOCHONDRIA	MITOCHONDRIA	MITOCHONDRIA	MITOCHONDRIA	MITOCHONDRIA	0.970245	0.982085	0.971961	0.955031	0.973204	0.981357	0.968174	0.976838	0.906303	0.963582	0.966201	0.941996	MITOCHONDRIA	MITOCHONDRIA	MITOCHONDRIA	MITOCHONDRIA	MITOCHONDRIA	MITOCHONDRIA	MITOCHONDRIA	MITOCHONDRIA	MITOCHONDRIA	MITOCHONDRIA	MITOCHONDRIA	MITOCHONDRIA	1	1	1	1	0.999998	1
MRPL43	Q8N983	39S ribosomal protein L43 mitochondrial OS=Homo sapiens OX=9606 GN=MRPL43 PE=1 SV=1	NA	NA	NA	NA	unknown	MITOCHONDRIA	MITOCHONDRIA	MITOCHONDRIA	MITOCHONDRIA	MITOCHONDRIA	MITOCHONDRIA	MITOCHONDRIA	MITOCHONDRIA	MITOCHONDRIA	MITOCHONDRIA	MITOCHONDRIA	MITOCHONDRIA	0.935437	0.98335	0.941229	0.960209	0.977418	0.972952	0.94157	0.969981	0.919427	0.977581	0.969473	0.962791	MITOCHONDRIA	MITOCHONDRIA	MITOCHONDRIA	MITOCHONDRIA	MITOCHONDRIA	MITOCHONDRIA	MITOCHONDRIA	MITOCHONDRIA	MITOCHONDRIA	MITOCHONDRIA	MITOCHONDRIA	MITOCHONDRIA	0.999999	1	0.995713	1	0.999999	1
MRPL44	Q9H9J2	39S ribosomal protein L44 mitochondrial OS=Homo sapiens OX=9606 GN=MRPL44 PE=1 SV=1	NA	NA	NA	NA	unknown	MITOCHONDRIA	MITOCHONDRIA	MITOCHONDRIA	MITOCHONDRIA	MITOCHONDRIA	MITOCHONDRIA	MITOCHONDRIA	MITOCHONDRIA	MITOCHONDRIA	MITOCHONDRIA	MITOCHONDRIA	MITOCHONDRIA	0.962252	0.979806	0.975886	0.953115	0.967716	0.978924	0.970666	0.97018	0.964777	0.946593	0.968612	0.953661	MITOCHONDRIA	MITOCHONDRIA	MITOCHONDRIA	MITOCHONDRIA	MITOCHONDRIA	MITOCHONDRIA	MITOCHONDRIA	MITOCHONDRIA	MITOCHONDRIA	MITOCHONDRIA	MITOCHONDRIA	MITOCHONDRIA	1	1	1	1	0.999998	1
MRPL45	Q9BRJ2	39S ribosomal protein L45 mitochondrial OS=Homo sapiens OX=9606 GN=MRPL45 PE=1 SV=2	NA	NA	NA	NA	unknown	MITOCHONDRIA	MITOCHONDRIA	MITOCHONDRIA	MITOCHONDRIA	MITOCHONDRIA	MITOCHONDRIA	MITOCHONDRIA	MITOCHONDRIA	MITOCHONDRIA	MITOCHONDRIA	MITOCHONDRIA	MITOCHONDRIA	0.980991	0.977459	0.97621	0.966035	0.978087	0.97738	0.96123	0.975993	0.972835	0.970729	0.967855	0.962027	MITOCHONDRIA	MITOCHONDRIA	MITOCHONDRIA	MITOCHONDRIA	MITOCHONDRIA	MITOCHONDRIA	MITOCHONDRIA	MITOCHONDRIA	MITOCHONDRIA	MITOCHONDRIA	MITOCHONDRIA	MITOCHONDRIA	1	1	1	1	1	1
MRPL46	Q9H2W6	39S ribosomal protein L46 mitochondrial OS=Homo sapiens OX=9606 GN=MRPL46 PE=1 SV=1	NA	NA	NA	NA	unknown	MITOCHONDRIA	MITOCHONDRIA	MITOCHONDRIA	MITOCHONDRIA	MITOCHONDRIA	MITOCHONDRIA	MITOCHONDRIA	MITOCHONDRIA	MITOCHONDRIA	MITOCHONDRIA	MITOCHONDRIA	MITOCHONDRIA	0.979798	0.983238	0.975428	0.967549	0.976562	0.973583	0.967904	0.972786	0.968601	0.964622	0.969563	0.963642	MITOCHONDRIA	MITOCHONDRIA	MITOCHONDRIA	MITOCHONDRIA	MITOCHONDRIA	MITOCHONDRIA	MITOCHONDRIA	MITOCHONDRIA	MITOCHONDRIA	MITOCHONDRIA	MITOCHONDRIA	MITOCHONDRIA	1	1	1	1	0.999998	1
MRPL47	Q9HD33	39S ribosomal protein L47 mitochondrial OS=Homo sapiens OX=9606 GN=MRPL47 PE=1 SV=2	NA	NA	NA	NA	unknown	MITOCHONDRIA	MITOCHONDRIA	MITOCHONDRIA	MITOCHONDRIA	MITOCHONDRIA	MITOCHONDRIA	MITOCHONDRIA	MITOCHONDRIA	MITOCHONDRIA	MITOCHONDRIA	MITOCHONDRIA	MITOCHONDRIA	0.97287	0.983951	0.962157	0.972349	0.981754	0.962631	0.90026	0.96325	0.967159	0.941357	0.975087	0.959385	MITOCHONDRIA	MITOCHONDRIA	MITOCHONDRIA	MITOCHONDRIA	MITOCHONDRIA	MITOCHONDRIA	MITOCHONDRIA	MITOCHONDRIA	MITOCHONDRIA	MITOCHONDRIA	MITOCHONDRIA	MITOCHONDRIA	0.999997	1	0.999997	1	0.999998	1
MRPL48	Q96GC5	39S ribosomal protein L48 mitochondrial OS=Homo sapiens OX=9606 GN=MRPL48 PE=1 SV=2	NA	NA	NA	NA	unknown	MITOCHONDRIA	MITOCHONDRIA	MITOCHONDRIA	MITOCHONDRIA	MITOCHONDRIA	MITOCHONDRIA	MITOCHONDRIA	MITOCHONDRIA	MITOCHONDRIA	MITOCHONDRIA	MITOCHONDRIA	MITOCHONDRIA	0.972945	0.978821	0.970768	0.963901	0.947981	0.96366	0.953183	0.961467	0.968209	0.966979	0.969346	0.964314	MITOCHONDRIA	MITOCHONDRIA	MITOCHONDRIA	MITOCHONDRIA	MITOCHONDRIA	MITOCHONDRIA	MITOCHONDRIA	MITOCHONDRIA	MITOCHONDRIA	MITOCHONDRIA	MITOCHONDRIA	MITOCHONDRIA	0.999999	1	1	1	0.999995	1
MRPL49	Q13405	39S ribosomal protein L49 mitochondrial OS=Homo sapiens OX=9606 GN=MRPL49 PE=1 SV=1	NA	NA	NA	NA	unknown	MITOCHONDRIA	MITOCHONDRIA	MITOCHONDRIA	MITOCHONDRIA	MITOCHONDRIA	MITOCHONDRIA	MITOCHONDRIA	MITOCHONDRIA	MITOCHONDRIA	MITOCHONDRIA	MITOCHONDRIA	MITOCHONDRIA	0.946361	0.971233	0.960419	0.958991	0.969619	0.968551	0.973396	0.974914	0.871712	0.955913	0.929788	0.953363	MITOCHONDRIA	MITOCHONDRIA	MITOCHONDRIA	MITOCHONDRIA	MITOCHONDRIA	MITOCHONDRIA	MITOCHONDRIA	MITOCHONDRIA	MITOCHONDRIA	MITOCHONDRIA	MITOCHONDRIA	MITOCHONDRIA	0.999999	0.999999	1	1	0.999961	0.999919
MRPL50	Q8N5N7	39S ribosomal protein L50 mitochondrial OS=Homo sapiens OX=9606 GN=MRPL50 PE=1 SV=2	NA	NA	NA	NA	unknown	MITOCHONDRIA	MITOCHONDRIA	MITOCHONDRIA	MITOCHONDRIA	MITOCHONDRIA	MITOCHONDRIA	MITOCHONDRIA	MITOCHONDRIA	MITOCHONDRIA	MITOCHONDRIA	MITOCHONDRIA	MITOCHONDRIA	0.964938	0.984462	0.969473	0.972755	0.894324	0.952155	0.978458	0.969443	0.957367	0.970115	0.966115	0.954781	MITOCHONDRIA	MITOCHONDRIA	MITOCHONDRIA	MITOCHONDRIA	MITOCHONDRIA	MITOCHONDRIA	MITOCHONDRIA	MITOCHONDRIA	MITOCHONDRIA	MITOCHONDRIA	MITOCHONDRIA	MITOCHONDRIA	0.997855	1	0.999999	1	0.999999	0.999998
MRPL51	Q4U2R6	39S ribosomal protein L51 mitochondrial OS=Homo sapiens OX=9606 GN=MRPL51 PE=1 SV=1	NA	NA	NA	NA	unknown	MITOCHONDRIA	MITOCHONDRIA	MITOCHONDRIA	MITOCHONDRIA	NA	MITOCHONDRIA	MITOCHONDRIA	NA	MITOCHONDRIA	MITOCHONDRIA	MITOCHONDRIA	MITOCHONDRIA	0.960468	0.951826	0.974115	0.943704	NA	0.975923	0.959184	NA	0.93383	0.940774	0.97487	0.953967	MITOCHONDRIA	MITOCHONDRIA	MITOCHONDRIA	MITOCHONDRIA	NA	MITOCHONDRIA	MITOCHONDRIA	NA	MITOCHONDRIA	MITOCHONDRIA	MITOCHONDRIA	MITOCHONDRIA	1	1	1	1	NA	1
MRPL52	Q86TS9	39S ribosomal protein L52 mitochondrial OS=Homo sapiens OX=9606 GN=MRPL52 PE=1 SV=2	NA	NA	NA	NA	unknown	MITOCHONDRIA	MITOCHONDRIA	MITOCHONDRIA	MITOCHONDRIA	NA	MITOCHONDRIA	MITOCHONDRIA	NA	unknown	MITOCHONDRIA	MITOCHONDRIA	MITOCHONDRIA	0.903345	0.975123	0.958459	0.954132	NA	0.973522	0.945578	NA	0.238961	0.925518	0.844993	0.620578	MITOCHONDRIA	MITOCHONDRIA	MITOCHONDRIA	MITOCHONDRIA	NA	MITOCHONDRIA	MITOCHONDRIA	NA	PEROXISOME	MITOCHONDRIA	MITOCHONDRIA	MITOCHONDRIA	0.0587442	0.999999	1	1	NA	1
MRPL53	Q96EL3	39S ribosomal protein L53 mitochondrial OS=Homo sapiens OX=9606 GN=MRPL53 PE=1 SV=1	NA	NA	NA	NA	unknown	MITOCHONDRIA	MITOCHONDRIA	MITOCHONDRIA	MITOCHONDRIA	MITOCHONDRIA	MITOCHONDRIA	MITOCHONDRIA	MITOCHONDRIA	MITOCHONDRIA	MITOCHONDRIA	MITOCHONDRIA	MITOCHONDRIA	0.955177	0.979659	0.97066	0.958665	0.903883	0.97173	0.967956	0.951959	0.703041	0.974938	0.962284	0.908616	MITOCHONDRIA	MITOCHONDRIA	MITOCHONDRIA	MITOCHONDRIA	MITOCHONDRIA	MITOCHONDRIA	MITOCHONDRIA	MITOCHONDRIA	MITOCHONDRIA	MITOCHONDRIA	MITOCHONDRIA	MITOCHONDRIA	1	1	1	1	1	1
MRPL54	Q6P161	39S ribosomal protein L54 mitochondrial OS=Homo sapiens OX=9606 GN=MRPL54 PE=1 SV=1	NA	NA	NA	NA	NA	NA	NA	MITOCHONDRIA	NA	NA	NA	NA	NA	NA	NA	MITOCHONDRIA	NA	NA	NA	0.966965	NA	NA	NA	NA	NA	NA	NA	0.718808	NA	NA	NA	MITOCHONDRIA	NA	NA	NA	NA	NA	NA	NA	MITOCHONDRIA	NA	NA	NA	0.999997	NA	NA	NA
MRPL55	Q7Z7F7	39S ribosomal protein L55 mitochondrial OS=Homo sapiens OX=9606 GN=MRPL55 PE=1 SV=1	NA	NA	NA	NA	unknown	MITOCHONDRIA	MITOCHONDRIA	MITOCHONDRIA	MITOCHONDRIA	MITOCHONDRIA	MITOCHONDRIA	MITOCHONDRIA	MITOCHONDRIA	MITOCHONDRIA	MITOCHONDRIA	MITOCHONDRIA	MITOCHONDRIA	0.946127	0.944568	0.967622	0.96735	0.981136	0.950807	0.940027	0.952474	0.947264	0.880097	0.955012	0.905601	MITOCHONDRIA	MITOCHONDRIA	MITOCHONDRIA	MITOCHONDRIA	MITOCHONDRIA	MITOCHONDRIA	MITOCHONDRIA	MITOCHONDRIA	MITOCHONDRIA	MITOCHONDRIA	MITOCHONDRIA	MITOCHONDRIA	0.999985	1	0.999999	1	0.999996	1
MRPL9	Q9BYD2	39S ribosomal protein L9 mitochondrial OS=Homo sapiens OX=9606 GN=MRPL9 PE=1 SV=2	NA	NA	NA	NA	unknown	MITOCHONDRIA	MITOCHONDRIA	MITOCHONDRIA	MITOCHONDRIA	MITOCHONDRIA	MITOCHONDRIA	MITOCHONDRIA	MITOCHONDRIA	MITOCHONDRIA	MITOCHONDRIA	MITOCHONDRIA	MITOCHONDRIA	0.971011	0.978111	0.957626	0.963413	0.981456	0.979423	0.963317	0.976912	0.970635	0.968801	0.968406	0.963791	MITOCHONDRIA	MITOCHONDRIA	MITOCHONDRIA	MITOCHONDRIA	MITOCHONDRIA	MITOCHONDRIA	MITOCHONDRIA	MITOCHONDRIA	MITOCHONDRIA	MITOCHONDRIA	MITOCHONDRIA	MITOCHONDRIA	0.999973	1	0.999975	1	0.999995	1
MRPS18A	Q9NVS2	39S ribosomal protein S18a mitochondrial OS=Homo sapiens OX=9606 GN=MRPS18A PE=1 SV=1	NA	NA	NA	NA	unknown	MITOCHONDRIA	MITOCHONDRIA	MITOCHONDRIA	MITOCHONDRIA	MITOCHONDRIA	MITOCHONDRIA	MITOCHONDRIA	MITOCHONDRIA	MITOCHONDRIA	MITOCHONDRIA	MITOCHONDRIA	MITOCHONDRIA	0.809214	0.975929	0.912236	0.932286	0.940583	0.975741	0.516935	0.941046	0.899182	0.955019	0.936381	0.935987	MITOCHONDRIA	MITOCHONDRIA	MITOCHONDRIA	MITOCHONDRIA	MITOCHONDRIA	MITOCHONDRIA	MITOCHONDRIA	MITOCHONDRIA	MITOCHONDRIA	MITOCHONDRIA	MITOCHONDRIA	MITOCHONDRIA	0.999999	1	1	1	0.995367	0.999999
MRPS30	Q9NP92	39S ribosomal protein S30 mitochondrial OS=Homo sapiens OX=9606 GN=MRPS30 PE=1 SV=2	NA	NA	NA	NA	unknown	MITOCHONDRIA	MITOCHONDRIA	MITOCHONDRIA	MITOCHONDRIA	MITOCHONDRIA	MITOCHONDRIA	MITOCHONDRIA	MITOCHONDRIA	MITOCHONDRIA	MITOCHONDRIA	MITOCHONDRIA	MITOCHONDRIA	0.981434	0.983022	0.972426	0.974246	0.557255	0.980598	0.957093	0.924714	0.968101	0.961965	0.974718	0.96145	MITOCHONDRIA	MITOCHONDRIA	MITOCHONDRIA	MITOCHONDRIA	MITOCHONDRIA	MITOCHONDRIA	MITOCHONDRIA	MITOCHONDRIA	MITOCHONDRIA	MITOCHONDRIA	MITOCHONDRIA	MITOCHONDRIA	0.999998	1	0.999999	1	0.797257	1
ABAT	P80404	4-aminobutyrate aminotransferase mitochondrial OS=Homo sapiens OX=9606 GN=ABAT PE=1 SV=3	NA	NA	NA	NA	unknown	MITOCHONDRIA	MITOCHONDRIA	MITOCHONDRIA	MITOCHONDRIA	MITOCHONDRIA	MITOCHONDRIA	MITOCHONDRIA	MITOCHONDRIA	MITOCHONDRIA	MITOCHONDRIA	MITOCHONDRIA	MITOCHONDRIA	0.976476	0.97843	0.976	0.971874	0.967851	0.972772	0.956934	0.964185	0.974839	0.972238	0.973923	0.969937	MITOCHONDRIA	MITOCHONDRIA	MITOCHONDRIA	MITOCHONDRIA	MITOCHONDRIA	MITOCHONDRIA	MITOCHONDRIA	MITOCHONDRIA	MITOCHONDRIA	MITOCHONDRIA	MITOCHONDRIA	MITOCHONDRIA	0.999999	1	1	1	0.999999	0.99999
ALDH9A1	P49189	4-trimethylaminobutyraldehyde dehydrogenase OS=Homo sapiens OX=9606 GN=ALDH9A1 PE=1 SV=3	NA	NA	NA	NA	unknown	unknown	unknown	unknown	MITOCHONDRIA	unknown	unknown	unknown	unknown	unknown	unknown	unknown	unknown	0.326688	0.302311	0.181183	0.498609	0.349453	0.269916	0.221311	0.352119	0.247059	0.319694	0.253044	0.285225	ENDOSOME	PEROXISOME	ENDOSOME	MITOCHONDRIA	LYSOSOME	CYTOSOL	ENDOSOME	MITOCHONDRIA	PEROXISOME	ENDOSOME	GOLGI	MITOCHONDRIA	3.59798e-24	2.91628e-24	8.52225e-28	3.16444e-110	8.32817e-30	4.11285e-63
RPS10	P46783	40S ribosomal protein S10 OS=Homo sapiens OX=9606 GN=RPS10 PE=1 SV=1	-20.1997	0.151886	-20.1237	0.146074	RIBOSOME	RIBOSOME	RIBOSOME	RIBOSOME	RIBOSOME	RIBOSOME	RIBOSOME	RIBOSOME	RIBOSOME	RIBOSOME	RIBOSOME	RIBOSOME	RIBOSOME	1	1	1	1	1	1	1	1	1	1	1	1	RIBOSOME	RIBOSOME	RIBOSOME	RIBOSOME	RIBOSOME	RIBOSOME	RIBOSOME	RIBOSOME	RIBOSOME	RIBOSOME	RIBOSOME	RIBOSOME	1	1	1	1	1	1
RPS11	P62280	40S ribosomal protein S11 OS=Homo sapiens OX=9606 GN=RPS11 PE=1 SV=3	-16.9094	0.320153	-23.2071	0.116353	RIBOSOME	RIBOSOME	RIBOSOME	RIBOSOME	RIBOSOME	RIBOSOME	RIBOSOME	RIBOSOME	RIBOSOME	RIBOSOME	RIBOSOME	RIBOSOME	RIBOSOME	1	1	1	1	1	1	1	1	1	1	1	1	RIBOSOME	RIBOSOME	RIBOSOME	RIBOSOME	RIBOSOME	RIBOSOME	RIBOSOME	RIBOSOME	RIBOSOME	RIBOSOME	RIBOSOME	RIBOSOME	1	1	1	1	1	1
RPS12	P25398	40S ribosomal protein S12 OS=Homo sapiens OX=9606 GN=RPS12 PE=1 SV=3	-12.8348	0.364925	-16.4578	-0.0124854	RIBOSOME	RIBOSOME	RIBOSOME	RIBOSOME	RIBOSOME	RIBOSOME	RIBOSOME	RIBOSOME	RIBOSOME	RIBOSOME	RIBOSOME	RIBOSOME	RIBOSOME	1	1	1	1	1	1	1	1	1	1	1	1	RIBOSOME	RIBOSOME	RIBOSOME	RIBOSOME	RIBOSOME	RIBOSOME	RIBOSOME	RIBOSOME	RIBOSOME	RIBOSOME	RIBOSOME	RIBOSOME	1	1	1	1	1	1
RPS13	P62277	40S ribosomal protein S13 OS=Homo sapiens OX=9606 GN=RPS13 PE=1 SV=2	-21.8802	0.294107	-19.0996	0.187981	RIBOSOME	RIBOSOME	RIBOSOME	RIBOSOME	RIBOSOME	RIBOSOME	RIBOSOME	RIBOSOME	RIBOSOME	RIBOSOME	RIBOSOME	RIBOSOME	RIBOSOME	1	1	1	1	1	1	1	1	1	1	1	1	RIBOSOME	RIBOSOME	RIBOSOME	RIBOSOME	RIBOSOME	RIBOSOME	RIBOSOME	RIBOSOME	RIBOSOME	RIBOSOME	RIBOSOME	RIBOSOME	1	1	1	1	1	1
RPS14	P62263	40S ribosomal protein S14 OS=Homo sapiens OX=9606 GN=RPS14 PE=1 SV=3	-16.1321	0.33712	-18.2555	0.0987275	RIBOSOME	RIBOSOME	RIBOSOME	RIBOSOME	RIBOSOME	RIBOSOME	RIBOSOME	RIBOSOME	RIBOSOME	RIBOSOME	RIBOSOME	RIBOSOME	RIBOSOME	1	1	1	1	1	1	1	1	1	1	1	1	RIBOSOME	RIBOSOME	RIBOSOME	RIBOSOME	RIBOSOME	RIBOSOME	RIBOSOME	RIBOSOME	RIBOSOME	RIBOSOME	RIBOSOME	RIBOSOME	1	1	1	1	1	1
RPS15	P62841	40S ribosomal protein S15 OS=Homo sapiens OX=9606 GN=RPS15 PE=1 SV=2	-20.726	0.242759	-20.8785	0.093555	RIBOSOME	RIBOSOME	RIBOSOME	RIBOSOME	RIBOSOME	RIBOSOME	RIBOSOME	RIBOSOME	RIBOSOME	RIBOSOME	RIBOSOME	RIBOSOME	RIBOSOME	1	1	1	1	1	1	1	1	1	1	1	1	RIBOSOME	RIBOSOME	RIBOSOME	RIBOSOME	RIBOSOME	RIBOSOME	RIBOSOME	RIBOSOME	RIBOSOME	RIBOSOME	RIBOSOME	RIBOSOME	1	1	1	1	1	1
RPS15A	P62244	40S ribosomal protein S15a OS=Homo sapiens OX=9606 GN=RPS15A PE=1 SV=2	-17.3032	0.176528	-22.0118	0.11541	RIBOSOME	RIBOSOME	RIBOSOME	RIBOSOME	RIBOSOME	RIBOSOME	RIBOSOME	RIBOSOME	RIBOSOME	RIBOSOME	RIBOSOME	RIBOSOME	RIBOSOME	1	1	1	1	1	1	1	1	1	1	1	1	RIBOSOME	RIBOSOME	RIBOSOME	RIBOSOME	RIBOSOME	RIBOSOME	RIBOSOME	RIBOSOME	RIBOSOME	RIBOSOME	RIBOSOME	RIBOSOME	1	1	1	1	1	1
RPS16	P62249	40S ribosomal protein S16 OS=Homo sapiens OX=9606 GN=RPS16 PE=1 SV=2	-19.7544	0.21909	-19.9344	0.0729992	RIBOSOME	RIBOSOME	RIBOSOME	RIBOSOME	RIBOSOME	RIBOSOME	RIBOSOME	RIBOSOME	RIBOSOME	RIBOSOME	RIBOSOME	RIBOSOME	RIBOSOME	1	1	1	1	1	1	1	1	1	1	1	1	RIBOSOME	RIBOSOME	RIBOSOME	RIBOSOME	RIBOSOME	RIBOSOME	RIBOSOME	RIBOSOME	RIBOSOME	RIBOSOME	RIBOSOME	RIBOSOME	1	1	1	1	1	1
RPS18	P62269	40S ribosomal protein S18 OS=Homo sapiens OX=9606 GN=RPS18 PE=1 SV=3	-19.7757	0.300136	-21.7935	0.176112	RIBOSOME	RIBOSOME	RIBOSOME	RIBOSOME	RIBOSOME	RIBOSOME	RIBOSOME	RIBOSOME	RIBOSOME	RIBOSOME	RIBOSOME	RIBOSOME	RIBOSOME	1	1	1	1	1	1	1	1	1	1	1	1	RIBOSOME	RIBOSOME	RIBOSOME	RIBOSOME	RIBOSOME	RIBOSOME	RIBOSOME	RIBOSOME	RIBOSOME	RIBOSOME	RIBOSOME	RIBOSOME	1	1	1	1	1	1
RPS19	P39019	40S ribosomal protein S19 OS=Homo sapiens OX=9606 GN=RPS19 PE=1 SV=2	-17.1298	0.30756	-22.513	0.151343	RIBOSOME	RIBOSOME	RIBOSOME	RIBOSOME	RIBOSOME	RIBOSOME	RIBOSOME	RIBOSOME	RIBOSOME	RIBOSOME	RIBOSOME	RIBOSOME	RIBOSOME	1	1	1	1	1	1	1	1	1	1	1	1	RIBOSOME	RIBOSOME	RIBOSOME	RIBOSOME	RIBOSOME	RIBOSOME	RIBOSOME	RIBOSOME	RIBOSOME	RIBOSOME	RIBOSOME	RIBOSOME	1	1	1	1	1	1
RPS2	P15880	40S ribosomal protein S2 OS=Homo sapiens OX=9606 GN=RPS2 PE=1 SV=2	-19.478	0.300117	-21.5812	0.10425	RIBOSOME	RIBOSOME	RIBOSOME	RIBOSOME	RIBOSOME	RIBOSOME	RIBOSOME	RIBOSOME	RIBOSOME	RIBOSOME	RIBOSOME	RIBOSOME	RIBOSOME	1	1	1	1	1	1	1	1	1	1	1	1	RIBOSOME	RIBOSOME	RIBOSOME	RIBOSOME	RIBOSOME	RIBOSOME	RIBOSOME	RIBOSOME	RIBOSOME	RIBOSOME	RIBOSOME	RIBOSOME	1	1	1	1	1	1
RPS20	P60866	40S ribosomal protein S20 OS=Homo sapiens OX=9606 GN=RPS20 PE=1 SV=1	-19.4491	0.209392	-22.0321	-0.00738676	RIBOSOME	RIBOSOME	RIBOSOME	RIBOSOME	RIBOSOME	RIBOSOME	RIBOSOME	RIBOSOME	RIBOSOME	RIBOSOME	RIBOSOME	RIBOSOME	RIBOSOME	1	1	1	1	1	1	1	1	1	1	1	1	RIBOSOME	RIBOSOME	RIBOSOME	RIBOSOME	RIBOSOME	RIBOSOME	RIBOSOME	RIBOSOME	RIBOSOME	RIBOSOME	RIBOSOME	RIBOSOME	1	1	1	1	1	1
RPS21	P63220	40S ribosomal protein S21 OS=Homo sapiens OX=9606 GN=RPS21 PE=1 SV=1	-14.4757	0.4746	-18.012	0.28315	RIBOSOME	RIBOSOME	RIBOSOME	RIBOSOME	RIBOSOME	RIBOSOME	RIBOSOME	RIBOSOME	RIBOSOME	RIBOSOME	RIBOSOME	RIBOSOME	RIBOSOME	1	1	1	1	1	1	1	1	1	1	1	1	RIBOSOME	RIBOSOME	RIBOSOME	RIBOSOME	RIBOSOME	RIBOSOME	RIBOSOME	RIBOSOME	RIBOSOME	RIBOSOME	RIBOSOME	RIBOSOME	1	1	1	1	1	1
RPS23	P62266	40S ribosomal protein S23 OS=Homo sapiens OX=9606 GN=RPS23 PE=1 SV=3	-21.7618	0.180672	-22.3431	0.010809	RIBOSOME	RIBOSOME	RIBOSOME	RIBOSOME	RIBOSOME	RIBOSOME	RIBOSOME	RIBOSOME	RIBOSOME	RIBOSOME	RIBOSOME	RIBOSOME	RIBOSOME	1	1	1	1	1	1	1	1	1	1	1	1	RIBOSOME	RIBOSOME	RIBOSOME	RIBOSOME	RIBOSOME	RIBOSOME	RIBOSOME	RIBOSOME	RIBOSOME	RIBOSOME	RIBOSOME	RIBOSOME	1	1	1	1	1	1
RPS26	P62854	40S ribosomal protein S26 OS=Homo sapiens OX=9606 GN=RPS26 PE=1 SV=3	-15.6651	0.238645	-21.7468	0.134209	RIBOSOME	RIBOSOME	RIBOSOME	RIBOSOME	RIBOSOME	RIBOSOME	RIBOSOME	RIBOSOME	RIBOSOME	RIBOSOME	RIBOSOME	RIBOSOME	RIBOSOME	1	1	1	1	1	1	1	1	1	1	1	1	RIBOSOME	RIBOSOME	RIBOSOME	RIBOSOME	RIBOSOME	RIBOSOME	RIBOSOME	RIBOSOME	RIBOSOME	RIBOSOME	RIBOSOME	RIBOSOME	1	1	1	1	1	1
RPS27	P42677	40S ribosomal protein S27 OS=Homo sapiens OX=9606 GN=RPS27 PE=1 SV=3	-15.8934	0.0715471	-16.8001	0.189112	RIBOSOME	RIBOSOME	RIBOSOME	RIBOSOME	RIBOSOME	RIBOSOME	RIBOSOME	RIBOSOME	RIBOSOME	RIBOSOME	RIBOSOME	RIBOSOME	RIBOSOME	1	1	1	1	1	1	1	1	1	1	1	1	RIBOSOME	RIBOSOME	RIBOSOME	RIBOSOME	RIBOSOME	RIBOSOME	RIBOSOME	RIBOSOME	RIBOSOME	RIBOSOME	RIBOSOME	RIBOSOME	1	1	1	1	1	1
RPS28	P62857	40S ribosomal protein S28 OS=Homo sapiens OX=9606 GN=RPS28 PE=1 SV=1	-9.60253	0.223883	-21.3538	0.0671676	RIBOSOME	RIBOSOME	RIBOSOME	RIBOSOME	RIBOSOME	RIBOSOME	RIBOSOME	RIBOSOME	RIBOSOME	RIBOSOME	RIBOSOME	RIBOSOME	RIBOSOME	1	1	1	1	1	1	1	1	1	1	1	1	RIBOSOME	RIBOSOME	RIBOSOME	RIBOSOME	RIBOSOME	RIBOSOME	RIBOSOME	RIBOSOME	RIBOSOME	RIBOSOME	RIBOSOME	RIBOSOME	1	1	1	1	1	1
RPS3	P23396	40S ribosomal protein S3 OS=Homo sapiens OX=9606 GN=RPS3 PE=1 SV=2	-18.2651	0.310418	-21.2854	0.0711996	RIBOSOME	RIBOSOME	RIBOSOME	RIBOSOME	RIBOSOME	RIBOSOME	RIBOSOME	RIBOSOME	RIBOSOME	RIBOSOME	RIBOSOME	RIBOSOME	RIBOSOME	1	1	1	1	1	1	1	1	1	1	1	1	RIBOSOME	RIBOSOME	RIBOSOME	RIBOSOME	RIBOSOME	RIBOSOME	RIBOSOME	RIBOSOME	RIBOSOME	RIBOSOME	RIBOSOME	RIBOSOME	1	1	1	1	1	1
FAU	P62861	40S ribosomal protein S30 OS=Homo sapiens OX=9606 GN=FAU PE=1 SV=1	NA	NA	NA	NA	RIBOSOME	RIBOSOME	RIBOSOME	NA	NA	RIBOSOME	RIBOSOME	NA	NA	RIBOSOME	RIBOSOME	NA	NA	1	1	NA	NA	1	1	NA	NA	1	1	NA	NA	RIBOSOME	RIBOSOME	NA	NA	RIBOSOME	RIBOSOME	NA	NA	RIBOSOME	RIBOSOME	NA	NA	1	1	NA	NA	1	1
RPS3A	P61247	40S ribosomal protein S3a OS=Homo sapiens OX=9606 GN=RPS3A PE=1 SV=2	-18.1594	0.388965	-21.5339	0.23507	RIBOSOME	RIBOSOME	RIBOSOME	RIBOSOME	RIBOSOME	RIBOSOME	RIBOSOME	RIBOSOME	RIBOSOME	RIBOSOME	RIBOSOME	RIBOSOME	RIBOSOME	1	1	1	1	1	1	1	1	1	1	1	1	RIBOSOME	RIBOSOME	RIBOSOME	RIBOSOME	RIBOSOME	RIBOSOME	RIBOSOME	RIBOSOME	RIBOSOME	RIBOSOME	RIBOSOME	RIBOSOME	1	1	1	1	1	1
RPS4X	P62701	40S ribosomal protein S4 X isoform OS=Homo sapiens OX=9606 GN=RPS4X PE=1 SV=2	-20.4195	0.321309	-21.8702	0.123419	RIBOSOME	RIBOSOME	RIBOSOME	RIBOSOME	RIBOSOME	RIBOSOME	RIBOSOME	RIBOSOME	RIBOSOME	RIBOSOME	RIBOSOME	RIBOSOME	RIBOSOME	1	1	1	1	1	1	1	1	1	1	1	1	RIBOSOME	RIBOSOME	RIBOSOME	RIBOSOME	RIBOSOME	RIBOSOME	RIBOSOME	RIBOSOME	RIBOSOME	RIBOSOME	RIBOSOME	RIBOSOME	1	1	1	1	1	1
RPS6	P62753	40S ribosomal protein S6 OS=Homo sapiens OX=9606 GN=RPS6 PE=1 SV=1	-19.0546	0.401449	-22.9672	0.218872	RIBOSOME	RIBOSOME	RIBOSOME	RIBOSOME	RIBOSOME	RIBOSOME	RIBOSOME	RIBOSOME	RIBOSOME	RIBOSOME	RIBOSOME	RIBOSOME	RIBOSOME	1	1	1	1	1	1	1	1	1	1	1	1	RIBOSOME	RIBOSOME	RIBOSOME	RIBOSOME	RIBOSOME	RIBOSOME	RIBOSOME	RIBOSOME	RIBOSOME	RIBOSOME	RIBOSOME	RIBOSOME	1	1	1	1	1	1
RPS7	P62081	40S ribosomal protein S7 OS=Homo sapiens OX=9606 GN=RPS7 PE=1 SV=1	-22.4858	0.242147	-22.4841	0.0207327	RIBOSOME	RIBOSOME	RIBOSOME	RIBOSOME	RIBOSOME	RIBOSOME	RIBOSOME	RIBOSOME	RIBOSOME	RIBOSOME	RIBOSOME	RIBOSOME	RIBOSOME	1	1	1	1	1	1	1	1	1	1	1	1	RIBOSOME	RIBOSOME	RIBOSOME	RIBOSOME	RIBOSOME	RIBOSOME	RIBOSOME	RIBOSOME	RIBOSOME	RIBOSOME	RIBOSOME	RIBOSOME	1	1	1	1	1	1
RPS8	P62241	40S ribosomal protein S8 OS=Homo sapiens OX=9606 GN=RPS8 PE=1 SV=2	-18.9573	0.371097	-22.2117	0.1715	RIBOSOME	RIBOSOME	RIBOSOME	RIBOSOME	RIBOSOME	RIBOSOME	RIBOSOME	RIBOSOME	RIBOSOME	RIBOSOME	RIBOSOME	RIBOSOME	RIBOSOME	1	1	1	1	1	1	1	1	1	1	1	1	RIBOSOME	RIBOSOME	RIBOSOME	RIBOSOME	RIBOSOME	RIBOSOME	RIBOSOME	RIBOSOME	RIBOSOME	RIBOSOME	RIBOSOME	RIBOSOME	1	1	1	1	1	1
RPS9	P46781	40S ribosomal protein S9 OS=Homo sapiens OX=9606 GN=RPS9 PE=1 SV=3	-19.7254	0.353883	-22.9387	0.124928	RIBOSOME	RIBOSOME	RIBOSOME	RIBOSOME	RIBOSOME	RIBOSOME	RIBOSOME	RIBOSOME	RIBOSOME	RIBOSOME	RIBOSOME	RIBOSOME	RIBOSOME	1	1	1	1	1	1	1	1	1	1	1	1	RIBOSOME	RIBOSOME	RIBOSOME	RIBOSOME	RIBOSOME	RIBOSOME	RIBOSOME	RIBOSOME	RIBOSOME	RIBOSOME	RIBOSOME	RIBOSOME	1	1	1	1	1	1
RPSA	P08865	40S ribosomal protein SA OS=Homo sapiens OX=9606 GN=RPSA PE=1 SV=4	-15.868	0.34847	-21.4307	0.178677	RIBOSOME	RIBOSOME	RIBOSOME	RIBOSOME	RIBOSOME	RIBOSOME	RIBOSOME	RIBOSOME	RIBOSOME	RIBOSOME	RIBOSOME	RIBOSOME	RIBOSOME	1	1	1	1	1	1	1	1	1	1	1	1	RIBOSOME	RIBOSOME	RIBOSOME	RIBOSOME	RIBOSOME	RIBOSOME	RIBOSOME	RIBOSOME	RIBOSOME	RIBOSOME	RIBOSOME	RIBOSOME	1	1	1	1	1	1
SDF4	Q9BRK5	45 kDa calcium-binding protein OS=Homo sapiens OX=9606 GN=SDF4 PE=1 SV=1	-8.41182	-0.352792	-16.9869	-0.17547	unknown	GOLGI	GOLGI	GOLGI	GOLGI	unknown	unknown	unknown	unknown	GOLGI	unknown	unknown	unknown	0.736188	0.831954	0.81667	0.773188	0.46255	0.426998	0.567884	0.595814	0.79663	0.431223	0.607078	0.550996	GOLGI	GOLGI	GOLGI	GOLGI	GOLGI	PM	GOLGI	GOLGI	GOLGI	ER	GOLGI	GOLGI	0.999922	0.999975	0.999765	1	0.81928	0.954229
SLC3A2	P08195	4F2 cell-surface antigen heavy chain OS=Homo sapiens OX=9606 GN=SLC3A2 PE=1 SV=3	-12.4044	0.310261	-20.6157	0.264446	unknown	unknown	unknown	unknown	unknown	unknown	unknown	unknown	unknown	unknown	unknown	unknown	unknown	0.754315	0.771979	0.836025	0.807933	0.479087	0.802705	0.626591	0.669332	0.810979	0.77018	0.835017	0.850191	PM	PM	PM	PM	PM	PM	PM	PM	PM	ER	PM	PM	0.999996	0.999384	0.999912	1	0.999963	0.999867
ALAS1	P13196	5-aminolevulinate synthase nonspecific mitochondrial OS=Homo sapiens OX=9606 GN=ALAS1 PE=1 SV=2	NA	NA	NA	NA	unknown	MITOCHONDRIA	MITOCHONDRIA	MITOCHONDRIA	MITOCHONDRIA	NA	MITOCHONDRIA	MITOCHONDRIA	NA	MITOCHONDRIA	MITOCHONDRIA	MITOCHONDRIA	MITOCHONDRIA	0.976354	0.980923	0.964696	0.97267	NA	0.960901	0.969667	NA	0.868339	0.833478	0.967238	0.919525	MITOCHONDRIA	MITOCHONDRIA	MITOCHONDRIA	MITOCHONDRIA	NA	MITOCHONDRIA	MITOCHONDRIA	NA	MITOCHONDRIA	MITOCHONDRIA	MITOCHONDRIA	MITOCHONDRIA	0.999996	1	0.999996	1	NA	0.999994
AZI2	Q9H6S1	5-azacytidine-induced protein 2 OS=Homo sapiens OX=9606 GN=AZI2 PE=1 SV=1	NA	NA	NA	NA	NA	NA	unknown	unknown	NA	unknown	unknown	unknown	unknown	NA	unknown	unknown	NA	NA	0.347283	0.284008	NA	0.531453	0.263796	0.159426	0.259403	NA	0.325166	0.212091	NA	NA	RIBOSOME	RIBOSOME	NA	RIBOSOME	LYSOSOME	PM	RIBOSOME	NA	NUCLEUS	CYTOSOL	NA	NA	0.98792	0.784578	NA	0.891827	0.818032
COQ7	Q99807	5-demethoxyubiquinone hydroxylase mitochondrial OS=Homo sapiens OX=9606 GN=COQ7 PE=1 SV=3	NA	NA	NA	NA	unknown	MITOCHONDRIA	MITOCHONDRIA	MITOCHONDRIA	MITOCHONDRIA	MITOCHONDRIA	MITOCHONDRIA	MITOCHONDRIA	MITOCHONDRIA	MITOCHONDRIA	MITOCHONDRIA	MITOCHONDRIA	MITOCHONDRIA	0.976251	0.976327	0.947493	0.96012	0.8334	0.964138	0.962691	0.958776	0.971568	0.956156	0.902059	0.948473	MITOCHONDRIA	MITOCHONDRIA	MITOCHONDRIA	MITOCHONDRIA	MITOCHONDRIA	MITOCHONDRIA	MITOCHONDRIA	MITOCHONDRIA	MITOCHONDRIA	MITOCHONDRIA	MITOCHONDRIA	MITOCHONDRIA	0.999993	1	0.999846	1	0.999905	0.999999
MTHFS	P49914	5-formyltetrahydrofolate cyclo-ligase OS=Homo sapiens OX=9606 GN=MTHFS PE=1 SV=2	NA	NA	NA	NA	unknown	unknown	unknown	unknown	unknown	unknown	unknown	unknown	unknown	unknown	unknown	unknown	unknown	0.344987	0.292615	0.256735	0.350689	0.314295	0.236832	0.197723	0.311328	0.218237	0.315348	0.219396	0.204019	ENDOSOME	PEROXISOME	ENDOSOME	MITOCHONDRIA	LYSOSOME	LYSOSOME	ENDOSOME	NUCLEUS	PEROXISOME	ENDOSOME	GOLGI	CYTOSOL	3.21471e-11	1.21824e-10	7.25474e-11	4.61935e-36	5.89916e-13	1.37216e-19
NSUN4	Q96CB9	5-methylcytosine rRNA methyltransferase NSUN4 OS=Homo sapiens OX=9606 GN=NSUN4 PE=1 SV=2	NA	NA	NA	NA	unknown	MITOCHONDRIA	MITOCHONDRIA	MITOCHONDRIA	MITOCHONDRIA	MITOCHONDRIA	MITOCHONDRIA	MITOCHONDRIA	MITOCHONDRIA	MITOCHONDRIA	MITOCHONDRIA	MITOCHONDRIA	MITOCHONDRIA	0.965141	0.98165	0.969404	0.960544	0.957036	0.975303	0.68238	0.918164	0.934267	0.971098	0.967105	0.944747	MITOCHONDRIA	MITOCHONDRIA	MITOCHONDRIA	MITOCHONDRIA	MITOCHONDRIA	MITOCHONDRIA	MITOCHONDRIA	MITOCHONDRIA	MITOCHONDRIA	MITOCHONDRIA	MITOCHONDRIA	MITOCHONDRIA	0.999832	1	0.999998	1	0.999999	0.999999
XRN1	Q8IZH2	5'-3' exoribonuclease 1 OS=Homo sapiens OX=9606 GN=XRN1 PE=1 SV=1	-18.3125	0.277215	-21.7343	0.132569	unknown	NUCLEUS	unknown	unknown	unknown	NUCLEUS	unknown	unknown	unknown	unknown	unknown	unknown	unknown	0.574272	0.372566	0.177088	0.541879	0.702442	0.317931	0.18584	0.439348	0.524688	0.421743	0.213915	0.541204	RIBOSOME	RIBOSOME	RIBOSOME	RIBOSOME	RIBOSOME	RIBOSOME	RIBOSOME	RIBOSOME	RIBOSOME	RIBOSOME	RIBOSOME	RIBOSOME	0.999176	0.996984	0.999381	1	0.988992	0.698117
PRKAA1	Q13131	5'-AMP-activated protein kinase catalytic subunit alpha-1 OS=Homo sapiens OX=9606 GN=PRKAA1 PE=1 SV=4	-21.779	0.175546	-23.1618	0.143538	unknown	unknown	unknown	unknown	unknown	unknown	unknown	unknown	unknown	unknown	unknown	unknown	unknown	0.319297	0.544789	0.213962	0.481799	0.281855	0.579446	0.291255	0.535279	0.223317	0.386872	0.400472	0.488292	CYTOSOL	CYTOSOL	CYTOSOL	CYTOSOL	CYTOSOL	CYTOSOL	CYTOSOL	CYTOSOL	CYTOSOL	CYTOSOL	CYTOSOL	CYTOSOL	0.767048	0.966088	0.459387	0.00120582	0.910471	0.928196
PRKAA2	P54646	5'-AMP-activated protein kinase catalytic subunit alpha-2 OS=Homo sapiens OX=9606 GN=PRKAA2 PE=1 SV=2	-13.111	0.328472	-20.3539	0.235231	unknown	unknown	unknown	unknown	unknown	unknown	unknown	unknown	unknown	unknown	unknown	unknown	unknown	0.322457	0.551228	0.187597	0.380105	0.355745	0.498402	0.206407	0.343489	0.273167	0.447062	0.271157	0.297759	CYTOSOL	CYTOSOL	CYTOSOL	CYTOSOL	CYTOSOL	CYTOSOL	CYTOSOL	CYTOSOL	CYTOSOL	CYTOSOL	CYTOSOL	CYTOSOL	0.904739	0.223599	0.00146395	0.944137	0.575445	0.88295
PRKAB1	Q9Y478	5'-AMP-activated protein kinase subunit beta-1 OS=Homo sapiens OX=9606 GN=PRKAB1 PE=1 SV=4	8.17801	0.0745	0.178135	-0.24815	unknown	unknown	unknown	unknown	unknown	unknown	unknown	unknown	unknown	unknown	unknown	unknown	unknown	0.302019	0.316315	0.225907	0.453363	0.318107	0.494135	0.261103	0.349258	0.228296	0.36933	0.242737	0.443591	CYTOSOL	CYTOSOL	CYTOSOL	CYTOSOL	CYTOSOL	CYTOSOL	CYTOSOL	CYTOSOL	PROTEASOME	CYTOSOL	CYTOSOL	CYTOSOL	0.569866	0.0198413	0.490134	0.00675783	0.0493142	0.953621
PRKAB2	O43741	5'-AMP-activated protein kinase subunit beta-2 OS=Homo sapiens OX=9606 GN=PRKAB2 PE=1 SV=1	NA	NA	NA	NA	NA	NA	unknown	unknown	NA	unknown	NA	NA	NA	NA	NA	NA	NA	NA	0.385422	0.319406	NA	0.308855	NA	NA	NA	NA	NA	NA	NA	NA	CYTOSOL	ENDOSOME	NA	PROTEASOME	NA	NA	NA	NA	NA	NA	NA	NA	0.113942	0.0733894	NA	0.364502	NA
PRKAG1	P54619	5'-AMP-activated protein kinase subunit gamma-1 OS=Homo sapiens OX=9606 GN=PRKAG1 PE=1 SV=1	-16.6983	0.0891584	-19.5004	-0.0167174	unknown	unknown	unknown	unknown	unknown	unknown	unknown	unknown	unknown	unknown	unknown	unknown	unknown	0.301242	0.52404	0.216177	0.495173	0.270238	0.345824	0.220203	0.422218	0.221276	0.435309	0.363529	0.467261	CYTOSOL	CYTOSOL	CYTOSOL	CYTOSOL	CYTOSOL	CYTOSOL	CYTOSOL	CYTOSOL	CYTOSOL	CYTOSOL	CYTOSOL	CYTOSOL	0.848849	0.542079	0.89347	0.0681612	0.914937	0.711815
PRKAG2	Q9UGJ0	5'-AMP-activated protein kinase subunit gamma-2 OS=Homo sapiens OX=9606 GN=PRKAG2 PE=1 SV=1	NA	NA	NA	NA	NA	NA	unknown	NA	NA	NA	unknown	unknown	NA	NA	unknown	unknown	NA	NA	0.474405	NA	NA	NA	0.222472	0.192006	NA	NA	0.269738	0.212588	NA	NA	PROTEASOME	NA	NA	NA	PEROXISOME	ENDOSOME	NA	NA	ENDOSOME	RIBOSOME	NA	NA	0.15196	NA	NA	NA	0.973697
NT5DC1	Q5TFE4	5'-nucleotidase domain-containing protein 1 OS=Homo sapiens OX=9606 GN=NT5DC1 PE=1 SV=1	-9.95554	0.00713625	-19.5395	-0.06397	unknown	CYTOSOL	CYTOSOL	CYTOSOL	CYTOSOL	CYTOSOL	CYTOSOL	CYTOSOL	CYTOSOL	CYTOSOL	CYTOSOL	CYTOSOL	CYTOSOL	0.803686	0.84386	0.88259	0.878574	0.789349	0.862472	0.883552	0.877864	0.889293	0.906176	0.855087	0.874584	CYTOSOL	CYTOSOL	CYTOSOL	CYTOSOL	CYTOSOL	CYTOSOL	CYTOSOL	CYTOSOL	CYTOSOL	CYTOSOL	CYTOSOL	CYTOSOL	1	0.999998	1	1	0.999999	0.999995
NT5DC2	Q9H857	5'-nucleotidase domain-containing protein 2 OS=Homo sapiens OX=9606 GN=NT5DC2 PE=1 SV=1	NA	NA	NA	NA	unknown	MITOCHONDRIA	MITOCHONDRIA	MITOCHONDRIA	MITOCHONDRIA	MITOCHONDRIA	MITOCHONDRIA	MITOCHONDRIA	MITOCHONDRIA	MITOCHONDRIA	MITOCHONDRIA	MITOCHONDRIA	MITOCHONDRIA	0.975742	0.970017	0.966607	0.971172	0.963379	0.960953	0.964745	0.964064	0.971479	0.973963	0.974879	0.968242	MITOCHONDRIA	MITOCHONDRIA	MITOCHONDRIA	MITOCHONDRIA	MITOCHONDRIA	MITOCHONDRIA	MITOCHONDRIA	MITOCHONDRIA	MITOCHONDRIA	MITOCHONDRIA	MITOCHONDRIA	MITOCHONDRIA	0.99999	0.999999	1	1	0.999999	0.999982
NT5DC3	Q86UY8	5'-nucleotidase domain-containing protein 3 OS=Homo sapiens OX=9606 GN=NT5DC3 PE=1 SV=1	NA	NA	NA	NA	unknown	MITOCHONDRIA	MITOCHONDRIA	MITOCHONDRIA	MITOCHONDRIA	MITOCHONDRIA	MITOCHONDRIA	MITOCHONDRIA	MITOCHONDRIA	MITOCHONDRIA	MITOCHONDRIA	MITOCHONDRIA	MITOCHONDRIA	0.97766	0.983855	0.977422	0.971528	0.922305	0.975829	0.966983	0.960971	0.892423	0.973918	0.973518	0.950042	MITOCHONDRIA	MITOCHONDRIA	MITOCHONDRIA	MITOCHONDRIA	MITOCHONDRIA	MITOCHONDRIA	MITOCHONDRIA	MITOCHONDRIA	MITOCHONDRIA	MITOCHONDRIA	MITOCHONDRIA	MITOCHONDRIA	0.999997	1	1	1	0.992448	0.999999
NT5C	Q8TCD5	5'(3')-deoxyribonucleotidase cytosolic type OS=Homo sapiens OX=9606 GN=NT5C PE=1 SV=2	NA	NA	-12.3937	-0.111961	unknown	unknown	unknown	unknown	unknown	NA	unknown	unknown	NA	unknown	unknown	unknown	unknown	0.319229	0.30019	0.172131	0.313007	NA	0.250423	0.20821	NA	0.266536	0.364763	0.268852	0.517722	CYTOSOL	PEROXISOME	ENDOSOME	CYTOSOL	NA	CYTOSOL	ENDOSOME	NA	CYTOSOL	CYTOSOL	CYTOSOL	CYTOSOL	0.161372	5.37796e-11	3.52425e-10	6.4449e-25	NA	2.76637e-16
THAP12	O43422	52 kDa repressor of the inhibitor of the protein kinase OS=Homo sapiens OX=9606 GN=THAP12 PE=1 SV=2	NA	NA	NA	NA	unknown	unknown	unknown	unknown	NUCLEUS	unknown	unknown	unknown	NUCLEUS	unknown	unknown	unknown	NUCLEUS	0.472828	0.351025	0.186725	0.585999	0.505463	0.301138	0.349043	0.633216	0.397627	0.333529	0.286471	0.655914	NUCLEUS	NUCLEUS	RIBOSOME	NUCLEUS	RIBOSOME	NUCLEUS	NUCLEUS	NUCLEUS	NUCLEUS	NUCLEUS	NUCLEUS	NUCLEUS	0.00160716	0.973462	3.55608e-07	3.84056e-10	0.639002	0.97992
MPP1	Q00013	55 kDa erythrocyte membrane protein OS=Homo sapiens OX=9606 GN=MPP1 PE=1 SV=2	-4.52576	0.217366	-18.6089	0.217863	unknown	unknown	unknown	unknown	unknown	unknown	unknown	unknown	unknown	unknown	unknown	unknown	unknown	0.240344	0.257474	0.390682	0.320247	0.287334	0.251727	0.359501	0.269608	0.268924	0.281941	0.399366	0.377021	PM	PM	PM	PM	PM	PM	PM	PM	ER	ER	PM	PM	0.924292	0.00861247	0.970433	0.00133552	0.258999	0.718875
PFKFB2	O60825	6-phosphofructo-2-kinase/fructose-2 6-bisphosphatase 2 OS=Homo sapiens OX=9606 GN=PFKFB2 PE=1 SV=2	-16.7415	0.314252	-18.0307	0.215581	unknown	unknown	unknown	unknown	unknown	unknown	unknown	unknown	unknown	unknown	unknown	unknown	unknown	0.493382	0.385352	0.319282	0.387294	0.342157	0.267488	0.687961	0.350604	0.213102	0.3757	0.267055	0.373201	PROTEASOME	PROTEASOME	CYTOSOL	CYTOSOL	CYTOSOL	PROTEASOME	CYTOSOL	CYTOSOL	CYTOSOL	CYTOSOL	CYTOSOL	CYTOSOL	0.810768	0.419956	0.854637	0.0780028	0.642684	0.00256009
PFKFB3	Q16875	6-phosphofructo-2-kinase/fructose-2 6-bisphosphatase 3 OS=Homo sapiens OX=9606 GN=PFKFB3 PE=1 SV=1	NA	NA	NA	NA	unknown	unknown	unknown	unknown	NUCLEUS	NUCLEUS	unknown	unknown	NUCLEUS	unknown	unknown	unknown	NUCLEUS	0.379305	0.409531	0.179584	0.552733	0.652659	0.349887	0.176878	0.653657	0.327661	0.423154	0.204351	0.639561	RIBOSOME	NUCLEUS	RIBOSOME	NUCLEUS	RIBOSOME	NUCLEUS	PROTEASOME	NUCLEUS	NUCLEUS	NUCLEUS	NUCLEUS	NUCLEUS	0.00178724	0.954468	0.175726	4.36269e-05	0.945723	0.993261
PGLS	O95336	6-phosphogluconolactonase OS=Homo sapiens OX=9606 GN=PGLS PE=1 SV=2	-20.6363	-0.0848097	-17.0715	-0.252678	CYTOSOL	CYTOSOL	CYTOSOL	CYTOSOL	CYTOSOL	CYTOSOL	CYTOSOL	CYTOSOL	CYTOSOL	CYTOSOL	CYTOSOL	CYTOSOL	CYTOSOL	1	1	1	1	1	1	1	1	1	1	1	1	CYTOSOL	CYTOSOL	CYTOSOL	CYTOSOL	CYTOSOL	CYTOSOL	CYTOSOL	CYTOSOL	CYTOSOL	CYTOSOL	CYTOSOL	CYTOSOL	1	1	1	1	1	1
RO60	P10155	60 kDa SS-A/Ro ribonucleoprotein OS=Homo sapiens OX=9606 GN=RO60 PE=1 SV=2	-2.48433	0.279903	-20.3883	-0.0134159	unknown	unknown	CYTOSOL	unknown	CYTOSOL	unknown	CYTOSOL	unknown	CYTOSOL	unknown	CYTOSOL	CYTOSOL	CYTOSOL	0.502667	0.863271	0.531266	0.839132	0.484644	0.855178	0.703719	0.819485	0.41715	0.897864	0.828728	0.833923	CYTOSOL	CYTOSOL	CYTOSOL	CYTOSOL	CYTOSOL	CYTOSOL	CYTOSOL	CYTOSOL	CYTOSOL	CYTOSOL	CYTOSOL	CYTOSOL	0.996867	0.977541	0.99961	0.996287	0.960781	0.982543
RPLP0	P05388	60S acidic ribosomal protein P0 OS=Homo sapiens OX=9606 GN=RPLP0 PE=1 SV=1	-16.7479	0.29355	-23.2951	0.164107	RIBOSOME	RIBOSOME	RIBOSOME	RIBOSOME	RIBOSOME	RIBOSOME	RIBOSOME	RIBOSOME	RIBOSOME	RIBOSOME	RIBOSOME	RIBOSOME	RIBOSOME	1	1	1	1	1	1	1	1	1	1	1	1	RIBOSOME	RIBOSOME	RIBOSOME	RIBOSOME	RIBOSOME	RIBOSOME	RIBOSOME	RIBOSOME	RIBOSOME	RIBOSOME	RIBOSOME	RIBOSOME	1	1	1	1	1	1
RPLP1	P05386	60S acidic ribosomal protein P1 OS=Homo sapiens OX=9606 GN=RPLP1 PE=1 SV=1	-16.9229	0.0322904	-22.8584	0.112291	RIBOSOME	RIBOSOME	RIBOSOME	RIBOSOME	RIBOSOME	RIBOSOME	RIBOSOME	RIBOSOME	RIBOSOME	RIBOSOME	RIBOSOME	RIBOSOME	RIBOSOME	1	1	1	1	1	1	1	1	1	1	1	1	RIBOSOME	RIBOSOME	RIBOSOME	RIBOSOME	RIBOSOME	RIBOSOME	RIBOSOME	RIBOSOME	RIBOSOME	RIBOSOME	RIBOSOME	RIBOSOME	1	1	1	1	1	1
NMD3	Q96D46	60S ribosomal export protein NMD3 OS=Homo sapiens OX=9606 GN=NMD3 PE=1 SV=1	-18.0578	0.0715677	-20.9499	0.0832628	unknown	unknown	unknown	unknown	unknown	unknown	unknown	unknown	unknown	unknown	unknown	unknown	unknown	0.490905	0.342268	0.228661	0.493163	0.504853	0.292054	0.173417	0.381772	0.50492	0.347301	0.20014	0.499352	RIBOSOME	RIBOSOME	RIBOSOME	RIBOSOME	RIBOSOME	RIBOSOME	RIBOSOME	RIBOSOME	RIBOSOME	RIBOSOME	RIBOSOME	RIBOSOME	0.990217	0.998865	0.995436	0.999999	0.998007	0.991509
RPL10	P27635	60S ribosomal protein L10 OS=Homo sapiens OX=9606 GN=RPL10 PE=1 SV=4	-16.791	0.139795	-20.4271	-0.10246	RIBOSOME	RIBOSOME	RIBOSOME	RIBOSOME	RIBOSOME	RIBOSOME	RIBOSOME	RIBOSOME	RIBOSOME	RIBOSOME	RIBOSOME	RIBOSOME	RIBOSOME	1	1	1	1	1	1	1	1	1	1	1	1	RIBOSOME	RIBOSOME	RIBOSOME	RIBOSOME	RIBOSOME	RIBOSOME	RIBOSOME	RIBOSOME	RIBOSOME	RIBOSOME	RIBOSOME	RIBOSOME	1	1	1	1	1	1
RPL10A	P62906	60S ribosomal protein L10a OS=Homo sapiens OX=9606 GN=RPL10A PE=1 SV=2	-19.6211	0.147129	-20.6786	0.0609423	RIBOSOME	RIBOSOME	RIBOSOME	RIBOSOME	RIBOSOME	RIBOSOME	RIBOSOME	RIBOSOME	RIBOSOME	RIBOSOME	RIBOSOME	RIBOSOME	RIBOSOME	1	1	1	1	1	1	1	1	1	1	1	1	RIBOSOME	RIBOSOME	RIBOSOME	RIBOSOME	RIBOSOME	RIBOSOME	RIBOSOME	RIBOSOME	RIBOSOME	RIBOSOME	RIBOSOME	RIBOSOME	1	1	1	1	1	1
RPL11	P62913	60S ribosomal protein L11 OS=Homo sapiens OX=9606 GN=RPL11 PE=1 SV=2	-16.9635	0.268783	-23.1218	0.119615	RIBOSOME	RIBOSOME	RIBOSOME	RIBOSOME	RIBOSOME	RIBOSOME	RIBOSOME	RIBOSOME	RIBOSOME	RIBOSOME	RIBOSOME	RIBOSOME	RIBOSOME	1	1	1	1	1	1	1	1	1	1	1	1	RIBOSOME	RIBOSOME	RIBOSOME	RIBOSOME	RIBOSOME	RIBOSOME	RIBOSOME	RIBOSOME	RIBOSOME	RIBOSOME	RIBOSOME	RIBOSOME	1	1	1	1	1	1
RPL12	P30050	60S ribosomal protein L12 OS=Homo sapiens OX=9606 GN=RPL12 PE=1 SV=1	-19.5012	0.211332	-20.3613	0.160861	RIBOSOME	RIBOSOME	RIBOSOME	RIBOSOME	RIBOSOME	RIBOSOME	RIBOSOME	RIBOSOME	RIBOSOME	RIBOSOME	RIBOSOME	RIBOSOME	RIBOSOME	1	1	1	1	1	1	1	1	1	1	1	1	RIBOSOME	RIBOSOME	RIBOSOME	RIBOSOME	RIBOSOME	RIBOSOME	RIBOSOME	RIBOSOME	RIBOSOME	RIBOSOME	RIBOSOME	RIBOSOME	1	1	1	1	1	1
RPL13	P26373	60S ribosomal protein L13 OS=Homo sapiens OX=9606 GN=RPL13 PE=1 SV=4	-19.2909	0.301697	-22.3677	0.0858584	RIBOSOME	RIBOSOME	RIBOSOME	RIBOSOME	RIBOSOME	RIBOSOME	RIBOSOME	RIBOSOME	RIBOSOME	RIBOSOME	RIBOSOME	RIBOSOME	RIBOSOME	1	1	1	1	1	1	1	1	1	1	1	1	RIBOSOME	RIBOSOME	RIBOSOME	RIBOSOME	RIBOSOME	RIBOSOME	RIBOSOME	RIBOSOME	RIBOSOME	RIBOSOME	RIBOSOME	RIBOSOME	1	1	1	1	1	1
RPL13A	P40429	60S ribosomal protein L13a OS=Homo sapiens OX=9606 GN=RPL13A PE=1 SV=2	-18.9439	0.286515	-20.7084	0.0749323	RIBOSOME	RIBOSOME	RIBOSOME	RIBOSOME	RIBOSOME	RIBOSOME	RIBOSOME	RIBOSOME	RIBOSOME	RIBOSOME	RIBOSOME	RIBOSOME	RIBOSOME	1	1	1	1	1	1	1	1	1	1	1	1	RIBOSOME	RIBOSOME	RIBOSOME	RIBOSOME	RIBOSOME	RIBOSOME	RIBOSOME	RIBOSOME	RIBOSOME	RIBOSOME	RIBOSOME	RIBOSOME	1	1	1	1	1	1
RPL14	P50914	60S ribosomal protein L14 OS=Homo sapiens OX=9606 GN=RPL14 PE=1 SV=4	-15.9057	0.418278	-22.0817	0.213968	RIBOSOME	RIBOSOME	RIBOSOME	RIBOSOME	RIBOSOME	RIBOSOME	RIBOSOME	RIBOSOME	RIBOSOME	RIBOSOME	RIBOSOME	RIBOSOME	RIBOSOME	1	1	1	1	1	1	1	1	1	1	1	1	RIBOSOME	RIBOSOME	RIBOSOME	RIBOSOME	RIBOSOME	RIBOSOME	RIBOSOME	RIBOSOME	RIBOSOME	RIBOSOME	RIBOSOME	RIBOSOME	1	1	1	1	1	1
RPL15	P61313	60S ribosomal protein L15 OS=Homo sapiens OX=9606 GN=RPL15 PE=1 SV=2	-12.2772	0.3205	-18.5242	0.125486	RIBOSOME	RIBOSOME	RIBOSOME	RIBOSOME	RIBOSOME	RIBOSOME	RIBOSOME	RIBOSOME	RIBOSOME	RIBOSOME	RIBOSOME	RIBOSOME	RIBOSOME	1	1	1	1	1	1	1	1	1	1	1	1	RIBOSOME	RIBOSOME	RIBOSOME	RIBOSOME	RIBOSOME	RIBOSOME	RIBOSOME	RIBOSOME	RIBOSOME	RIBOSOME	RIBOSOME	RIBOSOME	1	1	1	1	1	1
RPL19	P84098	60S ribosomal protein L19 OS=Homo sapiens OX=9606 GN=RPL19 PE=1 SV=1	-18.6787	0.391957	-20.0558	0.185562	RIBOSOME	RIBOSOME	RIBOSOME	RIBOSOME	RIBOSOME	RIBOSOME	RIBOSOME	RIBOSOME	RIBOSOME	RIBOSOME	RIBOSOME	RIBOSOME	RIBOSOME	1	1	1	1	1	1	1	1	1	1	1	1	RIBOSOME	RIBOSOME	RIBOSOME	RIBOSOME	RIBOSOME	RIBOSOME	RIBOSOME	RIBOSOME	RIBOSOME	RIBOSOME	RIBOSOME	RIBOSOME	1	1	1	1	1	1
RPL21	P46778	60S ribosomal protein L21 OS=Homo sapiens OX=9606 GN=RPL21 PE=1 SV=2	-13.9295	0.173769	-21.6886	0.0999167	RIBOSOME	RIBOSOME	RIBOSOME	RIBOSOME	RIBOSOME	RIBOSOME	RIBOSOME	RIBOSOME	RIBOSOME	RIBOSOME	RIBOSOME	RIBOSOME	RIBOSOME	1	1	1	1	1	1	1	1	1	1	1	1	RIBOSOME	RIBOSOME	RIBOSOME	RIBOSOME	RIBOSOME	RIBOSOME	RIBOSOME	RIBOSOME	RIBOSOME	RIBOSOME	RIBOSOME	RIBOSOME	1	1	1	1	1	1
RPL22	P35268	60S ribosomal protein L22 OS=Homo sapiens OX=9606 GN=RPL22 PE=1 SV=2	-17.3649	0.374021	-19.6067	0.199009	RIBOSOME	RIBOSOME	RIBOSOME	RIBOSOME	RIBOSOME	RIBOSOME	RIBOSOME	RIBOSOME	RIBOSOME	RIBOSOME	RIBOSOME	RIBOSOME	RIBOSOME	1	1	1	1	1	1	1	1	1	1	1	1	RIBOSOME	RIBOSOME	RIBOSOME	RIBOSOME	RIBOSOME	RIBOSOME	RIBOSOME	RIBOSOME	RIBOSOME	RIBOSOME	RIBOSOME	RIBOSOME	1	1	1	1	1	1
RPL23	P62829	60S ribosomal protein L23 OS=Homo sapiens OX=9606 GN=RPL23 PE=1 SV=1	-16.6036	0.304903	-22.34	0.0548492	RIBOSOME	RIBOSOME	RIBOSOME	RIBOSOME	RIBOSOME	RIBOSOME	RIBOSOME	RIBOSOME	RIBOSOME	RIBOSOME	RIBOSOME	RIBOSOME	RIBOSOME	1	1	1	1	1	1	1	1	1	1	1	1	RIBOSOME	RIBOSOME	RIBOSOME	RIBOSOME	RIBOSOME	RIBOSOME	RIBOSOME	RIBOSOME	RIBOSOME	RIBOSOME	RIBOSOME	RIBOSOME	1	1	1	1	1	1
RPL23A	P62750	60S ribosomal protein L23a OS=Homo sapiens OX=9606 GN=RPL23A PE=1 SV=1	-20.7409	0.168108	-21.0249	0.0879311	RIBOSOME	RIBOSOME	RIBOSOME	RIBOSOME	RIBOSOME	RIBOSOME	RIBOSOME	RIBOSOME	RIBOSOME	RIBOSOME	RIBOSOME	RIBOSOME	RIBOSOME	1	1	1	1	1	1	1	1	1	1	1	1	RIBOSOME	RIBOSOME	RIBOSOME	RIBOSOME	RIBOSOME	RIBOSOME	RIBOSOME	RIBOSOME	RIBOSOME	RIBOSOME	RIBOSOME	RIBOSOME	1	1	1	1	1	1
RPL24	P83731	60S ribosomal protein L24 OS=Homo sapiens OX=9606 GN=RPL24 PE=1 SV=1	-18.6434	0.419923	-21.8706	0.1813	RIBOSOME	RIBOSOME	RIBOSOME	RIBOSOME	RIBOSOME	RIBOSOME	RIBOSOME	RIBOSOME	RIBOSOME	RIBOSOME	RIBOSOME	RIBOSOME	RIBOSOME	1	1	1	1	1	1	1	1	1	1	1	1	RIBOSOME	RIBOSOME	RIBOSOME	RIBOSOME	RIBOSOME	RIBOSOME	RIBOSOME	RIBOSOME	RIBOSOME	RIBOSOME	RIBOSOME	RIBOSOME	1	1	1	1	1	1
RPL26	P61254	60S ribosomal protein L26 OS=Homo sapiens OX=9606 GN=RPL26 PE=1 SV=1	-19.7439	0.213359	-21.2953	0.0460495	RIBOSOME	RIBOSOME	RIBOSOME	RIBOSOME	RIBOSOME	RIBOSOME	RIBOSOME	RIBOSOME	RIBOSOME	RIBOSOME	RIBOSOME	RIBOSOME	RIBOSOME	1	1	1	1	1	1	1	1	1	1	1	1	RIBOSOME	RIBOSOME	RIBOSOME	RIBOSOME	RIBOSOME	RIBOSOME	RIBOSOME	RIBOSOME	RIBOSOME	RIBOSOME	RIBOSOME	RIBOSOME	1	1	1	1	1	1
RPL27	P61353	60S ribosomal protein L27 OS=Homo sapiens OX=9606 GN=RPL27 PE=1 SV=2	-12.3605	0.131399	-20.6331	0.110381	RIBOSOME	RIBOSOME	RIBOSOME	RIBOSOME	RIBOSOME	RIBOSOME	RIBOSOME	RIBOSOME	RIBOSOME	RIBOSOME	RIBOSOME	RIBOSOME	RIBOSOME	1	1	1	1	1	1	1	1	1	1	1	1	RIBOSOME	RIBOSOME	RIBOSOME	RIBOSOME	RIBOSOME	RIBOSOME	RIBOSOME	RIBOSOME	RIBOSOME	RIBOSOME	RIBOSOME	RIBOSOME	1	1	1	1	1	1
RPL27A	P46776	60S ribosomal protein L27a OS=Homo sapiens OX=9606 GN=RPL27A PE=1 SV=2	-19.053	0.385183	-21.4931	-0.0819934	RIBOSOME	RIBOSOME	RIBOSOME	RIBOSOME	RIBOSOME	RIBOSOME	RIBOSOME	RIBOSOME	RIBOSOME	RIBOSOME	RIBOSOME	RIBOSOME	RIBOSOME	1	1	1	1	1	1	1	1	1	1	1	1	RIBOSOME	RIBOSOME	RIBOSOME	RIBOSOME	RIBOSOME	RIBOSOME	RIBOSOME	RIBOSOME	RIBOSOME	RIBOSOME	RIBOSOME	RIBOSOME	1	1	1	1	1	1
RPL28	P46779	60S ribosomal protein L28 OS=Homo sapiens OX=9606 GN=RPL28 PE=1 SV=3	-19.8114	0.322847	-20.8604	0.105236	RIBOSOME	RIBOSOME	RIBOSOME	RIBOSOME	RIBOSOME	RIBOSOME	RIBOSOME	RIBOSOME	RIBOSOME	RIBOSOME	RIBOSOME	RIBOSOME	RIBOSOME	1	1	1	1	1	1	1	1	1	1	1	1	RIBOSOME	RIBOSOME	RIBOSOME	RIBOSOME	RIBOSOME	RIBOSOME	RIBOSOME	RIBOSOME	RIBOSOME	RIBOSOME	RIBOSOME	RIBOSOME	1	1	1	1	1	1
RPL29	P47914	60S ribosomal protein L29 OS=Homo sapiens OX=9606 GN=RPL29 PE=1 SV=2	-19.9516	0.205325	-17.5953	0.239216	RIBOSOME	RIBOSOME	RIBOSOME	RIBOSOME	RIBOSOME	RIBOSOME	RIBOSOME	RIBOSOME	RIBOSOME	RIBOSOME	RIBOSOME	RIBOSOME	RIBOSOME	1	1	1	1	1	1	1	1	1	1	1	1	RIBOSOME	RIBOSOME	RIBOSOME	RIBOSOME	RIBOSOME	RIBOSOME	RIBOSOME	RIBOSOME	RIBOSOME	RIBOSOME	RIBOSOME	RIBOSOME	1	1	1	1	1	1
RPL3L	Q92901	60S ribosomal protein L3-like OS=Homo sapiens OX=9606 GN=RPL3L PE=2 SV=3	-0.760399	0.0982213	NA	NA	unknown	RIBOSOME	unknown	unknown	unknown	unknown	unknown	unknown	unknown	unknown	NA	unknown	NA	0.931049	0.381108	0.756575	0.813089	0.875232	0.633058	0.695055	0.81608	0.323439	NA	0.841985	NA	ENDOSOME	ENDOSOME	RIBOSOME	RIBOSOME	RIBOSOME	RIBOSOME	RIBOSOME	RIBOSOME	PEROXISOME	NA	RIBOSOME	NA	0.842752	0.963528	0.785157	0.00196546	0.995682	0.686091
RPL30	P62888	60S ribosomal protein L30 OS=Homo sapiens OX=9606 GN=RPL30 PE=1 SV=2	-19.4308	0.249182	-21.5408	0.0347995	RIBOSOME	RIBOSOME	RIBOSOME	RIBOSOME	RIBOSOME	RIBOSOME	RIBOSOME	RIBOSOME	RIBOSOME	RIBOSOME	RIBOSOME	RIBOSOME	RIBOSOME	1	1	1	1	1	1	1	1	1	1	1	1	RIBOSOME	RIBOSOME	RIBOSOME	RIBOSOME	RIBOSOME	RIBOSOME	RIBOSOME	RIBOSOME	RIBOSOME	RIBOSOME	RIBOSOME	RIBOSOME	1	1	1	1	1	1
RPL31	P62899	60S ribosomal protein L31 OS=Homo sapiens OX=9606 GN=RPL31 PE=1 SV=1	-20.318	0.205324	-22.9819	0.0374796	RIBOSOME	RIBOSOME	RIBOSOME	RIBOSOME	RIBOSOME	RIBOSOME	RIBOSOME	RIBOSOME	RIBOSOME	RIBOSOME	RIBOSOME	RIBOSOME	RIBOSOME	1	1	1	1	1	1	1	1	1	1	1	1	RIBOSOME	RIBOSOME	RIBOSOME	RIBOSOME	RIBOSOME	RIBOSOME	RIBOSOME	RIBOSOME	RIBOSOME	RIBOSOME	RIBOSOME	RIBOSOME	1	1	1	1	1	1
RPL34	P49207	60S ribosomal protein L34 OS=Homo sapiens OX=9606 GN=RPL34 PE=1 SV=3	-19.9097	0.338008	-21.5443	0.145845	RIBOSOME	RIBOSOME	RIBOSOME	RIBOSOME	RIBOSOME	RIBOSOME	RIBOSOME	RIBOSOME	RIBOSOME	RIBOSOME	RIBOSOME	RIBOSOME	RIBOSOME	1	1	1	1	1	1	1	1	1	1	1	1	RIBOSOME	RIBOSOME	RIBOSOME	RIBOSOME	RIBOSOME	RIBOSOME	RIBOSOME	RIBOSOME	RIBOSOME	RIBOSOME	RIBOSOME	RIBOSOME	1	1	1	1	1	1
RPL35	P42766	60S ribosomal protein L35 OS=Homo sapiens OX=9606 GN=RPL35 PE=1 SV=2	-15.6636	0.240053	-17.4503	0.0428297	RIBOSOME	RIBOSOME	RIBOSOME	RIBOSOME	RIBOSOME	RIBOSOME	RIBOSOME	RIBOSOME	RIBOSOME	RIBOSOME	RIBOSOME	RIBOSOME	RIBOSOME	1	1	1	1	1	1	1	1	1	1	1	1	RIBOSOME	RIBOSOME	RIBOSOME	RIBOSOME	RIBOSOME	RIBOSOME	RIBOSOME	RIBOSOME	RIBOSOME	RIBOSOME	RIBOSOME	RIBOSOME	1	1	1	1	1	1
RPL35A	P18077	60S ribosomal protein L35a OS=Homo sapiens OX=9606 GN=RPL35A PE=1 SV=2	-18.7187	0.150618	-22.3849	0.081048	RIBOSOME	RIBOSOME	RIBOSOME	RIBOSOME	RIBOSOME	RIBOSOME	RIBOSOME	RIBOSOME	RIBOSOME	RIBOSOME	RIBOSOME	RIBOSOME	RIBOSOME	1	1	1	1	1	1	1	1	1	1	1	1	RIBOSOME	RIBOSOME	RIBOSOME	RIBOSOME	RIBOSOME	RIBOSOME	RIBOSOME	RIBOSOME	RIBOSOME	RIBOSOME	RIBOSOME	RIBOSOME	1	1	1	1	1	1
RPL36	Q9Y3U8	60S ribosomal protein L36 OS=Homo sapiens OX=9606 GN=RPL36 PE=1 SV=3	-22.1491	0.0874636	-22.8066	0.00415812	RIBOSOME	RIBOSOME	RIBOSOME	RIBOSOME	RIBOSOME	RIBOSOME	RIBOSOME	RIBOSOME	RIBOSOME	RIBOSOME	RIBOSOME	RIBOSOME	RIBOSOME	1	1	1	1	1	1	1	1	1	1	1	1	RIBOSOME	RIBOSOME	RIBOSOME	RIBOSOME	RIBOSOME	RIBOSOME	RIBOSOME	RIBOSOME	RIBOSOME	RIBOSOME	RIBOSOME	RIBOSOME	1	1	1	1	1	1
RPL36AL	Q969Q0	60S ribosomal protein L36a-like OS=Homo sapiens OX=9606 GN=RPL36AL PE=1 SV=3	-9.06242	-0.167818	-8.37463	-0.330165	RIBOSOME	RIBOSOME	RIBOSOME	RIBOSOME	RIBOSOME	RIBOSOME	RIBOSOME	RIBOSOME	RIBOSOME	RIBOSOME	RIBOSOME	RIBOSOME	RIBOSOME	1	1	1	1	1	1	1	1	1	1	1	1	RIBOSOME	RIBOSOME	RIBOSOME	RIBOSOME	RIBOSOME	RIBOSOME	RIBOSOME	RIBOSOME	RIBOSOME	RIBOSOME	RIBOSOME	RIBOSOME	1	1	1	1	1	1
RPL37	P61927	60S ribosomal protein L37 OS=Homo sapiens OX=9606 GN=RPL37 PE=1 SV=2	-19.6346	0.240374	-19.8791	0.196549	RIBOSOME	RIBOSOME	RIBOSOME	RIBOSOME	RIBOSOME	RIBOSOME	RIBOSOME	RIBOSOME	RIBOSOME	RIBOSOME	RIBOSOME	RIBOSOME	RIBOSOME	1	1	1	1	1	1	1	1	1	1	1	1	RIBOSOME	RIBOSOME	RIBOSOME	RIBOSOME	RIBOSOME	RIBOSOME	RIBOSOME	RIBOSOME	RIBOSOME	RIBOSOME	RIBOSOME	RIBOSOME	1	1	1	1	1	1
RPL37A	P61513	60S ribosomal protein L37a OS=Homo sapiens OX=9606 GN=RPL37A PE=1 SV=2	-20.6951	0.277877	-20.6768	-0.11502	RIBOSOME	RIBOSOME	RIBOSOME	RIBOSOME	RIBOSOME	RIBOSOME	RIBOSOME	RIBOSOME	RIBOSOME	RIBOSOME	RIBOSOME	RIBOSOME	RIBOSOME	1	1	1	1	1	1	1	1	1	1	1	1	RIBOSOME	RIBOSOME	RIBOSOME	RIBOSOME	RIBOSOME	RIBOSOME	RIBOSOME	RIBOSOME	RIBOSOME	RIBOSOME	RIBOSOME	RIBOSOME	1	1	1	1	1	1
RPL38	P63173	60S ribosomal protein L38 OS=Homo sapiens OX=9606 GN=RPL38 PE=1 SV=2	-15.6856	0.226687	-21.2849	-0.1427	RIBOSOME	RIBOSOME	RIBOSOME	RIBOSOME	RIBOSOME	RIBOSOME	RIBOSOME	RIBOSOME	RIBOSOME	RIBOSOME	RIBOSOME	RIBOSOME	RIBOSOME	1	1	1	1	1	1	1	1	1	1	1	1	RIBOSOME	RIBOSOME	RIBOSOME	RIBOSOME	RIBOSOME	RIBOSOME	RIBOSOME	RIBOSOME	RIBOSOME	RIBOSOME	RIBOSOME	RIBOSOME	1	1	1	1	1	1
RPL4	P36578	60S ribosomal protein L4 OS=Homo sapiens OX=9606 GN=RPL4 PE=1 SV=5	-19.8284	0.269613	-18.9343	0.14705	RIBOSOME	RIBOSOME	RIBOSOME	RIBOSOME	RIBOSOME	RIBOSOME	RIBOSOME	RIBOSOME	RIBOSOME	RIBOSOME	RIBOSOME	RIBOSOME	RIBOSOME	1	1	1	1	1	1	1	1	1	1	1	1	RIBOSOME	RIBOSOME	RIBOSOME	RIBOSOME	RIBOSOME	RIBOSOME	RIBOSOME	RIBOSOME	RIBOSOME	RIBOSOME	RIBOSOME	RIBOSOME	1	1	1	1	1	1
RPL5	P46777	60S ribosomal protein L5 OS=Homo sapiens OX=9606 GN=RPL5 PE=1 SV=3	-19.2472	0.243258	-20.015	0.100909	RIBOSOME	RIBOSOME	RIBOSOME	RIBOSOME	RIBOSOME	RIBOSOME	RIBOSOME	RIBOSOME	RIBOSOME	RIBOSOME	RIBOSOME	RIBOSOME	RIBOSOME	1	1	1	1	1	1	1	1	1	1	1	1	RIBOSOME	RIBOSOME	RIBOSOME	RIBOSOME	RIBOSOME	RIBOSOME	RIBOSOME	RIBOSOME	RIBOSOME	RIBOSOME	RIBOSOME	RIBOSOME	1	1	1	1	1	1
RPL6	Q02878	60S ribosomal protein L6 OS=Homo sapiens OX=9606 GN=RPL6 PE=1 SV=3	-17.9174	0.264581	-18.8961	0.126797	RIBOSOME	RIBOSOME	RIBOSOME	RIBOSOME	RIBOSOME	RIBOSOME	RIBOSOME	RIBOSOME	RIBOSOME	RIBOSOME	RIBOSOME	RIBOSOME	RIBOSOME	1	1	1	1	1	1	1	1	1	1	1	1	RIBOSOME	RIBOSOME	RIBOSOME	RIBOSOME	RIBOSOME	RIBOSOME	RIBOSOME	RIBOSOME	RIBOSOME	RIBOSOME	RIBOSOME	RIBOSOME	1	1	1	1	1	1
RPL7	P18124	60S ribosomal protein L7 OS=Homo sapiens OX=9606 GN=RPL7 PE=1 SV=1	-18.0368	0.245366	-18.7463	0.0741506	RIBOSOME	RIBOSOME	RIBOSOME	RIBOSOME	RIBOSOME	RIBOSOME	RIBOSOME	RIBOSOME	RIBOSOME	RIBOSOME	RIBOSOME	RIBOSOME	RIBOSOME	1	1	1	1	1	1	1	1	1	1	1	1	RIBOSOME	RIBOSOME	RIBOSOME	RIBOSOME	RIBOSOME	RIBOSOME	RIBOSOME	RIBOSOME	RIBOSOME	RIBOSOME	RIBOSOME	RIBOSOME	1	1	1	1	1	1
RPL7L1	Q6DKI1	60S ribosomal protein L7-like 1 OS=Homo sapiens OX=9606 GN=RPL7L1 PE=1 SV=2	NA	NA	NA	NA	unknown	NUCLEUS	NUCLEUS	NUCLEUS	NUCLEUS	NUCLEUS	NUCLEUS	NUCLEUS	NUCLEUS	NUCLEUS	NUCLEUS	unknown	NUCLEUS	0.577719	0.783824	0.779866	0.833197	0.573723	0.78966	0.600504	0.810656	0.717221	0.798522	0.534728	0.814957	RIBOSOME	NUCLEUS	NUCLEUS	NUCLEUS	RIBOSOME	NUCLEUS	NUCLEUS	NUCLEUS	RIBOSOME	NUCLEUS	NUCLEUS	NUCLEUS	0.892136	0.999999	0.999969	1	0.944948	0.999998
RPL7A	P62424	60S ribosomal protein L7a OS=Homo sapiens OX=9606 GN=RPL7A PE=1 SV=2	-19.9825	0.215416	-21.8878	0.125026	RIBOSOME	RIBOSOME	RIBOSOME	RIBOSOME	RIBOSOME	RIBOSOME	RIBOSOME	RIBOSOME	RIBOSOME	RIBOSOME	RIBOSOME	RIBOSOME	RIBOSOME	1	1	1	1	1	1	1	1	1	1	1	1	RIBOSOME	RIBOSOME	RIBOSOME	RIBOSOME	RIBOSOME	RIBOSOME	RIBOSOME	RIBOSOME	RIBOSOME	RIBOSOME	RIBOSOME	RIBOSOME	1	1	1	1	1	1
RPL8	P62917	60S ribosomal protein L8 OS=Homo sapiens OX=9606 GN=RPL8 PE=1 SV=2	-21.188	0.323656	-21.6826	0.0944862	RIBOSOME	RIBOSOME	RIBOSOME	RIBOSOME	RIBOSOME	RIBOSOME	RIBOSOME	RIBOSOME	RIBOSOME	RIBOSOME	RIBOSOME	RIBOSOME	RIBOSOME	1	1	1	1	1	1	1	1	1	1	1	1	RIBOSOME	RIBOSOME	RIBOSOME	RIBOSOME	RIBOSOME	RIBOSOME	RIBOSOME	RIBOSOME	RIBOSOME	RIBOSOME	RIBOSOME	RIBOSOME	1	1	1	1	1	1
RPL9; RPL9P7; RPL9P8; RPL9P9	P32969	60S ribosomal protein L9 OS=Homo sapiens OX=9606 GN=RPL9 PE=1 SV=1	-23.0045	0.198248	-23.0728	0.0931786	RIBOSOME	RIBOSOME	RIBOSOME	RIBOSOME	RIBOSOME	RIBOSOME	RIBOSOME	RIBOSOME	RIBOSOME	RIBOSOME	RIBOSOME	RIBOSOME	RIBOSOME	1	1	1	1	1	1	1	1	1	1	1	1	RIBOSOME	RIBOSOME	RIBOSOME	RIBOSOME	RIBOSOME	RIBOSOME	RIBOSOME	RIBOSOME	RIBOSOME	RIBOSOME	RIBOSOME	RIBOSOME	1	1	1	1	1	1
NIP7	Q9Y221	60S ribosome subunit biogenesis protein NIP7 homolog OS=Homo sapiens OX=9606 GN=NIP7 PE=1 SV=1	NA	NA	NA	NA	unknown	NUCLEUS	NUCLEUS	NUCLEUS	NUCLEUS	NUCLEUS	NUCLEUS	NUCLEUS	NUCLEUS	NUCLEUS	NUCLEUS	NUCLEUS	NUCLEUS	0.721019	0.818922	0.60325	0.832543	0.75832	0.782051	0.672072	0.813768	0.567462	0.809606	0.759621	0.834826	NUCLEUS	NUCLEUS	NUCLEUS	NUCLEUS	RIBOSOME	NUCLEUS	NUCLEUS	NUCLEUS	NUCLEUS	NUCLEUS	NUCLEUS	NUCLEUS	0.998541	0.999998	0.9999	1	0.997449	0.999999
NUDT1	P36639	7 8-dihydro-8-oxoguanine triphosphatase OS=Homo sapiens OX=9606 GN=NUDT1 PE=1 SV=3	-8.90377	0.176905	NA	NA	unknown	unknown	unknown	unknown	CYTOSOL	unknown	unknown	unknown	CYTOSOL	CYTOSOL	NA	unknown	NA	0.670505	0.706322	0.620953	0.870739	0.424238	0.742114	0.663458	0.777725	0.78056	NA	0.567515	NA	CYTOSOL	CYTOSOL	CYTOSOL	CYTOSOL	CYTOSOL	CYTOSOL	CYTOSOL	CYTOSOL	CYTOSOL	NA	CYTOSOL	NA	0.999989	0.999963	0.0441884	0.999897	0.0606	0.998581
DHCR7	Q9UBM7	7-dehydrocholesterol reductase OS=Homo sapiens OX=9606 GN=DHCR7 PE=1 SV=1	0.810173	0.121114	-22.6252	0.0114881	ER	ER	ER	ER	ER	ER	ER	ER	ER	ER	ER	ER	ER	1	1	1	1	1	1	1	1	1	1	1	1	ER	ER	ER	ER	ER	ER	ER	ER	ER	ER	ER	ER	1	1	1	1	1	1
NT5C3B	Q969T7	7-methylguanosine phosphate-specific 5'-nucleotidase OS=Homo sapiens OX=9606 GN=NT5C3B PE=1 SV=4	-1.86805	0.0132316	-20.7464	0.31588	unknown	unknown	unknown	CYTOSOL	CYTOSOL	CYTOSOL	CYTOSOL	CYTOSOL	CYTOSOL	unknown	CYTOSOL	unknown	unknown	0.731563	0.661731	0.783987	0.827459	0.94289	0.848705	0.87454	0.863292	0.619539	0.846906	0.385158	0.691025	CYTOSOL	CYTOSOL	CYTOSOL	CYTOSOL	CYTOSOL	CYTOSOL	CYTOSOL	CYTOSOL	CYTOSOL	CYTOSOL	CYTOSOL	CYTOSOL	0.996232	0.695471	0.998828	0.96982	0.999635	0.989502
MEPCE	Q7L2J0	7SK snRNA methylphosphate capping enzyme OS=Homo sapiens OX=9606 GN=MEPCE PE=1 SV=1	-17.7577	0.0789368	-17.7728	-0.0821791	unknown	NUCLEUS	unknown	unknown	NUCLEUS	unknown	unknown	unknown	unknown	unknown	unknown	unknown	NUCLEUS	0.632137	0.419107	0.175349	0.583278	0.476964	0.287441	0.182521	0.457372	0.389229	0.432389	0.20796	0.560512	RIBOSOME	PROTEASOME	CYTOSOL	CYTOSOL	PROTEASOME	PROTEASOME	PROTEASOME	CYTOSOL	CYTOSOL	RIBOSOME	CYTOSOL	CYTOSOL	0.663573	0.95264	0.960553	0.862165	0.954014	0.6805
ADAMTS1	Q9UHI8	A disintegrin and metalloproteinase with thrombospondin motifs 1 OS=Homo sapiens OX=9606 GN=ADAMTS1 PE=1 SV=4	-2.24673	0.241953	-22.3368	0.194308	unknown	unknown	unknown	unknown	unknown	unknown	unknown	unknown	unknown	unknown	unknown	unknown	unknown	0.441897	0.59648	0.572541	0.417437	0.930404	0.841334	0.624643	0.541348	0.564136	0.595293	0.578455	0.454799	PM	PM	PM	ER	PM	PM	PM	PM	ER	ER	PM	ER	0.941434	0.981063	0.843313	0.997517	0.65872	0.999511
ADAMTS2	O95450	A disintegrin and metalloproteinase with thrombospondin motifs 2 OS=Homo sapiens OX=9606 GN=ADAMTS2 PE=2 SV=2	NA	NA	NA	NA	NA	NA	unknown	NA	NA	NA	NA	NA	NA	NA	NA	NA	NA	NA	0.250272	NA	NA	NA	NA	NA	NA	NA	NA	NA	NA	NA	RIBOSOME	NA	NA	NA	NA	NA	NA	NA	NA	NA	NA	NA	0.737347	NA	NA	NA	NA
AKAP1	Q92667	A-kinase anchor protein 1 mitochondrial OS=Homo sapiens OX=9606 GN=AKAP1 PE=1 SV=1	NA	NA	NA	NA	unknown	MITOCHONDRIA	MITOCHONDRIA	MITOCHONDRIA	MITOCHONDRIA	MITOCHONDRIA	MITOCHONDRIA	MITOCHONDRIA	MITOCHONDRIA	MITOCHONDRIA	MITOCHONDRIA	MITOCHONDRIA	MITOCHONDRIA	0.938808	0.917273	0.862456	0.930341	0.932852	0.870278	0.851326	0.901439	0.850413	0.439178	0.956617	0.83918	MITOCHONDRIA	MITOCHONDRIA	MITOCHONDRIA	MITOCHONDRIA	MITOCHONDRIA	MITOCHONDRIA	MITOCHONDRIA	MITOCHONDRIA	MITOCHONDRIA	MITOCHONDRIA	MITOCHONDRIA	MITOCHONDRIA	0.993908	0.999928	0.99817	0.999965	0.999881	0.999996
AKAP10	O43572	A-kinase anchor protein 10 mitochondrial OS=Homo sapiens OX=9606 GN=AKAP10 PE=1 SV=2	NA	NA	NA	NA	unknown	unknown	unknown	unknown	unknown	NUCLEUS	unknown	unknown	unknown	unknown	unknown	unknown	unknown	0.34361	0.401568	0.188162	0.378237	0.624116	0.302395	0.2462	0.294249	0.355881	0.288102	0.356976	0.322017	CYTOSOL	RIBOSOME	NUCLEUS	CYTOSOL	NUCLEUS	NUCLEUS	RIBOSOME	RIBOSOME	CYTOSOL	NUCLEUS	NUCLEUS	CYTOSOL	0.950518	0.869469	0.983691	0.999985	0.229983	0.915752
AKAP11	Q9UKA4	A-kinase anchor protein 11 OS=Homo sapiens OX=9606 GN=AKAP11 PE=1 SV=1	-21.1099	0.186879	-6.78717	-0.326292	unknown	unknown	unknown	unknown	unknown	unknown	unknown	unknown	unknown	unknown	unknown	unknown	unknown	0.338365	0.291698	0.212406	0.28784	0.334404	0.267722	0.20983	0.28148	0.230175	0.355616	0.219825	0.283949	RIBOSOME	PROTEASOME	CYTOSOL	CYTOSOL	PROTEASOME	NUCLEUS	CYTOSOL	CYTOSOL	PEROXISOME	PROTEASOME	CYTOSOL	CYTOSOL	0.884333	0.0716633	0.999859	0.721699	0.423683	0.0169951
AKAP12	Q02952	A-kinase anchor protein 12 OS=Homo sapiens OX=9606 GN=AKAP12 PE=1 SV=4	-21.8139	0.201608	-19.3335	-0.076463	unknown	unknown	unknown	unknown	CYTOSOL	unknown	unknown	unknown	unknown	unknown	CYTOSOL	unknown	CYTOSOL	0.282893	0.457631	0.548104	0.756282	0.271039	0.525807	0.342466	0.65475	0.349983	0.773359	0.547938	0.796306	CYTOSOL	CYTOSOL	CYTOSOL	CYTOSOL	CYTOSOL	CYTOSOL	CYTOSOL	CYTOSOL	CYTOSOL	CYTOSOL	CYTOSOL	CYTOSOL	0.998528	0.998526	0.994135	0.900383	0.888392	0.999593
AKAP13	Q12802	A-kinase anchor protein 13 OS=Homo sapiens OX=9606 GN=AKAP13 PE=1 SV=2	-18.8084	0.0387749	-20.4742	0.0518321	unknown	NUCLEUS	unknown	unknown	unknown	NUCLEUS	unknown	unknown	unknown	NUCLEUS	unknown	unknown	unknown	0.646197	0.328831	0.358386	0.52401	0.815417	0.28529	0.167954	0.374303	0.70981	0.297664	0.171602	0.446262	RIBOSOME	RIBOSOME	RIBOSOME	RIBOSOME	RIBOSOME	RIBOSOME	RIBOSOME	RIBOSOME	RIBOSOME	NUCLEUS	RIBOSOME	RIBOSOME	0.847625	0.978866	0.731187	0.979313	0.994128	0.736036
AKAP17A	Q02040	A-kinase anchor protein 17A OS=Homo sapiens OX=9606 GN=AKAP17A PE=1 SV=2	NA	NA	NA	NA	unknown	NUCLEUS	NUCLEUS	unknown	NUCLEUS	NUCLEUS	NUCLEUS	unknown	NUCLEUS	NUCLEUS	NUCLEUS	unknown	NUCLEUS	0.839741	0.794352	0.500967	0.805686	0.590544	0.783219	0.408209	0.754916	0.650346	0.694274	0.386617	0.75954	RIBOSOME	NUCLEUS	NUCLEUS	NUCLEUS	RIBOSOME	NUCLEUS	NUCLEUS	NUCLEUS	RIBOSOME	NUCLEUS	NUCLEUS	NUCLEUS	0.988694	0.923952	0.999494	0.992907	0.998956	0.999957
AKAP2	Q9Y2D5	A-kinase anchor protein 2 OS=Homo sapiens OX=9606 GN=AKAP2 PE=1 SV=3	-0.756852	0.125667	-19.6386	0.516242	unknown	unknown	unknown	unknown	unknown	unknown	LYSOSOME	unknown	unknown	unknown	unknown	unknown	unknown	0.599934	0.525373	0.448456	0.393056	0.635281	0.903511	0.435507	0.452955	0.635768	0.636695	0.272667	0.422728	PM	PM	PM	PM	PM	PM	PM	PM	PM	ER	PM	PM	0.999921	0.98817	0.999884	1	0.998445	0.991716
AKAP5	P24588	A-kinase anchor protein 5 OS=Homo sapiens OX=9606 GN=AKAP5 PE=1 SV=3	1.58438	0.104294	-11.3238	0.00618494	unknown	unknown	unknown	unknown	unknown	unknown	PM	unknown	unknown	unknown	unknown	PM	PM	0.262348	0.706396	0.820058	0.679596	0.232693	0.931044	0.775391	0.446378	0.828003	0.663142	0.908265	0.906349	PM	PM	PM	PM	PM	PM	PM	PM	ER	ER	PM	PM	0.99721	0.998527	0.998878	0.999982	0.381132	0.999784
AKAP8	O43823	A-kinase anchor protein 8 OS=Homo sapiens OX=9606 GN=AKAP8 PE=1 SV=1	NA	NA	NA	NA	unknown	unknown	unknown	NUCLEUS	NUCLEUS	unknown	unknown	NUCLEUS	NUCLEUS	unknown	unknown	NUCLEUS	NUCLEUS	0.443298	0.34112	0.601588	0.715888	0.397677	0.351618	0.769192	0.718596	0.482953	0.389838	0.671927	0.74882	NUCLEUS	PROTEASOME	NUCLEUS	NUCLEUS	RIBOSOME	PROTEASOME	NUCLEUS	NUCLEUS	NUCLEUS	PROTEASOME	NUCLEUS	NUCLEUS	0.99548	0.00250524	0.998341	3.91193e-26	0.0371194	0.000301969
AKAP8L	Q9ULX6	A-kinase anchor protein 8-like OS=Homo sapiens OX=9606 GN=AKAP8L PE=1 SV=4	NA	NA	NA	NA	unknown	unknown	unknown	unknown	unknown	unknown	unknown	unknown	unknown	unknown	unknown	unknown	NUCLEUS	0.424637	0.323258	0.18584	0.524381	0.336614	0.309119	0.180063	0.522848	0.301359	0.362333	0.21124	0.607056	PROTEASOME	PROTEASOME	RIBOSOME	CYTOSOL	CYTOSOL	PROTEASOME	PROTEASOME	CYTOSOL	RIBOSOME	PROTEASOME	RIBOSOME	NUCLEUS	0.00710084	0.000214929	1.97887e-08	4.62941e-19	0.586641	4.01008e-07
AKAP9	Q99996	A-kinase anchor protein 9 OS=Homo sapiens OX=9606 GN=AKAP9 PE=1 SV=4	-19.6114	0.1829	-21.8368	0.0343559	unknown	unknown	unknown	unknown	unknown	NUCLEUS	unknown	unknown	unknown	unknown	unknown	unknown	unknown	0.351274	0.28992	0.163093	0.275829	0.553237	0.279339	0.21832	0.256797	0.30075	0.295424	0.292976	0.297459	RIBOSOME	PEROXISOME	ENDOSOME	CYTOSOL	RIBOSOME	CYTOSOL	RIBOSOME	RIBOSOME	ER	CYTOSOL	RIBOSOME	RIBOSOME	0.325816	0.00653536	0.199393	6.52261e-05	0.589561	0.17404
HMCES	Q96FZ2	Abasic site processing protein HMCES OS=Homo sapiens OX=9606 GN=HMCES PE=1 SV=1	NA	NA	NA	NA	unknown	unknown	unknown	unknown	unknown	NUCLEUS	unknown	unknown	unknown	unknown	unknown	unknown	unknown	0.377014	0.336647	0.1668	0.484954	0.739626	0.282063	0.161524	0.508908	0.502427	0.329509	0.434879	0.515473	CYTOSOL	NUCLEUS	RIBOSOME	CYTOSOL	RIBOSOME	NUCLEUS	CYTOSOL	NUCLEUS	RIBOSOME	NUCLEUS	RIBOSOME	NUCLEUS	0.0994448	0.0489664	0.246623	4.135e-09	0.486768	0.0522283
ABI1	Q8IZP0	Abl interactor 1 OS=Homo sapiens OX=9606 GN=ABI1 PE=1 SV=4	-17.335	0.219477	-22.8013	0.0305349	unknown	unknown	unknown	unknown	unknown	unknown	unknown	unknown	unknown	unknown	unknown	unknown	unknown	0.398228	0.257551	0.428607	0.354408	0.269915	0.164427	0.334874	0.25668	0.253812	0.285977	0.487048	0.303437	PM	PM	PM	PM	PM	PM	PM	PM	ER	ER	ENDOSOME	ER	0.718466	0.495152	0.93406	0.000433954	0.972028	0.698556
ABI2	Q9NYB9	Abl interactor 2 OS=Homo sapiens OX=9606 GN=ABI2 PE=1 SV=1	-20.5576	0.121507	-23.189	0.122663	unknown	unknown	unknown	unknown	unknown	unknown	unknown	unknown	unknown	unknown	unknown	unknown	unknown	0.275584	0.202296	0.356117	0.254306	0.617514	0.182881	0.176037	0.186928	0.276062	0.192136	0.451772	0.302495	PM	PM	ENDOSOME	PM	PM	PM	PM	PM	ER	ER	ENDOSOME	ER	0.804802	0.989277	0.258436	0.998149	0.916601	0.899389
ASPM	Q8IZT6	Abnormal spindle-like microcephaly-associated protein OS=Homo sapiens OX=9606 GN=ASPM PE=1 SV=2	0.291777	0.49732	-11.9923	0.144026	unknown	unknown	unknown	unknown	unknown	unknown	unknown	unknown	unknown	unknown	unknown	unknown	unknown	0.342735	0.457969	0.386092	0.31939	0.440101	0.286707	0.283975	0.328297	0.328623	0.324098	0.571418	0.404756	RIBOSOME	RIBOSOME	RIBOSOME	RIBOSOME	RIBOSOME	NUCLEUS	RIBOSOME	RIBOSOME	RIBOSOME	NUCLEUS	RIBOSOME	RIBOSOME	0.999177	0.961958	0.947958	0.999784	0.999699	0.344095
ZFYVE19	Q96K21	Abscission/NoCut checkpoint regulator OS=Homo sapiens OX=9606 GN=ZFYVE19 PE=1 SV=3	NA	NA	NA	NA	NA	NA	CYTOSOL	NA	NA	NA	CYTOSOL	NA	NA	NA	NA	NA	NA	NA	0.785142	NA	NA	NA	0.870633	NA	NA	NA	NA	NA	NA	NA	CYTOSOL	NA	NA	NA	CYTOSOL	NA	NA	NA	NA	NA	NA	NA	0.4715	NA	NA	NA	0.95972
AACS	Q86V21	Acetoacetyl-CoA synthetase OS=Homo sapiens OX=9606 GN=AACS PE=1 SV=1	NA	NA	NA	NA	NA	NA	CYTOSOL	CYTOSOL	NA	unknown	CYTOSOL	CYTOSOL	CYTOSOL	CYTOSOL	CYTOSOL	CYTOSOL	CYTOSOL	NA	0.793652	0.875381	NA	0.28495	0.86439	0.90095	0.781078	0.779921	0.890904	0.85172	0.871456	NA	CYTOSOL	CYTOSOL	NA	CYTOSOL	CYTOSOL	CYTOSOL	CYTOSOL	CYTOSOL	CYTOSOL	CYTOSOL	CYTOSOL	NA	0.998212	0.999968	NA	0.373491	0.994137
ILVBL	A1L0T0	Acetolactate synthase-like protein OS=Homo sapiens OX=9606 GN=ILVBL PE=1 SV=2	-10.229	0.130865	-21.9649	0.137399	unknown	ER	unknown	unknown	ER	ER	ER	unknown	ER	ER	unknown	ER	ER	0.95645	0.889997	0.936196	0.948525	0.982479	0.965803	0.925392	0.962512	0.976888	0.918807	0.968804	0.96882	ER	ER	ER	ER	ER	ER	ER	ER	ER	ER	ER	ER	0.998864	0.98897	0.942972	0.999995	0.992576	0.991471
ACAT2	Q9BWD1	Acetyl-CoA acetyltransferase cytosolic OS=Homo sapiens OX=9606 GN=ACAT2 PE=1 SV=2	3.84501	0.143296	-13.368	-0.0391702	CYTOSOL	CYTOSOL	CYTOSOL	CYTOSOL	CYTOSOL	CYTOSOL	CYTOSOL	CYTOSOL	CYTOSOL	CYTOSOL	CYTOSOL	CYTOSOL	CYTOSOL	1	1	1	1	1	1	1	1	1	1	1	1	CYTOSOL	CYTOSOL	CYTOSOL	CYTOSOL	CYTOSOL	CYTOSOL	CYTOSOL	CYTOSOL	CYTOSOL	CYTOSOL	CYTOSOL	CYTOSOL	1	1	1	1	1	1
ACACB	O00763	Acetyl-CoA carboxylase 2 OS=Homo sapiens OX=9606 GN=ACACB PE=1 SV=3	NA	NA	NA	NA	NA	NA	NA	NA	NA	NA	NA	NA	NA	NA	unknown	NA	NA	NA	NA	NA	NA	NA	NA	NA	NA	NA	0.27963	NA	NA	NA	NA	NA	NA	NA	NA	NA	NA	NA	ENDOSOME	NA	NA	NA	NA	NA	NA	NA	NA
ACSS2	Q9NR19	Acetyl-coenzyme A synthetase cytoplasmic OS=Homo sapiens OX=9606 GN=ACSS2 PE=1 SV=1	NA	NA	NA	NA	NA	NA	CYTOSOL	NA	NA	NA	NA	NA	NA	NA	NA	NA	NA	NA	0.872601	NA	NA	NA	NA	NA	NA	NA	NA	NA	NA	NA	CYTOSOL	NA	NA	NA	NA	NA	NA	NA	NA	NA	NA	NA	0.980505	NA	NA	NA	NA
ACSS1	Q9NUB1	Acetyl-coenzyme A synthetase 2-like mitochondrial OS=Homo sapiens OX=9606 GN=ACSS1 PE=1 SV=2	NA	NA	NA	NA	unknown	MITOCHONDRIA	MITOCHONDRIA	MITOCHONDRIA	MITOCHONDRIA	MITOCHONDRIA	MITOCHONDRIA	MITOCHONDRIA	MITOCHONDRIA	MITOCHONDRIA	MITOCHONDRIA	MITOCHONDRIA	MITOCHONDRIA	0.977168	0.979192	0.978614	0.970853	0.976515	0.976136	0.974505	0.975843	0.97097	0.969132	0.977739	0.96379	MITOCHONDRIA	MITOCHONDRIA	MITOCHONDRIA	MITOCHONDRIA	MITOCHONDRIA	MITOCHONDRIA	MITOCHONDRIA	MITOCHONDRIA	MITOCHONDRIA	MITOCHONDRIA	MITOCHONDRIA	MITOCHONDRIA	0.999999	0.999999	1	1	0.999998	1
SLC33A1	O00400	Acetyl-coenzyme A transporter 1 OS=Homo sapiens OX=9606 GN=SLC33A1 PE=1 SV=1	-4.06951	0.123172	-19.4497	0.0115463	ER	ER	ER	ER	ER	ER	ER	ER	ER	ER	ER	ER	ER	1	1	1	1	1	1	1	1	1	1	1	1	ER	ER	ER	ER	ER	ER	ER	ER	ER	ER	ER	ER	1	1	1	1	1	1
ASAH1	Q13510	Acid ceramidase OS=Homo sapiens OX=9606 GN=ASAH1 PE=1 SV=5	5.66857	0.311623	-6.05886	0.0112088	unknown	LYSOSOME	LYSOSOME	LYSOSOME	LYSOSOME	LYSOSOME	LYSOSOME	unknown	LYSOSOME	LYSOSOME	LYSOSOME	unknown	LYSOSOME	0.842803	0.890067	0.894807	0.882844	0.908285	0.851367	0.791903	0.906033	0.812208	0.860076	0.786198	0.843464	LYSOSOME	LYSOSOME	LYSOSOME	LYSOSOME	LYSOSOME	PM	LYSOSOME	LYSOSOME	LYSOSOME	LYSOSOME	LYSOSOME	LYSOSOME	1	0.999999	1	1	0.999877	0.8957
SMPDL3A	Q92484	Acid sphingomyelinase-like phosphodiesterase 3a OS=Homo sapiens OX=9606 GN=SMPDL3A PE=1 SV=2	NA	NA	NA	NA	NA	NA	LYSOSOME	NA	NA	NA	NA	NA	NA	NA	LYSOSOME	NA	NA	NA	0.876363	NA	NA	NA	NA	NA	NA	NA	0.830868	NA	NA	NA	LYSOSOME	NA	NA	NA	NA	NA	NA	NA	LYSOSOME	NA	NA	NA	0.999924	NA	NA	NA	NA
SMPDL3B	Q92485	Acid sphingomyelinase-like phosphodiesterase 3b OS=Homo sapiens OX=9606 GN=SMPDL3B PE=1 SV=2	-10.3264	0.243352	-20.3652	-0.108495	unknown	unknown	unknown	unknown	unknown	unknown	unknown	unknown	unknown	unknown	unknown	unknown	unknown	0.454795	0.833632	0.521024	0.734665	0.817541	0.859634	0.423544	0.806448	0.341335	0.79803	0.675287	0.698064	PM	PM	ENDOSOME	PM	PM	PM	PM	PM	PEROXISOME	ER	ER	ER	0.774345	0.920123	0.786202	0.999699	0.989363	0.997624
ASIC1	P78348	Acid-sensing ion channel 1 OS=Homo sapiens OX=9606 GN=ASIC1 PE=1 SV=3	-13.7309	0.0392139	-18.6515	-0.0239748	unknown	unknown	unknown	unknown	unknown	unknown	unknown	unknown	unknown	unknown	unknown	unknown	unknown	0.363113	0.837908	0.807231	0.633624	0.80989	0.422425	0.46499	0.64576	0.422628	0.68595	0.565778	0.619716	PM	PM	PM	PM	PM	PM	PM	PM	ER	ER	ER	ER	0.907792	0.974654	0.991186	0.94892	0.992976	0.92939
FIBP	O43427	Acidic fibroblast growth factor intracellular-binding protein OS=Homo sapiens OX=9606 GN=FIBP PE=1 SV=3	-16.9464	0.140552	-23.2434	0.0328683	unknown	unknown	unknown	unknown	unknown	unknown	PEROXISOME	unknown	unknown	unknown	unknown	unknown	unknown	0.638482	0.328659	0.155971	0.432346	0.239719	0.320701	0.470276	0.440071	0.575312	0.321823	0.171276	0.554468	PM	PM	ENDOSOME	CYTOSOL	LYSOSOME	PM	ENDOSOME	PM	ER	ER	CYTOSOL	CYTOSOL	0.888992	0.725578	0.000260434	1.94826e-09	0.332484	0.823467
ANP32A	P39687	Acidic leucine-rich nuclear phosphoprotein 32 family member A OS=Homo sapiens OX=9606 GN=ANP32A PE=1 SV=1	-13.4997	0.139148	-18.8006	-0.0374093	unknown	CYTOSOL	CYTOSOL	CYTOSOL	CYTOSOL	unknown	CYTOSOL	CYTOSOL	CYTOSOL	CYTOSOL	CYTOSOL	CYTOSOL	CYTOSOL	0.846251	0.811668	0.887425	0.921973	0.344792	0.785837	0.83448	0.791475	0.854955	0.84645	0.871045	0.902929	CYTOSOL	PROTEASOME	CYTOSOL	CYTOSOL	CYTOSOL	CYTOSOL	CYTOSOL	CYTOSOL	CYTOSOL	CYTOSOL	CYTOSOL	CYTOSOL	0.99974	0.940343	0.999994	0.999992	0.999406	0.933529
ANP32B	Q92688	Acidic leucine-rich nuclear phosphoprotein 32 family member B OS=Homo sapiens OX=9606 GN=ANP32B PE=1 SV=1	-13.0032	0.239856	-19.196	0.0142975	unknown	unknown	unknown	unknown	unknown	unknown	unknown	unknown	unknown	unknown	unknown	CYTOSOL	unknown	0.564824	0.278894	0.613438	0.636753	0.361872	0.523552	0.71913	0.713379	0.279304	0.528571	0.780899	0.669801	CYTOSOL	PROTEASOME	CYTOSOL	CYTOSOL	PROTEASOME	PROTEASOME	CYTOSOL	CYTOSOL	CYTOSOL	PROTEASOME	CYTOSOL	CYTOSOL	0.508554	0.780012	0.995764	0.999982	0.825594	0.922358
ANP32D	O95626	Acidic leucine-rich nuclear phosphoprotein 32 family member D OS=Homo sapiens OX=9606 GN=ANP32D PE=2 SV=2	NA	NA	NA	NA	NA	NA	unknown	NA	NA	NA	NA	NA	NA	NA	NA	NA	NA	NA	0.30883	NA	NA	NA	NA	NA	NA	NA	NA	NA	NA	NA	PEROXISOME	NA	NA	NA	NA	NA	NA	NA	NA	NA	NA	NA	5.84656e-08	NA	NA	NA	NA
ANP32E	Q9BTT0	Acidic leucine-rich nuclear phosphoprotein 32 family member E OS=Homo sapiens OX=9606 GN=ANP32E PE=1 SV=1	-19.3655	0.213753	-22.4083	-0.0733074	unknown	unknown	CYTOSOL	CYTOSOL	CYTOSOL	unknown	CYTOSOL	CYTOSOL	CYTOSOL	CYTOSOL	CYTOSOL	CYTOSOL	CYTOSOL	0.730146	0.897328	0.841247	0.913413	0.374248	0.899678	0.86572	0.867133	0.87034	0.910027	0.845149	0.905755	CYTOSOL	CYTOSOL	CYTOSOL	CYTOSOL	PROTEASOME	CYTOSOL	CYTOSOL	CYTOSOL	CYTOSOL	CYTOSOL	CYTOSOL	CYTOSOL	0.99425	0.955799	0.999997	1	0.800611	0.999858
ACO2	Q99798	Aconitate hydratase mitochondrial OS=Homo sapiens OX=9606 GN=ACO2 PE=1 SV=2	NA	NA	NA	NA	unknown	MITOCHONDRIA	MITOCHONDRIA	MITOCHONDRIA	MITOCHONDRIA	MITOCHONDRIA	MITOCHONDRIA	MITOCHONDRIA	MITOCHONDRIA	MITOCHONDRIA	MITOCHONDRIA	MITOCHONDRIA	MITOCHONDRIA	0.979667	0.98479	0.977493	0.968886	0.982766	0.979753	0.966974	0.977272	0.977853	0.970831	0.972554	0.963845	MITOCHONDRIA	MITOCHONDRIA	MITOCHONDRIA	MITOCHONDRIA	MITOCHONDRIA	MITOCHONDRIA	MITOCHONDRIA	MITOCHONDRIA	MITOCHONDRIA	MITOCHONDRIA	MITOCHONDRIA	MITOCHONDRIA	1	1	1	1	0.999999	1
ACTC1	P68032	Actin alpha cardiac muscle 1 OS=Homo sapiens OX=9606 GN=ACTC1 PE=1 SV=1	NA	NA	-23.7392	-0.0781968	unknown	unknown	unknown	unknown	unknown	unknown	NA	NA	NA	unknown	unknown	unknown	unknown	0.341426	0.305724	0.176453	0.3036	0.327715	NA	NA	NA	0.229095	0.311319	0.210508	0.242055	ENDOSOME	PEROXISOME	CYTOSOL	CYTOSOL	LYSOSOME	NA	NA	NA	PEROXISOME	PM	CYTOSOL	CYTOSOL	2.04265e-07	0.812956	6.30891e-14	3.22522e-26	6.33951e-05	NA
ACTG1	P63261	Actin cytoplasmic 2 OS=Homo sapiens OX=9606 GN=ACTG1 PE=1 SV=1	-22.8106	0.193975	-24.2175	-0.102995	unknown	unknown	unknown	unknown	unknown	unknown	unknown	unknown	unknown	unknown	unknown	unknown	unknown	0.312364	0.312865	0.167728	0.291485	0.282948	0.253718	0.178569	0.270248	0.22465	0.289963	0.205647	0.254468	ENDOSOME	PEROXISOME	ENDOSOME	CYTOSOL	LYSOSOME	PEROXISOME	ENDOSOME	CYTOSOL	PEROXISOME	PM	CYTOSOL	CYTOSOL	5.50158e-06	0.654036	3.99266e-13	8.19729e-25	0.00380627	1.07904e-10
AFAP1	Q8N556	Actin filament-associated protein 1 OS=Homo sapiens OX=9606 GN=AFAP1 PE=1 SV=2	-18.4628	0.129058	NA	NA	unknown	unknown	unknown	unknown	unknown	unknown	unknown	unknown	unknown	NA	unknown	unknown	NA	0.389744	0.313504	0.224556	0.353635	0.459429	0.271792	0.159568	0.375149	NA	0.318635	0.318916	NA	RIBOSOME	PEROXISOME	PM	NUCLEUS	RIBOSOME	PEROXISOME	RIBOSOME	NUCLEUS	NA	NUCLEUS	ENDOSOME	NA	0.14285	0.000413585	0.000612609	3.26213e-11	0.20083	0.000434023
AFAP1L1	Q8TED9	Actin filament-associated protein 1-like 1 OS=Homo sapiens OX=9606 GN=AFAP1L1 PE=1 SV=2	NA	NA	NA	NA	unknown	unknown	NA	ENDOSOME	NA	NA	NA	NA	NA	NA	NA	NA	NA	0.35516	NA	0.66705	NA	NA	NA	NA	NA	NA	NA	NA	NA	ENDOSOME	NA	ENDOSOME	NA	NA	NA	NA	NA	NA	NA	NA	NA	0.958773	NA	0.986905	NA	NA	NA
ABLIM1	O14639	Actin-binding LIM protein 1 OS=Homo sapiens OX=9606 GN=ABLIM1 PE=1 SV=3	-10.444	-0.193399	-21.8574	0.310962	unknown	unknown	unknown	unknown	unknown	unknown	unknown	unknown	unknown	unknown	unknown	unknown	unknown	0.261283	0.260257	0.226934	0.397391	0.267185	0.371915	0.416473	0.498599	0.472796	0.408301	0.449704	0.668588	PM	PM	PM	PM	PM	PM	PM	PM	PM	ER	PM	PM	0.957255	0.902746	0.999966	0.999996	0.973914	0.933568
SETD3	Q86TU7	Actin-histidine N-methyltransferase OS=Homo sapiens OX=9606 GN=SETD3 PE=1 SV=1	-9.95355	0.384963	-19.4059	0.0625438	unknown	unknown	unknown	unknown	unknown	RIBOSOME	unknown	RIBOSOME	unknown	unknown	unknown	RIBOSOME	unknown	0.67473	0.535958	0.887805	0.38137	0.892286	0.32933	0.925347	0.376801	0.562849	0.486289	0.911167	0.338182	RIBOSOME	PROTEASOME	RIBOSOME	CYTOSOL	RIBOSOME	PROTEASOME	RIBOSOME	RIBOSOME	RIBOSOME	CYTOSOL	RIBOSOME	RIBOSOME	0.999706	0.356836	0.996723	8.29983e-06	0.999953	0.090158
ACTL6A	O96019	Actin-like protein 6A OS=Homo sapiens OX=9606 GN=ACTL6A PE=1 SV=1	NA	NA	NA	NA	unknown	unknown	unknown	unknown	unknown	unknown	unknown	unknown	unknown	unknown	unknown	unknown	unknown	0.382975	0.318092	0.179278	0.387624	0.373932	0.272924	0.179668	0.361324	0.25229	0.322175	0.240791	0.365318	NUCLEUS	NUCLEUS	NUCLEUS	NUCLEUS	NUCLEUS	NUCLEUS	PROTEASOME	NUCLEUS	NUCLEUS	NUCLEUS	NUCLEUS	NUCLEUS	0.999961	0.997494	0.960264	0.0371919	0.00718714	0.985345
ACTL8	Q9H568	Actin-like protein 8 OS=Homo sapiens OX=9606 GN=ACTL8 PE=1 SV=1	-23.0334	-0.109641	-16.4801	0.0591054	unknown	unknown	CYTOSOL	unknown	unknown	unknown	unknown	unknown	unknown	unknown	unknown	unknown	unknown	0.347266	0.759637	0.182507	0.41113	0.522626	0.623463	0.224502	0.30002	0.249341	0.679082	0.25646	0.428542	CYTOSOL	PROTEASOME	CYTOSOL	CYTOSOL	CYTOSOL	CYTOSOL	PROTEASOME	CYTOSOL	CYTOSOL	CYTOSOL	CYTOSOL	CYTOSOL	0.702498	0.772303	0.166635	0.0125363	0.10267	0.805398
ACTR10	Q9NZ32	Actin-related protein 10 OS=Homo sapiens OX=9606 GN=ACTR10 PE=1 SV=1	-18.7714	0.303194	-21.0092	0.0642028	unknown	unknown	unknown	unknown	unknown	unknown	unknown	unknown	unknown	unknown	unknown	unknown	unknown	0.364655	0.293271	0.175849	0.319953	0.414277	0.260383	0.189659	0.295413	0.255215	0.298783	0.214431	0.285727	CYTOSOL	PROTEASOME	CYTOSOL	CYTOSOL	PROTEASOME	PROTEASOME	CYTOSOL	CYTOSOL	CYTOSOL	PROTEASOME	CYTOSOL	CYTOSOL	0.700615	0.99988	0.975501	0.995858	0.972728	0.998365
ARPC1A	Q92747	Actin-related protein 2/3 complex subunit 1A OS=Homo sapiens OX=9606 GN=ARPC1A PE=2 SV=2	-8.42963	0.205589	-20.3944	0.162412	unknown	unknown	unknown	unknown	unknown	unknown	unknown	unknown	unknown	unknown	unknown	unknown	unknown	0.233022	0.411677	0.329734	0.508401	0.564511	0.374853	0.436146	0.50227	0.320933	0.35333	0.378547	0.333256	RIBOSOME	RIBOSOME	RIBOSOME	RIBOSOME	RIBOSOME	NUCLEUS	RIBOSOME	RIBOSOME	RIBOSOME	NUCLEUS	RIBOSOME	RIBOSOME	0.989573	0.984476	0.989699	0.999995	0.997446	0.736235
ARPC1B	O15143	Actin-related protein 2/3 complex subunit 1B OS=Homo sapiens OX=9606 GN=ARPC1B PE=1 SV=3	-8.18336	0.374702	-19.5463	0.0377319	unknown	unknown	unknown	unknown	unknown	unknown	unknown	unknown	unknown	unknown	unknown	unknown	unknown	0.262135	0.456982	0.451891	0.511838	0.617155	0.298861	0.578514	0.472879	0.322006	0.323012	0.44563	0.312249	RIBOSOME	RIBOSOME	RIBOSOME	RIBOSOME	RIBOSOME	NUCLEUS	RIBOSOME	RIBOSOME	RIBOSOME	NUCLEUS	RIBOSOME	RIBOSOME	0.995679	0.920915	0.965783	0.999753	0.998497	0.63655
ARPC2	O15144	Actin-related protein 2/3 complex subunit 2 OS=Homo sapiens OX=9606 GN=ARPC2 PE=1 SV=1	-3.511	0.296992	-21.3522	0.0929835	unknown	unknown	unknown	unknown	unknown	unknown	unknown	unknown	unknown	unknown	unknown	unknown	unknown	0.418634	0.469524	0.462473	0.564601	0.471843	0.340075	0.745316	0.55818	0.365368	0.406155	0.754441	0.399158	RIBOSOME	RIBOSOME	RIBOSOME	RIBOSOME	RIBOSOME	NUCLEUS	RIBOSOME	RIBOSOME	RIBOSOME	NUCLEUS	RIBOSOME	RIBOSOME	0.995188	0.959162	0.901144	0.989799	0.997709	0.772731
ARPC3	O15145	Actin-related protein 2/3 complex subunit 3 OS=Homo sapiens OX=9606 GN=ARPC3 PE=1 SV=3	0.645399	0.236218	-16.4468	0.187815	unknown	unknown	NUCLEUS	unknown	unknown	unknown	unknown	unknown	unknown	unknown	unknown	unknown	unknown	0.646105	0.565512	0.709475	0.607383	0.748874	0.365681	0.744058	0.572105	0.324514	0.396185	0.511881	0.333394	RIBOSOME	RIBOSOME	RIBOSOME	RIBOSOME	RIBOSOME	NUCLEUS	RIBOSOME	RIBOSOME	RIBOSOME	NUCLEUS	RIBOSOME	RIBOSOME	0.997267	0.928668	0.870174	0.969024	0.998594	0.825829
ARPC4	P59998	Actin-related protein 2/3 complex subunit 4 OS=Homo sapiens OX=9606 GN=ARPC4 PE=1 SV=3	-7.01947	0.383424	-18.8408	0.295022	unknown	unknown	unknown	unknown	unknown	unknown	unknown	unknown	unknown	unknown	unknown	unknown	unknown	0.875702	0.437333	0.361537	0.627147	0.755508	0.34227	0.244051	0.461699	0.3991	0.336268	0.435761	0.408293	RIBOSOME	RIBOSOME	RIBOSOME	RIBOSOME	RIBOSOME	NUCLEUS	RIBOSOME	RIBOSOME	RIBOSOME	NUCLEUS	RIBOSOME	RIBOSOME	0.997951	0.956395	0.863283	0.937205	0.998585	0.829838
ARPC5	O15511	Actin-related protein 2/3 complex subunit 5 OS=Homo sapiens OX=9606 GN=ARPC5 PE=1 SV=3	-7.34509	0.149484	-19.0326	0.0955644	unknown	unknown	unknown	unknown	unknown	unknown	unknown	unknown	unknown	unknown	unknown	unknown	unknown	0.253216	0.432995	0.453492	0.381836	0.790918	0.436573	0.596433	0.473573	0.347366	0.342219	0.558807	0.379154	RIBOSOME	RIBOSOME	RIBOSOME	RIBOSOME	RIBOSOME	RIBOSOME	RIBOSOME	RIBOSOME	RIBOSOME	RIBOSOME	RIBOSOME	RIBOSOME	0.993536	0.992691	0.951275	0.999993	0.998851	0.978371
ARPC5L	Q9BPX5	Actin-related protein 2/3 complex subunit 5-like protein OS=Homo sapiens OX=9606 GN=ARPC5L PE=1 SV=1	-14.9883	0.254386	-21.6379	0.128419	unknown	unknown	unknown	unknown	unknown	unknown	unknown	unknown	unknown	unknown	unknown	unknown	unknown	0.341802	0.474943	0.31285	0.429326	0.390787	0.305245	0.355685	0.523696	0.411216	0.348056	0.601128	0.426788	RIBOSOME	RIBOSOME	RIBOSOME	RIBOSOME	RIBOSOME	RIBOSOME	RIBOSOME	RIBOSOME	RIBOSOME	NUCLEUS	RIBOSOME	RIBOSOME	0.912281	0.963471	0.73217	0.999986	0.955879	0.573333
ACTR3	P61158	Actin-related protein 3 OS=Homo sapiens OX=9606 GN=ACTR3 PE=1 SV=3	-11.1573	0.431555	-19.6501	0.141472	unknown	unknown	unknown	unknown	unknown	unknown	unknown	unknown	unknown	unknown	unknown	unknown	unknown	0.229105	0.390337	0.259812	0.465343	0.340868	0.303497	0.442713	0.496506	0.35013	0.293803	0.326732	0.314494	RIBOSOME	RIBOSOME	RIBOSOME	RIBOSOME	RIBOSOME	NUCLEUS	RIBOSOME	RIBOSOME	RIBOSOME	NUCLEUS	RIBOSOME	RIBOSOME	0.9899	0.980541	0.977254	0.999986	0.998218	0.754944
ACTR3B	Q9P1U1	Actin-related protein 3B OS=Homo sapiens OX=9606 GN=ACTR3B PE=2 SV=1	-17.9591	-0.022202	-12.2146	0.334165	unknown	unknown	unknown	unknown	unknown	NUCLEUS	unknown	unknown	unknown	unknown	unknown	unknown	unknown	0.313446	0.357696	0.466077	0.248653	0.585417	0.250392	0.510792	0.2012	0.235596	0.308079	0.403898	0.268778	RIBOSOME	RIBOSOME	RIBOSOME	RIBOSOME	RIBOSOME	RIBOSOME	RIBOSOME	RIBOSOME	RIBOSOME	ENDOSOME	ENDOSOME	RIBOSOME	0.602993	0.97088	0.982927	0.999999	0.93102	0.794772
ACTR5	Q9H9F9	Actin-related protein 5 OS=Homo sapiens OX=9606 GN=ACTR5 PE=1 SV=2	NA	NA	NA	NA	unknown	unknown	unknown	unknown	unknown	unknown	unknown	unknown	unknown	unknown	unknown	unknown	unknown	0.48571	0.318225	0.179721	0.424114	0.352711	0.32031	0.189409	0.36712	0.261335	0.513063	0.208959	0.518584	NUCLEUS	NUCLEUS	NUCLEUS	NUCLEUS	NUCLEUS	NUCLEUS	PROTEASOME	NUCLEUS	NUCLEUS	NUCLEUS	NUCLEUS	NUCLEUS	0.990741	0.0256357	3.54594e-12	4.13445e-25	0.86021	0.408014
ACTR6	Q9GZN1	Actin-related protein 6 OS=Homo sapiens OX=9606 GN=ACTR6 PE=1 SV=1	NA	NA	NA	NA	unknown	unknown	unknown	unknown	unknown	unknown	unknown	unknown	unknown	unknown	unknown	unknown	unknown	0.39515	0.321582	0.17753	0.450192	0.364919	0.284721	0.215235	0.486909	0.252293	0.4216	0.407164	0.419282	NUCLEUS	NUCLEUS	NUCLEUS	NUCLEUS	RIBOSOME	NUCLEUS	PROTEASOME	NUCLEUS	NUCLEUS	NUCLEUS	NUCLEUS	NUCLEUS	0.996726	0.0361066	0.0169116	1.35961e-07	1.57905e-06	0.0969083
ACTR8	Q9H981	Actin-related protein 8 OS=Homo sapiens OX=9606 GN=ACTR8 PE=1 SV=2	NA	NA	NA	NA	unknown	NUCLEUS	unknown	unknown	NUCLEUS	NUCLEUS	NUCLEUS	unknown	NUCLEUS	unknown	unknown	NUCLEUS	NUCLEUS	0.718415	0.416173	0.443897	0.793619	0.751119	0.648924	0.521403	0.729065	0.388869	0.491816	0.623862	0.753686	NUCLEUS	NUCLEUS	NUCLEUS	NUCLEUS	RIBOSOME	NUCLEUS	NUCLEUS	NUCLEUS	NUCLEUS	NUCLEUS	NUCLEUS	NUCLEUS	0.62908	0.917927	0.995713	0.0833825	0.947676	0.998613
TNK2	Q07912	Activated CDC42 kinase 1 OS=Homo sapiens OX=9606 GN=TNK2 PE=1 SV=3	NA	NA	NA	NA	NA	NA	NA	unknown	NA	NA	NA	unknown	NA	NA	unknown	unknown	NA	NA	NA	0.286177	NA	NA	NA	0.239202	NA	NA	0.293163	0.348725	NA	NA	NA	ENDOSOME	NA	NA	NA	PM	NA	NA	ENDOSOME	ENDOSOME	NA	NA	NA	0.586948	NA	NA	NA
AMBRA1	Q9C0C7	Activating molecule in BECN1-regulated autophagy protein 1 OS=Homo sapiens OX=9606 GN=AMBRA1 PE=1 SV=2	NA	NA	NA	NA	NA	NA	unknown	unknown	NA	NA	unknown	unknown	NA	NA	unknown	unknown	NA	NA	0.417632	0.185618	NA	NA	0.253086	0.2063	NA	NA	0.33125	0.226672	NA	NA	PROTEASOME	CYTOSOL	NA	NA	NUCLEUS	PROTEASOME	NA	NA	PROTEASOME	CYTOSOL	NA	NA	0.957839	0.728155	NA	NA	0.704552
ASCC1	Q8N9N2	Activating signal cointegrator 1 complex subunit 1 OS=Homo sapiens OX=9606 GN=ASCC1 PE=1 SV=1	-19.0829	0.0955036	-22.6114	0.0780187	unknown	unknown	unknown	unknown	unknown	unknown	unknown	unknown	unknown	unknown	unknown	unknown	unknown	0.406569	0.316182	0.179179	0.451911	0.379539	0.271061	0.186094	0.40046	0.272936	0.329642	0.215128	0.45358	PROTEASOME	PROTEASOME	RIBOSOME	RIBOSOME	PROTEASOME	RIBOSOME	PROTEASOME	RIBOSOME	PROTEASOME	RIBOSOME	RIBOSOME	RIBOSOME	0.977731	0.564298	0.999742	0.999864	0.987618	0.659956
ASCC2	Q9H1I8	Activating signal cointegrator 1 complex subunit 2 OS=Homo sapiens OX=9606 GN=ASCC2 PE=1 SV=3	-20.3183	-0.0393413	-23.5892	0.0517464	unknown	unknown	unknown	unknown	unknown	unknown	unknown	unknown	unknown	unknown	unknown	unknown	unknown	0.398208	0.321916	0.175081	0.463297	0.408202	0.266032	0.185572	0.390154	0.279995	0.325745	0.209928	0.456332	PROTEASOME	PROTEASOME	RIBOSOME	RIBOSOME	PROTEASOME	PROTEASOME	RIBOSOME	RIBOSOME	PROTEASOME	RIBOSOME	RIBOSOME	RIBOSOME	0.998253	0.998069	0.999969	0.999835	0.999463	0.951598
ASCC3	Q8N3C0	Activating signal cointegrator 1 complex subunit 3 OS=Homo sapiens OX=9606 GN=ASCC3 PE=1 SV=3	-21.5486	0.132175	-23.2576	0.0824751	unknown	unknown	unknown	unknown	unknown	unknown	unknown	unknown	unknown	unknown	unknown	unknown	unknown	0.41991	0.326196	0.178843	0.471602	0.408738	0.269645	0.18549	0.401526	0.302389	0.327314	0.213361	0.462091	PROTEASOME	PROTEASOME	RIBOSOME	RIBOSOME	PROTEASOME	RIBOSOME	PROTEASOME	RIBOSOME	PROTEASOME	RIBOSOME	RIBOSOME	RIBOSOME	0.994005	0.980632	0.990529	0.998931	0.993183	0.572126
TRIP4	Q15650	Activating signal cointegrator 1 OS=Homo sapiens OX=9606 GN=TRIP4 PE=1 SV=4	-18.5526	0.0674891	-23.984	0.208656	unknown	unknown	unknown	unknown	unknown	unknown	unknown	unknown	unknown	unknown	unknown	unknown	unknown	0.419949	0.327381	0.175912	0.480853	0.392665	0.269606	0.184718	0.393637	0.331731	0.339969	0.209332	0.47774	PROTEASOME	PROTEASOME	RIBOSOME	RIBOSOME	PROTEASOME	RIBOSOME	PROTEASOME	RIBOSOME	CYTOSOL	RIBOSOME	RIBOSOME	RIBOSOME	0.989102	0.815294	0.999934	0.999596	0.99876	0.725912
ATF7IP	Q6VMQ6	Activating transcription factor 7-interacting protein 1 OS=Homo sapiens OX=9606 GN=ATF7IP PE=1 SV=3	NA	NA	NA	NA	unknown	NUCLEUS	NUCLEUS	unknown	NUCLEUS	NUCLEUS	unknown	unknown	NUCLEUS	unknown	unknown	unknown	unknown	0.750366	0.789991	0.314782	0.701109	0.760953	0.335447	0.181088	0.596577	0.252603	0.478638	0.249353	0.470472	NUCLEUS	NUCLEUS	NUCLEUS	NUCLEUS	NUCLEUS	NUCLEUS	NUCLEUS	NUCLEUS	NUCLEUS	NUCLEUS	NUCLEUS	NUCLEUS	0.999895	0.998404	0.999837	0.999995	0.996297	0.995517
AHSA1	O95433	Activator of 90 kDa heat shock protein ATPase homolog 1 OS=Homo sapiens OX=9606 GN=AHSA1 PE=1 SV=1	-16.5858	0.0884401	-15.1689	-0.0125031	unknown	CYTOSOL	CYTOSOL	CYTOSOL	CYTOSOL	CYTOSOL	CYTOSOL	CYTOSOL	CYTOSOL	CYTOSOL	CYTOSOL	CYTOSOL	CYTOSOL	0.898729	0.897717	0.893748	0.928006	0.904448	0.884498	0.887456	0.898926	0.893097	0.920104	0.893429	0.930775	CYTOSOL	CYTOSOL	CYTOSOL	CYTOSOL	CYTOSOL	CYTOSOL	CYTOSOL	CYTOSOL	CYTOSOL	CYTOSOL	CYTOSOL	CYTOSOL	0.999961	0.999685	0.999991	0.999999	0.999922	0.999857
ABT1	Q9ULW3	Activator of basal transcription 1 OS=Homo sapiens OX=9606 GN=ABT1 PE=1 SV=1	NA	NA	NA	NA	unknown	NUCLEUS	NUCLEUS	NUCLEUS	NUCLEUS	NUCLEUS	NUCLEUS	NUCLEUS	NUCLEUS	NUCLEUS	NUCLEUS	NUCLEUS	NUCLEUS	0.80163	0.83619	0.798928	0.866744	0.818082	0.808737	0.821775	0.843811	0.676495	0.838468	0.828946	0.839776	RIBOSOME	NUCLEUS	NUCLEUS	NUCLEUS	NUCLEUS	NUCLEUS	NUCLEUS	NUCLEUS	NUCLEUS	NUCLEUS	NUCLEUS	NUCLEUS	0.944022	0.999947	0.999989	1	0.996638	0.999975
ABR	Q12979	Active breakpoint cluster region-related protein OS=Homo sapiens OX=9606 GN=ABR PE=2 SV=2	-18.6978	0.32308	-22.6046	0.259503	unknown	unknown	unknown	unknown	unknown	unknown	unknown	unknown	unknown	unknown	unknown	unknown	unknown	0.871194	0.430534	0.744717	0.787209	0.526251	0.438948	0.357651	0.439471	0.83248	0.744761	0.685001	0.86232	PM	PEROXISOME	ER	PM	PM	PM	PM	PM	ER	ER	PM	ER	0.781401	0.989652	0.564995	0.0602298	0.890937	0.982692
RPS19BP1	Q86WX3	Active regulator of SIRT1 OS=Homo sapiens OX=9606 GN=RPS19BP1 PE=1 SV=1	NA	NA	NA	NA	unknown	NUCLEUS	NUCLEUS	NUCLEUS	NUCLEUS	NUCLEUS	unknown	unknown	NUCLEUS	NUCLEUS	NUCLEUS	NUCLEUS	NUCLEUS	0.828975	0.620684	0.588553	0.795626	0.839117	0.472672	0.532535	0.741581	0.767403	0.575302	0.569081	0.786934	NUCLEUS	NUCLEUS	NUCLEUS	NUCLEUS	RIBOSOME	NUCLEUS	NUCLEUS	NUCLEUS	RIBOSOME	NUCLEUS	NUCLEUS	NUCLEUS	0.590381	0.7205	0.970808	0.0638185	0.991275	0.91756
ACVR1	Q04771	Activin receptor type-1 OS=Homo sapiens OX=9606 GN=ACVR1 PE=1 SV=1	NA	NA	NA	NA	NA	NA	PM	NA	NA	NA	unknown	NA	NA	NA	NA	NA	NA	NA	0.88711	NA	NA	NA	0.69013	NA	NA	NA	NA	NA	NA	NA	PM	NA	NA	NA	PM	NA	NA	NA	NA	NA	NA	NA	0.953765	NA	NA	NA	0.995058
ACVR1B	P36896	Activin receptor type-1B OS=Homo sapiens OX=9606 GN=ACVR1B PE=1 SV=1	NA	NA	NA	NA	NA	NA	unknown	unknown	NA	unknown	unknown	unknown	unknown	unknown	unknown	unknown	unknown	NA	0.797048	0.233283	NA	0.294526	0.403605	0.333906	0.513254	0.424279	0.309982	0.177649	0.366338	NA	PM	GOLGI	NA	CYTOSOL	GOLGI	PM	LYSOSOME	PEROXISOME	GOLGI	GOLGI	GOLGI	NA	0.989381	0.998816	NA	0.284937	0.946738
ACVR2A	P27037	Activin receptor type-2A OS=Homo sapiens OX=9606 GN=ACVR2A PE=1 SV=1	NA	NA	NA	NA	NA	NA	unknown	NA	NA	unknown	unknown	unknown	unknown	unknown	unknown	unknown	unknown	NA	0.598237	NA	NA	0.50094	0.371341	0.769862	0.672256	0.169705	0.579178	0.658953	0.525808	NA	PEROXISOME	NA	NA	LYSOSOME	PM	PM	LYSOSOME	ER	ER	PM	ER	NA	0.888339	NA	NA	0.995663	0.981398
ACVR2B	Q13705	Activin receptor type-2B OS=Homo sapiens OX=9606 GN=ACVR2B PE=1 SV=3	NA	NA	NA	NA	NA	NA	NA	NA	NA	NA	unknown	NA	NA	NA	NA	NA	NA	NA	NA	NA	NA	NA	0.344837	NA	NA	NA	NA	NA	NA	NA	NA	NA	NA	NA	PM	NA	NA	NA	NA	NA	NA	NA	NA	NA	NA	NA	0.996684
ADNP2	Q6IQ32	Activity-dependent neuroprotector homeobox protein 2 OS=Homo sapiens OX=9606 GN=ADNP2 PE=1 SV=1	NA	NA	NA	NA	NA	NA	unknown	unknown	NA	NA	unknown	unknown	NA	NA	unknown	NA	NA	NA	0.318092	0.174645	NA	NA	0.272924	0.184897	NA	NA	0.322177	NA	NA	NA	NUCLEUS	NUCLEUS	NA	NA	NUCLEUS	NUCLEUS	NA	NA	NUCLEUS	NA	NA	NA	0.999996	0.999998	NA	NA	0.999999
ADNP	Q9H2P0	Activity-dependent neuroprotector homeobox protein OS=Homo sapiens OX=9606 GN=ADNP PE=1 SV=1	NA	NA	NA	NA	unknown	unknown	unknown	unknown	unknown	unknown	unknown	unknown	unknown	unknown	unknown	unknown	unknown	0.382968	0.318092	0.180962	0.380971	0.352711	0.272924	0.18195	0.351284	0.25229	0.322175	0.209773	0.362006	NUCLEUS	NUCLEUS	NUCLEUS	NUCLEUS	NUCLEUS	NUCLEUS	NUCLEUS	NUCLEUS	NUCLEUS	NUCLEUS	NUCLEUS	NUCLEUS	1	1	1	1	1	0.999999
NDUFAB1	O14561	Acyl carrier protein mitochondrial OS=Homo sapiens OX=9606 GN=NDUFAB1 PE=1 SV=3	NA	NA	NA	NA	unknown	MITOCHONDRIA	MITOCHONDRIA	MITOCHONDRIA	MITOCHONDRIA	MITOCHONDRIA	MITOCHONDRIA	MITOCHONDRIA	MITOCHONDRIA	MITOCHONDRIA	MITOCHONDRIA	MITOCHONDRIA	MITOCHONDRIA	0.954591	0.985437	0.946554	0.952725	0.888888	0.976064	0.963301	0.943385	0.96472	0.962033	0.961937	0.94323	MITOCHONDRIA	MITOCHONDRIA	MITOCHONDRIA	MITOCHONDRIA	MITOCHONDRIA	MITOCHONDRIA	MITOCHONDRIA	MITOCHONDRIA	MITOCHONDRIA	MITOCHONDRIA	MITOCHONDRIA	MITOCHONDRIA	1	1	0.999998	1	1	1
FADS1	O60427	Acyl-CoA (8-3)-desaturase OS=Homo sapiens OX=9606 GN=FADS1 PE=1 SV=3	-10.2632	0.207151	-8.74108	0.130599	unknown	unknown	unknown	unknown	unknown	unknown	ER	ER	unknown	unknown	unknown	unknown	unknown	0.425542	0.891249	0.686493	0.875425	0.615121	0.951494	0.966852	0.928237	0.528207	0.925821	0.82833	0.874827	LYSOSOME	ER	ER	ER	ER	ER	ER	ER	ER	ER	ER	ER	0.737269	0.998797	0.720332	0.999997	0.814248	0.996883
FADS2	O95864	Acyl-CoA 6-desaturase OS=Homo sapiens OX=9606 GN=FADS2 PE=1 SV=1	-4.3159	0.172113	-19.3574	0.0329835	unknown	unknown	unknown	ER	ER	ER	ER	ER	ER	ER	ER	ER	ER	0.919506	0.930029	0.951553	0.950854	0.975991	0.955152	0.963667	0.9664	0.965573	0.963399	0.968099	0.972885	ER	ER	ER	ER	ER	ER	ER	ER	ER	ER	ER	ER	0.986568	0.999729	0.99518	0.999994	0.983914	0.992049
ACAD10	Q6JQN1	Acyl-CoA dehydrogenase family member 10 OS=Homo sapiens OX=9606 GN=ACAD10 PE=1 SV=1	NA	NA	NA	NA	NA	NA	unknown	MITOCHONDRIA	NA	NA	MITOCHONDRIA	MITOCHONDRIA	NA	NA	unknown	unknown	NA	NA	0.278778	0.457208	NA	NA	0.784318	0.42563	NA	NA	0.300949	0.399113	NA	NA	GOLGI	MITOCHONDRIA	NA	NA	MITOCHONDRIA	MITOCHONDRIA	NA	NA	MITOCHONDRIA	GOLGI	NA	NA	0.000126989	0.761151	NA	NA	0.999999
ACAD11	Q709F0	Acyl-CoA dehydrogenase family member 11 OS=Homo sapiens OX=9606 GN=ACAD11 PE=1 SV=3	50.935	0.59658	-3.77278	0.274198	unknown	PEROXISOME	PEROXISOME	PEROXISOME	PEROXISOME	PEROXISOME	PEROXISOME	PEROXISOME	PEROXISOME	unknown	PEROXISOME	PEROXISOME	PEROXISOME	0.815055	0.498478	0.588109	0.505265	0.691565	0.677069	0.612459	0.812292	0.372743	0.753058	0.709475	0.664508	ER	ER	PM	ER	PM	PM	PM	PEROXISOME	ER	ER	ER	PEROXISOME	0.966315	0.999288	0.930029	0.992335	0.986649	0.525029
ACAD9	Q9H845	Acyl-CoA dehydrogenase family member 9 mitochondrial OS=Homo sapiens OX=9606 GN=ACAD9 PE=1 SV=1	NA	NA	NA	NA	MITOCHONDRIA	MITOCHONDRIA	MITOCHONDRIA	MITOCHONDRIA	MITOCHONDRIA	MITOCHONDRIA	MITOCHONDRIA	MITOCHONDRIA	MITOCHONDRIA	MITOCHONDRIA	MITOCHONDRIA	MITOCHONDRIA	MITOCHONDRIA	1	1	1	1	1	1	1	1	1	1	1	1	MITOCHONDRIA	MITOCHONDRIA	MITOCHONDRIA	MITOCHONDRIA	MITOCHONDRIA	MITOCHONDRIA	MITOCHONDRIA	MITOCHONDRIA	MITOCHONDRIA	MITOCHONDRIA	MITOCHONDRIA	MITOCHONDRIA	1	1	1	1	1	1
SCD	O00767	Acyl-CoA desaturase OS=Homo sapiens OX=9606 GN=SCD PE=1 SV=2	-10.4619	0.11568	-21.9277	0.125469	unknown	ER	unknown	unknown	unknown	ER	unknown	ER	ER	ER	ER	ER	ER	0.959361	0.911775	0.920685	0.905751	0.958348	0.839634	0.958668	0.954929	0.945144	0.943819	0.969761	0.969749	ER	ER	ER	ER	ER	ER	ER	ER	ER	ER	ER	ER	0.999728	0.999971	0.995495	1	0.995925	0.999998
ACSF2	Q96CM8	Acyl-CoA synthetase family member 2 mitochondrial OS=Homo sapiens OX=9606 GN=ACSF2 PE=1 SV=2	NA	NA	NA	NA	MITOCHONDRIA	MITOCHONDRIA	MITOCHONDRIA	MITOCHONDRIA	MITOCHONDRIA	MITOCHONDRIA	MITOCHONDRIA	MITOCHONDRIA	MITOCHONDRIA	MITOCHONDRIA	MITOCHONDRIA	MITOCHONDRIA	MITOCHONDRIA	1	1	1	1	1	1	1	1	1	1	1	1	MITOCHONDRIA	MITOCHONDRIA	MITOCHONDRIA	MITOCHONDRIA	MITOCHONDRIA	MITOCHONDRIA	MITOCHONDRIA	MITOCHONDRIA	MITOCHONDRIA	MITOCHONDRIA	MITOCHONDRIA	MITOCHONDRIA	1	1	1	1	1	1
ACSF3	Q4G176	Acyl-CoA synthetase family member 3 mitochondrial OS=Homo sapiens OX=9606 GN=ACSF3 PE=1 SV=3	NA	NA	NA	NA	MITOCHONDRIA	MITOCHONDRIA	MITOCHONDRIA	MITOCHONDRIA	MITOCHONDRIA	MITOCHONDRIA	MITOCHONDRIA	MITOCHONDRIA	MITOCHONDRIA	MITOCHONDRIA	MITOCHONDRIA	MITOCHONDRIA	MITOCHONDRIA	1	1	1	1	1	1	1	1	1	1	1	1	MITOCHONDRIA	MITOCHONDRIA	MITOCHONDRIA	MITOCHONDRIA	MITOCHONDRIA	MITOCHONDRIA	MITOCHONDRIA	MITOCHONDRIA	MITOCHONDRIA	MITOCHONDRIA	MITOCHONDRIA	MITOCHONDRIA	1	1	1	1	1	1
ACSS3	Q9H6R3	Acyl-CoA synthetase short-chain family member 3 mitochondrial OS=Homo sapiens OX=9606 GN=ACSS3 PE=1 SV=1	NA	NA	NA	NA	unknown	unknown	MITOCHONDRIA	MITOCHONDRIA	MITOCHONDRIA	MITOCHONDRIA	MITOCHONDRIA	NA	NA	unknown	MITOCHONDRIA	unknown	MITOCHONDRIA	0.343937	0.885189	0.495031	0.462864	0.930718	0.639821	NA	NA	0.337155	0.715126	0.273177	0.505088	ENDOSOME	MITOCHONDRIA	MITOCHONDRIA	MITOCHONDRIA	MITOCHONDRIA	MITOCHONDRIA	NA	NA	MITOCHONDRIA	MITOCHONDRIA	MITOCHONDRIA	MITOCHONDRIA	7.20309e-08	0.999962	0.745859	1.38492e-16	0.998083	0.00166837
ACBD4	Q8NC06	Acyl-CoA-binding domain-containing protein 4 OS=Homo sapiens OX=9606 GN=ACBD4 PE=1 SV=2	NA	NA	NA	NA	NA	NA	unknown	NA	NA	NA	NA	NA	NA	NA	NA	NA	NA	NA	0.813387	NA	NA	NA	NA	NA	NA	NA	NA	NA	NA	NA	ER	NA	NA	NA	NA	NA	NA	NA	NA	NA	NA	NA	0.997697	NA	NA	NA	NA
ACBD5	Q5T8D3	Acyl-CoA-binding domain-containing protein 5 OS=Homo sapiens OX=9606 GN=ACBD5 PE=1 SV=1	60.2205	0.661149	1.00896	0.417187	unknown	PEROXISOME	unknown	PEROXISOME	PEROXISOME	PEROXISOME	PEROXISOME	PEROXISOME	PEROXISOME	PEROXISOME	PEROXISOME	PEROXISOME	PEROXISOME	0.818953	0.439013	0.649662	0.697767	0.698971	0.621494	0.640984	0.817171	0.39722	0.679125	0.462357	0.694445	ER	ER	PEROXISOME	PEROXISOME	PM	PM	PM	PEROXISOME	ER	ER	ER	PEROXISOME	0.994219	0.998543	0.997101	0.945261	0.985597	0.926103
ACBD6	Q9BR61	Acyl-CoA-binding domain-containing protein 6 OS=Homo sapiens OX=9606 GN=ACBD6 PE=1 SV=1	NA	NA	NA	NA	NA	NA	CYTOSOL	CYTOSOL	NA	NA	CYTOSOL	unknown	NA	NA	NA	CYTOSOL	NA	NA	0.815468	0.814291	NA	NA	0.880884	0.726313	NA	NA	NA	0.790732	NA	NA	CYTOSOL	CYTOSOL	NA	NA	CYTOSOL	CYTOSOL	NA	NA	NA	CYTOSOL	NA	NA	0.557829	0.999796	NA	NA	0.999723
ACBD7	Q8N6N7	Acyl-CoA-binding domain-containing protein 7 OS=Homo sapiens OX=9606 GN=ACBD7 PE=1 SV=1	-16.9	0.0304043	NA	NA	unknown	CYTOSOL	CYTOSOL	CYTOSOL	CYTOSOL	CYTOSOL	CYTOSOL	CYTOSOL	CYTOSOL	CYTOSOL	CYTOSOL	NA	NA	0.857847	0.884404	0.862761	0.88253	0.862181	0.837052	0.838436	0.829415	0.905923	0.87898	NA	NA	CYTOSOL	CYTOSOL	CYTOSOL	CYTOSOL	CYTOSOL	CYTOSOL	CYTOSOL	CYTOSOL	CYTOSOL	CYTOSOL	NA	NA	0.999999	0.999996	1	1	1	0.999981
DBI	P07108	Acyl-CoA-binding protein OS=Homo sapiens OX=9606 GN=DBI PE=1 SV=2	-16.9052	0.300198	-17.4994	-0.140219	unknown	CYTOSOL	CYTOSOL	unknown	CYTOSOL	unknown	CYTOSOL	CYTOSOL	CYTOSOL	unknown	CYTOSOL	unknown	CYTOSOL	0.782316	0.84754	0.728379	0.811046	0.65685	0.802977	0.798589	0.801039	0.603764	0.90145	0.739403	0.801204	CYTOSOL	CYTOSOL	CYTOSOL	CYTOSOL	CYTOSOL	CYTOSOL	CYTOSOL	CYTOSOL	CYTOSOL	CYTOSOL	CYTOSOL	CYTOSOL	1	0.999999	1	1	1	1
LPGAT1	Q92604	Acyl-CoA:lysophosphatidylglycerol acyltransferase 1 OS=Homo sapiens OX=9606 GN=LPGAT1 PE=1 SV=1	-12.598	-0.00991211	-21.5206	0.0537192	unknown	unknown	unknown	unknown	unknown	unknown	ER	unknown	ER	ER	unknown	unknown	unknown	0.935962	0.586654	0.937973	0.900402	0.927158	0.958428	0.882964	0.950296	0.953094	0.694171	0.497544	0.908719	ER	ER	ER	ER	ER	ER	ER	ER	ER	ER	PM	ER	0.997495	0.833609	0.962951	0.999995	0.887615	0.996388
ACOT1	Q86TX2	Acyl-coenzyme A thioesterase 1 OS=Homo sapiens OX=9606 GN=ACOT1 PE=1 SV=1	NA	NA	NA	NA	unknown	MITOCHONDRIA	MITOCHONDRIA	MITOCHONDRIA	MITOCHONDRIA	MITOCHONDRIA	MITOCHONDRIA	MITOCHONDRIA	MITOCHONDRIA	MITOCHONDRIA	MITOCHONDRIA	MITOCHONDRIA	MITOCHONDRIA	0.955963	0.983971	0.972319	0.970017	0.972711	0.970195	0.958601	0.975398	0.459727	0.963926	0.980126	0.941294	MITOCHONDRIA	MITOCHONDRIA	MITOCHONDRIA	MITOCHONDRIA	MITOCHONDRIA	MITOCHONDRIA	MITOCHONDRIA	MITOCHONDRIA	MITOCHONDRIA	MITOCHONDRIA	MITOCHONDRIA	MITOCHONDRIA	0.999981	1	1	1	0.999688	1
ACOT13	Q9NPJ3	Acyl-coenzyme A thioesterase 13 OS=Homo sapiens OX=9606 GN=ACOT13 PE=1 SV=1	NA	NA	NA	NA	unknown	MITOCHONDRIA	MITOCHONDRIA	MITOCHONDRIA	MITOCHONDRIA	MITOCHONDRIA	MITOCHONDRIA	MITOCHONDRIA	MITOCHONDRIA	MITOCHONDRIA	MITOCHONDRIA	MITOCHONDRIA	MITOCHONDRIA	0.966125	0.95344	0.972654	0.96686	0.961163	0.963055	0.964346	0.969453	0.971774	0.945544	0.913155	0.949218	MITOCHONDRIA	MITOCHONDRIA	MITOCHONDRIA	MITOCHONDRIA	MITOCHONDRIA	MITOCHONDRIA	MITOCHONDRIA	MITOCHONDRIA	MITOCHONDRIA	MITOCHONDRIA	MITOCHONDRIA	MITOCHONDRIA	0.999993	0.999943	1	1	0.999999	0.999996
ACOT2	P49753	Acyl-coenzyme A thioesterase 2 mitochondrial OS=Homo sapiens OX=9606 GN=ACOT2 PE=1 SV=6	NA	NA	NA	NA	NA	NA	NA	NA	NA	MITOCHONDRIA	NA	NA	NA	MITOCHONDRIA	NA	NA	NA	NA	NA	NA	NA	0.86815	NA	NA	NA	0.964887	NA	NA	NA	NA	NA	NA	NA	MITOCHONDRIA	NA	NA	NA	MITOCHONDRIA	NA	NA	NA	NA	NA	NA	NA	0.0715325	NA
ACOT8	O14734	Acyl-coenzyme A thioesterase 8 OS=Homo sapiens OX=9606 GN=ACOT8 PE=1 SV=1	48.2736	0.73218	-2.70549	0.419439	PEROXISOME	PEROXISOME	PEROXISOME	PEROXISOME	PEROXISOME	PEROXISOME	PEROXISOME	PEROXISOME	PEROXISOME	PEROXISOME	PEROXISOME	PEROXISOME	PEROXISOME	1	1	1	1	1	1	1	1	1	1	1	1	PEROXISOME	PEROXISOME	PEROXISOME	PEROXISOME	PEROXISOME	PEROXISOME	PEROXISOME	PEROXISOME	PEROXISOME	PEROXISOME	PEROXISOME	PEROXISOME	1	1	1	1	1	1
ACOT9	Q9Y305	Acyl-coenzyme A thioesterase 9 mitochondrial OS=Homo sapiens OX=9606 GN=ACOT9 PE=1 SV=2	NA	NA	NA	NA	MITOCHONDRIA	MITOCHONDRIA	MITOCHONDRIA	MITOCHONDRIA	MITOCHONDRIA	MITOCHONDRIA	MITOCHONDRIA	MITOCHONDRIA	MITOCHONDRIA	MITOCHONDRIA	MITOCHONDRIA	MITOCHONDRIA	MITOCHONDRIA	1	1	1	1	1	1	1	1	1	1	1	1	MITOCHONDRIA	MITOCHONDRIA	MITOCHONDRIA	MITOCHONDRIA	MITOCHONDRIA	MITOCHONDRIA	MITOCHONDRIA	MITOCHONDRIA	MITOCHONDRIA	MITOCHONDRIA	MITOCHONDRIA	MITOCHONDRIA	1	1	1	1	1	1
THEM4	Q5T1C6	Acyl-coenzyme A thioesterase THEM4 OS=Homo sapiens OX=9606 GN=THEM4 PE=1 SV=1	NA	NA	NA	NA	unknown	MITOCHONDRIA	MITOCHONDRIA	MITOCHONDRIA	MITOCHONDRIA	MITOCHONDRIA	MITOCHONDRIA	MITOCHONDRIA	MITOCHONDRIA	MITOCHONDRIA	MITOCHONDRIA	MITOCHONDRIA	MITOCHONDRIA	0.92396	0.984176	0.969349	0.958066	0.924742	0.93724	0.958989	0.957863	0.616544	0.964942	0.970468	0.915382	MITOCHONDRIA	MITOCHONDRIA	MITOCHONDRIA	MITOCHONDRIA	MITOCHONDRIA	MITOCHONDRIA	MITOCHONDRIA	MITOCHONDRIA	MITOCHONDRIA	MITOCHONDRIA	MITOCHONDRIA	MITOCHONDRIA	1	1	1	1	1	0.999369
LYPLA1	O75608	Acyl-protein thioesterase 1 OS=Homo sapiens OX=9606 GN=LYPLA1 PE=1 SV=1	-15.4517	-0.0185816	-18.3978	-0.234931	unknown	unknown	unknown	unknown	unknown	unknown	unknown	unknown	unknown	unknown	unknown	unknown	unknown	0.349786	0.289228	0.175911	0.381554	0.350885	0.261258	0.215055	0.337576	0.248724	0.319092	0.203563	0.235054	ENDOSOME	PEROXISOME	ENDOSOME	CYTOSOL	LYSOSOME	CYTOSOL	ENDOSOME	CYTOSOL	PEROXISOME	ENDOSOME	GOLGI	CYTOSOL	1.56802e-17	2.7265e-18	1.38263e-29	6.49612e-75	2.75401e-32	1.44616e-37
LYPLA2	O95372	Acyl-protein thioesterase 2 OS=Homo sapiens OX=9606 GN=LYPLA2 PE=1 SV=1	-18.1838	0.234779	-17.3921	0.140833	unknown	unknown	unknown	unknown	unknown	unknown	unknown	unknown	unknown	unknown	unknown	unknown	unknown	0.36951	0.290197	0.461152	0.566394	0.594344	0.443206	0.370427	0.574491	0.226087	0.347264	0.628029	0.519103	CYTOSOL	CYTOSOL	CYTOSOL	CYTOSOL	CYTOSOL	CYTOSOL	CYTOSOL	CYTOSOL	CYTOSOL	CYTOSOL	CYTOSOL	CYTOSOL	0.996533	0.97543	0.997241	1	0.994873	0.952425
APEH	P13798	Acylamino-acid-releasing enzyme OS=Homo sapiens OX=9606 GN=APEH PE=1 SV=4	-15.8726	-0.0917806	-17.712	0.207111	CYTOSOL	CYTOSOL	CYTOSOL	CYTOSOL	CYTOSOL	CYTOSOL	CYTOSOL	CYTOSOL	CYTOSOL	CYTOSOL	CYTOSOL	CYTOSOL	CYTOSOL	1	1	1	1	1	1	1	1	1	1	1	1	CYTOSOL	CYTOSOL	CYTOSOL	CYTOSOL	CYTOSOL	CYTOSOL	CYTOSOL	CYTOSOL	CYTOSOL	CYTOSOL	CYTOSOL	CYTOSOL	1	1	1	1	1	1
AGK	Q53H12	Acylglycerol kinase mitochondrial OS=Homo sapiens OX=9606 GN=AGK PE=1 SV=2	NA	NA	NA	NA	MITOCHONDRIA	MITOCHONDRIA	MITOCHONDRIA	MITOCHONDRIA	MITOCHONDRIA	MITOCHONDRIA	MITOCHONDRIA	MITOCHONDRIA	MITOCHONDRIA	MITOCHONDRIA	MITOCHONDRIA	MITOCHONDRIA	MITOCHONDRIA	1	1	1	1	1	1	1	1	1	1	1	1	MITOCHONDRIA	MITOCHONDRIA	MITOCHONDRIA	MITOCHONDRIA	MITOCHONDRIA	MITOCHONDRIA	MITOCHONDRIA	MITOCHONDRIA	MITOCHONDRIA	MITOCHONDRIA	MITOCHONDRIA	MITOCHONDRIA	1	1	1	1	1	1
ACYP1	P07311	Acylphosphatase-1 OS=Homo sapiens OX=9606 GN=ACYP1 PE=1 SV=2	-16.8965	0.120545	-17.7226	-0.107751	unknown	unknown	unknown	unknown	unknown	unknown	unknown	unknown	unknown	unknown	unknown	unknown	unknown	0.374359	0.300414	0.502035	0.407364	0.31971	0.270845	0.590408	0.315073	0.253263	0.319518	0.634835	0.305784	PROTEASOME	PROTEASOME	CYTOSOL	CYTOSOL	PROTEASOME	PROTEASOME	CYTOSOL	CYTOSOL	CYTOSOL	PROTEASOME	CYTOSOL	CYTOSOL	0.288797	0.107694	0.975974	0.00054486	0.87089	0.0145289
FAHD1	Q6P587	Acylpyruvase FAHD1 mitochondrial OS=Homo sapiens OX=9606 GN=FAHD1 PE=1 SV=2	NA	NA	NA	NA	unknown	MITOCHONDRIA	MITOCHONDRIA	MITOCHONDRIA	MITOCHONDRIA	MITOCHONDRIA	MITOCHONDRIA	MITOCHONDRIA	MITOCHONDRIA	MITOCHONDRIA	MITOCHONDRIA	MITOCHONDRIA	MITOCHONDRIA	0.952589	0.981219	0.971364	0.950118	0.979893	0.959644	0.962897	0.973995	0.965175	0.977883	0.964997	0.963861	MITOCHONDRIA	MITOCHONDRIA	MITOCHONDRIA	MITOCHONDRIA	MITOCHONDRIA	MITOCHONDRIA	MITOCHONDRIA	MITOCHONDRIA	MITOCHONDRIA	MITOCHONDRIA	MITOCHONDRIA	MITOCHONDRIA	1	1	1	1	0.999996	1
CRK	P46108	Adapter molecule crk OS=Homo sapiens OX=9606 GN=CRK PE=1 SV=2	5.58856	0.21713	-16.4492	-0.0805192	unknown	CYTOSOL	CYTOSOL	CYTOSOL	CYTOSOL	CYTOSOL	CYTOSOL	CYTOSOL	CYTOSOL	CYTOSOL	CYTOSOL	CYTOSOL	CYTOSOL	0.87501	0.809166	0.881927	0.900508	0.913991	0.832255	0.864137	0.898473	0.922409	0.791512	0.840239	0.907633	CYTOSOL	CYTOSOL	CYTOSOL	CYTOSOL	CYTOSOL	CYTOSOL	CYTOSOL	CYTOSOL	CYTOSOL	CYTOSOL	CYTOSOL	CYTOSOL	0.998869	0.991921	0.999998	0.999998	0.999509	0.999694
NECAP1	Q8NC96	Adaptin ear-binding coat-associated protein 1 OS=Homo sapiens OX=9606 GN=NECAP1 PE=1 SV=2	-22.0378	0.0959467	-21.8581	0.284722	unknown	unknown	unknown	unknown	unknown	unknown	unknown	unknown	unknown	unknown	unknown	unknown	unknown	0.211802	0.275839	0.169562	0.170811	0.436732	0.273881	0.149356	0.175843	0.217667	0.226331	0.348058	0.181516	RIBOSOME	GOLGI	ENDOSOME	PM	PM	PM	PM	PM	ER	ENDOSOME	ENDOSOME	ER	0.082209	0.835475	0.489716	0.0026001	0.0309867	0.634789
NECAP2	Q9NVZ3	Adaptin ear-binding coat-associated protein 2 OS=Homo sapiens OX=9606 GN=NECAP2 PE=1 SV=1	-21.9668	0.412943	-21.156	0.370943	unknown	unknown	unknown	unknown	unknown	PEROXISOME	unknown	unknown	unknown	unknown	unknown	unknown	unknown	0.203313	0.226238	0.169439	0.191629	0.414911	0.26781	0.212521	0.285216	0.208976	0.491874	0.236548	0.24522	PM	PM	ENDOSOME	PM	PM	LYSOSOME	PM	PM	ER	ER	ENDOSOME	PM	0.927721	0.451028	0.967777	0.157215	0.927712	0.780769
APRT	P07741	Adenine phosphoribosyltransferase OS=Homo sapiens OX=9606 GN=APRT PE=1 SV=2	-12.257	0.147643	-16.5765	-0.0481917	CYTOSOL	CYTOSOL	CYTOSOL	CYTOSOL	CYTOSOL	CYTOSOL	CYTOSOL	CYTOSOL	CYTOSOL	CYTOSOL	CYTOSOL	CYTOSOL	CYTOSOL	1	1	1	1	1	1	1	1	1	1	1	1	CYTOSOL	CYTOSOL	CYTOSOL	CYTOSOL	CYTOSOL	CYTOSOL	CYTOSOL	CYTOSOL	CYTOSOL	CYTOSOL	CYTOSOL	CYTOSOL	1	1	1	1	1	1
APC	P25054	Adenomatous polyposis coli protein OS=Homo sapiens OX=9606 GN=APC PE=1 SV=2	-18.2771	0.354573	-16.5507	0.285815	unknown	unknown	unknown	unknown	unknown	unknown	unknown	unknown	unknown	unknown	unknown	unknown	unknown	0.27905	0.259942	0.197383	0.235042	0.318056	0.234762	0.28877	0.149655	0.243982	0.226147	0.267122	0.283752	PM	RIBOSOME	PM	PM	PM	PM	PM	PM	ER	ER	ENDOSOME	ER	0.960777	0.896991	0.609483	0.0271898	0.0336053	0.621474
SLC35B2	Q8TB61	Adenosine 3'-phospho 5'-phosphosulfate transporter 1 OS=Homo sapiens OX=9606 GN=SLC35B2 PE=1 SV=1	-14.8909	0.00767718	-21.7487	-0.242796	unknown	GOLGI	unknown	GOLGI	GOLGI	unknown	GOLGI	unknown	unknown	GOLGI	GOLGI	GOLGI	GOLGI	0.757329	0.679422	0.760574	0.752045	0.516139	0.786995	0.639987	0.710389	0.834051	0.73657	0.847803	0.784225	GOLGI	GOLGI	GOLGI	GOLGI	GOLGI	GOLGI	GOLGI	GOLGI	GOLGI	GOLGI	GOLGI	GOLGI	0.999999	0.99999	0.999448	1	1	0.804943
SLC35B3	Q9H1N7	Adenosine 3'-phospho 5'-phosphosulfate transporter 2 OS=Homo sapiens OX=9606 GN=SLC35B3 PE=1 SV=1	NA	NA	NA	NA	unknown	GOLGI	GOLGI	NA	NA	NA	NA	NA	NA	GOLGI	NA	GOLGI	NA	0.884288	0.84291	NA	NA	NA	NA	NA	NA	0.903901	NA	0.733685	NA	GOLGI	GOLGI	NA	NA	NA	NA	NA	NA	GOLGI	NA	GOLGI	NA	0.999999	0.99994	NA	NA	NA	NA
ADA	P00813	Adenosine deaminase OS=Homo sapiens OX=9606 GN=ADA PE=1 SV=3	NA	NA	NA	NA	NA	NA	NA	NA	NA	CYTOSOL	NA	NA	NA	NA	NA	NA	NA	NA	NA	NA	NA	0.954829	NA	NA	NA	NA	NA	NA	NA	NA	NA	NA	NA	CYTOSOL	NA	NA	NA	NA	NA	NA	NA	NA	NA	NA	NA	0.999898	NA
ADK	P55263	Adenosine kinase OS=Homo sapiens OX=9606 GN=ADK PE=1 SV=2	-13.4051	0.197641	-19.9983	0.0302625	unknown	CYTOSOL	CYTOSOL	CYTOSOL	CYTOSOL	CYTOSOL	CYTOSOL	CYTOSOL	CYTOSOL	CYTOSOL	CYTOSOL	CYTOSOL	CYTOSOL	0.86425	0.887722	0.853349	0.886257	0.939139	0.87906	0.834608	0.898245	0.91607	0.910549	0.877943	0.900538	CYTOSOL	CYTOSOL	CYTOSOL	CYTOSOL	CYTOSOL	CYTOSOL	CYTOSOL	CYTOSOL	CYTOSOL	CYTOSOL	CYTOSOL	CYTOSOL	1	0.999995	0.999999	1	0.999994	1
AHCYL2	Q96HN2	Adenosylhomocysteinase 3 OS=Homo sapiens OX=9606 GN=AHCYL2 PE=1 SV=1	-11.2599	-0.0108746	-19.3996	0.110654	unknown	unknown	unknown	unknown	unknown	unknown	unknown	unknown	unknown	unknown	unknown	unknown	unknown	0.355437	0.293527	0.140665	0.381242	0.373169	0.271029	0.157835	0.300046	0.278966	0.565836	0.297132	0.505251	PM	PEROXISOME	ENDOSOME	PM	PM	PM	ENDOSOME	PM	PM	ER	PM	PM	0.999189	0.0836563	0.00186912	3.08486e-07	0.852363	0.990163
ADCY3	O60266	Adenylate cyclase type 3 OS=Homo sapiens OX=9606 GN=ADCY3 PE=1 SV=3	-21.0769	0.428041	-19.358	0.0188105	unknown	unknown	PM	PM	PM	PEROXISOME	PM	unknown	unknown	unknown	unknown	unknown	unknown	0.748246	0.942579	0.911569	0.88886	0.433912	0.910408	0.724388	0.740247	0.799465	0.481341	0.871517	0.726964	PM	PM	PM	PM	PM	PM	PM	PM	PM	PM	PM	PM	0.97227	0.998766	0.999435	1	0.997611	0.999247
ADCY6	O43306	Adenylate cyclase type 6 OS=Homo sapiens OX=9606 GN=ADCY6 PE=1 SV=2	-15.631	0.362496	-21.0414	0.183983	unknown	unknown	unknown	unknown	unknown	unknown	unknown	unknown	unknown	PM	unknown	unknown	unknown	0.768925	0.581781	0.836574	0.796977	0.578607	0.400695	0.860126	0.663202	0.910037	0.771085	0.639611	0.857495	PM	PM	PM	PM	LYSOSOME	PM	PM	PM	PM	ER	PM	PM	0.979776	0.99585	0.990386	0.999908	0.464916	0.998325
ADCY9	O60503	Adenylate cyclase type 9 OS=Homo sapiens OX=9606 GN=ADCY9 PE=1 SV=4	-14.8378	-0.0891229	-15.1713	-0.0140587	unknown	unknown	PM	PM	unknown	PM	PM	unknown	PM	unknown	unknown	unknown	unknown	0.859884	0.888553	0.908204	0.874304	0.912542	0.941755	0.843786	0.927602	0.87767	0.740967	0.300209	0.811119	PM	PM	PM	PM	PM	PM	PM	PM	PM	ER	ENDOSOME	PM	0.998186	0.99972	0.999255	0.999766	0.997064	0.999728
AK2	P54819	Adenylate kinase 2 mitochondrial OS=Homo sapiens OX=9606 GN=AK2 PE=1 SV=2	NA	NA	NA	NA	unknown	MITOCHONDRIA	MITOCHONDRIA	MITOCHONDRIA	MITOCHONDRIA	MITOCHONDRIA	MITOCHONDRIA	MITOCHONDRIA	MITOCHONDRIA	MITOCHONDRIA	MITOCHONDRIA	MITOCHONDRIA	MITOCHONDRIA	0.95807	0.976462	0.962035	0.9673	0.934076	0.905127	0.964167	0.966501	0.958111	0.928778	0.971855	0.962869	MITOCHONDRIA	MITOCHONDRIA	MITOCHONDRIA	MITOCHONDRIA	MITOCHONDRIA	MITOCHONDRIA	MITOCHONDRIA	MITOCHONDRIA	MITOCHONDRIA	MITOCHONDRIA	MITOCHONDRIA	MITOCHONDRIA	0.999996	0.999998	0.99995	1	0.999947	0.967909
AK4	P27144	Adenylate kinase 4 mitochondrial OS=Homo sapiens OX=9606 GN=AK4 PE=1 SV=1	NA	NA	NA	NA	MITOCHONDRIA	MITOCHONDRIA	MITOCHONDRIA	MITOCHONDRIA	MITOCHONDRIA	MITOCHONDRIA	MITOCHONDRIA	MITOCHONDRIA	MITOCHONDRIA	MITOCHONDRIA	MITOCHONDRIA	MITOCHONDRIA	MITOCHONDRIA	1	1	1	1	1	1	1	1	1	1	1	1	MITOCHONDRIA	MITOCHONDRIA	MITOCHONDRIA	MITOCHONDRIA	MITOCHONDRIA	MITOCHONDRIA	MITOCHONDRIA	MITOCHONDRIA	MITOCHONDRIA	MITOCHONDRIA	MITOCHONDRIA	MITOCHONDRIA	1	1	1	1	1	1
AK9	Q5TCS8	Adenylate kinase 9 OS=Homo sapiens OX=9606 GN=AK9 PE=1 SV=2	NA	NA	NA	NA	NA	NA	NA	NA	NA	NA	NA	unknown	NA	NA	NA	NA	NA	NA	NA	NA	NA	NA	NA	0.177209	NA	NA	NA	NA	NA	NA	NA	NA	NA	NA	NA	LYSOSOME	NA	NA	NA	NA	NA	NA	NA	NA	NA	NA	NA
AK1	P00568	Adenylate kinase isoenzyme 1 OS=Homo sapiens OX=9606 GN=AK1 PE=1 SV=3	-18.2308	0.0115615	-20.3441	-0.200959	unknown	CYTOSOL	CYTOSOL	CYTOSOL	CYTOSOL	CYTOSOL	CYTOSOL	CYTOSOL	CYTOSOL	CYTOSOL	CYTOSOL	CYTOSOL	CYTOSOL	0.881025	0.91328	0.870132	0.907554	0.950515	0.9135	0.858958	0.902567	0.934937	0.918879	0.890063	0.899711	CYTOSOL	CYTOSOL	CYTOSOL	CYTOSOL	CYTOSOL	CYTOSOL	CYTOSOL	CYTOSOL	CYTOSOL	CYTOSOL	CYTOSOL	CYTOSOL	0.999479	0.993158	0.999999	1	0.999711	0.99987
AK6	Q9Y3D8	Adenylate kinase isoenzyme 6 OS=Homo sapiens OX=9606 GN=AK6 PE=1 SV=1	-13.4378	-0.326526	-1.55114	-0.740584	unknown	CYTOSOL	CYTOSOL	CYTOSOL	CYTOSOL	CYTOSOL	CYTOSOL	CYTOSOL	CYTOSOL	CYTOSOL	CYTOSOL	CYTOSOL	CYTOSOL	0.887958	0.863859	0.846296	0.906565	0.892121	0.851793	0.887643	0.862605	0.922239	0.872683	0.864481	0.918404	CYTOSOL	CYTOSOL	CYTOSOL	CYTOSOL	CYTOSOL	CYTOSOL	CYTOSOL	CYTOSOL	CYTOSOL	CYTOSOL	CYTOSOL	CYTOSOL	0.99984	0.979412	0.999838	0.99935	0.999984	0.999998
ADSL	P30566	Adenylosuccinate lyase OS=Homo sapiens OX=9606 GN=ADSL PE=1 SV=2	-13.9411	0.277271	-19.7267	0.180546	unknown	unknown	unknown	unknown	unknown	unknown	unknown	unknown	unknown	unknown	unknown	unknown	unknown	0.543193	0.442297	0.157486	0.393461	0.478485	0.375889	0.431177	0.529584	0.524807	0.317907	0.346084	0.414721	RIBOSOME	RIBOSOME	RIBOSOME	CYTOSOL	RIBOSOME	NUCLEUS	RIBOSOME	CYTOSOL	RIBOSOME	NUCLEUS	RIBOSOME	RIBOSOME	0.707923	0.835023	0.804589	0.971289	0.524243	0.750592
ADSS	P30520	Adenylosuccinate synthetase isozyme 2 OS=Homo sapiens OX=9606 GN=ADSS PE=1 SV=3	-11.2913	-0.0250029	-17.8757	-0.138942	unknown	CYTOSOL	unknown	CYTOSOL	CYTOSOL	CYTOSOL	unknown	CYTOSOL	CYTOSOL	unknown	unknown	CYTOSOL	CYTOSOL	0.812534	0.600074	0.861363	0.818238	0.869205	0.654865	0.83183	0.805376	0.710336	0.711519	0.827512	0.866527	CYTOSOL	CYTOSOL	CYTOSOL	CYTOSOL	CYTOSOL	CYTOSOL	CYTOSOL	CYTOSOL	CYTOSOL	CYTOSOL	CYTOSOL	CYTOSOL	0.999993	0.997429	0.999999	1	0.999996	0.997627
CAP2	P40123	Adenylyl cyclase-associated protein 2 OS=Homo sapiens OX=9606 GN=CAP2 PE=1 SV=1	-16.4402	0.226959	-22.2033	-0.126345	unknown	unknown	unknown	unknown	unknown	unknown	unknown	unknown	unknown	unknown	unknown	unknown	unknown	0.586389	0.400916	0.253256	0.539654	0.280147	0.469858	0.269323	0.543142	0.343219	0.552042	0.347324	0.566592	PROTEASOME	PROTEASOME	CYTOSOL	CYTOSOL	PROTEASOME	PROTEASOME	CYTOSOL	CYTOSOL	CYTOSOL	PROTEASOME	PROTEASOME	CYTOSOL	0.979818	0.981567	0.999669	1	0.581036	0.948194
MOCS3	O95396	Adenylyltransferase and sulfurtransferase MOCS3 OS=Homo sapiens OX=9606 GN=MOCS3 PE=1 SV=1	-16.8094	-0.0985281	NA	NA	unknown	unknown	unknown	unknown	unknown	unknown	CYTOSOL	CYTOSOL	unknown	NA	CYTOSOL	unknown	NA	0.341645	0.587124	0.690811	0.623417	0.270479	0.852797	0.764785	0.62416	NA	0.880463	0.350456	NA	CYTOSOL	CYTOSOL	CYTOSOL	CYTOSOL	CYTOSOL	CYTOSOL	CYTOSOL	CYTOSOL	NA	CYTOSOL	CYTOSOL	NA	0.00736837	0.708355	0.999021	0.00163221	0.613716	0.991188
ADGRA3	Q8IWK6	Adhesion G protein-coupled receptor A3 OS=Homo sapiens OX=9606 GN=ADGRA3 PE=1 SV=2	NA	NA	NA	NA	NA	NA	unknown	unknown	NA	unknown	unknown	unknown	unknown	unknown	unknown	unknown	unknown	NA	0.193249	0.792729	NA	0.370528	0.437716	0.219766	0.33337	0.59081	0.326486	0.856975	0.658797	NA	PEROXISOME	PM	NA	PM	PM	ENDOSOME	PM	PM	ER	PM	PM	NA	0.0553578	0.997505	NA	0.983998	0.999538
ADGRL1	O94910	Adhesion G protein-coupled receptor L1 OS=Homo sapiens OX=9606 GN=ADGRL1 PE=1 SV=1	NA	NA	NA	NA	NA	NA	PM	PM	NA	PM	PM	PM	PM	PM	PM	PM	PM	NA	1	1	NA	1	1	1	1	1	1	1	1	NA	PM	PM	NA	PM	PM	PM	PM	PM	PM	PM	PM	NA	1	1	NA	1	1
ADGRL2	O95490	Adhesion G protein-coupled receptor L2 OS=Homo sapiens OX=9606 GN=ADGRL2 PE=1 SV=2	-17.1166	0.334293	-17.9547	0.19482	unknown	unknown	PM	PM	PM	PM	PM	unknown	PM	unknown	unknown	unknown	unknown	0.876311	0.930392	0.887678	0.884094	0.918316	0.936649	0.824111	0.929347	0.771237	0.53517	0.758863	0.797033	PM	PM	PM	PM	PM	PM	PM	PM	ER	ER	PM	PM	0.999139	0.997801	0.999496	0.997638	0.997998	0.994402
ADGRL3	Q9HAR2	Adhesion G protein-coupled receptor L3 OS=Homo sapiens OX=9606 GN=ADGRL3 PE=1 SV=2	NA	NA	NA	NA	NA	NA	unknown	unknown	NA	NA	unknown	unknown	NA	NA	unknown	unknown	NA	NA	0.674994	0.450871	NA	NA	0.613906	0.631415	NA	NA	0.788726	0.440722	NA	NA	PM	PM	NA	NA	PM	PM	NA	NA	ER	ENDOSOME	NA	NA	0.922561	0.973127	NA	NA	0.9969
ADGRG6	Q86SQ4	Adhesion G-protein coupled receptor G6 OS=Homo sapiens OX=9606 GN=ADGRG6 PE=1 SV=3	NA	NA	NA	NA	NA	NA	NA	NA	NA	unknown	unknown	NA	NA	NA	unknown	NA	NA	NA	NA	NA	NA	0.246381	0.386792	NA	NA	NA	0.427145	NA	NA	NA	NA	NA	NA	PM	PM	NA	NA	NA	ER	NA	NA	NA	NA	NA	NA	0.98233	0.975376
ADGRV1	Q8WXG9	Adhesion G-protein coupled receptor V1 OS=Homo sapiens OX=9606 GN=ADGRV1 PE=1 SV=2	NA	NA	NA	NA	NA	NA	unknown	NA	NA	NA	unknown	NA	NA	NA	NA	NA	NA	NA	0.782715	NA	NA	NA	0.236188	NA	NA	NA	NA	NA	NA	NA	ER	NA	NA	NA	ENDOSOME	NA	NA	NA	NA	NA	NA	NA	0.998627	NA	NA	NA	4.64136e-08
APMAP	Q9HDC9	Adipocyte plasma membrane-associated protein OS=Homo sapiens OX=9606 GN=APMAP PE=1 SV=2	7.39629	0.117208	-21.4488	0.0148856	unknown	unknown	unknown	unknown	unknown	ER	unknown	ER	ER	unknown	unknown	unknown	ER	0.825554	0.905234	0.926661	0.923375	0.982135	0.92229	0.959442	0.959515	0.660901	0.905522	0.911159	0.942267	ER	ER	ER	ER	ER	ER	ER	ER	ER	ER	ER	ER	0.994861	0.999954	0.964587	0.999988	0.99725	0.999941
ADIPOR1	Q96A54	Adiponectin receptor protein 1 OS=Homo sapiens OX=9606 GN=ADIPOR1 PE=1 SV=1	-17.1043	0.467095	-17.5788	0.0468703	unknown	unknown	PM	unknown	unknown	PM	PM	unknown	PM	unknown	unknown	unknown	unknown	0.497306	0.902511	0.637211	0.761863	0.921195	0.928455	0.772694	0.910424	0.795107	0.66528	0.871026	0.764949	PM	PM	PM	PM	PM	PM	PM	PM	ER	ER	PM	PM	0.990214	0.99972	0.99971	0.999997	0.990364	0.999851
ADIPOR2	Q86V24	Adiponectin receptor protein 2 OS=Homo sapiens OX=9606 GN=ADIPOR2 PE=1 SV=1	NA	NA	NA	NA	unknown	unknown	NA	unknown	NA	NA	unknown	NA	NA	unknown	NA	NA	NA	0.306479	NA	0.640294	NA	NA	0.528971	NA	NA	0.419897	NA	NA	NA	PEROXISOME	NA	PM	NA	NA	PM	NA	NA	ER	NA	NA	NA	0.999934	NA	0.77867	NA	NA	0.998412
ADPGK	Q9BRR6	ADP-dependent glucokinase OS=Homo sapiens OX=9606 GN=ADPGK PE=1 SV=1	-3.44688	0.250224	-16.5965	-0.101512	unknown	unknown	unknown	unknown	unknown	unknown	ER	unknown	unknown	unknown	unknown	unknown	unknown	0.923579	0.641595	0.908427	0.85729	0.859173	0.954777	0.934303	0.894638	0.934145	0.800206	0.898998	0.923693	ER	PM	ER	ER	ER	ER	ER	ER	ER	ER	ER	ER	0.999551	0.970814	0.545313	0.969248	0.865065	0.950573
ADPRHL2	Q9NX46	ADP-ribose glycohydrolase ARH3 OS=Homo sapiens OX=9606 GN=ADPRHL2 PE=1 SV=1	-7.26994	-0.124865	-15.3217	-0.309356	unknown	unknown	unknown	unknown	unknown	unknown	unknown	unknown	unknown	unknown	unknown	unknown	unknown	0.369887	0.266783	0.200612	0.465144	0.284346	0.246115	0.209237	0.46075	0.230529	0.356823	0.260106	0.509407	CYTOSOL	PEROXISOME	CYTOSOL	CYTOSOL	LYSOSOME	CYTOSOL	ENDOSOME	CYTOSOL	PEROXISOME	CYTOSOL	CYTOSOL	CYTOSOL	8.95963e-21	1.51957e-09	7.24464e-21	1.44365e-32	1.75177e-09	3.51993e-17
MACROD1	Q9BQ69	ADP-ribose glycohydrolase MACROD1 OS=Homo sapiens OX=9606 GN=MACROD1 PE=1 SV=2	NA	NA	NA	NA	unknown	MITOCHONDRIA	MITOCHONDRIA	MITOCHONDRIA	MITOCHONDRIA	MITOCHONDRIA	unknown	MITOCHONDRIA	MITOCHONDRIA	MITOCHONDRIA	MITOCHONDRIA	MITOCHONDRIA	MITOCHONDRIA	0.955655	0.816778	0.886603	0.927229	0.957958	0.298955	0.897889	0.900196	0.908023	0.862877	0.934713	0.90836	MITOCHONDRIA	MITOCHONDRIA	MITOCHONDRIA	MITOCHONDRIA	MITOCHONDRIA	MITOCHONDRIA	MITOCHONDRIA	MITOCHONDRIA	MITOCHONDRIA	MITOCHONDRIA	MITOCHONDRIA	MITOCHONDRIA	0.995722	0.999484	0.99836	0.970525	0.999957	7.14182e-05
OARD1	Q9Y530	ADP-ribose glycohydrolase OARD1 OS=Homo sapiens OX=9606 GN=OARD1 PE=1 SV=2	NA	NA	NA	NA	unknown	unknown	unknown	unknown	unknown	unknown	unknown	unknown	unknown	unknown	unknown	unknown	unknown	0.532272	0.318079	0.1966	0.531836	0.279738	0.274942	0.160018	0.450335	0.306113	0.323702	0.243347	0.493132	RIBOSOME	NUCLEUS	NUCLEUS	NUCLEUS	RIBOSOME	NUCLEUS	NUCLEUS	RIBOSOME	RIBOSOME	NUCLEUS	NUCLEUS	NUCLEUS	0.92061	0.36553	0.99656	0.998711	0.616201	0.00301595
NUDT9	Q9BW91	ADP-ribose pyrophosphatase mitochondrial OS=Homo sapiens OX=9606 GN=NUDT9 PE=1 SV=1	NA	NA	NA	NA	unknown	unknown	unknown	unknown	MITOCHONDRIA	unknown	unknown	unknown	unknown	unknown	unknown	unknown	unknown	0.389338	0.290019	0.296829	0.513586	0.295575	0.251301	0.245942	0.3342	0.289781	0.311512	0.228413	0.268633	MITOCHONDRIA	PEROXISOME	GOLGI	MITOCHONDRIA	NUCLEUS	PEROXISOME	ENDOSOME	MITOCHONDRIA	MITOCHONDRIA	ENDOSOME	GOLGI	MITOCHONDRIA	2.44718e-07	4.62497e-16	1.80937e-14	3.00319e-48	6.79012e-10	8.11071e-24
ARF3	P61204	ADP-ribosylation factor 3 OS=Homo sapiens OX=9606 GN=ARF3 PE=1 SV=2	NA	NA	NA	NA	unknown	unknown	unknown	NA	NA	unknown	unknown	NA	NA	unknown	unknown	NA	NA	0.336044	0.335759	NA	NA	0.306003	0.365131	NA	NA	0.233356	0.377502	NA	NA	CYTOSOL	CYTOSOL	NA	NA	CYTOSOL	CYTOSOL	NA	NA	CYTOSOL	CYTOSOL	NA	NA	0.567409	0.352796	NA	NA	0.975334	0.948884
ARF6	P62330	ADP-ribosylation factor 6 OS=Homo sapiens OX=9606 GN=ARF6 PE=1 SV=2	-2.36791	0.582676	-23.5353	0.236873	unknown	unknown	unknown	unknown	unknown	unknown	unknown	PM	unknown	unknown	unknown	unknown	unknown	0.473314	0.51769	0.768576	0.737019	0.47771	0.804252	0.888464	0.807328	0.541838	0.834765	0.638045	0.464244	PM	ER	PM	PM	PM	PM	PM	PM	ER	ER	PM	PM	0.999146	0.588019	0.999728	0.99999	0.999515	0.983979
ARFGAP1	Q8N6T3	ADP-ribosylation factor GTPase-activating protein 1 OS=Homo sapiens OX=9606 GN=ARFGAP1 PE=1 SV=2	-5.68414	0.585209	-16.2416	0.295345	unknown	unknown	unknown	unknown	unknown	PEROXISOME	unknown	unknown	unknown	unknown	unknown	unknown	unknown	0.166042	0.270666	0.479872	0.154368	0.25696	0.195905	0.269799	0.168501	0.186395	0.264812	0.516031	0.190751	ER	CYTOSOL	ENDOSOME	CYTOSOL	PM	CYTOSOL	ENDOSOME	CYTOSOL	PEROXISOME	CYTOSOL	ENDOSOME	CYTOSOL	0.0147411	0.122421	0.982464	0.00759425	0.0874569	0.0130547
ARFGAP2	Q8N6H7	ADP-ribosylation factor GTPase-activating protein 2 OS=Homo sapiens OX=9606 GN=ARFGAP2 PE=1 SV=1	NA	NA	NA	NA	unknown	unknown	unknown	unknown	NUCLEUS	unknown	unknown	unknown	unknown	unknown	unknown	unknown	NUCLEUS	0.428961	0.345967	0.194915	0.579711	0.448708	0.365046	0.185954	0.539706	0.373645	0.351291	0.354474	0.573994	NUCLEUS	NUCLEUS	RIBOSOME	RIBOSOME	RIBOSOME	NUCLEUS	ENDOSOME	NUCLEUS	NUCLEUS	NUCLEUS	ENDOSOME	CYTOSOL	0.442011	0.000260763	0.489627	1.19685e-14	0.0650378	0.996427
ARFGAP3	Q9NP61	ADP-ribosylation factor GTPase-activating protein 3 OS=Homo sapiens OX=9606 GN=ARFGAP3 PE=1 SV=1	NA	NA	NA	NA	unknown	unknown	unknown	unknown	unknown	unknown	NUCLEUS	unknown	unknown	unknown	unknown	unknown	NUCLEUS	0.399471	0.366613	0.534443	0.493704	0.279271	0.590244	0.189233	0.491928	0.319972	0.495952	0.345786	0.577727	NUCLEUS	NUCLEUS	ENDOSOME	NUCLEUS	PEROXISOME	NUCLEUS	ENDOSOME	NUCLEUS	NUCLEUS	NUCLEUS	ENDOSOME	CYTOSOL	0.0329793	0.885574	0.925532	2.83294e-12	0.514431	0.996949
GGA1	Q9UJY5	ADP-ribosylation factor-binding protein GGA1 OS=Homo sapiens OX=9606 GN=GGA1 PE=1 SV=1	-9.87196	0.316889	-19.0029	0.104095	unknown	CYTOSOL	CYTOSOL	unknown	CYTOSOL	unknown	CYTOSOL	unknown	CYTOSOL	unknown	CYTOSOL	CYTOSOL	unknown	0.867282	0.871093	0.57967	0.853801	0.666835	0.832873	0.69636	0.791394	0.207281	0.807252	0.756405	0.527509	CYTOSOL	CYTOSOL	CYTOSOL	CYTOSOL	CYTOSOL	CYTOSOL	CYTOSOL	CYTOSOL	PEROXISOME	CYTOSOL	CYTOSOL	CYTOSOL	0.998355	0.972328	0.999722	0.999986	0.992872	0.972278
GGA2	Q9UJY4	ADP-ribosylation factor-binding protein GGA2 OS=Homo sapiens OX=9606 GN=GGA2 PE=1 SV=3	-3.14915	0.507589	-17.1823	0.136798	unknown	unknown	unknown	unknown	unknown	unknown	unknown	unknown	unknown	unknown	unknown	unknown	unknown	0.259905	0.44141	0.761832	0.802098	0.432963	0.5309	0.465909	0.828125	0.315734	0.258578	0.563573	0.777447	RIBOSOME	RIBOSOME	RIBOSOME	RIBOSOME	RIBOSOME	RIBOSOME	RIBOSOME	RIBOSOME	RIBOSOME	RIBOSOME	RIBOSOME	RIBOSOME	0.896573	0.998943	0.99993	1	0.999669	0.999954
GGA3	Q9NZ52	ADP-ribosylation factor-binding protein GGA3 OS=Homo sapiens OX=9606 GN=GGA3 PE=1 SV=1	-19.9157	0.323485	-12.9849	0.297176	unknown	unknown	CYTOSOL	unknown	unknown	unknown	unknown	unknown	unknown	unknown	unknown	unknown	unknown	0.334055	0.782989	0.514658	0.568648	0.296706	0.595536	0.500188	0.506368	0.231816	0.708656	0.583047	0.414678	CYTOSOL	CYTOSOL	CYTOSOL	CYTOSOL	CYTOSOL	CYTOSOL	CYTOSOL	CYTOSOL	PEROXISOME	CYTOSOL	CYTOSOL	CYTOSOL	0.856968	0.992887	0.989644	0.999996	0.190652	0.930255
ARL1	P40616	ADP-ribosylation factor-like protein 1 OS=Homo sapiens OX=9606 GN=ARL1 PE=1 SV=1	-4.14676	-0.0301903	-14.733	0.0165124	unknown	unknown	unknown	unknown	unknown	unknown	unknown	unknown	unknown	unknown	unknown	unknown	unknown	0.356706	0.452293	0.462615	0.554713	0.564424	0.707843	0.309769	0.657916	0.219653	0.63505	0.345239	0.673488	CYTOSOL	CYTOSOL	CYTOSOL	CYTOSOL	CYTOSOL	CYTOSOL	CYTOSOL	CYTOSOL	CYTOSOL	CYTOSOL	CYTOSOL	CYTOSOL	0.593548	0.981458	0.990122	0.996891	0.994631	0.99597
ARL10	Q8N8L6	ADP-ribosylation factor-like protein 10 OS=Homo sapiens OX=9606 GN=ARL10 PE=2 SV=1	NA	NA	NA	NA	NA	NA	MITOCHONDRIA	NA	NA	MITOCHONDRIA	NA	MITOCHONDRIA	NA	unknown	MITOCHONDRIA	unknown	MITOCHONDRIA	NA	0.810377	NA	NA	0.56261	NA	0.966484	NA	0.219172	0.7204	0.612579	0.496362	NA	MITOCHONDRIA	NA	NA	PEROXISOME	NA	MITOCHONDRIA	NA	MITOCHONDRIA	MITOCHONDRIA	GOLGI	MITOCHONDRIA	NA	0.0489618	NA	NA	0.00041541	NA
ARL13B	Q3SXY8	ADP-ribosylation factor-like protein 13B OS=Homo sapiens OX=9606 GN=ARL13B PE=1 SV=1	-4.95098	0.0935658	-19.2901	0.0324139	unknown	unknown	unknown	unknown	unknown	unknown	unknown	unknown	unknown	unknown	unknown	unknown	unknown	0.614061	0.45459	0.445019	0.604717	0.64312	0.830912	0.703572	0.61897	0.43835	0.394479	0.556262	0.469662	PM	PM	PM	PM	PM	PM	PM	PM	ER	ER	PM	ER	0.992196	0.991931	0.982814	0.987731	0.970187	0.999785
ARL15	Q9NXU5	ADP-ribosylation factor-like protein 15 OS=Homo sapiens OX=9606 GN=ARL15 PE=1 SV=1	-19.3856	0.280783	-9.6064	0.465383	unknown	unknown	PM	PM	PM	unknown	PM	unknown	unknown	unknown	unknown	unknown	unknown	0.825939	0.952951	0.896185	0.887291	0.708796	0.904673	0.291471	0.625936	0.486373	0.254414	0.871252	0.487242	PM	PM	PM	PM	PM	PM	PM	PM	PEROXISOME	GOLGI	PM	NUCLEUS	0.957259	0.999736	0.997856	0.999976	0.99658	0.999775
ARL2	P36404	ADP-ribosylation factor-like protein 2 OS=Homo sapiens OX=9606 GN=ARL2 PE=1 SV=4	-16.7183	-0.687806	-14.1578	-0.130959	unknown	unknown	unknown	unknown	unknown	unknown	unknown	unknown	unknown	unknown	unknown	unknown	unknown	0.364342	0.313255	0.191205	0.30054	0.285973	0.267424	0.189926	0.276003	0.228705	0.288541	0.25797	0.438562	ENDOSOME	PEROXISOME	ENDOSOME	CYTOSOL	CYTOSOL	CYTOSOL	ENDOSOME	CYTOSOL	PEROXISOME	CYTOSOL	CYTOSOL	CYTOSOL	2.44992e-16	5.07942e-12	7.46879e-26	1.54759e-41	1.57084e-13	6.28589e-22
ARL2BP	Q9Y2Y0	ADP-ribosylation factor-like protein 2-binding protein OS=Homo sapiens OX=9606 GN=ARL2BP PE=1 SV=1	-17.311	0.365044	2.52066	0.287831	unknown	CYTOSOL	unknown	unknown	CYTOSOL	CYTOSOL	CYTOSOL	CYTOSOL	CYTOSOL	CYTOSOL	unknown	CYTOSOL	CYTOSOL	0.806974	0.480543	0.693217	0.783078	0.916706	0.767352	0.762656	0.848295	0.771012	0.620721	0.828979	0.826447	CYTOSOL	CYTOSOL	CYTOSOL	CYTOSOL	CYTOSOL	CYTOSOL	CYTOSOL	CYTOSOL	CYTOSOL	CYTOSOL	CYTOSOL	CYTOSOL	0.888036	0.992751	0.998828	0.999995	0.995676	0.998991
ARL3	P36405	ADP-ribosylation factor-like protein 3 OS=Homo sapiens OX=9606 GN=ARL3 PE=1 SV=2	-22.2498	-0.0882733	-19.7909	-0.210455	unknown	CYTOSOL	unknown	CYTOSOL	CYTOSOL	CYTOSOL	unknown	unknown	CYTOSOL	unknown	CYTOSOL	unknown	CYTOSOL	0.753235	0.737283	0.759527	0.880847	0.788413	0.580569	0.705916	0.806749	0.600872	0.873097	0.527144	0.846638	CYTOSOL	CYTOSOL	CYTOSOL	CYTOSOL	CYTOSOL	CYTOSOL	CYTOSOL	CYTOSOL	CYTOSOL	CYTOSOL	CYTOSOL	CYTOSOL	0.999975	0.999724	0.999941	0.999979	0.99995	0.999618
ARL5B	Q96KC2	ADP-ribosylation factor-like protein 5B OS=Homo sapiens OX=9606 GN=ARL5B PE=1 SV=1	-0.308761	0.093597	-16.5841	-0.05489	unknown	unknown	unknown	unknown	unknown	unknown	unknown	unknown	unknown	unknown	unknown	unknown	unknown	0.286069	0.360901	0.180733	0.273654	0.397918	0.261655	0.157871	0.24116	0.218927	0.229289	0.172696	0.227134	ENDOSOME	PEROXISOME	CYTOSOL	ER	LYSOSOME	PEROXISOME	ENDOSOME	PM	PEROXISOME	PM	GOLGI	ER	0.0712756	0.847528	6.85847e-10	6.43737e-22	0.188343	0.00175725
ARL6	Q9H0F7	ADP-ribosylation factor-like protein 6 OS=Homo sapiens OX=9606 GN=ARL6 PE=1 SV=1	NA	NA	NA	NA	unknown	unknown	NA	unknown	NA	unknown	unknown	unknown	unknown	unknown	unknown	unknown	unknown	0.320783	NA	0.225638	NA	0.297923	0.216424	0.23067	0.190033	0.224082	0.288757	0.281677	0.251719	CYTOSOL	NA	CYTOSOL	NA	CYTOSOL	CYTOSOL	ENDOSOME	CYTOSOL	CYTOSOL	ENDOSOME	CYTOSOL	CYTOSOL	0.283788	NA	9.36918e-09	NA	0.0812739	5.07327e-06
ARL6IP1	Q15041	ADP-ribosylation factor-like protein 6-interacting protein 1 OS=Homo sapiens OX=9606 GN=ARL6IP1 PE=1 SV=2	-1.84968	0.105859	-23.4229	0.17392	unknown	unknown	unknown	unknown	unknown	unknown	unknown	unknown	unknown	unknown	unknown	unknown	unknown	0.722447	0.384801	0.395451	0.456979	0.315787	0.418943	0.434252	0.458075	0.640891	0.430043	0.424985	0.504335	PM	PM	PM	ER	ER	PM	PM	PM	ER	ER	ENDOSOME	ER	0.967239	0.977748	0.543715	0.982496	0.710834	0.831245
ARL6IP6	Q8N6S5	ADP-ribosylation factor-like protein 6-interacting protein 6 OS=Homo sapiens OX=9606 GN=ARL6IP6 PE=1 SV=1	NA	NA	NA	NA	NA	NA	unknown	unknown	NA	NA	unknown	unknown	NA	NA	unknown	unknown	NA	NA	0.31844	0.187819	NA	NA	0.274183	0.187173	NA	NA	0.32526	0.185348	NA	NA	NUCLEUS	RIBOSOME	NA	NA	NUCLEUS	NUCLEUS	NA	NA	NUCLEUS	NUCLEUS	NA	NA	1.20461e-05	3.718e-13	NA	NA	0.00286631
ARL8A	Q96BM9	ADP-ribosylation factor-like protein 8A OS=Homo sapiens OX=9606 GN=ARL8A PE=1 SV=1	-10.0286	0.462455	-16.899	-0.00126957	unknown	unknown	unknown	unknown	unknown	unknown	PEROXISOME	unknown	unknown	unknown	unknown	unknown	unknown	0.430852	0.773521	0.27883	0.678772	0.555055	0.288972	0.555752	0.434191	0.35375	0.35026	0.271219	0.350252	LYSOSOME	ER	ENDOSOME	ER	PM	PM	PM	PM	ER	ER	ENDOSOME	ER	0.948994	0.783779	0.926041	1.78943e-08	0.518781	0.215909
ARL8B	Q9NVJ2	ADP-ribosylation factor-like protein 8B OS=Homo sapiens OX=9606 GN=ARL8B PE=1 SV=1	2.66234	0.307198	-19.0686	-0.333353	unknown	unknown	unknown	unknown	unknown	unknown	unknown	unknown	unknown	unknown	unknown	unknown	unknown	0.434653	0.393293	0.778373	0.560097	0.617132	0.618681	0.583477	0.729736	0.400748	0.494538	0.207673	0.416006	LYSOSOME	PEROXISOME	LYSOSOME	LYSOSOME	PM	PM	PM	PM	ER	PM	ENDOSOME	ER	0.999936	0.00977467	0.973697	0.036106	0.856111	0.995056
ARFRP1	Q13795	ADP-ribosylation factor-related protein 1 OS=Homo sapiens OX=9606 GN=ARFRP1 PE=1 SV=1	-15.5913	0.322478	-7.47457	0.393501	unknown	unknown	unknown	unknown	unknown	unknown	unknown	unknown	GOLGI	unknown	unknown	unknown	unknown	0.279061	0.335463	0.217768	0.557604	0.598014	0.417996	0.458619	0.744405	0.221738	0.660141	0.397573	0.630497	ER	GOLGI	GOLGI	GOLGI	GOLGI	PM	GOLGI	GOLGI	GOLGI	GOLGI	GOLGI	GOLGI	0.00610246	0.998241	0.446677	1	0.999978	0.939615
NUDT5	Q9UKK9	ADP-sugar pyrophosphatase OS=Homo sapiens OX=9606 GN=NUDT5 PE=1 SV=1	-22.1159	-0.0712564	-20.3685	-0.440351	unknown	CYTOSOL	CYTOSOL	CYTOSOL	CYTOSOL	CYTOSOL	CYTOSOL	CYTOSOL	CYTOSOL	CYTOSOL	CYTOSOL	CYTOSOL	CYTOSOL	0.899544	0.888815	0.874179	0.923457	0.941359	0.896318	0.837286	0.907435	0.931397	0.903274	0.84322	0.905837	CYTOSOL	CYTOSOL	CYTOSOL	CYTOSOL	CYTOSOL	CYTOSOL	CYTOSOL	CYTOSOL	CYTOSOL	CYTOSOL	CYTOSOL	CYTOSOL	0.99998	0.999984	0.999994	1	0.999935	0.999999
SLC25A31	Q9H0C2	ADP/ATP translocase 4 OS=Homo sapiens OX=9606 GN=SLC25A31 PE=2 SV=1	NA	NA	NA	NA	NA	NA	NA	unknown	NA	NA	NA	NA	NA	NA	NA	NA	NA	NA	NA	0.180365	NA	NA	NA	NA	NA	NA	NA	NA	NA	NA	NA	NUCLEUS	NA	NA	NA	NA	NA	NA	NA	NA	NA	NA	NA	3.97285e-44	NA	NA	NA
FDX1	P10109	Adrenodoxin mitochondrial OS=Homo sapiens OX=9606 GN=FDX1 PE=1 SV=1	NA	NA	NA	NA	unknown	MITOCHONDRIA	unknown	MITOCHONDRIA	MITOCHONDRIA	MITOCHONDRIA	MITOCHONDRIA	MITOCHONDRIA	MITOCHONDRIA	MITOCHONDRIA	MITOCHONDRIA	MITOCHONDRIA	MITOCHONDRIA	0.956717	0.341712	0.916829	0.872126	0.812134	0.96308	0.897845	0.898295	0.954177	0.841528	0.934203	0.941022	MITOCHONDRIA	GOLGI	MITOCHONDRIA	MITOCHONDRIA	MITOCHONDRIA	MITOCHONDRIA	MITOCHONDRIA	MITOCHONDRIA	MITOCHONDRIA	MITOCHONDRIA	MITOCHONDRIA	MITOCHONDRIA	1	2.55896e-24	0.426538	7.51602e-52	0.999999	0.999995
SCIN	Q9Y6U3	Adseverin OS=Homo sapiens OX=9606 GN=SCIN PE=1 SV=4	-19.1035	-0.065998	-20.9292	0.154369	unknown	CYTOSOL	CYTOSOL	CYTOSOL	CYTOSOL	CYTOSOL	CYTOSOL	CYTOSOL	CYTOSOL	CYTOSOL	CYTOSOL	CYTOSOL	CYTOSOL	0.853863	0.840981	0.90249	0.913045	0.889362	0.849452	0.850785	0.871385	0.815039	0.877473	0.841763	0.89468	CYTOSOL	CYTOSOL	CYTOSOL	CYTOSOL	CYTOSOL	CYTOSOL	CYTOSOL	CYTOSOL	CYTOSOL	CYTOSOL	CYTOSOL	CYTOSOL	0.999884	0.999742	0.999985	0.999514	0.998433	0.999936
AFF1	P51825	AF4/FMR2 family member 1 OS=Homo sapiens OX=9606 GN=AFF1 PE=1 SV=1	NA	NA	NA	NA	NA	NA	unknown	unknown	NA	NA	unknown	NA	NA	NA	unknown	unknown	NA	NA	0.318233	0.177094	NA	NA	0.308684	NA	NA	NA	0.381886	0.224702	NA	NA	PROTEASOME	NUCLEUS	NA	NA	PROTEASOME	NA	NA	NA	NUCLEUS	NUCLEUS	NA	NA	1.32883e-06	0.00211391	NA	NA	0.000121298
AFF4	Q9UHB7	AF4/FMR2 family member 4 OS=Homo sapiens OX=9606 GN=AFF4 PE=1 SV=1	NA	NA	NA	NA	unknown	NUCLEUS	unknown	unknown	unknown	NUCLEUS	unknown	unknown	unknown	unknown	unknown	unknown	unknown	0.594049	0.318212	0.207996	0.444501	0.636535	0.272925	0.189879	0.39478	0.271172	0.327829	0.217605	0.511799	NUCLEUS	NUCLEUS	NUCLEUS	NUCLEUS	NUCLEUS	NUCLEUS	NUCLEUS	NUCLEUS	NUCLEUS	NUCLEUS	NUCLEUS	NUCLEUS	0.986337	0.999955	0.99524	0.999985	0.999524	0.999992
AFDN	P55196	Afadin OS=Homo sapiens OX=9606 GN=AFDN PE=1 SV=3	-19.1558	0.228338	-22.9639	0.167349	unknown	unknown	unknown	unknown	unknown	unknown	unknown	unknown	unknown	unknown	unknown	unknown	unknown	0.356529	0.280527	0.246567	0.275054	0.577344	0.161304	0.262016	0.293701	0.310527	0.274137	0.340696	0.301362	PM	PM	PM	PM	PM	PM	PM	PM	ER	ER	ENDOSOME	ER	0.990167	0.893475	0.748171	0.946851	0.990844	0.530834
SSX2IP	Q9Y2D8	Afadin- and alpha-actinin-binding protein OS=Homo sapiens OX=9606 GN=SSX2IP PE=1 SV=3	-13.5716	0.773749	-21.3256	0.309534	unknown	unknown	unknown	unknown	unknown	unknown	unknown	unknown	unknown	unknown	unknown	unknown	unknown	0.464672	0.634361	0.168125	0.343319	0.42949	0.212387	0.249365	0.219412	0.253565	0.290992	0.363039	0.305931	RIBOSOME	RIBOSOME	ENDOSOME	NUCLEUS	NUCLEUS	RIBOSOME	RIBOSOME	NUCLEUS	RIBOSOME	NUCLEUS	ENDOSOME	RIBOSOME	0.431411	0.93537	0.910025	0.0108908	0.974272	0.200786
AFG1L	Q8WV93	AFG1-like ATPase OS=Homo sapiens OX=9606 GN=AFG1L PE=1 SV=2	NA	NA	NA	NA	NA	NA	MITOCHONDRIA	MITOCHONDRIA	NA	NA	NA	MITOCHONDRIA	NA	NA	NA	MITOCHONDRIA	NA	NA	0.97151	0.912597	NA	NA	NA	0.973451	NA	NA	NA	0.960553	NA	NA	MITOCHONDRIA	MITOCHONDRIA	NA	NA	NA	MITOCHONDRIA	NA	NA	NA	MITOCHONDRIA	NA	NA	0.999947	0.904882	NA	NA	NA
AFG3L2	Q9Y4W6	AFG3-like protein 2 OS=Homo sapiens OX=9606 GN=AFG3L2 PE=1 SV=2	NA	NA	NA	NA	unknown	MITOCHONDRIA	MITOCHONDRIA	MITOCHONDRIA	MITOCHONDRIA	MITOCHONDRIA	MITOCHONDRIA	MITOCHONDRIA	MITOCHONDRIA	MITOCHONDRIA	MITOCHONDRIA	MITOCHONDRIA	MITOCHONDRIA	0.973858	0.981766	0.978554	0.962975	0.982427	0.976341	0.975337	0.976616	0.974398	0.973551	0.973832	0.963948	MITOCHONDRIA	MITOCHONDRIA	MITOCHONDRIA	MITOCHONDRIA	MITOCHONDRIA	MITOCHONDRIA	MITOCHONDRIA	MITOCHONDRIA	MITOCHONDRIA	MITOCHONDRIA	MITOCHONDRIA	MITOCHONDRIA	1	1	1	1	1	1
AKR7A2	O43488	Aflatoxin B1 aldehyde reductase member 2 OS=Homo sapiens OX=9606 GN=AKR7A2 PE=1 SV=3	-2.07312	-0.68769	23.6208	-0.0237163	unknown	unknown	unknown	unknown	unknown	unknown	unknown	unknown	unknown	unknown	unknown	unknown	unknown	0.361832	0.314321	0.183169	0.305067	0.318048	0.266498	0.18843	0.275683	0.244442	0.310586	0.227571	0.316359	ENDOSOME	PEROXISOME	CYTOSOL	CYTOSOL	CYTOSOL	CYTOSOL	ENDOSOME	CYTOSOL	PEROXISOME	CYTOSOL	CYTOSOL	CYTOSOL	1.40687e-11	3.91455e-17	7.42803e-33	1.52062e-49	3.54382e-20	7.44889e-31
AFTPH	Q6ULP2	Aftiphilin OS=Homo sapiens OX=9606 GN=AFTPH PE=1 SV=3	41.1098	0.65841	-14.2547	0.272844	unknown	unknown	unknown	unknown	unknown	unknown	unknown	unknown	unknown	unknown	unknown	unknown	unknown	0.340677	0.30275	0.403476	0.446832	0.285489	0.230719	0.169267	0.229249	0.265162	0.400347	0.505491	0.578245	PM	RIBOSOME	RIBOSOME	RIBOSOME	PEROXISOME	NUCLEUS	RIBOSOME	NUCLEUS	RIBOSOME	RIBOSOME	RIBOSOME	RIBOSOME	0.486834	0.989711	0.938158	0.976836	0.797061	0.634271
AGRN	O00468	Agrin OS=Homo sapiens OX=9606 GN=AGRN PE=1 SV=6	-18.5546	0.189708	-21.6693	0.104151	unknown	unknown	unknown	unknown	unknown	PM	unknown	unknown	unknown	unknown	unknown	unknown	unknown	0.447731	0.537806	0.712333	0.383313	0.880874	0.755474	0.55327	0.664173	0.296414	0.577725	0.767296	0.576195	ER	ER	ER	ER	PM	PM	PM	PM	ER	ER	PM	ER	0.549517	0.844405	0.505545	0.999879	0.990075	0.9919
AIP	O00170	AH receptor-interacting protein OS=Homo sapiens OX=9606 GN=AIP PE=1 SV=2	-19.6162	-0.0139601	-20.9074	-0.250215	unknown	CYTOSOL	CYTOSOL	CYTOSOL	CYTOSOL	CYTOSOL	CYTOSOL	CYTOSOL	CYTOSOL	CYTOSOL	CYTOSOL	CYTOSOL	CYTOSOL	0.875971	0.900552	0.892147	0.914221	0.921866	0.80125	0.857813	0.862736	0.859726	0.865648	0.789729	0.89581	CYTOSOL	CYTOSOL	CYTOSOL	CYTOSOL	CYTOSOL	CYTOSOL	CYTOSOL	CYTOSOL	CYTOSOL	CYTOSOL	CYTOSOL	CYTOSOL	0.999731	0.99742	0.999886	0.997407	0.998094	0.999006
AKIRIN1	Q9H9L7	Akirin-1 OS=Homo sapiens OX=9606 GN=AKIRIN1 PE=1 SV=1	NA	NA	NA	NA	NA	NA	PROTEASOME	NA	NA	NA	NA	NA	NA	NA	NA	NA	NA	NA	0.67997	NA	NA	NA	NA	NA	NA	NA	NA	NA	NA	NA	PROTEASOME	NA	NA	NA	NA	NA	NA	NA	NA	NA	NA	NA	1	NA	NA	NA	NA
AKIRIN2	Q53H80	Akirin-2 OS=Homo sapiens OX=9606 GN=AKIRIN2 PE=1 SV=2	NA	NA	NA	NA	NA	NA	NA	unknown	NA	NA	PROTEASOME	unknown	NA	NA	NA	unknown	NA	NA	NA	0.53397	NA	NA	0.707743	0.42342	NA	NA	NA	0.212919	NA	NA	NA	PROTEASOME	NA	NA	PROTEASOME	PROTEASOME	NA	NA	NA	CYTOSOL	NA	NA	NA	0.930194	NA	NA	1
AKTIP	Q9H8T0	AKT-interacting protein OS=Homo sapiens OX=9606 GN=AKTIP PE=1 SV=1	NA	NA	NA	NA	unknown	unknown	unknown	unknown	unknown	NUCLEUS	NA	unknown	NA	unknown	NA	unknown	NA	0.385822	0.532569	0.167437	0.476922	0.586472	NA	0.242117	NA	0.223639	NA	0.2113	NA	NUCLEUS	NUCLEUS	RIBOSOME	NUCLEUS	RIBOSOME	NA	RIBOSOME	NA	RIBOSOME	NA	RIBOSOME	NA	0.0239229	0.659493	0.935542	0.000345196	0.870947	NA
AAAS	Q9NRG9	Aladin OS=Homo sapiens OX=9606 GN=AAAS PE=1 SV=1	-10.7851	0.294536	-21.72	0.0935187	unknown	unknown	unknown	unknown	unknown	unknown	unknown	unknown	unknown	unknown	unknown	unknown	unknown	0.389645	0.316092	0.466489	0.602373	0.60514	0.252202	0.365262	0.486185	0.197371	0.296062	0.41038	0.44469	ER	ER	ER	ER	PM	ER	ER	ER	ER	ER	ER	ER	0.0455906	0.756436	0.835248	2.8685e-06	0.608894	0.852712
GPT2	Q8TD30	Alanine aminotransferase 2 OS=Homo sapiens OX=9606 GN=GPT2 PE=1 SV=1	NA	NA	NA	NA	unknown	MITOCHONDRIA	MITOCHONDRIA	MITOCHONDRIA	MITOCHONDRIA	MITOCHONDRIA	MITOCHONDRIA	MITOCHONDRIA	MITOCHONDRIA	MITOCHONDRIA	MITOCHONDRIA	MITOCHONDRIA	MITOCHONDRIA	0.978345	0.984189	0.976518	0.97406	0.976186	0.942283	0.965133	0.964957	0.970977	0.961957	0.975816	0.964948	MITOCHONDRIA	MITOCHONDRIA	MITOCHONDRIA	MITOCHONDRIA	MITOCHONDRIA	MITOCHONDRIA	MITOCHONDRIA	MITOCHONDRIA	MITOCHONDRIA	MITOCHONDRIA	MITOCHONDRIA	MITOCHONDRIA	0.999998	1	1	1	0.999999	0.999757
AARS	P49588	Alanine--tRNA ligase cytoplasmic OS=Homo sapiens OX=9606 GN=AARS PE=1 SV=2	-20.0737	0.0298371	-20.1874	-0.0450934	CYTOSOL	CYTOSOL	CYTOSOL	CYTOSOL	CYTOSOL	CYTOSOL	CYTOSOL	CYTOSOL	CYTOSOL	CYTOSOL	CYTOSOL	CYTOSOL	CYTOSOL	1	1	1	1	1	1	1	1	1	1	1	1	CYTOSOL	CYTOSOL	CYTOSOL	CYTOSOL	CYTOSOL	CYTOSOL	CYTOSOL	CYTOSOL	CYTOSOL	CYTOSOL	CYTOSOL	CYTOSOL	1	1	1	1	1	1
AARS2	Q5JTZ9	Alanine--tRNA ligase mitochondrial OS=Homo sapiens OX=9606 GN=AARS2 PE=1 SV=1	NA	NA	NA	NA	MITOCHONDRIA	MITOCHONDRIA	MITOCHONDRIA	MITOCHONDRIA	MITOCHONDRIA	MITOCHONDRIA	MITOCHONDRIA	MITOCHONDRIA	MITOCHONDRIA	MITOCHONDRIA	MITOCHONDRIA	MITOCHONDRIA	MITOCHONDRIA	1	1	1	1	1	1	1	1	1	1	1	1	MITOCHONDRIA	MITOCHONDRIA	MITOCHONDRIA	MITOCHONDRIA	MITOCHONDRIA	MITOCHONDRIA	MITOCHONDRIA	MITOCHONDRIA	MITOCHONDRIA	MITOCHONDRIA	MITOCHONDRIA	MITOCHONDRIA	1	1	1	1	1	1
AARSD1	Q9BTE6	Alanyl-tRNA editing protein Aarsd1 OS=Homo sapiens OX=9606 GN=AARSD1 PE=1 SV=2	-18.0942	0.0840706	-21.1681	0.207985	unknown	unknown	CYTOSOL	CYTOSOL	CYTOSOL	CYTOSOL	CYTOSOL	CYTOSOL	CYTOSOL	CYTOSOL	CYTOSOL	CYTOSOL	CYTOSOL	0.727819	0.879926	0.785398	0.894399	0.870152	0.920938	0.901764	0.90549	0.927131	0.927899	0.871885	0.910692	CYTOSOL	CYTOSOL	CYTOSOL	CYTOSOL	CYTOSOL	CYTOSOL	CYTOSOL	CYTOSOL	CYTOSOL	CYTOSOL	CYTOSOL	CYTOSOL	0.998578	0.997604	0.999628	0.992435	0.994633	0.999964
ADH5	P11766	Alcohol dehydrogenase class-3 OS=Homo sapiens OX=9606 GN=ADH5 PE=1 SV=4	-16.8771	-0.123329	-17.3316	-0.268196	CYTOSOL	CYTOSOL	CYTOSOL	CYTOSOL	CYTOSOL	CYTOSOL	CYTOSOL	CYTOSOL	CYTOSOL	CYTOSOL	CYTOSOL	CYTOSOL	CYTOSOL	1	1	1	1	1	1	1	1	1	1	1	1	CYTOSOL	CYTOSOL	CYTOSOL	CYTOSOL	CYTOSOL	CYTOSOL	CYTOSOL	CYTOSOL	CYTOSOL	CYTOSOL	CYTOSOL	CYTOSOL	1	1	1	1	1	1
ALDH2	P05091	Aldehyde dehydrogenase mitochondrial OS=Homo sapiens OX=9606 GN=ALDH2 PE=1 SV=2	NA	NA	NA	NA	MITOCHONDRIA	MITOCHONDRIA	MITOCHONDRIA	MITOCHONDRIA	MITOCHONDRIA	MITOCHONDRIA	MITOCHONDRIA	MITOCHONDRIA	MITOCHONDRIA	MITOCHONDRIA	MITOCHONDRIA	MITOCHONDRIA	MITOCHONDRIA	1	1	1	1	1	1	1	1	1	1	1	1	MITOCHONDRIA	MITOCHONDRIA	MITOCHONDRIA	MITOCHONDRIA	MITOCHONDRIA	MITOCHONDRIA	MITOCHONDRIA	MITOCHONDRIA	MITOCHONDRIA	MITOCHONDRIA	MITOCHONDRIA	MITOCHONDRIA	1	1	1	1	1	1
ALDH16A1	Q8IZ83	Aldehyde dehydrogenase family 16 member A1 OS=Homo sapiens OX=9606 GN=ALDH16A1 PE=1 SV=2	-12.876	0.00129876	-17.5204	0.0922475	unknown	unknown	unknown	unknown	unknown	unknown	unknown	unknown	unknown	unknown	unknown	unknown	unknown	0.540764	0.303331	0.588333	0.301583	0.298434	0.56875	0.616385	0.611021	0.298032	0.31145	0.562391	0.41869	PROTEASOME	PROTEASOME	PROTEASOME	PROTEASOME	PROTEASOME	PROTEASOME	PROTEASOME	PROTEASOME	PROTEASOME	PROTEASOME	PROTEASOME	PROTEASOME	1	0.986742	0.999973	1	1	1
ALDH1B1	P30837	Aldehyde dehydrogenase X mitochondrial OS=Homo sapiens OX=9606 GN=ALDH1B1 PE=1 SV=3	NA	NA	NA	NA	MITOCHONDRIA	MITOCHONDRIA	MITOCHONDRIA	MITOCHONDRIA	MITOCHONDRIA	MITOCHONDRIA	MITOCHONDRIA	MITOCHONDRIA	MITOCHONDRIA	MITOCHONDRIA	MITOCHONDRIA	MITOCHONDRIA	MITOCHONDRIA	1	1	1	1	1	1	1	1	1	1	1	1	MITOCHONDRIA	MITOCHONDRIA	MITOCHONDRIA	MITOCHONDRIA	MITOCHONDRIA	MITOCHONDRIA	MITOCHONDRIA	MITOCHONDRIA	MITOCHONDRIA	MITOCHONDRIA	MITOCHONDRIA	MITOCHONDRIA	1	1	1	1	1	1
AKR1A1	P14550	Aldo-keto reductase family 1 member A1 OS=Homo sapiens OX=9606 GN=AKR1A1 PE=1 SV=3	-19.5799	-0.0625911	-18.7959	-0.0726443	unknown	CYTOSOL	CYTOSOL	CYTOSOL	CYTOSOL	CYTOSOL	CYTOSOL	CYTOSOL	CYTOSOL	CYTOSOL	CYTOSOL	CYTOSOL	CYTOSOL	0.895207	0.901146	0.861553	0.899708	0.927158	0.867804	0.886441	0.900728	0.910419	0.895446	0.872477	0.887026	CYTOSOL	CYTOSOL	CYTOSOL	CYTOSOL	CYTOSOL	CYTOSOL	CYTOSOL	CYTOSOL	CYTOSOL	CYTOSOL	CYTOSOL	CYTOSOL	0.999991	0.999956	1	1	0.999992	0.999999
AKR1B1	P15121	Aldo-keto reductase family 1 member B1 OS=Homo sapiens OX=9606 GN=AKR1B1 PE=1 SV=3	-18.7636	0.225207	-19.0131	0.270488	unknown	CYTOSOL	CYTOSOL	CYTOSOL	CYTOSOL	CYTOSOL	CYTOSOL	CYTOSOL	CYTOSOL	CYTOSOL	CYTOSOL	CYTOSOL	CYTOSOL	0.874104	0.780752	0.84833	0.872706	0.928698	0.857047	0.859801	0.879218	0.871208	0.83974	0.812518	0.88362	CYTOSOL	CYTOSOL	CYTOSOL	CYTOSOL	CYTOSOL	CYTOSOL	CYTOSOL	CYTOSOL	CYTOSOL	CYTOSOL	CYTOSOL	CYTOSOL	0.999998	0.999999	1	1	1	0.999999
GALM	Q96C23	Aldose 1-epimerase OS=Homo sapiens OX=9606 GN=GALM PE=1 SV=1	NA	NA	NA	NA	NA	NA	CYTOSOL	CYTOSOL	NA	NA	CYTOSOL	CYTOSOL	NA	unknown	NA	CYTOSOL	NA	NA	0.858017	0.843601	NA	NA	0.872873	0.868854	NA	0.65192	NA	0.759352	NA	NA	CYTOSOL	CYTOSOL	NA	NA	CYTOSOL	CYTOSOL	NA	CYTOSOL	NA	CYTOSOL	NA	NA	0.999997	0.999996	NA	NA	0.999958
AGPS	O00116	Alkyldihydroxyacetonephosphate synthase peroxisomal OS=Homo sapiens OX=9606 GN=AGPS PE=1 SV=1	50.5745	0.808744	1.17762	0.582131	PEROXISOME	PEROXISOME	PEROXISOME	PEROXISOME	PEROXISOME	PEROXISOME	PEROXISOME	PEROXISOME	PEROXISOME	PEROXISOME	PEROXISOME	PEROXISOME	PEROXISOME	1	1	1	1	1	1	1	1	1	1	1	1	PEROXISOME	PEROXISOME	PEROXISOME	PEROXISOME	PEROXISOME	PEROXISOME	PEROXISOME	PEROXISOME	PEROXISOME	PEROXISOME	PEROXISOME	PEROXISOME	1	1	1	1	1	1
RETSAT	Q6NUM9	All-trans-retinol 13 14-reductase OS=Homo sapiens OX=9606 GN=RETSAT PE=1 SV=2	-16.8647	0.130207	-22.3713	0.0228348	unknown	ER	unknown	unknown	unknown	unknown	unknown	ER	unknown	ER	ER	ER	ER	0.949569	0.807661	0.914613	0.930755	0.545192	0.928771	0.962845	0.905379	0.960123	0.965818	0.959641	0.957822	ER	ER	ER	ER	ER	ER	ER	ER	ER	ER	ER	ER	0.974739	0.877442	0.954538	0.999865	0.960362	0.994271
AIF1L	Q9BQI0	Allograft inflammatory factor 1-like OS=Homo sapiens OX=9606 GN=AIF1L PE=1 SV=1	-13.4023	0.219362	-21.9493	0.214667	unknown	unknown	unknown	unknown	unknown	unknown	unknown	unknown	unknown	unknown	unknown	unknown	unknown	0.325907	0.487875	0.276751	0.4781	0.281012	0.261445	0.197036	0.278996	0.225481	0.384918	0.318977	0.469649	CYTOSOL	CYTOSOL	CYTOSOL	CYTOSOL	CYTOSOL	CYTOSOL	ENDOSOME	CYTOSOL	CYTOSOL	CYTOSOL	CYTOSOL	CYTOSOL	0.0159072	0.837502	0.000155539	3.25063e-07	0.634418	0.225384
AAGAB	Q6PD74	Alpha- and gamma-adaptin-binding protein p34 OS=Homo sapiens OX=9606 GN=AAGAB PE=1 SV=1	-13.9321	-0.184534	-7.84099	-0.0589359	unknown	CYTOSOL	CYTOSOL	unknown	CYTOSOL	CYTOSOL	unknown	unknown	CYTOSOL	unknown	CYTOSOL	unknown	CYTOSOL	0.840385	0.873098	0.331074	0.831948	0.889394	0.605495	0.736528	0.797413	0.481406	0.872049	0.726888	0.862394	CYTOSOL	CYTOSOL	CYTOSOL	CYTOSOL	CYTOSOL	CYTOSOL	CYTOSOL	CYTOSOL	CYTOSOL	CYTOSOL	CYTOSOL	CYTOSOL	0.99977	0.99932	1.46376e-06	0.00167189	0.99984	0.995161
FUT10	Q6P4F1	Alpha-(1 3)-fucosyltransferase 10 OS=Homo sapiens OX=9606 GN=FUT10 PE=2 SV=2	NA	NA	NA	NA	NA	NA	unknown	NA	NA	NA	unknown	NA	NA	NA	NA	NA	NA	NA	0.528145	NA	NA	NA	0.624917	NA	NA	NA	NA	NA	NA	NA	GOLGI	NA	NA	NA	GOLGI	NA	NA	NA	NA	NA	NA	NA	0.998165	NA	NA	NA	0.956483
FUT11	Q495W5	Alpha-(1 3)-fucosyltransferase 11 OS=Homo sapiens OX=9606 GN=FUT11 PE=1 SV=1	NA	NA	NA	NA	NA	NA	unknown	unknown	NA	unknown	PEROXISOME	NA	NA	NA	unknown	unknown	NA	NA	0.247273	0.442096	NA	0.641381	0.261302	NA	NA	NA	0.292695	0.715854	NA	NA	PM	ER	NA	LYSOSOME	PM	NA	NA	NA	ER	PM	NA	NA	0.702458	0.58008	NA	0.806128	0.0562046
FUT8	Q9BYC5	Alpha-(1 6)-fucosyltransferase OS=Homo sapiens OX=9606 GN=FUT8 PE=1 SV=2	-1.33245	-0.381691	-17.4829	-0.187715	GOLGI	GOLGI	GOLGI	GOLGI	GOLGI	GOLGI	GOLGI	GOLGI	GOLGI	GOLGI	GOLGI	GOLGI	GOLGI	1	1	1	1	1	1	1	1	1	1	1	1	GOLGI	GOLGI	GOLGI	GOLGI	GOLGI	GOLGI	GOLGI	GOLGI	GOLGI	GOLGI	GOLGI	GOLGI	1	1	1	1	1	1
ALG9	Q9H6U8	Alpha-1 2-mannosyltransferase ALG9 OS=Homo sapiens OX=9606 GN=ALG9 PE=1 SV=2	-9.34891	-0.0326515	-18.5924	-0.0148995	unknown	unknown	unknown	unknown	ER	unknown	ER	ER	unknown	unknown	unknown	unknown	unknown	0.890409	0.917207	0.939793	0.948013	0.651172	0.953119	0.971865	0.935777	0.699673	0.708381	0.899955	0.917221	ER	ER	ER	ER	ER	ER	ER	ER	ER	ER	ER	ER	0.992775	0.999811	0.997321	0.999631	0.945245	0.999274
MGAT1	P26572	Alpha-1 3-mannosyl-glycoprotein 2-beta-N-acetylglucosaminyltransferase OS=Homo sapiens OX=9606 GN=MGAT1 PE=1 SV=2	-13.7709	-0.186041	-17.275	-0.578955	GOLGI	GOLGI	GOLGI	GOLGI	GOLGI	GOLGI	GOLGI	GOLGI	GOLGI	GOLGI	GOLGI	GOLGI	GOLGI	1	1	1	1	1	1	1	1	1	1	1	1	GOLGI	GOLGI	GOLGI	GOLGI	GOLGI	GOLGI	GOLGI	GOLGI	GOLGI	GOLGI	GOLGI	GOLGI	1	1	1	1	1	1
MGAT4A	Q9UM21	Alpha-1 3-mannosyl-glycoprotein 4-beta-N-acetylglucosaminyltransferase A OS=Homo sapiens OX=9606 GN=MGAT4A PE=1 SV=1	NA	NA	NA	NA	NA	NA	unknown	NA	NA	NA	NA	NA	NA	NA	NA	NA	NA	NA	0.523563	NA	NA	NA	NA	NA	NA	NA	NA	NA	NA	NA	GOLGI	NA	NA	NA	NA	NA	NA	NA	NA	NA	NA	NA	0.820413	NA	NA	NA	NA
MGAT4B	Q9UQ53	Alpha-1 3-mannosyl-glycoprotein 4-beta-N-acetylglucosaminyltransferase B OS=Homo sapiens OX=9606 GN=MGAT4B PE=1 SV=1	NA	NA	NA	NA	unknown	GOLGI	GOLGI	NA	NA	unknown	GOLGI	NA	NA	GOLGI	unknown	NA	NA	0.796135	0.854368	NA	NA	0.452839	0.862921	NA	NA	0.860576	0.491003	NA	NA	GOLGI	GOLGI	NA	NA	GOLGI	GOLGI	NA	NA	GOLGI	PM	NA	NA	0.999942	0.999993	NA	NA	0.999771	0.966655
ALG2	Q9H553	Alpha-1 3/1 6-mannosyltransferase ALG2 OS=Homo sapiens OX=9606 GN=ALG2 PE=1 SV=1	-1.67757	0.0899388	-8.2852	0.00291157	unknown	unknown	unknown	unknown	unknown	ER	ER	ER	ER	ER	unknown	ER	ER	0.868568	0.834126	0.84912	0.885046	0.983352	0.960837	0.945528	0.966331	0.966647	0.880911	0.968845	0.967515	ER	ER	ER	ER	ER	ER	ER	ER	ER	ER	ER	ER	0.993667	0.940347	0.991465	0.997272	0.999377	0.907694
MGAT2	Q10469	Alpha-1 6-mannosyl-glycoprotein 2-beta-N-acetylglucosaminyltransferase OS=Homo sapiens OX=9606 GN=MGAT2 PE=1 SV=1	-14.6243	-0.207397	-20.1697	-0.663457	GOLGI	GOLGI	GOLGI	GOLGI	GOLGI	GOLGI	GOLGI	GOLGI	GOLGI	GOLGI	GOLGI	GOLGI	GOLGI	1	1	1	1	1	1	1	1	1	1	1	1	GOLGI	GOLGI	GOLGI	GOLGI	GOLGI	GOLGI	GOLGI	GOLGI	GOLGI	GOLGI	GOLGI	GOLGI	1	1	1	1	1	1
MGAT5	Q09328	Alpha-1 6-mannosylglycoprotein 6-beta-N-acetylglucosaminyltransferase A OS=Homo sapiens OX=9606 GN=MGAT5 PE=1 SV=1	-14.7341	-0.482243	-19.2119	-0.528172	unknown	GOLGI	unknown	GOLGI	GOLGI	PEROXISOME	GOLGI	GOLGI	unknown	unknown	GOLGI	GOLGI	unknown	0.746554	0.665687	0.849606	0.801431	0.279439	0.785113	0.790218	0.508144	0.327591	0.732259	0.790228	0.63876	GOLGI	GOLGI	GOLGI	GOLGI	GOLGI	GOLGI	GOLGI	GOLGI	GOLGI	PM	GOLGI	GOLGI	0.842362	0.999966	0.999791	1	0.546544	0.643267
SNTA1	Q13424	Alpha-1-syntrophin OS=Homo sapiens OX=9606 GN=SNTA1 PE=1 SV=1	NA	NA	NA	NA	NA	NA	unknown	unknown	NA	PEROXISOME	PEROXISOME	unknown	unknown	NA	unknown	unknown	NA	NA	0.255057	0.437657	NA	0.314524	0.348717	0.207649	0.394524	NA	0.345618	0.255297	NA	NA	PM	PM	NA	PM	PM	ENDOSOME	PM	NA	PM	PM	NA	NA	0.394663	0.869369	NA	0.609913	0.991204
AHSG	P02765	Alpha-2-HS-glycoprotein OS=Homo sapiens OX=9606 GN=AHSG PE=1 SV=2	NA	NA	NA	NA	unknown	unknown	NA	unknown	NA	unknown	unknown	unknown	unknown	unknown	unknown	unknown	unknown	0.880449	NA	0.336941	NA	0.334371	0.471406	0.545987	0.558941	0.784331	0.814551	0.841055	0.764213	ER	NA	PM	NA	LYSOSOME	GOLGI	LYSOSOME	LYSOSOME	PEROXISOME	ER	ER	ER	0.848568	NA	0.104978	NA	0.987026	0.977964
A2M	P01023	Alpha-2-macroglobulin OS=Homo sapiens OX=9606 GN=A2M PE=1 SV=3	NA	NA	NA	NA	unknown	LYSOSOME	unknown	NA	NA	unknown	unknown	unknown	LYSOSOME	unknown	unknown	unknown	unknown	0.84832	0.662505	NA	NA	0.77909	0.672693	0.639664	0.802255	0.418524	0.742611	0.616153	0.7297	LYSOSOME	ER	NA	NA	LYSOSOME	LYSOSOME	LYSOSOME	LYSOSOME	ER	LYSOSOME	LYSOSOME	LYSOSOME	0.999913	0.572312	NA	NA	0.999917	0.969953
LRPAP1	P30533	Alpha-2-macroglobulin receptor-associated protein OS=Homo sapiens OX=9606 GN=LRPAP1 PE=1 SV=1	-18.8593	0.011996	-22.9026	-0.039654	unknown	unknown	unknown	unknown	unknown	ER	unknown	ER	ER	ER	unknown	unknown	unknown	0.938823	0.820484	0.91878	0.938388	0.979729	0.930817	0.959102	0.959489	0.968296	0.917288	0.80533	0.924328	ER	ER	ER	ER	ER	ER	ER	ER	ER	ER	PM	ER	0.893344	0.998112	0.943559	0.999997	0.988418	0.942229
ACTN3	Q08043	Alpha-actinin-3 OS=Homo sapiens OX=9606 GN=ACTN3 PE=1 SV=2	NA	NA	NA	NA	NA	NA	NA	NA	NA	NA	NA	NA	NA	unknown	NA	NA	NA	NA	NA	NA	NA	NA	NA	NA	NA	0.223329	NA	NA	NA	NA	NA	NA	NA	NA	NA	NA	NA	MITOCHONDRIA	NA	NA	NA	NA	NA	NA	NA	NA	NA
ADD1	P35611	Alpha-adducin OS=Homo sapiens OX=9606 GN=ADD1 PE=1 SV=2	-9.78457	-0.196248	-17.5138	0.251283	unknown	unknown	unknown	unknown	unknown	unknown	unknown	unknown	unknown	unknown	unknown	unknown	unknown	0.351892	0.304486	0.194735	0.202498	0.371398	0.18989	0.280178	0.232682	0.201208	0.263873	0.209521	0.362505	PM	PEROXISOME	PM	PM	PM	PM	PM	PM	PM	ENDOSOME	GOLGI	PM	0.968487	0.0626367	0.999235	0.833859	0.483033	0.547006
ALDH7A1	P49419	Alpha-aminoadipic semialdehyde dehydrogenase OS=Homo sapiens OX=9606 GN=ALDH7A1 PE=1 SV=5	NA	NA	NA	NA	unknown	MITOCHONDRIA	MITOCHONDRIA	MITOCHONDRIA	MITOCHONDRIA	unknown	unknown	MITOCHONDRIA	MITOCHONDRIA	MITOCHONDRIA	unknown	MITOCHONDRIA	MITOCHONDRIA	0.607522	0.475438	0.758172	0.856972	0.356057	0.318394	0.572563	0.725892	0.480647	0.270548	0.760002	0.745678	MITOCHONDRIA	MITOCHONDRIA	MITOCHONDRIA	MITOCHONDRIA	MITOCHONDRIA	MITOCHONDRIA	MITOCHONDRIA	MITOCHONDRIA	MITOCHONDRIA	MITOCHONDRIA	GOLGI	MITOCHONDRIA	3.46511e-09	1.21029e-16	2.13268e-06	2.49829e-32	4.97682e-19	9.3623e-20
AASS	Q9UDR5	Alpha-aminoadipic semialdehyde synthase mitochondrial OS=Homo sapiens OX=9606 GN=AASS PE=1 SV=1	NA	NA	NA	NA	unknown	MITOCHONDRIA	MITOCHONDRIA	MITOCHONDRIA	MITOCHONDRIA	MITOCHONDRIA	MITOCHONDRIA	MITOCHONDRIA	MITOCHONDRIA	MITOCHONDRIA	MITOCHONDRIA	MITOCHONDRIA	MITOCHONDRIA	0.977739	0.984405	0.96928	0.974854	0.97348	0.974876	0.963063	0.971529	0.97483	0.967917	0.972969	0.967207	MITOCHONDRIA	MITOCHONDRIA	MITOCHONDRIA	MITOCHONDRIA	MITOCHONDRIA	MITOCHONDRIA	MITOCHONDRIA	MITOCHONDRIA	MITOCHONDRIA	MITOCHONDRIA	MITOCHONDRIA	MITOCHONDRIA	0.999996	1	0.999999	1	0.999944	1
CTNNAL1	Q9UBT7	Alpha-catulin OS=Homo sapiens OX=9606 GN=CTNNAL1 PE=1 SV=2	-10.9596	0.159818	-19.7024	0.344498	unknown	unknown	unknown	unknown	unknown	unknown	unknown	unknown	unknown	unknown	PEROXISOME	unknown	unknown	0.538923	0.44398	0.727499	0.588617	0.761492	0.466669	0.515039	0.304139	0.522954	0.404687	0.774913	0.621313	PM	PM	PM	PM	PM	PM	PM	PM	PM	ER	PM	PM	0.999573	0.988521	0.999965	0.999998	0.997991	0.995841
ENSA	O43768	Alpha-endosulfine OS=Homo sapiens OX=9606 GN=ENSA PE=1 SV=1	-17.1611	0.0407716	-17.5878	-0.031219	unknown	unknown	CYTOSOL	unknown	CYTOSOL	unknown	CYTOSOL	CYTOSOL	unknown	unknown	CYTOSOL	CYTOSOL	unknown	0.597337	0.872524	0.625253	0.812117	0.348447	0.853352	0.770131	0.624898	0.249855	0.833498	0.770405	0.718222	CYTOSOL	CYTOSOL	CYTOSOL	CYTOSOL	PROTEASOME	CYTOSOL	CYTOSOL	CYTOSOL	CYTOSOL	CYTOSOL	CYTOSOL	CYTOSOL	0.566526	0.994943	0.998472	0.999526	0.0027534	0.954283
GLA	P06280	Alpha-galactosidase A OS=Homo sapiens OX=9606 GN=GLA PE=1 SV=1	7.19693	0.396347	-20.8739	0.041595	LYSOSOME	LYSOSOME	LYSOSOME	LYSOSOME	LYSOSOME	LYSOSOME	LYSOSOME	LYSOSOME	LYSOSOME	LYSOSOME	LYSOSOME	LYSOSOME	LYSOSOME	1	1	1	1	1	1	1	1	1	1	1	1	LYSOSOME	LYSOSOME	LYSOSOME	LYSOSOME	LYSOSOME	LYSOSOME	LYSOSOME	LYSOSOME	LYSOSOME	LYSOSOME	LYSOSOME	LYSOSOME	1	1	1	1	1	1
TFCP2	Q12800	Alpha-globin transcription factor CP2 OS=Homo sapiens OX=9606 GN=TFCP2 PE=1 SV=2	NA	NA	NA	NA	unknown	unknown	unknown	unknown	unknown	unknown	unknown	unknown	unknown	unknown	unknown	unknown	unknown	0.382985	0.318097	0.181525	0.390435	0.345279	0.28989	0.187444	0.386746	0.25229	0.345984	0.217912	0.366595	NUCLEUS	NUCLEUS	NUCLEUS	NUCLEUS	NUCLEUS	NUCLEUS	NUCLEUS	NUCLEUS	NUCLEUS	NUCLEUS	NUCLEUS	NUCLEUS	0.999499	0.999621	0.999982	0.999998	0.0146652	0.688708
ALKBH3	Q96Q83	Alpha-ketoglutarate-dependent dioxygenase alkB homolog 3 OS=Homo sapiens OX=9606 GN=ALKBH3 PE=1 SV=1	-13.4527	0.170331	-19.2	0.0438423	unknown	NUCLEUS	unknown	unknown	unknown	unknown	unknown	unknown	unknown	unknown	unknown	unknown	unknown	0.694072	0.372039	0.190061	0.530978	0.526887	0.363548	0.172144	0.48445	0.490959	0.31373	0.178881	0.481204	CYTOSOL	RIBOSOME	RIBOSOME	RIBOSOME	PROTEASOME	RIBOSOME	RIBOSOME	RIBOSOME	CYTOSOL	CYTOSOL	RIBOSOME	RIBOSOME	0.807908	0.864803	0.988388	0.831942	0.993965	0.860154
ALKBH4	Q9NXW9	Alpha-ketoglutarate-dependent dioxygenase alkB homolog 4 OS=Homo sapiens OX=9606 GN=ALKBH4 PE=1 SV=1	-10.3959	-0.0983633	-17.744	-0.110481	unknown	unknown	unknown	unknown	unknown	unknown	unknown	unknown	unknown	unknown	unknown	unknown	unknown	0.412445	0.597516	0.179823	0.32834	0.462965	0.397285	0.183243	0.397796	0.24399	0.364891	0.374932	0.306368	PROTEASOME	PROTEASOME	CYTOSOL	CYTOSOL	NUCLEUS	CYTOSOL	PROTEASOME	NUCLEUS	PROTEASOME	CYTOSOL	RIBOSOME	CYTOSOL	0.904133	0.594751	0.189844	0.976051	0.0359699	0.867016
ALKBH6	Q3KRA9	Alpha-ketoglutarate-dependent dioxygenase alkB homolog 6 OS=Homo sapiens OX=9606 GN=ALKBH6 PE=1 SV=2	NA	NA	NA	NA	NA	NA	NA	NA	NA	NA	NA	unknown	NA	NA	NA	NA	NA	NA	NA	NA	NA	NA	NA	0.160237	NA	NA	NA	NA	NA	NA	NA	NA	NA	NA	NA	CYTOSOL	NA	NA	NA	NA	NA	NA	NA	NA	NA	NA	NA
ALKBH7	Q9BT30	Alpha-ketoglutarate-dependent dioxygenase alkB homolog 7 mitochondrial OS=Homo sapiens OX=9606 GN=ALKBH7 PE=1 SV=1	NA	NA	NA	NA	NA	NA	NA	MITOCHONDRIA	NA	NA	NA	NA	NA	NA	NA	unknown	NA	NA	NA	0.93915	NA	NA	NA	NA	NA	NA	NA	0.34123	NA	NA	NA	MITOCHONDRIA	NA	NA	NA	NA	NA	NA	NA	GOLGI	NA	NA	NA	0.999831	NA	NA	NA
FTO	Q9C0B1	Alpha-ketoglutarate-dependent dioxygenase FTO OS=Homo sapiens OX=9606 GN=FTO PE=1 SV=3	-2.51913	0.0418458	0.731088	0.0953864	unknown	CYTOSOL	CYTOSOL	unknown	CYTOSOL	unknown	CYTOSOL	CYTOSOL	CYTOSOL	CYTOSOL	CYTOSOL	CYTOSOL	CYTOSOL	0.849753	0.91235	0.699176	0.908571	0.591546	0.884967	0.753515	0.804505	0.933446	0.915181	0.889973	0.920543	CYTOSOL	CYTOSOL	CYTOSOL	CYTOSOL	CYTOSOL	CYTOSOL	CYTOSOL	CYTOSOL	CYTOSOL	CYTOSOL	CYTOSOL	CYTOSOL	0.999952	0.99925	0.999914	0.999983	0.978654	0.999999
MAN2A1	Q16706	Alpha-mannosidase 2 OS=Homo sapiens OX=9606 GN=MAN2A1 PE=1 SV=2	-5.91493	-0.0986698	-12.2929	0.099054	GOLGI	GOLGI	GOLGI	GOLGI	GOLGI	GOLGI	GOLGI	GOLGI	GOLGI	GOLGI	GOLGI	GOLGI	GOLGI	1	1	1	1	1	1	1	1	1	1	1	1	GOLGI	GOLGI	GOLGI	GOLGI	GOLGI	GOLGI	GOLGI	GOLGI	GOLGI	GOLGI	GOLGI	GOLGI	1	1	1	1	1	1
MAN2C1	Q9NTJ4	Alpha-mannosidase 2C1 OS=Homo sapiens OX=9606 GN=MAN2C1 PE=1 SV=1	-12.9921	0.00979721	NA	NA	unknown	unknown	unknown	unknown	unknown	unknown	unknown	unknown	unknown	NA	unknown	unknown	NA	0.357455	0.483724	0.231364	0.421805	0.341988	0.247809	0.203477	0.28527	NA	0.282239	0.29125	NA	CYTOSOL	PROTEASOME	CYTOSOL	CYTOSOL	PROTEASOME	CYTOSOL	ENDOSOME	CYTOSOL	NA	PROTEASOME	CYTOSOL	NA	0.581312	0.955644	0.991106	0.999584	0.331033	0.0501742
MAN2A2	P49641	Alpha-mannosidase 2x OS=Homo sapiens OX=9606 GN=MAN2A2 PE=2 SV=3	-0.922981	-0.103442	-14.9332	0.0476912	unknown	unknown	GOLGI	unknown	unknown	unknown	GOLGI	unknown	unknown	unknown	GOLGI	GOLGI	unknown	0.286041	0.809624	0.197666	0.56288	0.428259	0.739098	0.710931	0.302518	0.714228	0.836391	0.798651	0.402216	GOLGI	GOLGI	GOLGI	GOLGI	PM	GOLGI	PM	PM	PM	ER	GOLGI	GOLGI	0.782893	0.997052	0.77057	0.999958	0.816211	0.945895
AMACR	Q9UHK6	Alpha-methylacyl-CoA racemase OS=Homo sapiens OX=9606 GN=AMACR PE=1 SV=2	NA	NA	NA	NA	NA	NA	unknown	NA	NA	NA	NA	NA	NA	NA	NA	NA	NA	NA	0.572068	NA	NA	NA	NA	NA	NA	NA	NA	NA	NA	NA	PEROXISOME	NA	NA	NA	NA	NA	NA	NA	NA	NA	NA	NA	0.856458	NA	NA	NA	NA
ST6GALNAC4	Q9H4F1	Alpha-N-acetyl-neuraminyl-2 3-beta-galactosyl-1 3-N-acetyl-galactosaminide alpha-2 6-sialyltransferase OS=Homo sapiens OX=9606 GN=ST6GALNAC4 PE=2 SV=2	NA	NA	NA	NA	NA	NA	unknown	NA	NA	NA	NA	NA	NA	NA	NA	NA	NA	NA	0.453948	NA	NA	NA	NA	NA	NA	NA	NA	NA	NA	NA	PEROXISOME	NA	NA	NA	NA	NA	NA	NA	NA	NA	NA	NA	0.864458	NA	NA	NA	NA
NAGA	P17050	Alpha-N-acetylgalactosaminidase OS=Homo sapiens OX=9606 GN=NAGA PE=1 SV=2	-16.5161	0.346429	-3.80316	-0.035197	LYSOSOME	LYSOSOME	LYSOSOME	LYSOSOME	LYSOSOME	LYSOSOME	LYSOSOME	LYSOSOME	LYSOSOME	LYSOSOME	LYSOSOME	LYSOSOME	LYSOSOME	1	1	1	1	1	1	1	1	1	1	1	1	LYSOSOME	LYSOSOME	LYSOSOME	LYSOSOME	LYSOSOME	LYSOSOME	LYSOSOME	LYSOSOME	LYSOSOME	LYSOSOME	LYSOSOME	LYSOSOME	1	1	1	1	1	1
ST6GALNAC3	Q8NDV1	Alpha-N-acetylgalactosaminide alpha-2 6-sialyltransferase 3 OS=Homo sapiens OX=9606 GN=ST6GALNAC3 PE=2 SV=1	NA	NA	NA	NA	NA	NA	unknown	NA	NA	NA	NA	NA	NA	NA	unknown	NA	NA	NA	0.772515	NA	NA	NA	NA	NA	NA	NA	0.338463	NA	NA	NA	GOLGI	NA	NA	NA	NA	NA	NA	NA	ENDOSOME	NA	NA	NA	0.719126	NA	NA	NA	NA
NAGLU	P54802	Alpha-N-acetylglucosaminidase OS=Homo sapiens OX=9606 GN=NAGLU PE=1 SV=2	-15.0984	0.0861198	-9.4063	0.109163	LYSOSOME	LYSOSOME	LYSOSOME	LYSOSOME	LYSOSOME	LYSOSOME	LYSOSOME	LYSOSOME	LYSOSOME	LYSOSOME	LYSOSOME	LYSOSOME	LYSOSOME	1	1	1	1	1	1	1	1	1	1	1	1	LYSOSOME	LYSOSOME	LYSOSOME	LYSOSOME	LYSOSOME	LYSOSOME	LYSOSOME	LYSOSOME	LYSOSOME	LYSOSOME	LYSOSOME	LYSOSOME	1	1	1	1	1	1
PARVA	Q9NVD7	Alpha-parvin OS=Homo sapiens OX=9606 GN=PARVA PE=1 SV=1	-17.9618	0.224952	-21.4004	0.190154	unknown	ENDOSOME	unknown	unknown	unknown	unknown	unknown	unknown	unknown	ENDOSOME	unknown	unknown	unknown	0.564879	0.75877	0.262705	0.601673	0.584017	0.79804	0.139208	0.547599	0.554167	0.836048	0.298131	0.555052	PM	ER	PM	ER	PM	PM	PM	PM	ER	ER	PM	ER	0.960059	0.686532	0.00081178	0.999094	0.9887	0.875437
NAPA	P54920	Alpha-soluble NSF attachment protein OS=Homo sapiens OX=9606 GN=NAPA PE=1 SV=3	-20.4572	0.386176	-22.4398	0.0595674	unknown	unknown	unknown	unknown	unknown	unknown	unknown	unknown	unknown	unknown	unknown	unknown	unknown	0.79012	0.272346	0.454334	0.481609	0.856136	0.364717	0.395038	0.640311	0.632067	0.263771	0.411569	0.493287	ER	PM	ENDOSOME	ER	ER	PM	ENDOSOME	PM	ER	ER	ENDOSOME	ER	0.991587	0.971535	0.875245	0.00433029	0.872305	0.995955
SNCA	P37840	Alpha-synuclein OS=Homo sapiens OX=9606 GN=SNCA PE=1 SV=1	NA	NA	NA	NA	unknown	unknown	NA	unknown	NA	unknown	NA	unknown	NA	unknown	unknown	unknown	unknown	0.369363	NA	0.200765	NA	0.343785	NA	0.184795	NA	0.234525	0.280514	0.216244	0.186961	ENDOSOME	NA	ENDOSOME	NA	LYSOSOME	NA	ENDOSOME	NA	PEROXISOME	ENDOSOME	ENDOSOME	CYTOSOL	3.78972e-05	NA	0.944749	NA	0.00030284	NA
TXLNA	P40222	Alpha-taxilin OS=Homo sapiens OX=9606 GN=TXLNA PE=1 SV=3	-6.66831	0.543194	-15.3656	0.181049	unknown	unknown	unknown	unknown	unknown	unknown	unknown	unknown	unknown	unknown	unknown	unknown	unknown	0.24692	0.415514	0.688754	0.40211	0.534861	0.296639	0.698348	0.431202	0.206475	0.349036	0.8497	0.30857	RIBOSOME	RIBOSOME	RIBOSOME	RIBOSOME	RIBOSOME	NUCLEUS	RIBOSOME	RIBOSOME	RIBOSOME	NUCLEUS	RIBOSOME	RIBOSOME	0.999748	0.999048	0.999861	0.999887	0.999999	0.973475
ATAT1	Q5SQI0	Alpha-tubulin N-acetyltransferase 1 OS=Homo sapiens OX=9606 GN=ATAT1 PE=1 SV=1	NA	NA	NA	NA	unknown	unknown	unknown	unknown	unknown	NUCLEUS	unknown	unknown	NUCLEUS	unknown	unknown	unknown	unknown	0.344863	0.390157	0.271222	0.494041	0.709618	0.342242	0.29504	0.604828	0.344812	0.320855	0.297623	0.449028	PM	RIBOSOME	NUCLEUS	NUCLEUS	RIBOSOME	NUCLEUS	NUCLEUS	NUCLEUS	PEROXISOME	NUCLEUS	NUCLEUS	NUCLEUS	0.703901	0.976341	0.978094	0.980058	0.986073	0.928257
ABHD17A	Q96GS6	Alpha/beta hydrolase domain-containing protein 17A OS=Homo sapiens OX=9606 GN=ABHD17A PE=1 SV=1	NA	NA	NA	NA	unknown	unknown	unknown	NA	NA	unknown	unknown	unknown	unknown	NA	unknown	unknown	NA	0.285366	0.214895	NA	NA	0.483501	0.599617	0.795932	0.52188	NA	0.296374	0.343856	NA	PM	ENDOSOME	NA	NA	PM	PM	ER	PM	NA	ER	ENDOSOME	NA	0.791463	0.99989	NA	NA	0.563442	0.834843
ABHD17B	Q5VST6	Alpha/beta hydrolase domain-containing protein 17B OS=Homo sapiens OX=9606 GN=ABHD17B PE=1 SV=1	-16.858	0.387096	-16.2121	-0.248924	unknown	unknown	unknown	unknown	unknown	unknown	PEROXISOME	unknown	unknown	unknown	unknown	unknown	unknown	0.384116	0.515729	0.651567	0.473109	0.747315	0.396676	0.639262	0.601039	0.277446	0.515073	0.425415	0.362305	ER	PM	PM	PM	PM	PM	PM	PM	ER	ER	ENDOSOME	ER	0.510835	0.980004	0.988236	0.996989	0.978563	0.885864
ALS2	Q96Q42	Alsin OS=Homo sapiens OX=9606 GN=ALS2 PE=1 SV=2	NA	NA	NA	NA	NA	NA	NA	unknown	NA	NA	NA	NA	NA	NA	NA	NA	NA	NA	NA	0.195898	NA	NA	NA	NA	NA	NA	NA	NA	NA	NA	NA	CYTOSOL	NA	NA	NA	NA	NA	NA	NA	NA	NA	NA	NA	0.969171	NA	NA	NA
ALMS1	Q8TCU4	Alstrom syndrome protein 1 OS=Homo sapiens OX=9606 GN=ALMS1 PE=1 SV=4	-16.5272	0.0885606	-18.6047	0.369314	unknown	unknown	unknown	unknown	unknown	NUCLEUS	unknown	unknown	unknown	unknown	unknown	unknown	unknown	0.370371	0.286868	0.165217	0.340045	0.630448	0.297507	0.167023	0.393122	0.273666	0.285165	0.206171	0.320823	CYTOSOL	GOLGI	ENDOSOME	RIBOSOME	RIBOSOME	LYSOSOME	RIBOSOME	PM	ER	ENDOSOME	ENDOSOME	RIBOSOME	0.672663	0.0998175	0.67772	1.06774e-05	0.0456687	0.541935
ALX1	Q15699	ALX homeobox protein 1 OS=Homo sapiens OX=9606 GN=ALX1 PE=1 SV=2	NA	NA	NA	NA	NA	NA	NA	NA	NA	NA	NA	NA	NA	NA	unknown	NA	NA	NA	NA	NA	NA	NA	NA	NA	NA	NA	0.34634	NA	NA	NA	NA	NA	NA	NA	NA	NA	NA	NA	NUCLEUS	NA	NA	NA	NA	NA	NA	NA	NA
PPAT	Q06203	Amidophosphoribosyltransferase OS=Homo sapiens OX=9606 GN=PPAT PE=1 SV=1	-5.17735	0.0976878	-22.3885	-0.0634884	unknown	CYTOSOL	CYTOSOL	CYTOSOL	CYTOSOL	CYTOSOL	CYTOSOL	CYTOSOL	CYTOSOL	CYTOSOL	CYTOSOL	CYTOSOL	CYTOSOL	0.866133	0.89387	0.817219	0.888788	0.856323	0.917401	0.877925	0.898001	0.904402	0.925411	0.859329	0.895867	CYTOSOL	CYTOSOL	CYTOSOL	CYTOSOL	CYTOSOL	CYTOSOL	CYTOSOL	CYTOSOL	CYTOSOL	CYTOSOL	CYTOSOL	CYTOSOL	0.955687	0.961775	0.999988	1	0.888766	0.996621
MAOA	P21397	Amine oxidase [flavin-containing] A OS=Homo sapiens OX=9606 GN=MAOA PE=1 SV=1	NA	NA	NA	NA	unknown	MITOCHONDRIA	MITOCHONDRIA	MITOCHONDRIA	MITOCHONDRIA	MITOCHONDRIA	MITOCHONDRIA	MITOCHONDRIA	MITOCHONDRIA	MITOCHONDRIA	MITOCHONDRIA	MITOCHONDRIA	MITOCHONDRIA	0.968212	0.981916	0.971415	0.965787	0.963269	0.97405	0.944393	0.968323	0.970756	0.959698	0.966107	0.957567	MITOCHONDRIA	MITOCHONDRIA	MITOCHONDRIA	MITOCHONDRIA	MITOCHONDRIA	MITOCHONDRIA	MITOCHONDRIA	MITOCHONDRIA	MITOCHONDRIA	MITOCHONDRIA	MITOCHONDRIA	MITOCHONDRIA	0.999938	1	0.999998	1	0.999998	0.999999
ACY1	Q03154	Aminoacylase-1 OS=Homo sapiens OX=9606 GN=ACY1 PE=1 SV=1	NA	NA	NA	NA	NA	NA	CYTOSOL	CYTOSOL	NA	NA	unknown	NA	NA	NA	CYTOSOL	CYTOSOL	NA	NA	0.892591	0.868902	NA	NA	0.603445	NA	NA	NA	0.848777	0.905844	NA	NA	CYTOSOL	CYTOSOL	NA	NA	CYTOSOL	NA	NA	NA	CYTOSOL	CYTOSOL	NA	NA	0.99148	0.999389	NA	NA	0.000692569
RNPEP	Q9H4A4	Aminopeptidase B OS=Homo sapiens OX=9606 GN=RNPEP PE=1 SV=2	-18.0659	-0.179056	-13.9971	-0.309541	unknown	CYTOSOL	CYTOSOL	CYTOSOL	CYTOSOL	CYTOSOL	CYTOSOL	CYTOSOL	CYTOSOL	CYTOSOL	CYTOSOL	CYTOSOL	CYTOSOL	0.886731	0.843247	0.864167	0.902987	0.81556	0.905651	0.898835	0.899683	0.898244	0.906041	0.913072	0.917477	CYTOSOL	CYTOSOL	CYTOSOL	CYTOSOL	CYTOSOL	CYTOSOL	CYTOSOL	CYTOSOL	CYTOSOL	CYTOSOL	CYTOSOL	CYTOSOL	0.999962	0.998796	0.999978	0.999999	0.999986	1
AMMECR1	Q9Y4X0	AMME syndrome candidate gene 1 protein OS=Homo sapiens OX=9606 GN=AMMECR1 PE=1 SV=1	NA	NA	NA	NA	NA	NA	unknown	unknown	NA	unknown	unknown	unknown	unknown	NA	unknown	unknown	NA	NA	0.43609	0.423064	NA	0.342541	0.289653	0.324367	0.573828	NA	0.370916	0.309572	NA	NA	RIBOSOME	ENDOSOME	NA	RIBOSOME	NUCLEUS	RIBOSOME	RIBOSOME	NA	NUCLEUS	NUCLEUS	NA	NA	0.958262	0.939234	NA	0.990348	0.60724
AMMECR1L	Q6DCA0	AMMECR1-like protein OS=Homo sapiens OX=9606 GN=AMMECR1L PE=1 SV=1	-9.8554	0.055106	-9.74064	-0.0876982	unknown	unknown	unknown	unknown	unknown	NUCLEUS	unknown	unknown	unknown	unknown	unknown	unknown	unknown	0.253362	0.302424	0.279092	0.301884	0.77141	0.270803	0.152896	0.506871	0.530003	0.304996	0.274005	0.34753	RIBOSOME	GOLGI	RIBOSOME	CYTOSOL	RIBOSOME	RIBOSOME	RIBOSOME	RIBOSOME	RIBOSOME	ENDOSOME	RIBOSOME	NUCLEUS	0.967914	0.000173995	0.735978	2.01001e-17	0.99486	0.645163
AMPD2	Q01433	AMP deaminase 2 OS=Homo sapiens OX=9606 GN=AMPD2 PE=1 SV=2	-21.7069	0.151854	-22.892	0.00151885	unknown	unknown	unknown	unknown	unknown	unknown	unknown	unknown	unknown	unknown	unknown	unknown	unknown	0.30823	0.540225	0.24984	0.550967	0.274177	0.258159	0.200897	0.354444	0.244046	0.478277	0.248184	0.469606	PROTEASOME	PROTEASOME	CYTOSOL	CYTOSOL	PROTEASOME	PROTEASOME	PROTEASOME	CYTOSOL	CYTOSOL	CYTOSOL	CYTOSOL	CYTOSOL	0.918233	0.90699	0.999718	1	0.85628	0.903914
AMPH	P49418	Amphiphysin OS=Homo sapiens OX=9606 GN=AMPH PE=1 SV=1	NA	NA	NA	NA	NA	NA	NA	unknown	NA	NA	NA	NA	NA	NA	NA	NA	NA	NA	NA	0.178162	NA	NA	NA	NA	NA	NA	NA	NA	NA	NA	NA	RIBOSOME	NA	NA	NA	NA	NA	NA	NA	NA	NA	NA	NA	0.88384	NA	NA	NA
STAMBPL1	Q96FJ0	AMSH-like protease OS=Homo sapiens OX=9606 GN=STAMBPL1 PE=1 SV=2	-15.8051	-0.146	-21.499	0.297974	unknown	unknown	unknown	unknown	unknown	unknown	unknown	unknown	unknown	unknown	unknown	unknown	unknown	0.411722	0.263509	0.215478	0.375726	0.277766	0.192739	0.304571	0.306172	0.229885	0.218894	0.316034	0.367629	ENDOSOME	ENDOSOME	ENDOSOME	ENDOSOME	PEROXISOME	ENDOSOME	ENDOSOME	PM	NUCLEUS	ENDOSOME	ENDOSOME	ER	0.979758	0.983497	0.987188	0.999718	0.757704	0.993784
APPBP2	Q92624	Amyloid protein-binding protein 2 OS=Homo sapiens OX=9606 GN=APPBP2 PE=1 SV=2	NA	NA	NA	NA	NA	NA	NA	NA	NA	NA	unknown	NA	NA	NA	unknown	NA	NA	NA	NA	NA	NA	NA	0.325585	NA	NA	NA	0.63987	NA	NA	NA	NA	NA	NA	NA	PROTEASOME	NA	NA	NA	CYTOSOL	NA	NA	NA	NA	NA	NA	NA	0.00040478
APBB1	O00213	Amyloid-beta A4 precursor protein-binding family B member 1 OS=Homo sapiens OX=9606 GN=APBB1 PE=1 SV=2	NA	NA	NA	NA	NA	NA	unknown	NA	NA	NA	CYTOSOL	NA	NA	NA	NA	NA	NA	NA	0.438829	NA	NA	NA	0.828208	NA	NA	NA	NA	NA	NA	NA	CYTOSOL	NA	NA	NA	CYTOSOL	NA	NA	NA	NA	NA	NA	NA	0.930301	NA	NA	NA	0.998922
APBB2	Q92870	Amyloid-beta A4 precursor protein-binding family B member 2 OS=Homo sapiens OX=9606 GN=APBB2 PE=1 SV=3	NA	NA	NA	NA	unknown	unknown	NA	ENDOSOME	NA	NA	unknown	unknown	NA	NA	NA	ENDOSOME	NA	0.286487	NA	0.787034	NA	NA	0.249335	0.192422	NA	NA	NA	0.68354	NA	RIBOSOME	NA	ENDOSOME	NA	NA	PEROXISOME	CYTOSOL	NA	NA	NA	ENDOSOME	NA	0.566948	NA	0.998165	NA	NA	6.37542e-10
APP	P05067	Amyloid-beta precursor protein OS=Homo sapiens OX=9606 GN=APP PE=1 SV=3	-7.40742	0.542825	-23.1748	-0.0439251	unknown	ER	unknown	unknown	unknown	unknown	unknown	unknown	unknown	ER	unknown	unknown	ER	0.955399	0.758027	0.873944	0.907038	0.792753	0.850874	0.817445	0.848615	0.948904	0.796184	0.930658	0.940012	ER	PM	PM	ER	PM	PM	PM	PM	ER	ER	ER	ER	0.989531	0.657297	0.660749	0.999652	0.990068	0.999624
APLP2	Q06481	Amyloid-like protein 2 OS=Homo sapiens OX=9606 GN=APLP2 PE=1 SV=2	-16.8813	0.367235	-15.7755	0.0364613	unknown	unknown	unknown	unknown	unknown	unknown	unknown	unknown	unknown	unknown	unknown	unknown	unknown	0.93698	0.555127	0.878459	0.897588	0.706871	0.535326	0.849582	0.765504	0.776712	0.794715	0.695991	0.881543	ER	PM	PM	ER	PM	PM	PM	PM	ER	ER	ER	ER	0.943769	0.615486	0.788568	0.998059	0.974368	0.982096
ZFAND1	Q8TCF1	AN1-type zinc finger protein 1 OS=Homo sapiens OX=9606 GN=ZFAND1 PE=1 SV=1	NA	NA	NA	NA	NA	NA	unknown	NA	NA	NA	NA	NA	NA	unknown	NA	unknown	NA	NA	0.430218	NA	NA	NA	NA	NA	NA	0.253317	NA	0.509299	NA	NA	PROTEASOME	NA	NA	NA	NA	NA	NA	CYTOSOL	NA	CYTOSOL	NA	NA	0.936859	NA	NA	NA	NA
ZFAND2B	Q8WV99	AN1-type zinc finger protein 2B OS=Homo sapiens OX=9606 GN=ZFAND2B PE=1 SV=1	NA	NA	NA	NA	unknown	unknown	NA	unknown	NA	NA	unknown	NA	NA	NA	NA	NA	NA	0.367613	NA	0.173484	NA	NA	0.232922	NA	NA	NA	NA	NA	NA	ENDOSOME	NA	ENDOSOME	NA	NA	RIBOSOME	NA	NA	NA	NA	NA	NA	0.603784	NA	0.929403	NA	NA	0.464819
ZFAND5	O76080	AN1-type zinc finger protein 5 OS=Homo sapiens OX=9606 GN=ZFAND5 PE=1 SV=1	1.03787	0.386557	-10.0205	-0.0232662	unknown	unknown	unknown	unknown	unknown	unknown	unknown	unknown	unknown	unknown	unknown	unknown	unknown	0.372883	0.345534	0.180369	0.488168	0.354575	0.272233	0.188692	0.384715	0.303271	0.291429	0.22016	0.430394	PROTEASOME	PROTEASOME	CYTOSOL	CYTOSOL	PROTEASOME	NUCLEUS	PROTEASOME	CYTOSOL	PEROXISOME	ENDOSOME	CYTOSOL	CYTOSOL	0.923633	0.03524	0.016509	0.00140316	0.999646	0.138984
ZFAND6	Q6FIF0	AN1-type zinc finger protein 6 OS=Homo sapiens OX=9606 GN=ZFAND6 PE=1 SV=2	-15.2528	0.501091	NA	NA	unknown	unknown	unknown	unknown	unknown	NUCLEUS	unknown	unknown	unknown	NA	unknown	unknown	NA	0.439513	0.490565	0.177766	0.40134	0.69731	0.345138	0.181854	0.443131	NA	0.512453	0.207057	NA	CYTOSOL	PEROXISOME	CYTOSOL	CYTOSOL	PROTEASOME	PROTEASOME	PROTEASOME	CYTOSOL	NA	CYTOSOL	CYTOSOL	NA	0.544013	0.017093	0.892253	0.999365	0.117659	0.785347
CIAPIN1	Q6FI81	Anamorsin OS=Homo sapiens OX=9606 GN=CIAPIN1 PE=1 SV=2	-20.1213	-0.0291416	-16.657	0.0620944	unknown	CYTOSOL	CYTOSOL	CYTOSOL	CYTOSOL	CYTOSOL	CYTOSOL	CYTOSOL	CYTOSOL	CYTOSOL	CYTOSOL	CYTOSOL	CYTOSOL	0.901222	0.910643	0.802923	0.908978	0.923665	0.899415	0.753744	0.869647	0.916362	0.895258	0.832285	0.912814	CYTOSOL	CYTOSOL	CYTOSOL	CYTOSOL	CYTOSOL	CYTOSOL	CYTOSOL	CYTOSOL	CYTOSOL	CYTOSOL	CYTOSOL	CYTOSOL	0.999998	0.999422	0.999991	1	1	0.999987
ANAPC1	Q9H1A4	Anaphase-promoting complex subunit 1 OS=Homo sapiens OX=9606 GN=ANAPC1 PE=1 SV=1	7.32578	0.383262	-13.6288	0.0162124	unknown	unknown	unknown	unknown	unknown	unknown	unknown	unknown	unknown	unknown	unknown	unknown	unknown	0.392146	0.318758	0.180894	0.493704	0.353231	0.274048	0.187579	0.420858	0.26992	0.32463	0.214962	0.498455	PROTEASOME	PROTEASOME	RIBOSOME	RIBOSOME	PROTEASOME	PROTEASOME	PROTEASOME	CYTOSOL	RIBOSOME	PROTEASOME	CYTOSOL	CYTOSOL	0.00722675	0.998799	1.44051e-10	1.07781e-28	0.999939	0.95752
ANAPC10	Q9UM13	Anaphase-promoting complex subunit 10 OS=Homo sapiens OX=9606 GN=ANAPC10 PE=1 SV=1	NA	NA	NA	NA	unknown	unknown	unknown	unknown	NUCLEUS	NUCLEUS	unknown	unknown	unknown	unknown	unknown	unknown	NUCLEUS	0.473167	0.321625	0.179552	0.602489	0.556726	0.274393	0.181637	0.545395	0.277841	0.347057	0.209752	0.56354	RIBOSOME	PROTEASOME	RIBOSOME	RIBOSOME	RIBOSOME	PROTEASOME	PROTEASOME	RIBOSOME	RIBOSOME	PROTEASOME	RIBOSOME	NUCLEUS	0.000204596	0.00603242	1.859e-11	1.70163e-32	0.594023	0.0015506
ANAPC13	Q9BS18	Anaphase-promoting complex subunit 13 OS=Homo sapiens OX=9606 GN=ANAPC13 PE=1 SV=1	NA	NA	NA	NA	unknown	unknown	NA	unknown	NA	NA	NA	NA	NA	NA	NA	unknown	NA	0.387153	NA	0.184053	NA	NA	NA	NA	NA	NA	NA	0.216461	NA	PROTEASOME	NA	CYTOSOL	NA	NA	NA	NA	NA	NA	NA	CYTOSOL	NA	3.41319e-07	NA	3.60209e-08	NA	NA	NA
ANAPC16	Q96DE5	Anaphase-promoting complex subunit 16 OS=Homo sapiens OX=9606 GN=ANAPC16 PE=1 SV=1	NA	NA	NA	NA	unknown	unknown	unknown	unknown	unknown	NA	unknown	unknown	NA	unknown	NA	unknown	NA	0.408604	0.320861	0.29657	0.524976	NA	0.27295	0.324456	NA	0.254428	NA	0.228551	NA	RIBOSOME	NUCLEUS	NUCLEUS	NUCLEUS	NA	NUCLEUS	PROTEASOME	NA	NUCLEUS	NA	NUCLEUS	NA	2.84843e-05	6.05932e-05	3.15111e-07	3.60155e-15	NA	0.432354
ANAPC2	Q9UJX6	Anaphase-promoting complex subunit 2 OS=Homo sapiens OX=9606 GN=ANAPC2 PE=1 SV=1	-6.70986	0.315098	-21.8306	0.126203	unknown	unknown	unknown	unknown	unknown	unknown	unknown	unknown	unknown	unknown	unknown	unknown	unknown	0.37864	0.317383	0.182166	0.425744	0.352717	0.272529	0.187376	0.371704	0.254988	0.321589	0.21571	0.445799	PROTEASOME	PROTEASOME	RIBOSOME	CYTOSOL	PROTEASOME	PROTEASOME	PROTEASOME	CYTOSOL	CYTOSOL	PROTEASOME	CYTOSOL	CYTOSOL	0.999776	0.999486	8.49046e-12	1.73837e-17	0.999979	0.998922
ANAPC4	Q9UJX5	Anaphase-promoting complex subunit 4 OS=Homo sapiens OX=9606 GN=ANAPC4 PE=1 SV=2	4.01654	0.517198	9.32796	0.197634	unknown	unknown	unknown	unknown	unknown	unknown	unknown	unknown	unknown	unknown	unknown	unknown	unknown	0.385424	0.316934	0.181582	0.420244	0.353092	0.272444	0.188002	0.378866	0.263348	0.319103	0.217355	0.444204	PROTEASOME	PROTEASOME	RIBOSOME	CYTOSOL	PROTEASOME	PROTEASOME	PROTEASOME	CYTOSOL	CYTOSOL	PROTEASOME	CYTOSOL	RIBOSOME	0.994049	0.999865	6.29372e-17	2.50714e-28	0.999957	0.999452
ANAPC5	Q9UJX4	Anaphase-promoting complex subunit 5 OS=Homo sapiens OX=9606 GN=ANAPC5 PE=1 SV=2	-6.31033	0.128604	-21.6457	0.0526573	unknown	unknown	unknown	unknown	unknown	unknown	unknown	unknown	unknown	unknown	unknown	unknown	unknown	0.427438	0.313044	0.181717	0.479816	0.358346	0.26704	0.188324	0.399338	0.273176	0.299562	0.213821	0.475588	PROTEASOME	PROTEASOME	CYTOSOL	CYTOSOL	PROTEASOME	PROTEASOME	PROTEASOME	CYTOSOL	CYTOSOL	PROTEASOME	CYTOSOL	CYTOSOL	0.973772	0.999523	1.7707e-05	1.4784e-10	0.999842	0.997782
ANAPC7	Q9UJX3	Anaphase-promoting complex subunit 7 OS=Homo sapiens OX=9606 GN=ANAPC7 PE=1 SV=4	NA	NA	NA	NA	unknown	unknown	unknown	unknown	NUCLEUS	unknown	unknown	unknown	unknown	unknown	unknown	unknown	NUCLEUS	0.42303	0.322105	0.174985	0.58962	0.414059	0.274149	0.178258	0.52775	0.360747	0.336214	0.20675	0.601794	PROTEASOME	PROTEASOME	NUCLEUS	RIBOSOME	PROTEASOME	PROTEASOME	PROTEASOME	NUCLEUS	RIBOSOME	NUCLEUS	NUCLEUS	NUCLEUS	0.0237039	0.00116303	5.62268e-08	1.52202e-22	0.0143033	6.40883e-05
CDC26	Q8NHZ8	Anaphase-promoting complex subunit CDC26 OS=Homo sapiens OX=9606 GN=CDC26 PE=1 SV=1	NA	NA	NA	NA	unknown	unknown	NA	unknown	NA	unknown	unknown	unknown	unknown	unknown	NA	NA	NA	0.39141	NA	0.181401	NA	0.366145	0.269868	0.187559	0.422356	0.267981	NA	NA	NA	PROTEASOME	NA	RIBOSOME	NA	RIBOSOME	PROTEASOME	PROTEASOME	CYTOSOL	RIBOSOME	NA	NA	NA	1.00874e-05	NA	1.96899e-10	NA	5.96109e-09	8.32651e-06
AUP1	Q9Y679	Ancient ubiquitous protein 1 OS=Homo sapiens OX=9606 GN=AUP1 PE=1 SV=2	-15.5221	0.163422	-21.9718	-0.0537685	unknown	ER	unknown	unknown	unknown	ER	ER	ER	ER	ER	ER	ER	ER	0.959135	0.931539	0.788216	0.934739	0.977606	0.959503	0.960245	0.963613	0.955629	0.94932	0.951262	0.963464	ER	ER	ER	ER	ER	ER	ER	ER	ER	ER	ER	ER	0.994025	0.999587	0.810747	1	0.996692	0.888599
AIG1	Q9NVV5	Androgen-induced gene 1 protein OS=Homo sapiens OX=9606 GN=AIG1 PE=1 SV=2	NA	NA	NA	NA	NA	NA	NA	NA	NA	unknown	unknown	NA	NA	NA	unknown	unknown	NA	NA	NA	NA	NA	0.452454	0.67905	NA	NA	NA	0.499945	0.287296	NA	NA	NA	NA	NA	ER	PM	NA	NA	NA	ENDOSOME	ENDOSOME	NA	NA	NA	NA	NA	0.61571	0.0852034
AAMP	Q13685	Angio-associated migratory cell protein OS=Homo sapiens OX=9606 GN=AAMP PE=1 SV=2	-11.0699	0.195781	-22.8361	-0.27796	unknown	CYTOSOL	CYTOSOL	unknown	CYTOSOL	CYTOSOL	CYTOSOL	CYTOSOL	CYTOSOL	unknown	CYTOSOL	CYTOSOL	CYTOSOL	0.889762	0.854645	0.45214	0.817625	0.770655	0.907563	0.790529	0.849239	0.611855	0.892545	0.83572	0.860853	CYTOSOL	CYTOSOL	CYTOSOL	CYTOSOL	CYTOSOL	CYTOSOL	CYTOSOL	CYTOSOL	CYTOSOL	CYTOSOL	CYTOSOL	CYTOSOL	0.999243	0.999911	0.999595	1	0.997401	0.999847
AGGF1	Q8N302	Angiogenic factor with G patch and FHA domains 1 OS=Homo sapiens OX=9606 GN=AGGF1 PE=1 SV=2	NA	NA	NA	NA	unknown	unknown	unknown	unknown	unknown	NA	unknown	unknown	NA	NA	unknown	unknown	NA	0.299892	0.385596	0.205057	0.559355	NA	0.269301	0.196684	NA	NA	0.437296	0.408194	NA	CYTOSOL	PROTEASOME	CYTOSOL	CYTOSOL	NA	CYTOSOL	ENDOSOME	NA	NA	PM	CYTOSOL	NA	0.691265	0.695718	0.0155367	0.999998	NA	0.796117
AMOT	Q4VCS5	Angiomotin OS=Homo sapiens OX=9606 GN=AMOT PE=1 SV=1	NA	NA	NA	NA	NA	NA	unknown	NA	NA	unknown	unknown	unknown	unknown	unknown	unknown	unknown	unknown	NA	0.249979	NA	NA	0.551579	0.267519	0.180692	0.265223	0.228852	0.269523	0.202907	0.22078	NA	PM	NA	NA	PM	LYSOSOME	PM	PM	NUCLEUS	ENDOSOME	ENDOSOME	RIBOSOME	NA	0.847455	NA	NA	0.966411	0.926021
AMOTL1	Q8IY63	Angiomotin-like protein 1 OS=Homo sapiens OX=9606 GN=AMOTL1 PE=1 SV=1	-18.7753	0.338286	-22.1442	-0.290918	unknown	unknown	unknown	unknown	unknown	unknown	GOLGI	unknown	unknown	unknown	unknown	unknown	unknown	0.220058	0.219116	0.224414	0.381385	0.366176	0.754225	0.375766	0.436729	0.337474	0.673737	0.237235	0.534219	PM	GOLGI	PM	PM	PM	PM	PM	PM	PM	GOLGI	GOLGI	PM	0.998876	0.767668	0.999989	1	0.949348	0.860675
AMOTL2	Q9Y2J4	Angiomotin-like protein 2 OS=Homo sapiens OX=9606 GN=AMOTL2 PE=1 SV=3	NA	NA	NA	NA	NA	NA	NA	unknown	NA	NA	NA	unknown	NA	NA	NA	NA	NA	NA	NA	0.17235	NA	NA	NA	0.167881	NA	NA	NA	NA	NA	NA	NA	NUCLEUS	NA	NA	NA	RIBOSOME	NA	NA	NA	NA	NA	NA	NA	0.819028	NA	NA	NA
ACE	P12821	Angiotensin-converting enzyme OS=Homo sapiens OX=9606 GN=ACE PE=1 SV=1	-22.1258	0.214315	NA	NA	unknown	unknown	unknown	unknown	unknown	unknown	unknown	unknown	unknown	NA	unknown	unknown	NA	0.70082	0.482565	0.382749	0.41496	0.456067	0.233046	0.48587	0.442935	NA	0.174751	0.682877	NA	PM	ER	PM	ER	PM	PM	PM	PM	NA	ER	ENDOSOME	NA	0.950548	0.823321	0.925045	0.853024	0.946335	0.926338
ANLN	Q9NQW6	Anillin OS=Homo sapiens OX=9606 GN=ANLN PE=1 SV=2	NA	NA	NA	NA	unknown	unknown	unknown	unknown	unknown	unknown	unknown	unknown	unknown	unknown	unknown	unknown	unknown	0.408634	0.332082	0.178393	0.525459	0.369309	0.278904	0.182876	0.472474	0.270151	0.354246	0.198165	0.534267	NUCLEUS	NUCLEUS	NUCLEUS	NUCLEUS	NUCLEUS	NUCLEUS	NUCLEUS	NUCLEUS	NUCLEUS	NUCLEUS	NUCLEUS	NUCLEUS	0.421971	0.747483	0.979764	0.740733	0.0787246	0.154151
SLC4A2	P04920	Anion exchange protein 2 OS=Homo sapiens OX=9606 GN=SLC4A2 PE=1 SV=4	-8.80855	0.243385	-19.6261	0.228965	unknown	unknown	unknown	unknown	unknown	unknown	unknown	unknown	unknown	unknown	unknown	unknown	unknown	0.503903	0.669082	0.751933	0.703739	0.644337	0.751137	0.851224	0.75765	0.730111	0.573482	0.808502	0.750228	PM	PM	PM	PM	PM	PM	PM	PM	PM	ER	PM	PM	0.99702	0.998408	0.995635	0.999914	0.999769	0.999862
SLC4A3	P48751	Anion exchange protein 3 OS=Homo sapiens OX=9606 GN=SLC4A3 PE=2 SV=2	NA	NA	NA	NA	NA	NA	unknown	NA	NA	NA	unknown	NA	NA	NA	NA	NA	NA	NA	0.332471	NA	NA	NA	0.310517	NA	NA	NA	NA	NA	NA	NA	NUCLEUS	NA	NA	NA	NUCLEUS	NA	NA	NA	NA	NA	NA	NA	0.178777	NA	NA	NA	6.45564e-08
RAI14	Q9P0K7	Ankycorbin OS=Homo sapiens OX=9606 GN=RAI14 PE=1 SV=2	-10.5376	0.146149	-21.6025	0.126328	unknown	unknown	unknown	unknown	unknown	unknown	unknown	unknown	unknown	unknown	unknown	unknown	unknown	0.260375	0.313839	0.7143	0.561631	0.674733	0.284358	0.728406	0.357656	0.348193	0.555155	0.728311	0.525455	PM	PM	PM	PM	PM	PM	PM	PM	ER	ER	PM	ER	0.120321	0.942135	0.997103	0.0294193	0.995398	0.983067
ABTB2	Q8N961	Ankyrin repeat and BTB/POZ domain-containing protein 2 OS=Homo sapiens OX=9606 GN=ABTB2 PE=2 SV=2	NA	NA	NA	NA	NA	NA	unknown	unknown	NA	NA	unknown	unknown	NA	NA	unknown	unknown	NA	NA	0.275934	0.18104	NA	NA	0.227322	0.187096	NA	NA	0.279948	0.235548	NA	NA	CYTOSOL	CYTOSOL	NA	NA	CYTOSOL	PROTEASOME	NA	NA	CYTOSOL	ENDOSOME	NA	NA	0.209489	0.808454	NA	NA	0.325234
BTBD11	A6QL63	Ankyrin repeat and BTB/POZ domain-containing protein BTBD11 OS=Homo sapiens OX=9606 GN=BTBD11 PE=2 SV=3	NA	NA	NA	NA	NA	NA	unknown	unknown	NA	unknown	unknown	unknown	unknown	NUCLEUS	unknown	unknown	unknown	NA	0.585921	0.232143	NA	0.494184	0.187313	0.208279	0.275515	0.614691	0.568142	0.417323	0.332216	NA	RIBOSOME	ENDOSOME	NA	PEROXISOME	RIBOSOME	RIBOSOME	RIBOSOME	RIBOSOME	RIBOSOME	RIBOSOME	RIBOSOME	NA	0.986146	0.888409	NA	0.281857	0.533105
ANKIB1	Q9P2G1	Ankyrin repeat and IBR domain-containing protein 1 OS=Homo sapiens OX=9606 GN=ANKIB1 PE=1 SV=3	NA	NA	-21.7252	0.196478	unknown	unknown	unknown	unknown	unknown	NA	unknown	unknown	NA	unknown	unknown	unknown	unknown	0.441677	0.296535	0.265519	0.375169	NA	0.405593	0.774862	NA	0.35979	0.263963	0.326199	0.364844	PM	PM	ENDOSOME	PM	NA	PM	PM	NA	ER	ER	PM	ER	0.748411	0.986121	0.720025	0.801044	NA	0.962717
ANKHD1	Q8IWZ3	Ankyrin repeat and KH domain-containing protein 1 OS=Homo sapiens OX=9606 GN=ANKHD1 PE=1 SV=1	-15.3011	0.271971	-18.0123	0.194166	unknown	unknown	unknown	unknown	unknown	unknown	unknown	unknown	unknown	unknown	unknown	unknown	unknown	0.618771	0.854772	0.821058	0.824278	0.542482	0.876592	0.797765	0.825696	0.373528	0.659464	0.745005	0.718237	RIBOSOME	RIBOSOME	RIBOSOME	RIBOSOME	RIBOSOME	RIBOSOME	RIBOSOME	RIBOSOME	RIBOSOME	RIBOSOME	RIBOSOME	RIBOSOME	0.996004	0.983915	0.824597	0.998522	0.997614	0.876157
ANKLE2	Q86XL3	Ankyrin repeat and LEM domain-containing protein 2 OS=Homo sapiens OX=9606 GN=ANKLE2 PE=1 SV=4	-14.7472	0.0956582	-22.5898	-0.0121048	unknown	unknown	unknown	unknown	unknown	unknown	unknown	unknown	unknown	unknown	unknown	unknown	ER	0.937508	0.803587	0.932277	0.934521	0.92324	0.875558	0.92392	0.922231	0.901805	0.935183	0.908612	0.948611	ER	ER	ER	ER	ER	ER	ER	ER	ER	ER	ER	ER	0.999073	0.98332	0.945396	0.954282	0.971687	0.984
ANKMY2	Q8IV38	Ankyrin repeat and MYND domain-containing protein 2 OS=Homo sapiens OX=9606 GN=ANKMY2 PE=1 SV=1	-20.9459	-0.011326	-21.3653	0.0260504	unknown	unknown	unknown	unknown	unknown	unknown	unknown	unknown	unknown	unknown	unknown	unknown	unknown	0.416546	0.517004	0.372794	0.635629	0.317168	0.347154	0.28347	0.537608	0.229613	0.659527	0.584963	0.681328	CYTOSOL	CYTOSOL	CYTOSOL	CYTOSOL	CYTOSOL	CYTOSOL	ENDOSOME	CYTOSOL	CYTOSOL	CYTOSOL	CYTOSOL	CYTOSOL	0.973221	0.993737	0.450284	0.0124348	0.996479	0.845856
ANKS1A	Q92625	Ankyrin repeat and SAM domain-containing protein 1A OS=Homo sapiens OX=9606 GN=ANKS1A PE=1 SV=4	-17.0343	0.260421	-21.2671	0.0353225	unknown	unknown	unknown	unknown	unknown	unknown	unknown	unknown	unknown	unknown	unknown	unknown	unknown	0.315664	0.33389	0.201822	0.292504	0.296544	0.245768	0.189711	0.235584	0.19956	0.290236	0.314266	0.227647	CYTOSOL	CYTOSOL	CYTOSOL	CYTOSOL	CYTOSOL	CYTOSOL	CYTOSOL	CYTOSOL	CYTOSOL	CYTOSOL	CYTOSOL	CYTOSOL	0.970332	0.185585	0.86382	0.708025	0.912977	0.732303
ANKS6	Q68DC2	Ankyrin repeat and SAM domain-containing protein 6 OS=Homo sapiens OX=9606 GN=ANKS6 PE=1 SV=2	NA	NA	NA	NA	NA	NA	NA	unknown	NA	NA	NA	unknown	NA	NA	NA	unknown	NA	NA	NA	0.18233	NA	NA	NA	0.178685	NA	NA	NA	0.387945	NA	NA	NA	NUCLEUS	NA	NA	NA	RIBOSOME	NA	NA	NA	RIBOSOME	NA	NA	NA	0.62578	NA	NA	NA
ASB6	Q9NWX5	Ankyrin repeat and SOCS box protein 6 OS=Homo sapiens OX=9606 GN=ASB6 PE=1 SV=1	NA	NA	NA	NA	NA	NA	CYTOSOL	CYTOSOL	NA	unknown	CYTOSOL	unknown	unknown	unknown	CYTOSOL	CYTOSOL	CYTOSOL	NA	0.874375	0.876268	NA	0.274506	0.865606	0.213047	0.30803	0.418932	0.921346	0.869517	0.854676	NA	CYTOSOL	CYTOSOL	NA	LYSOSOME	CYTOSOL	ENDOSOME	CYTOSOL	CYTOSOL	CYTOSOL	CYTOSOL	CYTOSOL	NA	0.99902	0.999586	NA	0.975465	0.999232
ANKZF1	Q9H8Y5	Ankyrin repeat and zinc finger domain-containing protein 1 OS=Homo sapiens OX=9606 GN=ANKZF1 PE=1 SV=1	-16.8197	0.151022	-19.8323	0.00163851	unknown	unknown	unknown	unknown	unknown	NUCLEUS	unknown	unknown	unknown	unknown	unknown	unknown	unknown	0.43784	0.69503	0.478571	0.698826	0.70696	0.523306	0.648077	0.708027	0.37156	0.421826	0.399476	0.590496	RIBOSOME	RIBOSOME	RIBOSOME	RIBOSOME	RIBOSOME	NUCLEUS	RIBOSOME	RIBOSOME	RIBOSOME	NUCLEUS	RIBOSOME	RIBOSOME	0.98912	0.856384	0.927135	0.995968	0.989964	0.856011
ANKRD11	Q6UB99	Ankyrin repeat domain-containing protein 11 OS=Homo sapiens OX=9606 GN=ANKRD11 PE=1 SV=3	NA	NA	NA	NA	unknown	NUCLEUS	unknown	unknown	unknown	unknown	unknown	unknown	unknown	unknown	unknown	NUCLEUS	unknown	0.707995	0.31826	0.303475	0.512719	0.360578	0.272982	0.338195	0.396903	0.252466	0.326979	0.644644	0.451843	NUCLEUS	NUCLEUS	NUCLEUS	NUCLEUS	NUCLEUS	NUCLEUS	NUCLEUS	NUCLEUS	NUCLEUS	NUCLEUS	NUCLEUS	NUCLEUS	0.999771	0.966285	0.999944	0.99688	0.999982	0.999558
ANKRD13A	Q8IZ07	Ankyrin repeat domain-containing protein 13A OS=Homo sapiens OX=9606 GN=ANKRD13A PE=1 SV=3	-2.39938	-0.437137	NA	NA	unknown	unknown	unknown	unknown	unknown	unknown	unknown	unknown	unknown	unknown	NA	unknown	NA	0.248597	0.263818	0.16295	0.173396	0.20687	0.230879	0.199234	0.158156	0.177513	NA	0.232481	NA	ER	CYTOSOL	ENDOSOME	CYTOSOL	LYSOSOME	CYTOSOL	ENDOSOME	CYTOSOL	PEROXISOME	NA	ENDOSOME	NA	0.000582032	0.262104	6.3712e-05	4.59694e-07	0.0542493	0.00591119
ANKRD13C	Q8N6S4	Ankyrin repeat domain-containing protein 13C OS=Homo sapiens OX=9606 GN=ANKRD13C PE=2 SV=2	NA	NA	NA	NA	NA	NA	NA	unknown	NA	NA	unknown	ENDOSOME	NA	NA	NA	NA	NA	NA	NA	0.218501	NA	NA	0.25436	0.629141	NA	NA	NA	NA	NA	NA	NA	ENDOSOME	NA	NA	PEROXISOME	PM	NA	NA	NA	NA	NA	NA	NA	0.269405	NA	NA	0.00433976
ANKRD13D	Q6ZTN6	Ankyrin repeat domain-containing protein 13D OS=Homo sapiens OX=9606 GN=ANKRD13D PE=1 SV=2	NA	NA	NA	NA	NA	NA	unknown	NA	NA	NA	NA	NA	NA	NA	NA	NA	NA	NA	0.280391	NA	NA	NA	NA	NA	NA	NA	NA	NA	NA	NA	PEROXISOME	NA	NA	NA	NA	NA	NA	NA	NA	NA	NA	NA	0.704834	NA	NA	NA	NA
ANKRD16	Q6P6B7	Ankyrin repeat domain-containing protein 16 OS=Homo sapiens OX=9606 GN=ANKRD16 PE=1 SV=1	NA	NA	NA	NA	NA	NA	NA	NA	NA	unknown	NA	NA	NA	NA	NA	unknown	NA	NA	NA	NA	NA	0.313405	NA	NA	NA	NA	NA	0.415654	NA	NA	NA	NA	NA	LYSOSOME	NA	NA	NA	NA	NA	CYTOSOL	NA	NA	NA	NA	NA	0.909896	NA
ANKRD17	O75179	Ankyrin repeat domain-containing protein 17 OS=Homo sapiens OX=9606 GN=ANKRD17 PE=1 SV=3	-13.0355	0.41878	-14.1059	0.289091	unknown	RIBOSOME	RIBOSOME	RIBOSOME	RIBOSOME	RIBOSOME	unknown	RIBOSOME	RIBOSOME	unknown	unknown	RIBOSOME	unknown	0.904031	0.928774	0.95257	0.918211	0.916933	0.76493	0.953817	0.90422	0.863585	0.298598	0.949706	0.766009	RIBOSOME	RIBOSOME	RIBOSOME	RIBOSOME	RIBOSOME	RIBOSOME	RIBOSOME	RIBOSOME	RIBOSOME	NUCLEUS	RIBOSOME	RIBOSOME	0.999499	0.99922	0.993254	0.999973	0.999755	0.934533
ANKRD26	Q9UPS8	Ankyrin repeat domain-containing protein 26 OS=Homo sapiens OX=9606 GN=ANKRD26 PE=1 SV=4	NA	NA	NA	NA	unknown	unknown	unknown	unknown	unknown	unknown	unknown	unknown	unknown	unknown	unknown	unknown	unknown	0.391215	0.301772	0.164123	0.273601	0.236134	0.226718	0.196208	0.169856	0.259563	0.268932	0.197526	0.257916	NUCLEUS	GOLGI	PM	PM	PM	LYSOSOME	PM	PM	NUCLEUS	ENDOSOME	ENDOSOME	NUCLEUS	0.000821099	0.52428	0.609055	0.92207	0.773666	0.0722384
ANKRD27	Q96NW4	Ankyrin repeat domain-containing protein 27 OS=Homo sapiens OX=9606 GN=ANKRD27 PE=1 SV=2	-13.3046	0.471865	-11.8286	0.0843519	unknown	unknown	unknown	unknown	unknown	unknown	unknown	unknown	unknown	unknown	unknown	unknown	unknown	0.263295	0.346563	0.272252	0.304676	0.239295	0.242141	0.454455	0.292677	0.259984	0.257048	0.469146	0.220511	ENDOSOME	RIBOSOME	ENDOSOME	RIBOSOME	PM	RIBOSOME	PM	PM	PEROXISOME	RIBOSOME	ENDOSOME	RIBOSOME	0.041501	0.572931	0.899643	0.00151003	0.809662	0.595915
ANKRD30A	Q9BXX3	Ankyrin repeat domain-containing protein 30A OS=Homo sapiens OX=9606 GN=ANKRD30A PE=2 SV=3	NA	NA	NA	NA	NA	NA	NA	unknown	NA	NA	NA	NA	NA	NA	NA	NA	NA	NA	NA	0.180203	NA	NA	NA	NA	NA	NA	NA	NA	NA	NA	NA	RIBOSOME	NA	NA	NA	NA	NA	NA	NA	NA	NA	NA	NA	0.000972594	NA	NA	NA
ANKRD30B	Q9BXX2	Ankyrin repeat domain-containing protein 30B OS=Homo sapiens OX=9606 GN=ANKRD30B PE=2 SV=3	NA	NA	NA	NA	NA	NA	unknown	NA	NA	unknown	NA	NA	NA	NA	NA	NA	NA	NA	0.785113	NA	NA	0.336561	NA	NA	NA	NA	NA	NA	NA	NA	RIBOSOME	NA	NA	PM	NA	NA	NA	NA	NA	NA	NA	NA	0.310721	NA	NA	0.625844	NA
ANKRD40	Q6AI12	Ankyrin repeat domain-containing protein 40 OS=Homo sapiens OX=9606 GN=ANKRD40 PE=1 SV=2	NA	NA	NA	NA	NA	NA	NA	unknown	NA	unknown	unknown	NA	NA	unknown	NA	unknown	NA	NA	NA	0.444667	NA	0.380481	0.247017	NA	NA	0.306068	NA	0.452146	NA	NA	NA	CYTOSOL	NA	PROTEASOME	PROTEASOME	NA	NA	CYTOSOL	NA	CYTOSOL	NA	NA	NA	0.999997	NA	0.978002	0.889483
ANKRD46	Q86W74	Ankyrin repeat domain-containing protein 46 OS=Homo sapiens OX=9606 GN=ANKRD46 PE=1 SV=1	16.597	0.392843	-5.78225	-0.0545816	unknown	unknown	unknown	unknown	unknown	unknown	unknown	unknown	unknown	unknown	ER	unknown	unknown	0.843092	0.629612	0.400036	0.772524	0.22351	0.58928	0.55538	0.479264	0.369481	0.956192	0.40394	0.73666	ER	ER	PM	ER	PM	ER	PM	PM	LYSOSOME	ER	ENDOSOME	ER	0.945815	0.902791	0.988213	0.998554	0.973734	0.999734
ANKRD50	Q9ULJ7	Ankyrin repeat domain-containing protein 50 OS=Homo sapiens OX=9606 GN=ANKRD50 PE=1 SV=4	-19.3304	0.10559	-13.8616	-0.452037	unknown	unknown	unknown	unknown	unknown	NUCLEUS	unknown	unknown	unknown	unknown	unknown	unknown	unknown	0.535339	0.291436	0.201675	0.237382	0.633759	0.201635	0.193587	0.199771	0.234556	0.220513	0.439541	0.20913	RIBOSOME	RIBOSOME	PM	PM	RIBOSOME	RIBOSOME	ENDOSOME	PM	RIBOSOME	ENDOSOME	ENDOSOME	ER	0.944233	0.958658	0.440166	0.93297	0.337038	0.482353
ANKRD54	Q6NXT1	Ankyrin repeat domain-containing protein 54 OS=Homo sapiens OX=9606 GN=ANKRD54 PE=1 SV=2	NA	NA	NA	NA	unknown	CYTOSOL	CYTOSOL	CYTOSOL	CYTOSOL	NA	CYTOSOL	NA	NA	NA	CYTOSOL	unknown	NA	0.847868	0.765699	0.850678	0.913717	NA	0.860344	NA	NA	NA	0.853857	0.394478	NA	CYTOSOL	CYTOSOL	CYTOSOL	CYTOSOL	NA	CYTOSOL	NA	NA	NA	CYTOSOL	CYTOSOL	NA	0.999801	0.965532	0.999955	0.999903	NA	0.998166
ANKRD63	C9JTQ0	Ankyrin repeat domain-containing protein 63 OS=Homo sapiens OX=9606 GN=ANKRD63 PE=3 SV=1	NA	NA	NA	NA	NA	NA	unknown	NA	NA	unknown	unknown	NA	NA	NA	NA	NA	NA	NA	0.194057	NA	NA	0.294601	0.212691	NA	NA	NA	NA	NA	NA	NA	ENDOSOME	NA	NA	LYSOSOME	LYSOSOME	NA	NA	NA	NA	NA	NA	NA	0.775236	NA	NA	0.903998	0.999249
SOWAHA	Q2M3V2	Ankyrin repeat domain-containing protein SOWAHA OS=Homo sapiens OX=9606 GN=SOWAHA PE=1 SV=3	NA	NA	NA	NA	NA	NA	NA	unknown	NA	NA	NA	NA	NA	NA	unknown	unknown	NA	NA	NA	0.186783	NA	NA	NA	NA	NA	NA	0.191342	0.243108	NA	NA	NA	ENDOSOME	NA	NA	NA	NA	NA	NA	GOLGI	ENDOSOME	NA	NA	NA	0.939825	NA	NA	NA
SOWAHC	Q53LP3	Ankyrin repeat domain-containing protein SOWAHC OS=Homo sapiens OX=9606 GN=SOWAHC PE=1 SV=1	NA	NA	NA	NA	unknown	unknown	unknown	unknown	unknown	unknown	NA	NA	NA	unknown	NA	unknown	NA	0.352807	0.316752	0.182449	0.338692	0.306473	NA	NA	NA	0.281391	NA	0.222761	NA	ENDOSOME	PROTEASOME	CYTOSOL	CYTOSOL	LYSOSOME	NA	NA	NA	PEROXISOME	NA	RIBOSOME	NA	0.639743	0.00218835	0.544257	3.96441e-10	0.896561	NA
ANK1	P16157	Ankyrin-1 OS=Homo sapiens OX=9606 GN=ANK1 PE=1 SV=3	NA	NA	NA	NA	NA	NA	unknown	unknown	NA	NA	unknown	unknown	NA	ENDOSOME	NA	unknown	NA	NA	0.319173	0.165132	NA	NA	0.317809	0.157781	NA	0.669927	NA	0.438426	NA	NA	RIBOSOME	NUCLEUS	NA	NA	PEROXISOME	RIBOSOME	NA	ENDOSOME	NA	ENDOSOME	NA	NA	0.971464	0.716502	NA	NA	0.971846
ANK2	Q01484	Ankyrin-2 OS=Homo sapiens OX=9606 GN=ANK2 PE=1 SV=4	-15.4339	-0.0386535	-18.4957	-0.302322	unknown	unknown	unknown	unknown	unknown	unknown	unknown	unknown	unknown	unknown	unknown	unknown	unknown	0.341066	0.294022	0.168921	0.215193	0.223323	0.227216	0.169024	0.254597	0.202282	0.266511	0.184074	0.185591	PM	GOLGI	ENDOSOME	PM	PM	LYSOSOME	PM	PM	ER	ENDOSOME	ENDOSOME	ER	0.0348466	0.186189	0.502839	3.92878e-05	0.56323	0.680904
ANK3	Q12955	Ankyrin-3 OS=Homo sapiens OX=9606 GN=ANK3 PE=1 SV=3	-2.39321	-0.113876	-16.8724	0.115136	unknown	unknown	unknown	unknown	unknown	unknown	unknown	unknown	unknown	unknown	unknown	unknown	unknown	0.301196	0.293629	0.149865	0.247469	0.302853	0.336479	0.338866	0.43323	0.161643	0.260074	0.548231	0.364092	PM	PM	PM	PM	PM	PM	PM	PM	ER	ER	PM	PM	0.999307	0.0752283	0.993036	0.99878	0.9001	0.965894
ANXA1	P04083	Annexin A1 OS=Homo sapiens OX=9606 GN=ANXA1 PE=1 SV=2	-3.80787	-0.0787053	-9.1426	-0.291627	unknown	CYTOSOL	CYTOSOL	CYTOSOL	CYTOSOL	CYTOSOL	CYTOSOL	CYTOSOL	CYTOSOL	CYTOSOL	CYTOSOL	CYTOSOL	CYTOSOL	0.911248	0.835132	0.89282	0.891474	0.898296	0.893582	0.914181	0.909037	0.929907	0.927091	0.888828	0.91547	CYTOSOL	CYTOSOL	CYTOSOL	CYTOSOL	CYTOSOL	CYTOSOL	CYTOSOL	CYTOSOL	CYTOSOL	CYTOSOL	CYTOSOL	CYTOSOL	0.999503	0.971164	0.999967	0.999997	0.999756	0.999972
ANXA11	P50995	Annexin A11 OS=Homo sapiens OX=9606 GN=ANXA11 PE=1 SV=1	-4.90725	0.186367	-19.6665	-0.0903889	unknown	unknown	unknown	unknown	unknown	unknown	unknown	unknown	unknown	unknown	unknown	unknown	unknown	0.313866	0.259704	0.274028	0.255062	0.313219	0.196596	0.252437	0.215461	0.222746	0.226351	0.416124	0.304192	CYTOSOL	PEROXISOME	CYTOSOL	CYTOSOL	CYTOSOL	PEROXISOME	ENDOSOME	CYTOSOL	CYTOSOL	PM	CYTOSOL	CYTOSOL	0.877732	0.785316	0.862655	0.999846	0.474255	0.00292586
ANXA3	P12429	Annexin A3 OS=Homo sapiens OX=9606 GN=ANXA3 PE=1 SV=3	NA	NA	NA	NA	NA	NA	CYTOSOL	CYTOSOL	NA	CYTOSOL	CYTOSOL	CYTOSOL	CYTOSOL	unknown	CYTOSOL	NA	NA	NA	0.855184	0.789826	NA	0.949518	0.866564	0.843985	0.87815	0.695438	0.850601	NA	NA	NA	CYTOSOL	CYTOSOL	NA	CYTOSOL	CYTOSOL	CYTOSOL	CYTOSOL	CYTOSOL	CYTOSOL	NA	NA	NA	0.999848	0.999886	NA	0.999143	0.999985
ANXA4	P09525	Annexin A4 OS=Homo sapiens OX=9606 GN=ANXA4 PE=1 SV=4	-19.3304	-0.085651	-19.4689	-0.252691	unknown	unknown	CYTOSOL	CYTOSOL	CYTOSOL	CYTOSOL	CYTOSOL	CYTOSOL	CYTOSOL	CYTOSOL	CYTOSOL	CYTOSOL	CYTOSOL	0.731163	0.841477	0.834883	0.856169	0.900022	0.819879	0.883176	0.869279	0.893902	0.886492	0.859183	0.888607	CYTOSOL	CYTOSOL	CYTOSOL	CYTOSOL	CYTOSOL	CYTOSOL	CYTOSOL	CYTOSOL	CYTOSOL	CYTOSOL	CYTOSOL	CYTOSOL	0.999058	0.997592	0.999991	0.999999	0.992873	0.998881
ANXA5	P08758	Annexin A5 OS=Homo sapiens OX=9606 GN=ANXA5 PE=1 SV=2	-23.2809	0.120508	-20.3146	-0.0307269	unknown	CYTOSOL	CYTOSOL	CYTOSOL	CYTOSOL	CYTOSOL	CYTOSOL	CYTOSOL	CYTOSOL	CYTOSOL	CYTOSOL	CYTOSOL	CYTOSOL	0.869081	0.88216	0.775918	0.853168	0.893461	0.882969	0.880042	0.875915	0.896711	0.893078	0.785671	0.830848	CYTOSOL	CYTOSOL	CYTOSOL	CYTOSOL	CYTOSOL	CYTOSOL	CYTOSOL	CYTOSOL	CYTOSOL	CYTOSOL	CYTOSOL	CYTOSOL	0.999999	0.999997	1	1	1	1
ANXA6	P08133	Annexin A6 OS=Homo sapiens OX=9606 GN=ANXA6 PE=1 SV=3	-9.61035	-0.0215884	-22.266	-0.0253346	unknown	unknown	unknown	CYTOSOL	unknown	unknown	unknown	unknown	unknown	unknown	unknown	unknown	unknown	0.71311	0.39823	0.833187	0.337677	0.333442	0.287019	0.413446	0.219346	0.273005	0.286761	0.617801	0.249717	CYTOSOL	PEROXISOME	CYTOSOL	CYTOSOL	CYTOSOL	PEROXISOME	ENDOSOME	CYTOSOL	CYTOSOL	PM	CYTOSOL	CYTOSOL	0.9981	0.532793	0.998859	2.21505e-10	0.00101381	4.40504e-05
ANXA7	P20073	Annexin A7 OS=Homo sapiens OX=9606 GN=ANXA7 PE=1 SV=3	-15.2705	0.355525	-20.6236	0.101744	unknown	CYTOSOL	CYTOSOL	CYTOSOL	CYTOSOL	CYTOSOL	CYTOSOL	CYTOSOL	CYTOSOL	CYTOSOL	CYTOSOL	CYTOSOL	CYTOSOL	0.845969	0.884371	0.844225	0.9026	0.895004	0.915043	0.809671	0.878394	0.828656	0.933535	0.817717	0.902823	CYTOSOL	CYTOSOL	CYTOSOL	CYTOSOL	CYTOSOL	CYTOSOL	CYTOSOL	CYTOSOL	CYTOSOL	CYTOSOL	CYTOSOL	CYTOSOL	0.999905	0.998959	0.998117	0.999983	0.999017	0.999763
ANO10	Q9NW15	Anoctamin-10 OS=Homo sapiens OX=9606 GN=ANO10 PE=1 SV=2	-10.7926	0.189548	-21.9609	-0.000294549	unknown	unknown	unknown	ER	unknown	ER	ER	ER	ER	ER	ER	ER	ER	0.923804	0.899532	0.940913	0.929081	0.967061	0.973429	0.951104	0.969968	0.96354	0.944306	0.96227	0.972164	ER	ER	ER	ER	ER	ER	ER	ER	ER	ER	ER	ER	0.999408	0.994672	0.939852	1	0.996748	0.981487
ANO6	Q4KMQ2	Anoctamin-6 OS=Homo sapiens OX=9606 GN=ANO6 PE=1 SV=2	-12.8357	0.176856	-16.9121	0.287949	unknown	PM	PM	PM	PM	PM	PM	unknown	PM	PM	PM	PM	PM	0.933706	0.957997	0.921076	0.935109	0.906054	0.950744	0.867504	0.926384	0.889469	0.917398	0.941474	0.922732	PM	PM	PM	PM	PM	PM	PM	PM	PM	ER	PM	PM	0.999901	0.999107	0.999379	0.999981	0.998071	0.999794
ANOS1	P23352	Anosmin-1 OS=Homo sapiens OX=9606 GN=ANOS1 PE=1 SV=3	NA	NA	NA	NA	NA	NA	unknown	NA	NA	unknown	unknown	NA	NA	unknown	NA	unknown	NA	NA	0.445503	NA	NA	0.813668	0.68656	NA	NA	0.341849	NA	0.608684	NA	NA	PM	NA	NA	PM	PM	NA	NA	ER	NA	PM	NA	NA	0.559758	NA	NA	0.972598	0.99886
ANTXR1	Q9H6X2	Anthrax toxin receptor 1 OS=Homo sapiens OX=9606 GN=ANTXR1 PE=1 SV=2	NA	NA	NA	NA	NA	NA	PM	NA	NA	unknown	unknown	unknown	unknown	unknown	unknown	NA	NA	NA	0.940926	NA	NA	0.842965	0.858975	0.745217	0.832329	0.669158	0.779175	NA	NA	NA	PM	NA	NA	PM	PM	PM	PM	ER	PM	NA	NA	NA	0.999632	NA	NA	0.998974	0.995272
ANTXR2	P58335	Anthrax toxin receptor 2 OS=Homo sapiens OX=9606 GN=ANTXR2 PE=1 SV=5	NA	NA	-18.3525	0.50352	unknown	unknown	unknown	unknown	unknown	NA	PM	unknown	NA	unknown	unknown	unknown	unknown	0.718554	0.66821	0.399224	0.677862	NA	0.926934	0.761042	NA	0.845862	0.839905	0.325632	0.828115	PM	PM	PM	PM	NA	PM	PM	NA	ER	ER	PM	PM	0.999656	0.99587	0.416959	0.999862	NA	0.999875
TAP1	Q03518	Antigen peptide transporter 1 OS=Homo sapiens OX=9606 GN=TAP1 PE=1 SV=2	-13.1704	0.0490233	6.35966	0.0325909	unknown	ER	unknown	unknown	ER	unknown	ER	ER	unknown	unknown	unknown	ER	unknown	0.952669	0.887009	0.930454	0.943184	0.721482	0.954571	0.959922	0.929431	0.897701	0.232787	0.972235	0.864775	ER	ER	ER	ER	ER	ER	ER	ER	ER	ENDOSOME	ER	LYSOSOME	0.998851	0.993485	0.957844	0.999907	0.945021	0.993975
TAP2	Q03519	Antigen peptide transporter 2 OS=Homo sapiens OX=9606 GN=TAP2 PE=1 SV=1	-7.70639	0.0730086	-21.841	0.0551172	unknown	ER	unknown	PEROXISOME	unknown	ER	ER	ER	ER	ER	unknown	ER	ER	0.948695	0.900926	0.424888	0.896637	0.95657	0.94296	0.946016	0.95403	0.969222	0.935216	0.970585	0.970715	ER	ER	PM	ER	ER	ER	ER	ER	ER	ER	ER	ER	0.997878	0.998304	0.537519	0.999986	0.985819	0.961518
AP1G1	O43747	AP-1 complex subunit gamma-1 OS=Homo sapiens OX=9606 GN=AP1G1 PE=1 SV=5	56.8986	0.946857	-20.5259	-0.000210987	unknown	unknown	RIBOSOME	RIBOSOME	RIBOSOME	unknown	unknown	unknown	unknown	unknown	RIBOSOME	RIBOSOME	RIBOSOME	0.804051	0.909581	0.944594	0.892555	0.423026	0.779554	0.376851	0.693289	0.829017	0.911001	0.935897	0.909641	RIBOSOME	RIBOSOME	RIBOSOME	RIBOSOME	NUCLEUS	RIBOSOME	RIBOSOME	NUCLEUS	RIBOSOME	RIBOSOME	RIBOSOME	RIBOSOME	0.993155	0.999982	0.999897	1	0.615417	0.968144
AP1G2	O75843	AP-1 complex subunit gamma-like 2 OS=Homo sapiens OX=9606 GN=AP1G2 PE=1 SV=1	11.7929	0.398576	-15.0338	0.113777	unknown	unknown	RIBOSOME	unknown	unknown	unknown	unknown	unknown	unknown	unknown	unknown	unknown	unknown	0.336554	0.917623	0.623117	0.512321	0.338901	0.245849	0.186301	0.254916	0.433052	0.547538	0.339587	0.55108	CYTOSOL	RIBOSOME	RIBOSOME	RIBOSOME	PROTEASOME	RIBOSOME	CYTOSOL	CYTOSOL	RIBOSOME	RIBOSOME	RIBOSOME	RIBOSOME	0.697128	0.998964	0.940159	0.999982	0.897888	0.890323
AP1M1	Q9BXS5	AP-1 complex subunit mu-1 OS=Homo sapiens OX=9606 GN=AP1M1 PE=1 SV=3	45.896	0.892254	-17.6154	0.0672638	unknown	unknown	RIBOSOME	RIBOSOME	unknown	unknown	unknown	unknown	unknown	unknown	unknown	unknown	unknown	0.611609	0.928092	0.932733	0.885014	0.424642	0.486523	0.167526	0.523136	0.433403	0.850748	0.882785	0.862502	RIBOSOME	RIBOSOME	RIBOSOME	RIBOSOME	NUCLEUS	RIBOSOME	RIBOSOME	NUCLEUS	RIBOSOME	RIBOSOME	RIBOSOME	RIBOSOME	0.972816	0.998871	0.995154	0.999998	0.471534	0.765308
AP1M2	Q9Y6Q5	AP-1 complex subunit mu-2 OS=Homo sapiens OX=9606 GN=AP1M2 PE=1 SV=4	NA	NA	NA	NA	NA	NA	NA	NA	NA	NA	NA	unknown	NA	NA	NA	NA	NA	NA	NA	NA	NA	NA	NA	0.266935	NA	NA	NA	NA	NA	NA	NA	NA	NA	NA	NA	PM	NA	NA	NA	NA	NA	NA	NA	NA	NA	NA	NA
AP1S1	P61966	AP-1 complex subunit sigma-1A OS=Homo sapiens OX=9606 GN=AP1S1 PE=1 SV=1	34.105	0.522066	-15.9273	0.418639	unknown	unknown	unknown	RIBOSOME	unknown	unknown	unknown	unknown	unknown	unknown	unknown	unknown	unknown	0.741132	0.560397	0.905087	0.868386	0.249837	0.527988	0.252799	0.379337	0.816716	0.816583	0.57281	0.84007	ENDOSOME	RIBOSOME	RIBOSOME	RIBOSOME	PEROXISOME	RIBOSOME	RIBOSOME	NUCLEUS	RIBOSOME	RIBOSOME	ENDOSOME	RIBOSOME	0.927242	0.985324	0.999232	0.981903	0.759726	0.910185
AP1S2	P56377	AP-1 complex subunit sigma-2 OS=Homo sapiens OX=9606 GN=AP1S2 PE=1 SV=1	39.5577	0.908011	-20.0462	-0.054815	unknown	unknown	RIBOSOME	unknown	unknown	unknown	unknown	unknown	unknown	unknown	unknown	RIBOSOME	unknown	0.783649	0.959799	0.889994	0.887536	0.382151	0.703729	0.155859	0.386784	0.607513	0.869737	0.950702	0.879389	RIBOSOME	RIBOSOME	RIBOSOME	RIBOSOME	RIBOSOME	RIBOSOME	RIBOSOME	NUCLEUS	RIBOSOME	RIBOSOME	RIBOSOME	RIBOSOME	0.994449	0.994485	0.991241	0.997671	0.245561	0.973581
AP1S3	Q96PC3	AP-1 complex subunit sigma-3 OS=Homo sapiens OX=9606 GN=AP1S3 PE=1 SV=1	NA	NA	NA	NA	NA	NA	NA	RIBOSOME	NA	NA	unknown	NA	NA	unknown	RIBOSOME	NA	NA	NA	NA	0.907606	NA	NA	0.67369	NA	NA	0.237702	0.902672	NA	NA	NA	NA	RIBOSOME	NA	NA	RIBOSOME	NA	NA	PEROXISOME	RIBOSOME	NA	NA	NA	NA	0.999975	NA	NA	0.987091
AP1AR	Q63HQ0	AP-1 complex-associated regulatory protein OS=Homo sapiens OX=9606 GN=AP1AR PE=1 SV=1	100.98	0.898467	-0.900993	0.485182	unknown	unknown	unknown	unknown	unknown	unknown	unknown	unknown	unknown	unknown	unknown	unknown	unknown	0.319097	0.449165	0.524175	0.574605	0.254616	0.538903	0.254135	0.299917	0.219398	0.511373	0.493834	0.609967	ENDOSOME	RIBOSOME	RIBOSOME	RIBOSOME	PEROXISOME	RIBOSOME	PM	PM	RIBOSOME	ENDOSOME	RIBOSOME	RIBOSOME	0.816639	0.865846	0.975725	0.989609	0.262259	0.99283
AP2A1	O95782	AP-2 complex subunit alpha-1 OS=Homo sapiens OX=9606 GN=AP2A1 PE=1 SV=3	-3.55891	-0.0272522	-17.5921	0.374302	unknown	unknown	GOLGI	unknown	unknown	unknown	unknown	unknown	unknown	unknown	unknown	unknown	unknown	0.389495	0.750356	0.287852	0.518896	0.585819	0.503522	0.275194	0.503879	0.636567	0.711677	0.619362	0.598662	PM	GOLGI	PM	PM	PM	PM	PM	PM	PM	ER	PM	PM	0.999352	0.745377	0.999858	1	0.793338	0.977812
AP2A2	O94973	AP-2 complex subunit alpha-2 OS=Homo sapiens OX=9606 GN=AP2A2 PE=1 SV=2	-12.9538	0.166108	-19.2757	0.379633	unknown	unknown	unknown	unknown	unknown	unknown	unknown	unknown	unknown	unknown	GOLGI	unknown	unknown	0.459729	0.528485	0.252208	0.477965	0.500438	0.400883	0.397682	0.642786	0.323763	0.823581	0.651781	0.55504	PM	GOLGI	PM	PM	PM	PM	GOLGI	PM	PM	ER	PM	PM	0.999968	0.751433	0.999535	1	0.972701	0.964847
AP2M1	Q96CW1	AP-2 complex subunit mu OS=Homo sapiens OX=9606 GN=AP2M1 PE=1 SV=2	-14.7211	-0.0485885	-18.5027	0.242171	unknown	unknown	unknown	unknown	unknown	unknown	unknown	unknown	unknown	unknown	GOLGI	unknown	unknown	0.436857	0.689334	0.25574	0.489573	0.482334	0.496843	0.350582	0.608006	0.444419	0.784463	0.618361	0.526403	PM	GOLGI	PM	PM	PM	PM	PM	PM	PM	ER	PM	PM	0.999959	0.731698	0.998888	1	0.965282	0.944476
AP2S1	P53680	AP-2 complex subunit sigma OS=Homo sapiens OX=9606 GN=AP2S1 PE=1 SV=2	-15.9917	0.0279187	-21.3207	0.198068	unknown	unknown	unknown	unknown	unknown	unknown	unknown	unknown	unknown	unknown	GOLGI	unknown	unknown	0.439115	0.629328	0.301452	0.596112	0.375455	0.425236	0.479417	0.499779	0.438486	0.785185	0.524388	0.601629	PM	PM	PM	PM	PM	PM	PM	PM	PM	ER	PM	PM	0.995564	0.736865	0.999153	0.999987	0.947247	0.970734
AP3B1	O00203	AP-3 complex subunit beta-1 OS=Homo sapiens OX=9606 GN=AP3B1 PE=1 SV=3	-13.8934	0.44781	-22.9486	0.0751178	unknown	unknown	unknown	unknown	unknown	unknown	unknown	unknown	unknown	unknown	unknown	unknown	unknown	0.369244	0.413854	0.189411	0.335733	0.341782	0.332517	0.207664	0.323426	0.261529	0.408811	0.21295	0.310617	CYTOSOL	PROTEASOME	CYTOSOL	CYTOSOL	PROTEASOME	PROTEASOME	PROTEASOME	CYTOSOL	CYTOSOL	CYTOSOL	CYTOSOL	CYTOSOL	0.874212	0.905952	0.997335	0.997004	0.555309	0.897679
AP3B2	Q13367	AP-3 complex subunit beta-2 OS=Homo sapiens OX=9606 GN=AP3B2 PE=1 SV=2	-9.88446	-0.0328709	-13.566	-0.39855	unknown	unknown	unknown	unknown	unknown	unknown	unknown	unknown	unknown	unknown	unknown	unknown	unknown	0.399887	0.41827	0.185332	0.326394	0.35947	0.417457	0.193298	0.317079	0.301157	0.473162	0.217136	0.323349	CYTOSOL	CYTOSOL	CYTOSOL	CYTOSOL	PROTEASOME	PROTEASOME	CYTOSOL	CYTOSOL	CYTOSOL	CYTOSOL	CYTOSOL	CYTOSOL	0.730764	0.032064	0.351579	0.000515774	0.808605	0.995007
AP3D1	O14617	AP-3 complex subunit delta-1 OS=Homo sapiens OX=9606 GN=AP3D1 PE=1 SV=1	-15.7781	0.25823	-21.9858	0.00521922	unknown	unknown	unknown	unknown	unknown	unknown	unknown	unknown	unknown	unknown	unknown	unknown	unknown	0.389469	0.353238	0.180478	0.364074	0.366262	0.237363	0.189204	0.302298	0.296168	0.306028	0.214339	0.398155	CYTOSOL	PROTEASOME	CYTOSOL	CYTOSOL	PROTEASOME	PROTEASOME	PROTEASOME	CYTOSOL	CYTOSOL	CYTOSOL	CYTOSOL	CYTOSOL	0.850156	0.826475	0.999342	0.999985	0.575634	0.893751
AP3M1	Q9Y2T2	AP-3 complex subunit mu-1 OS=Homo sapiens OX=9606 GN=AP3M1 PE=1 SV=1	-11.9554	0.237309	-19.287	0.00328249	unknown	unknown	unknown	unknown	unknown	unknown	unknown	unknown	unknown	unknown	unknown	unknown	unknown	0.358301	0.447262	0.184745	0.313057	0.337101	0.425979	0.214784	0.348728	0.273347	0.56149	0.217152	0.325178	CYTOSOL	PROTEASOME	CYTOSOL	CYTOSOL	CYTOSOL	PROTEASOME	CYTOSOL	CYTOSOL	CYTOSOL	CYTOSOL	CYTOSOL	CYTOSOL	0.606854	0.800402	0.998979	0.995842	0.514966	0.89633
AP3M2	P53677	AP-3 complex subunit mu-2 OS=Homo sapiens OX=9606 GN=AP3M2 PE=2 SV=1	4.3685	-0.0199995	-5.80977	-0.0515791	unknown	unknown	unknown	unknown	unknown	unknown	unknown	unknown	unknown	unknown	unknown	unknown	unknown	0.377009	0.349168	0.17928	0.418781	0.517981	0.350191	0.189414	0.341684	0.326383	0.29787	0.209236	0.39002	CYTOSOL	PROTEASOME	CYTOSOL	CYTOSOL	RIBOSOME	CYTOSOL	CYTOSOL	CYTOSOL	CYTOSOL	RIBOSOME	CYTOSOL	CYTOSOL	0.719137	0.905405	0.989546	0.825669	0.670255	0.0700878
AP3S1	Q92572	AP-3 complex subunit sigma-1 OS=Homo sapiens OX=9606 GN=AP3S1 PE=1 SV=1	6.71622	0.086368	-8.35712	0.140403	unknown	unknown	unknown	unknown	unknown	unknown	unknown	unknown	unknown	unknown	unknown	unknown	unknown	0.371343	0.375267	0.183726	0.32624	0.352422	0.254013	0.200308	0.25553	0.277045	0.304143	0.207736	0.331705	CYTOSOL	PROTEASOME	CYTOSOL	CYTOSOL	CYTOSOL	LYSOSOME	CYTOSOL	CYTOSOL	CYTOSOL	ENDOSOME	CYTOSOL	CYTOSOL	0.926883	0.349342	0.964391	0.468634	0.645214	1.53109e-10
AP3S2	P59780	AP-3 complex subunit sigma-2 OS=Homo sapiens OX=9606 GN=AP3S2 PE=2 SV=1	NA	NA	NA	NA	NA	NA	unknown	NA	NA	unknown	NA	unknown	NA	NA	unknown	unknown	NA	NA	0.39266	NA	NA	0.362029	NA	0.224983	NA	NA	0.315773	0.215716	NA	NA	PROTEASOME	NA	NA	PROTEASOME	NA	CYTOSOL	NA	NA	CYTOSOL	RIBOSOME	NA	NA	0.482381	NA	NA	0.348827	NA
TEPSIN	Q96N21	AP-4 complex accessory subunit Tepsin OS=Homo sapiens OX=9606 GN=TEPSIN PE=1 SV=1	1.4957	-0.127374	NA	NA	unknown	unknown	unknown	unknown	unknown	unknown	unknown	unknown	unknown	NA	NUCLEUS	unknown	NA	0.427741	0.496443	0.178059	0.511213	0.43753	0.470393	0.189702	0.471732	NA	0.59492	0.209795	NA	NUCLEUS	RIBOSOME	RIBOSOME	NUCLEUS	RIBOSOME	RIBOSOME	ENDOSOME	NUCLEUS	NA	RIBOSOME	RIBOSOME	NA	0.420601	0.855283	0.0146752	4.60437e-08	0.999809	0.629437
AP4B1	Q9Y6B7	AP-4 complex subunit beta-1 OS=Homo sapiens OX=9606 GN=AP4B1 PE=1 SV=2	-19.4686	-0.0257716	-21.0267	-0.309379	unknown	unknown	unknown	unknown	unknown	unknown	unknown	unknown	unknown	unknown	unknown	unknown	unknown	0.408645	0.356253	0.17983	0.491161	0.370797	0.36889	0.183467	0.477962	0.268405	0.442743	0.214893	0.498997	RIBOSOME	RIBOSOME	PROTEASOME	RIBOSOME	RIBOSOME	RIBOSOME	RIBOSOME	RIBOSOME	PROTEASOME	RIBOSOME	RIBOSOME	NUCLEUS	0.999868	0.713455	0.573811	0.998084	0.999998	0.69017
AP4E1	Q9UPM8	AP-4 complex subunit epsilon-1 OS=Homo sapiens OX=9606 GN=AP4E1 PE=1 SV=2	-18.3956	0.0861354	-14.2167	0.0856618	unknown	unknown	unknown	unknown	unknown	unknown	unknown	unknown	unknown	unknown	unknown	unknown	unknown	0.424593	0.429056	0.179106	0.523383	0.377333	0.29493	0.182203	0.468114	0.276696	0.388141	0.210263	0.497316	RIBOSOME	RIBOSOME	RIBOSOME	RIBOSOME	RIBOSOME	NUCLEUS	RIBOSOME	RIBOSOME	NUCLEUS	RIBOSOME	RIBOSOME	NUCLEUS	0.99333	0.633183	0.979912	0.999998	0.999936	0.834841
AP4M1	O00189	AP-4 complex subunit mu-1 OS=Homo sapiens OX=9606 GN=AP4M1 PE=1 SV=2	NA	NA	NA	NA	unknown	unknown	unknown	unknown	NUCLEUS	NA	NA	unknown	NA	NA	unknown	unknown	NA	0.458972	0.459538	0.176128	0.555458	NA	NA	0.182913	NA	NA	0.391766	0.232653	NA	RIBOSOME	RIBOSOME	RIBOSOME	RIBOSOME	NA	NA	RIBOSOME	NA	NA	RIBOSOME	RIBOSOME	NA	0.961272	0.482267	0.99968	0.999853	NA	NA
AP4S1	Q9Y587	AP-4 complex subunit sigma-1 OS=Homo sapiens OX=9606 GN=AP4S1 PE=1 SV=1	NA	NA	NA	NA	NA	NA	NA	unknown	NA	NA	NA	NA	NA	NA	NA	NA	NA	NA	NA	0.180183	NA	NA	NA	NA	NA	NA	NA	NA	NA	NA	NA	RIBOSOME	NA	NA	NA	NA	NA	NA	NA	NA	NA	NA	NA	0.99961	NA	NA	NA
AP5B1	Q2VPB7	AP-5 complex subunit beta-1 OS=Homo sapiens OX=9606 GN=AP5B1 PE=1 SV=4	NA	NA	NA	NA	unknown	unknown	unknown	unknown	unknown	unknown	NA	unknown	NA	unknown	NA	unknown	NA	0.243956	0.284812	0.158794	0.276243	0.352488	NA	0.162259	NA	0.328714	NA	0.500682	NA	ENDOSOME	RIBOSOME	RIBOSOME	PM	RIBOSOME	NA	PM	NA	ER	NA	RIBOSOME	NA	0.998766	0.116766	0.910053	7.19106e-05	0.987355	NA
AP5M1	Q9H0R1	AP-5 complex subunit mu-1 OS=Homo sapiens OX=9606 GN=AP5M1 PE=1 SV=2	NA	NA	NA	NA	NA	NA	NA	unknown	NA	NA	unknown	unknown	NA	NA	NA	unknown	NA	NA	NA	0.178713	NA	NA	0.273963	0.545959	NA	NA	NA	0.180379	NA	NA	NA	RIBOSOME	NA	NA	RIBOSOME	RIBOSOME	NA	NA	NA	RIBOSOME	NA	NA	NA	0.655685	NA	NA	0.524214
AP5S1	Q9NUS5	AP-5 complex subunit sigma-1 OS=Homo sapiens OX=9606 GN=AP5S1 PE=1 SV=1	NA	NA	NA	NA	unknown	unknown	unknown	NA	NA	NA	unknown	NA	NA	NA	unknown	NA	NA	0.278693	0.238995	NA	NA	NA	0.243747	NA	NA	NA	0.343234	NA	NA	ENDOSOME	RIBOSOME	NA	NA	NA	RIBOSOME	NA	NA	NA	ENDOSOME	NA	NA	0.270081	0.746002	NA	NA	NA	0.159981
AP5Z1	O43299	AP-5 complex subunit zeta-1 OS=Homo sapiens OX=9606 GN=AP5Z1 PE=1 SV=2	NA	NA	NA	NA	unknown	NUCLEUS	NUCLEUS	unknown	NUCLEUS	unknown	unknown	unknown	unknown	unknown	unknown	unknown	unknown	0.578792	0.803539	0.329666	0.728603	0.442878	0.262049	0.538484	0.366795	0.344708	0.287618	0.318787	0.299959	RIBOSOME	NUCLEUS	NUCLEUS	NUCLEUS	PEROXISOME	RIBOSOME	RIBOSOME	RIBOSOME	PEROXISOME	ENDOSOME	RIBOSOME	RIBOSOME	0.992751	0.996255	0.861539	0.999958	0.705139	0.211298
AAK1	Q2M2I8	AP2-associated protein kinase 1 OS=Homo sapiens OX=9606 GN=AAK1 PE=1 SV=3	-7.26443	0.0360056	-17.2798	0.0732878	unknown	unknown	unknown	unknown	unknown	NUCLEUS	unknown	unknown	unknown	NUCLEUS	unknown	unknown	unknown	0.529365	0.326078	0.17018	0.429668	0.601529	0.243222	0.195541	0.258068	0.551917	0.312858	0.524266	0.396564	RIBOSOME	RIBOSOME	RIBOSOME	NUCLEUS	RIBOSOME	RIBOSOME	RIBOSOME	RIBOSOME	RIBOSOME	NUCLEUS	RIBOSOME	RIBOSOME	0.8678	0.141727	0.655349	0.00198929	0.713931	0.0113135
KIAA1107	Q9UPP5	AP2-interacting clathrin-endocytosis protein OS=Homo sapiens OX=9606 GN=KIAA1107 PE=1 SV=3	NA	NA	NA	NA	NA	NA	unknown	unknown	NA	NUCLEUS	unknown	unknown	NUCLEUS	unknown	unknown	unknown	unknown	NA	0.388843	0.396129	NA	0.826484	0.42545	0.19536	0.650934	0.548738	0.33306	0.27831	0.394796	NA	RIBOSOME	RIBOSOME	NA	RIBOSOME	NUCLEUS	NUCLEUS	NUCLEUS	RIBOSOME	ENDOSOME	NUCLEUS	NUCLEUS	NA	0.97395	0.851713	NA	0.903134	0.940829
AMER1	Q5JTC6	APC membrane recruitment protein 1 OS=Homo sapiens OX=9606 GN=AMER1 PE=1 SV=2	NA	NA	NA	NA	NA	NA	unknown	unknown	NA	NA	NA	NA	NA	NA	NA	NA	NA	NA	0.261301	0.152135	NA	NA	NA	NA	NA	NA	NA	NA	NA	NA	GOLGI	ENDOSOME	NA	NA	NA	NA	NA	NA	NA	NA	NA	NA	0.848586	0.351044	NA	NA	NA
APOA1	P02647	Apolipoprotein A-I OS=Homo sapiens OX=9606 GN=APOA1 PE=1 SV=1	NA	NA	NA	NA	unknown	ENDOSOME	NA	NA	NA	unknown	unknown	NA	NA	NA	NA	unknown	NA	0.596309	NA	NA	NA	0.528554	0.572974	NA	NA	NA	NA	0.647161	NA	PM	NA	NA	NA	LYSOSOME	PM	NA	NA	NA	NA	ER	NA	0.909688	NA	NA	NA	0.999046	0.993982
APOB	P04114	Apolipoprotein B-100 OS=Homo sapiens OX=9606 GN=APOB PE=1 SV=2	77.3552	0.242114	-1.87764	-0.323456	unknown	ER	unknown	unknown	unknown	unknown	unknown	LYSOSOME	unknown	unknown	ENDOSOME	unknown	unknown	0.952257	0.459794	0.442892	0.417711	0.589338	0.685863	0.863956	0.737439	0.339599	0.563072	0.371258	0.281761	ER	ENDOSOME	PM	PM	LYSOSOME	PM	LYSOSOME	LYSOSOME	PEROXISOME	ENDOSOME	PM	ER	0.998301	0.98851	0.619448	8.67446e-05	0.99981	0.463854
APOC1	P02654	Apolipoprotein C-I OS=Homo sapiens OX=9606 GN=APOC1 PE=1 SV=1	NA	NA	NA	NA	NA	NA	unknown	NA	NA	NA	NA	NA	NA	NA	unknown	NA	NA	NA	0.435689	NA	NA	NA	NA	NA	NA	NA	0.545602	NA	NA	NA	ENDOSOME	NA	NA	NA	NA	NA	NA	NA	ER	NA	NA	NA	0.969012	NA	NA	NA	NA
APOC3	P02656	Apolipoprotein C-III OS=Homo sapiens OX=9606 GN=APOC3 PE=1 SV=1	NA	NA	NA	NA	NA	NA	NA	NA	NA	unknown	NA	NA	NA	unknown	NA	NA	NA	NA	NA	NA	NA	0.531683	NA	NA	NA	0.224037	NA	NA	NA	NA	NA	NA	NA	LYSOSOME	NA	NA	NA	CYTOSOL	NA	NA	NA	NA	NA	NA	NA	0.80677	NA
APOE	P02649	Apolipoprotein E OS=Homo sapiens OX=9606 GN=APOE PE=1 SV=1	43.9052	0.766185	-10.0421	0.232696	unknown	unknown	unknown	ENDOSOME	unknown	unknown	unknown	unknown	unknown	unknown	unknown	unknown	unknown	0.624634	0.481488	0.6421	0.603698	0.535089	0.530475	0.648042	0.577649	0.286968	0.73277	0.468561	0.550878	ENDOSOME	PM	PM	ER	PM	PM	PM	LYSOSOME	PM	ER	ER	ER	0.45778	0.533538	0.727244	0.982593	0.888433	0.978121
APOL2	Q9BQE5	Apolipoprotein L2 OS=Homo sapiens OX=9606 GN=APOL2 PE=1 SV=1	-17.1945	0.205233	-20.3092	0.288973	unknown	unknown	unknown	unknown	unknown	unknown	unknown	unknown	unknown	unknown	unknown	unknown	unknown	0.256857	0.540304	0.501432	0.38815	0.256669	0.217745	0.924482	0.364486	0.180609	0.474896	0.766914	0.368734	ENDOSOME	ER	ER	PM	LYSOSOME	PEROXISOME	ER	PM	CYTOSOL	ER	PM	ER	0.024285	0.533929	0.634547	0.000371821	0.590739	9.08034e-05
COA8	Q96IL0	Apoptogenic protein 1 mitochondrial OS=Homo sapiens OX=9606 GN=APOPT1 PE=2 SV=3	NA	NA	NA	NA	NA	NA	NA	NA	NA	NA	NA	NA	NA	unknown	NA	MITOCHONDRIA	NA	NA	NA	NA	NA	NA	NA	NA	NA	0.29858	NA	0.763496	NA	NA	NA	NA	NA	NA	NA	NA	NA	MITOCHONDRIA	NA	GOLGI	NA	NA	NA	NA	NA	NA	NA
API5	Q9BZZ5	Apoptosis inhibitor 5 OS=Homo sapiens OX=9606 GN=API5 PE=1 SV=3	NA	NA	NA	NA	unknown	unknown	NUCLEUS	NUCLEUS	NUCLEUS	NUCLEUS	NUCLEUS	NUCLEUS	NUCLEUS	unknown	NUCLEUS	NUCLEUS	NUCLEUS	0.388485	0.734667	0.683132	0.696133	0.554037	0.797445	0.640809	0.72531	0.406275	0.806916	0.675659	0.755582	NUCLEUS	NUCLEUS	NUCLEUS	NUCLEUS	NUCLEUS	NUCLEUS	NUCLEUS	NUCLEUS	NUCLEUS	NUCLEUS	NUCLEUS	NUCLEUS	0.999737	0.999944	0.989943	1	0.989636	0.999965
BAX	Q07812	Apoptosis regulator BAX OS=Homo sapiens OX=9606 GN=BAX PE=1 SV=1	NA	NA	NA	NA	unknown	MITOCHONDRIA	MITOCHONDRIA	unknown	MITOCHONDRIA	MITOCHONDRIA	unknown	MITOCHONDRIA	MITOCHONDRIA	MITOCHONDRIA	unknown	unknown	MITOCHONDRIA	0.78052	0.633471	0.209629	0.71734	0.683258	0.246705	0.550447	0.490253	0.528949	0.288468	0.30848	0.561491	MITOCHONDRIA	MITOCHONDRIA	GOLGI	MITOCHONDRIA	MITOCHONDRIA	LYSOSOME	MITOCHONDRIA	MITOCHONDRIA	MITOCHONDRIA	MITOCHONDRIA	GOLGI	MITOCHONDRIA	0.000667143	1.76439e-11	9.98166e-14	9.36276e-35	0.000379855	2.35089e-08
BCL2	P10415	Apoptosis regulator Bcl-2 OS=Homo sapiens OX=9606 GN=BCL2 PE=1 SV=2	NA	NA	NA	NA	NA	NA	NA	NA	NA	unknown	NA	NA	NA	unknown	NA	unknown	NA	NA	NA	NA	NA	0.413391	NA	NA	NA	0.381871	NA	0.843314	NA	NA	NA	NA	NA	PM	NA	NA	NA	ER	NA	PM	NA	NA	NA	NA	NA	0.984926	NA
SIVA1	O15304	Apoptosis regulatory protein Siva OS=Homo sapiens OX=9606 GN=SIVA1 PE=1 SV=2	NA	NA	NA	NA	NA	NA	NA	CYTOSOL	NA	NA	CYTOSOL	unknown	NA	NA	NA	unknown	NA	NA	NA	0.819673	NA	NA	0.817171	0.736578	NA	NA	NA	0.72175	NA	NA	NA	CYTOSOL	NA	NA	CYTOSOL	CYTOSOL	NA	NA	NA	CYTOSOL	NA	NA	NA	0.999866	NA	NA	0.981102
AEN	Q8WTP8	Apoptosis-enhancing nuclease OS=Homo sapiens OX=9606 GN=AEN PE=1 SV=2	NA	NA	NA	NA	NA	NA	NA	NA	NA	NA	NUCLEUS	unknown	NA	NA	unknown	NA	NA	NA	NA	NA	NA	NA	0.777479	0.466145	NA	NA	0.319125	NA	NA	NA	NA	NA	NA	NA	NUCLEUS	NUCLEUS	NA	NA	PROTEASOME	NA	NA	NA	NA	NA	NA	NA	0.999959
AIFM2	Q9BRQ8	Apoptosis-inducing factor 2 OS=Homo sapiens OX=9606 GN=AIFM2 PE=1 SV=1	-19.0247	0.0442959	-6.57108	-0.176429	unknown	unknown	unknown	unknown	unknown	unknown	unknown	unknown	unknown	unknown	unknown	unknown	unknown	0.831706	0.798852	0.291466	0.689065	0.219582	0.27194	0.321413	0.392363	0.347646	0.729631	0.447107	0.247996	PM	PM	PM	PM	PM	PM	PM	PM	CYTOSOL	ER	PM	ER	0.282932	0.985998	0.0615893	8.77173e-05	0.600254	0.967616
AREL1	O15033	Apoptosis-resistant E3 ubiquitin protein ligase 1 OS=Homo sapiens OX=9606 GN=AREL1 PE=1 SV=3	NA	NA	NA	NA	NA	NA	NA	NA	NA	NA	unknown	unknown	NA	NA	NA	unknown	NA	NA	NA	NA	NA	NA	0.21068	0.772996	NA	NA	NA	0.485236	NA	NA	NA	NA	NA	NA	PM	ENDOSOME	NA	NA	NA	ER	NA	NA	NA	NA	NA	NA	0.605952
PPP1R13B	Q96KQ4	Apoptosis-stimulating of p53 protein 1 OS=Homo sapiens OX=9606 GN=PPP1R13B PE=1 SV=3	NA	NA	NA	NA	unknown	MITOCHONDRIA	unknown	unknown	unknown	unknown	unknown	unknown	unknown	unknown	unknown	unknown	unknown	0.861006	0.299658	0.175293	0.295909	0.29079	0.255227	0.176862	0.277591	0.268191	0.295979	0.20328	0.398018	MITOCHONDRIA	NUCLEUS	ENDOSOME	PM	CYTOSOL	NUCLEUS	RIBOSOME	RIBOSOME	NUCLEUS	NUCLEUS	NUCLEUS	NUCLEUS	0.993196	0.678732	0.923603	2.16529e-32	0.435499	0.638854
TP53BP2	Q13625	Apoptosis-stimulating of p53 protein 2 OS=Homo sapiens OX=9606 GN=TP53BP2 PE=1 SV=2	-19.2597	0.304019	-16.7727	0.273022	unknown	unknown	unknown	unknown	unknown	unknown	unknown	unknown	unknown	unknown	unknown	unknown	unknown	0.484911	0.318488	0.16344	0.319835	0.54406	0.237694	0.168862	0.244475	0.221629	0.278702	0.242725	0.275411	RIBOSOME	RIBOSOME	ENDOSOME	RIBOSOME	RIBOSOME	RIBOSOME	RIBOSOME	RIBOSOME	ER	NUCLEUS	ENDOSOME	NUCLEUS	0.922297	0.953877	0.530091	0.0471229	0.621264	0.727679
APAF1	O14727	Apoptotic protease-activating factor 1 OS=Homo sapiens OX=9606 GN=APAF1 PE=1 SV=2	NA	NA	NA	NA	unknown	unknown	unknown	unknown	unknown	unknown	unknown	unknown	unknown	unknown	unknown	unknown	unknown	0.372205	0.536341	0.232268	0.484048	0.300332	0.263506	0.458487	0.402613	0.232755	0.568923	0.371442	0.549247	ENDOSOME	PROTEASOME	CYTOSOL	CYTOSOL	CYTOSOL	PROTEASOME	CYTOSOL	CYTOSOL	PEROXISOME	CYTOSOL	CYTOSOL	CYTOSOL	4.44541e-05	0.678002	0.954952	0.00516017	0.949525	0.0490122
APTX	Q7Z2E3	Aprataxin OS=Homo sapiens OX=9606 GN=APTX PE=1 SV=2	NA	NA	NA	NA	unknown	NUCLEUS	unknown	unknown	NUCLEUS	NUCLEUS	unknown	unknown	NUCLEUS	unknown	unknown	unknown	NUCLEUS	0.748686	0.371696	0.179711	0.686891	0.60164	0.409949	0.192243	0.660267	0.422977	0.42867	0.244306	0.661212	NUCLEUS	NUCLEUS	NUCLEUS	NUCLEUS	NUCLEUS	NUCLEUS	NUCLEUS	NUCLEUS	NUCLEUS	NUCLEUS	NUCLEUS	NUCLEUS	0.996337	0.972926	0.998124	0.998289	0.431816	0.939944
AMZ2	Q86W34	Archaemetzincin-2 OS=Homo sapiens OX=9606 GN=AMZ2 PE=1 SV=2	NA	NA	-13.7714	-0.768143	unknown	unknown	unknown	unknown	unknown	NA	unknown	unknown	NA	unknown	unknown	unknown	NUCLEUS	0.384962	0.340779	0.214498	0.453315	NA	0.350092	0.161584	NA	0.410882	0.506791	0.266351	0.591363	ENDOSOME	RIBOSOME	RIBOSOME	NUCLEUS	NA	NUCLEUS	NUCLEUS	NA	RIBOSOME	NUCLEUS	NUCLEUS	NUCLEUS	3.30034e-06	0.858045	0.60225	1.2301e-05	NA	0.971478
GIT1	Q9Y2X7	ARF GTPase-activating protein GIT1 OS=Homo sapiens OX=9606 GN=GIT1 PE=1 SV=2	NA	NA	NA	NA	unknown	NUCLEUS	unknown	unknown	unknown	NUCLEUS	unknown	unknown	unknown	NUCLEUS	unknown	unknown	unknown	0.809622	0.365397	0.203043	0.448918	0.750496	0.331292	0.181451	0.319476	0.744737	0.26826	0.181818	0.397426	RIBOSOME	RIBOSOME	NUCLEUS	RIBOSOME	RIBOSOME	RIBOSOME	RIBOSOME	RIBOSOME	RIBOSOME	NUCLEUS	RIBOSOME	RIBOSOME	0.955209	0.942779	0.904176	0.501914	0.992	0.670909
GIT2	Q14161	ARF GTPase-activating protein GIT2 OS=Homo sapiens OX=9606 GN=GIT2 PE=1 SV=2	-16.8344	0.364256	-22.6355	0.156369	unknown	NUCLEUS	unknown	unknown	unknown	NUCLEUS	unknown	unknown	unknown	unknown	unknown	unknown	unknown	0.575364	0.694733	0.176706	0.425599	0.773185	0.230495	0.197338	0.376233	0.494261	0.260253	0.25796	0.354974	RIBOSOME	RIBOSOME	NUCLEUS	RIBOSOME	RIBOSOME	NUCLEUS	RIBOSOME	RIBOSOME	RIBOSOME	NUCLEUS	RIBOSOME	RIBOSOME	0.978936	0.976468	0.505728	0.97987	0.902918	0.799987
AGFG1	P52594	Arf-GAP domain and FG repeat-containing protein 1 OS=Homo sapiens OX=9606 GN=AGFG1 PE=1 SV=2	-16.8456	0.0822214	-18.9826	0.0929294	unknown	unknown	unknown	unknown	unknown	unknown	unknown	unknown	unknown	unknown	unknown	unknown	unknown	0.248342	0.24196	0.210416	0.251825	0.332282	0.256696	0.222372	0.248841	0.231442	0.322822	0.263603	0.199053	PM	PEROXISOME	ENDOSOME	PM	PM	PM	ENDOSOME	PM	ER	ER	ENDOSOME	ER	0.973983	0.472264	0.636781	0.818819	0.335129	0.865487
AGFG2	O95081	Arf-GAP domain and FG repeat-containing protein 2 OS=Homo sapiens OX=9606 GN=AGFG2 PE=1 SV=2	NA	NA	NA	NA	NA	NA	unknown	unknown	NA	NA	NA	NA	NA	NA	unknown	NA	NA	NA	0.521615	0.166427	NA	NA	NA	NA	NA	NA	0.235073	NA	NA	NA	PEROXISOME	NUCLEUS	NA	NA	NA	NA	NA	NA	ER	NA	NA	NA	0.0382325	0.934819	NA	NA	NA
ACAP2	Q15057	Arf-GAP with coiled-coil ANK repeat and PH domain-containing protein 2 OS=Homo sapiens OX=9606 GN=ACAP2 PE=1 SV=3	NA	NA	NA	NA	unknown	unknown	unknown	unknown	unknown	unknown	unknown	unknown	unknown	unknown	unknown	ENDOSOME	unknown	0.357731	0.320907	0.178287	0.34678	0.438424	0.27266	0.442819	0.23644	0.231405	0.324289	0.581812	0.374982	PM	NUCLEUS	ENDOSOME	NUCLEUS	PM	PEROXISOME	PM	PM	ER	NUCLEUS	ENDOSOME	RIBOSOME	0.497114	6.44729e-05	0.820147	9.94016e-10	0.814405	0.000225738
ACAP3	Q96P50	Arf-GAP with coiled-coil ANK repeat and PH domain-containing protein 3 OS=Homo sapiens OX=9606 GN=ACAP3 PE=1 SV=2	NA	NA	NA	NA	unknown	unknown	NA	unknown	NA	NA	unknown	unknown	NA	NA	unknown	unknown	NA	0.236554	NA	0.167926	NA	NA	0.209971	0.169488	NA	NA	0.269094	0.242062	NA	ENDOSOME	NA	RIBOSOME	NA	NA	PEROXISOME	RIBOSOME	NA	NA	ENDOSOME	ENDOSOME	NA	0.999893	NA	0.0518412	NA	NA	0.997337
ADAP1	O75689	Arf-GAP with dual PH domain-containing protein 1 OS=Homo sapiens OX=9606 GN=ADAP1 PE=1 SV=2	NA	NA	NA	NA	NA	NA	unknown	unknown	NA	unknown	unknown	unknown	unknown	NA	NA	unknown	NA	NA	0.234212	0.317839	NA	0.326291	0.161829	0.298519	0.229784	NA	NA	0.321749	NA	NA	PM	ENDOSOME	NA	PROTEASOME	PM	ENDOSOME	CYTOSOL	NA	NA	CYTOSOL	NA	NA	0.966072	0.00291334	NA	0.00225758	0.935477
ADAP2	Q9NPF8	Arf-GAP with dual PH domain-containing protein 2 OS=Homo sapiens OX=9606 GN=ADAP2 PE=1 SV=1	NA	NA	NA	NA	NA	NA	unknown	NA	NA	NA	NA	NA	NA	NA	NA	NA	NA	NA	0.202371	NA	NA	NA	NA	NA	NA	NA	NA	NA	NA	NA	PM	NA	NA	NA	NA	NA	NA	NA	NA	NA	NA	NA	0.867341	NA	NA	NA	NA
AGAP1	Q9UPQ3	Arf-GAP with GTPase ANK repeat and PH domain-containing protein 1 OS=Homo sapiens OX=9606 GN=AGAP1 PE=1 SV=4	-15.7883	0.0636146	-19.2764	0.00300417	unknown	unknown	unknown	unknown	unknown	NUCLEUS	unknown	unknown	unknown	unknown	unknown	unknown	unknown	0.349729	0.447783	0.177207	0.264923	0.838659	0.244394	0.224572	0.350564	0.498051	0.219789	0.33297	0.326505	RIBOSOME	RIBOSOME	RIBOSOME	RIBOSOME	RIBOSOME	RIBOSOME	RIBOSOME	RIBOSOME	RIBOSOME	RIBOSOME	NUCLEUS	RIBOSOME	0.683385	0.990864	0.215912	0.000981202	0.993188	0.338041
AGAP3	Q96P47	Arf-GAP with GTPase ANK repeat and PH domain-containing protein 3 OS=Homo sapiens OX=9606 GN=AGAP3 PE=1 SV=2	-16.2417	0.357658	-20.0802	0.140139	unknown	unknown	unknown	unknown	unknown	NUCLEUS	unknown	unknown	unknown	unknown	unknown	unknown	unknown	0.397648	0.291361	0.172141	0.342291	0.689043	0.24589	0.208018	0.285009	0.400538	0.317617	0.273825	0.369801	CYTOSOL	PROTEASOME	CYTOSOL	CYTOSOL	RIBOSOME	NUCLEUS	CYTOSOL	CYTOSOL	CYTOSOL	RIBOSOME	RIBOSOME	CYTOSOL	0.217805	0.391296	0.233854	0.00572574	0.688396	0.588082
ARAP1	Q96P48	Arf-GAP with Rho-GAP domain ANK repeat and PH domain-containing protein 1 OS=Homo sapiens OX=9606 GN=ARAP1 PE=1 SV=3	NA	NA	NA	NA	unknown	unknown	unknown	unknown	unknown	NUCLEUS	unknown	unknown	unknown	unknown	unknown	unknown	unknown	0.409214	0.317003	0.178873	0.409247	0.562884	0.271277	0.146879	0.3139	0.258648	0.323156	0.208175	0.40807	NUCLEUS	PEROXISOME	NUCLEUS	NUCLEUS	NUCLEUS	NUCLEUS	NUCLEUS	NUCLEUS	NUCLEUS	NUCLEUS	NUCLEUS	NUCLEUS	0.05696	0.00556678	0.998876	0.998678	0.352616	0.0208517
ARAP2	Q8WZ64	Arf-GAP with Rho-GAP domain ANK repeat and PH domain-containing protein 2 OS=Homo sapiens OX=9606 GN=ARAP2 PE=1 SV=3	NA	NA	NA	NA	NA	NA	unknown	unknown	NA	NA	unknown	unknown	NA	NA	unknown	unknown	NA	NA	0.443758	0.189742	NA	NA	0.517541	0.165741	NA	NA	0.298652	0.256328	NA	NA	CYTOSOL	PM	NA	NA	CYTOSOL	PM	NA	NA	CYTOSOL	ENDOSOME	NA	NA	0.457975	0.401761	NA	NA	0.720963
ASAP1	Q9ULH1	Arf-GAP with SH3 domain ANK repeat and PH domain-containing protein 1 OS=Homo sapiens OX=9606 GN=ASAP1 PE=1 SV=4	-6.0968	0.12037	-20.5845	0.117612	unknown	unknown	unknown	unknown	unknown	unknown	unknown	unknown	unknown	unknown	unknown	unknown	unknown	0.292951	0.228859	0.214744	0.215876	0.253841	0.267631	0.252151	0.173329	0.173874	0.297266	0.450919	0.194499	PM	PM	ENDOSOME	RIBOSOME	PM	PM	PM	PM	ER	ER	ENDOSOME	ER	0.409017	0.634341	0.329334	0.000406055	0.838323	0.849758
ASAP2	O43150	Arf-GAP with SH3 domain ANK repeat and PH domain-containing protein 2 OS=Homo sapiens OX=9606 GN=ASAP2 PE=1 SV=3	-10.7872	0.373402	-20.048	0.193398	unknown	unknown	unknown	unknown	unknown	unknown	unknown	unknown	unknown	unknown	unknown	unknown	unknown	0.476332	0.29363	0.280428	0.272482	0.276916	0.208137	0.243513	0.190746	0.266779	0.226932	0.549806	0.309247	PM	PEROXISOME	RIBOSOME	PM	PM	PM	PM	PM	ER	ER	ENDOSOME	ER	0.890164	0.959828	0.279685	0.0343887	0.652908	0.581712
ARFIP1	P53367	Arfaptin-1 OS=Homo sapiens OX=9606 GN=ARFIP1 PE=1 SV=2	NA	NA	NA	NA	unknown	unknown	unknown	unknown	unknown	unknown	unknown	unknown	unknown	unknown	unknown	unknown	unknown	0.387867	0.31972	0.179208	0.430861	0.246982	0.262887	0.186599	0.294551	0.310426	0.313565	0.21039	0.42793	NUCLEUS	PROTEASOME	RIBOSOME	RIBOSOME	NUCLEUS	PROTEASOME	RIBOSOME	NUCLEUS	PROTEASOME	RIBOSOME	RIBOSOME	RIBOSOME	0.838633	0.199145	0.999607	0.000693587	0.039243	0.986648
ARFIP2	P53365	Arfaptin-2 OS=Homo sapiens OX=9606 GN=ARFIP2 PE=1 SV=1	NA	NA	NA	NA	unknown	unknown	unknown	unknown	unknown	unknown	unknown	unknown	unknown	unknown	unknown	unknown	unknown	0.376956	0.28699	0.178585	0.391328	0.401561	0.266578	0.182501	0.336011	0.283151	0.301311	0.205826	0.375777	ENDOSOME	NUCLEUS	RIBOSOME	RIBOSOME	NUCLEUS	NUCLEUS	RIBOSOME	NUCLEUS	PROTEASOME	NUCLEUS	RIBOSOME	NUCLEUS	0.227124	0.551595	0.996777	3.64784e-07	0.93575	0.903134
ARG2	P78540	Arginase-2 mitochondrial OS=Homo sapiens OX=9606 GN=ARG2 PE=1 SV=1	NA	NA	NA	NA	unknown	MITOCHONDRIA	MITOCHONDRIA	MITOCHONDRIA	MITOCHONDRIA	MITOCHONDRIA	MITOCHONDRIA	MITOCHONDRIA	MITOCHONDRIA	MITOCHONDRIA	MITOCHONDRIA	MITOCHONDRIA	MITOCHONDRIA	0.977702	0.958252	0.960382	0.964915	0.961904	0.980134	0.933189	0.956981	0.964462	0.970954	0.949042	0.953578	MITOCHONDRIA	MITOCHONDRIA	MITOCHONDRIA	MITOCHONDRIA	MITOCHONDRIA	MITOCHONDRIA	MITOCHONDRIA	MITOCHONDRIA	MITOCHONDRIA	MITOCHONDRIA	MITOCHONDRIA	MITOCHONDRIA	0.999998	1	0.999989	1	0.999842	1
RERE	Q9P2R6	Arginine-glutamic acid dipeptide repeats protein OS=Homo sapiens OX=9606 GN=RERE PE=1 SV=2	-16.8022	0.108201	-22.0764	-0.297718	unknown	NUCLEUS	unknown	unknown	unknown	NUCLEUS	unknown	unknown	unknown	NUCLEUS	unknown	unknown	unknown	0.777255	0.799742	0.785999	0.631975	0.772765	0.473718	0.416418	0.626345	0.554201	0.229478	0.523465	0.553242	RIBOSOME	RIBOSOME	RIBOSOME	RIBOSOME	RIBOSOME	RIBOSOME	RIBOSOME	RIBOSOME	RIBOSOME	RIBOSOME	RIBOSOME	RIBOSOME	0.969556	0.952738	0.958933	0.83225	0.994464	0.930295
NDUFAF5	Q5TEU4	Arginine-hydroxylase NDUFAF5 mitochondrial OS=Homo sapiens OX=9606 GN=NDUFAF5 PE=1 SV=1	NA	NA	NA	NA	unknown	MITOCHONDRIA	MITOCHONDRIA	MITOCHONDRIA	MITOCHONDRIA	NA	MITOCHONDRIA	MITOCHONDRIA	NA	NA	MITOCHONDRIA	MITOCHONDRIA	NA	0.939148	0.978104	0.95603	0.964695	NA	0.967373	0.954165	NA	NA	0.946637	0.86351	NA	MITOCHONDRIA	MITOCHONDRIA	MITOCHONDRIA	MITOCHONDRIA	NA	MITOCHONDRIA	MITOCHONDRIA	NA	NA	MITOCHONDRIA	MITOCHONDRIA	NA	0.93285	0.999999	1	1	NA	0.999985
PNISR	Q8TF01	Arginine/serine-rich protein PNISR OS=Homo sapiens OX=9606 GN=PNISR PE=1 SV=2	-20.0565	0.216661	-15.8283	-0.257798	unknown	unknown	unknown	unknown	unknown	unknown	unknown	unknown	unknown	unknown	unknown	unknown	unknown	0.364529	0.497036	0.202242	0.458706	0.298299	0.261161	0.245049	0.390949	0.336158	0.287984	0.283055	0.479556	CYTOSOL	PROTEASOME	CYTOSOL	CYTOSOL	CYTOSOL	PROTEASOME	PROTEASOME	CYTOSOL	CYTOSOL	PROTEASOME	CYTOSOL	CYTOSOL	0.461139	0.206022	1.29973e-08	2.91123e-12	0.790932	0.0232072
ASL	P04424	Argininosuccinate lyase OS=Homo sapiens OX=9606 GN=ASL PE=1 SV=4	NA	NA	NA	NA	unknown	unknown	NA	CYTOSOL	NA	NA	NA	NA	NA	NA	NA	NA	NA	0.67844	NA	0.790756	NA	NA	NA	NA	NA	NA	NA	NA	NA	CYTOSOL	NA	CYTOSOL	NA	NA	NA	NA	NA	NA	NA	NA	NA	0.75382	NA	0.999983	NA	NA	NA
ASS1	P00966	Argininosuccinate synthase OS=Homo sapiens OX=9606 GN=ASS1 PE=1 SV=2	-9.04241	0.441418	-17.3601	0.349219	unknown	unknown	unknown	unknown	unknown	unknown	unknown	unknown	unknown	unknown	unknown	unknown	unknown	0.328202	0.46938	0.317356	0.431286	0.404811	0.315648	0.521168	0.342677	0.351619	0.361188	0.672082	0.425366	PROTEASOME	RIBOSOME	CYTOSOL	CYTOSOL	PROTEASOME	NUCLEUS	CYTOSOL	CYTOSOL	CYTOSOL	NUCLEUS	CYTOSOL	CYTOSOL	0.880194	0.975727	0.996683	1	0.972682	0.936431
ATE1	O95260	Arginyl-tRNA--protein transferase 1 OS=Homo sapiens OX=9606 GN=ATE1 PE=1 SV=2	-16.9589	-0.132933	-10.296	-0.205078	unknown	CYTOSOL	CYTOSOL	CYTOSOL	CYTOSOL	CYTOSOL	CYTOSOL	CYTOSOL	CYTOSOL	CYTOSOL	CYTOSOL	CYTOSOL	CYTOSOL	0.881378	0.841209	0.841345	0.906324	0.923155	0.920279	0.867488	0.858549	0.896652	0.811226	0.888399	0.913696	CYTOSOL	CYTOSOL	CYTOSOL	CYTOSOL	CYTOSOL	CYTOSOL	CYTOSOL	CYTOSOL	CYTOSOL	CYTOSOL	CYTOSOL	CYTOSOL	0.999613	0.993935	0.999365	0.999949	0.999999	0.999973
ARL14EP	Q8N8R7	ARL14 effector protein OS=Homo sapiens OX=9606 GN=ARL14EP PE=1 SV=1	NA	NA	NA	NA	unknown	unknown	unknown	unknown	NUCLEUS	unknown	unknown	unknown	NUCLEUS	unknown	unknown	unknown	unknown	0.536991	0.443052	0.188395	0.643948	0.417613	0.428427	0.222548	0.5918	0.255041	0.358978	0.205213	0.514181	NUCLEUS	NUCLEUS	NUCLEUS	NUCLEUS	RIBOSOME	NUCLEUS	PROTEASOME	NUCLEUS	NUCLEUS	NUCLEUS	NUCLEUS	NUCLEUS	0.332619	0.0746205	5.40312e-05	3.77952e-10	0.0413422	0.0354142
ARVCF	O00192	Armadillo repeat protein deleted in velo-cardio-facial syndrome OS=Homo sapiens OX=9606 GN=ARVCF PE=1 SV=1	-15.7448	0.304502	-14.2288	0.130064	unknown	unknown	unknown	unknown	unknown	unknown	unknown	unknown	unknown	unknown	unknown	unknown	unknown	0.599275	0.866323	0.688355	0.75424	0.556924	0.793913	0.788177	0.738799	0.188948	0.316508	0.646985	0.549257	PM	PM	PM	PM	PM	PM	PM	PM	PM	ER	PM	PM	0.9784	0.998973	0.99991	1	0.998905	0.999477
ARMC1	Q9NVT9	Armadillo repeat-containing protein 1 OS=Homo sapiens OX=9606 GN=ARMC1 PE=1 SV=1	NA	NA	NA	NA	unknown	MITOCHONDRIA	MITOCHONDRIA	MITOCHONDRIA	MITOCHONDRIA	MITOCHONDRIA	MITOCHONDRIA	MITOCHONDRIA	MITOCHONDRIA	MITOCHONDRIA	MITOCHONDRIA	MITOCHONDRIA	MITOCHONDRIA	0.972111	0.933396	0.951255	0.965251	0.971006	0.94787	0.829732	0.964261	0.949514	0.963386	0.961497	0.955869	MITOCHONDRIA	MITOCHONDRIA	MITOCHONDRIA	MITOCHONDRIA	MITOCHONDRIA	MITOCHONDRIA	MITOCHONDRIA	MITOCHONDRIA	MITOCHONDRIA	MITOCHONDRIA	MITOCHONDRIA	MITOCHONDRIA	0.999998	0.99982	0.999378	0.999999	0.999989	0.999999
ARMC10	Q8N2F6	Armadillo repeat-containing protein 10 OS=Homo sapiens OX=9606 GN=ARMC10 PE=1 SV=1	NA	NA	NA	NA	unknown	MITOCHONDRIA	MITOCHONDRIA	MITOCHONDRIA	MITOCHONDRIA	MITOCHONDRIA	MITOCHONDRIA	MITOCHONDRIA	MITOCHONDRIA	MITOCHONDRIA	MITOCHONDRIA	MITOCHONDRIA	MITOCHONDRIA	0.946316	0.972559	0.801871	0.945277	0.960766	0.959711	0.953583	0.950885	0.915382	0.906866	0.955932	0.944666	MITOCHONDRIA	MITOCHONDRIA	MITOCHONDRIA	MITOCHONDRIA	MITOCHONDRIA	MITOCHONDRIA	MITOCHONDRIA	MITOCHONDRIA	MITOCHONDRIA	MITOCHONDRIA	MITOCHONDRIA	MITOCHONDRIA	0.99972	0.999998	0.961169	0.999997	0.999801	0.99999
ARMC4	Q5T2S8	Armadillo repeat-containing protein 4 OS=Homo sapiens OX=9606 GN=ARMC4 PE=1 SV=1	NA	NA	NA	NA	NA	NA	NA	unknown	NA	NA	NA	NA	NA	unknown	NA	NA	NA	NA	NA	0.237654	NA	NA	NA	NA	NA	0.21617	NA	NA	NA	NA	NA	RIBOSOME	NA	NA	NA	NA	NA	RIBOSOME	NA	NA	NA	NA	NA	0.88102	NA	NA	NA
ARMC5	Q96C12	Armadillo repeat-containing protein 5 OS=Homo sapiens OX=9606 GN=ARMC5 PE=1 SV=2	NA	NA	NA	NA	NA	NA	NA	NA	NA	NA	NA	unknown	NA	NA	NA	unknown	NA	NA	NA	NA	NA	NA	NA	0.222538	NA	NA	NA	0.239955	NA	NA	NA	NA	NA	NA	NA	CYTOSOL	NA	NA	NA	CYTOSOL	NA	NA	NA	NA	NA	NA	NA
ARMC6	Q6NXE6	Armadillo repeat-containing protein 6 OS=Homo sapiens OX=9606 GN=ARMC6 PE=1 SV=2	-24.0142	0.229222	-20.5195	-0.0510552	unknown	unknown	CYTOSOL	CYTOSOL	CYTOSOL	unknown	CYTOSOL	unknown	unknown	unknown	CYTOSOL	CYTOSOL	CYTOSOL	0.367617	0.881487	0.792817	0.857246	0.300206	0.868934	0.674164	0.739396	0.659582	0.863949	0.807552	0.808566	PROTEASOME	CYTOSOL	CYTOSOL	CYTOSOL	PROTEASOME	CYTOSOL	CYTOSOL	CYTOSOL	CYTOSOL	CYTOSOL	CYTOSOL	CYTOSOL	0.938259	0.932138	0.999988	1	0.999858	0.878148
ARMC8	Q8IUR7	Armadillo repeat-containing protein 8 OS=Homo sapiens OX=9606 GN=ARMC8 PE=1 SV=2	-22.1818	0.248653	-20.7152	0.0373668	unknown	unknown	unknown	unknown	unknown	unknown	unknown	unknown	unknown	unknown	unknown	unknown	unknown	0.359062	0.2886	0.209678	0.279341	0.351744	0.262103	0.211424	0.271199	0.247992	0.28862	0.199772	0.290198	PROTEASOME	PROTEASOME	PROTEASOME	CYTOSOL	PROTEASOME	PROTEASOME	PROTEASOME	CYTOSOL	PROTEASOME	PROTEASOME	PROTEASOME	CYTOSOL	0.999999	0.879796	0.592617	0.999994	0.998939	0.745651
ARMCX2	Q7L311	Armadillo repeat-containing X-linked protein 2 OS=Homo sapiens OX=9606 GN=ARMCX2 PE=2 SV=1	NA	NA	NA	NA	unknown	MITOCHONDRIA	MITOCHONDRIA	MITOCHONDRIA	MITOCHONDRIA	MITOCHONDRIA	MITOCHONDRIA	MITOCHONDRIA	MITOCHONDRIA	MITOCHONDRIA	MITOCHONDRIA	MITOCHONDRIA	MITOCHONDRIA	0.893029	0.963953	0.447108	0.864053	0.812462	0.950152	0.81424	0.887801	0.770146	0.842336	0.620933	0.794769	MITOCHONDRIA	MITOCHONDRIA	GOLGI	MITOCHONDRIA	MITOCHONDRIA	MITOCHONDRIA	MITOCHONDRIA	MITOCHONDRIA	MITOCHONDRIA	MITOCHONDRIA	MITOCHONDRIA	MITOCHONDRIA	0.993954	0.999989	0.00343407	0.0126672	0.0117849	0.99997
ARMCX3	Q9UH62	Armadillo repeat-containing X-linked protein 3 OS=Homo sapiens OX=9606 GN=ARMCX3 PE=1 SV=1	NA	NA	NA	NA	unknown	MITOCHONDRIA	MITOCHONDRIA	MITOCHONDRIA	MITOCHONDRIA	MITOCHONDRIA	MITOCHONDRIA	MITOCHONDRIA	MITOCHONDRIA	MITOCHONDRIA	MITOCHONDRIA	MITOCHONDRIA	MITOCHONDRIA	0.657889	0.853602	0.7376	0.834858	0.769115	0.871457	0.828022	0.825937	0.742209	0.622439	0.801493	0.776415	MITOCHONDRIA	MITOCHONDRIA	MITOCHONDRIA	MITOCHONDRIA	MITOCHONDRIA	MITOCHONDRIA	MITOCHONDRIA	MITOCHONDRIA	MITOCHONDRIA	MITOCHONDRIA	MITOCHONDRIA	MITOCHONDRIA	0.911976	0.999508	0.972721	0.99996	0.0743198	0.997529
ARMCX5	Q6P1M9	Armadillo repeat-containing X-linked protein 5 OS=Homo sapiens OX=9606 GN=ARMCX5 PE=1 SV=1	NA	NA	-14.4133	-0.635552	unknown	unknown	unknown	unknown	unknown	unknown	unknown	NA	NA	unknown	unknown	RIBOSOME	unknown	0.40584	0.392448	0.195928	0.282602	0.495021	0.24489	NA	NA	0.257862	0.267986	0.905506	0.31661	RIBOSOME	RIBOSOME	ENDOSOME	RIBOSOME	RIBOSOME	RIBOSOME	NA	NA	PEROXISOME	NUCLEUS	RIBOSOME	RIBOSOME	0.920036	0.996715	0.700426	0.996349	0.998612	0.551519
ARMH3	Q5T2E6	Armadillo-like helical domain-containing protein 3 OS=Homo sapiens OX=9606 GN=ARMH3 PE=1 SV=1	-1.04245	0.0406171	-18.7617	0.0257894	unknown	unknown	unknown	unknown	unknown	PEROXISOME	unknown	unknown	unknown	PEROXISOME	unknown	unknown	unknown	0.19435	0.295674	0.168162	0.227613	0.262691	0.232107	0.17168	0.199257	0.25727	0.303569	0.225039	0.251976	PM	GOLGI	ENDOSOME	PM	PM	RIBOSOME	PM	PM	ER	NUCLEUS	ENDOSOME	CYTOSOL	0.193345	0.297733	0.780204	3.58511e-08	0.871174	0.20038
ARPIN	Q7Z6K5	Arpin OS=Homo sapiens OX=9606 GN=ARPIN PE=1 SV=1	-0.483502	-0.120779	-13.6246	-0.125109	unknown	CYTOSOL	CYTOSOL	unknown	CYTOSOL	CYTOSOL	unknown	unknown	CYTOSOL	unknown	unknown	unknown	CYTOSOL	0.853285	0.804735	0.3317	0.75032	0.908387	0.57375	0.660865	0.785964	0.584678	0.724275	0.746736	0.834318	CYTOSOL	CYTOSOL	CYTOSOL	CYTOSOL	CYTOSOL	CYTOSOL	CYTOSOL	CYTOSOL	CYTOSOL	CYTOSOL	CYTOSOL	CYTOSOL	0.995238	0.999477	0.000405108	0.437562	0.999062	0.998297
ARRDC1	Q8N5I2	Arrestin domain-containing protein 1 OS=Homo sapiens OX=9606 GN=ARRDC1 PE=1 SV=1	-6.50238	0.169138	-16.6759	-0.153034	unknown	PEROXISOME	unknown	unknown	unknown	unknown	unknown	unknown	unknown	unknown	unknown	unknown	unknown	0.441958	0.245573	0.180518	0.243728	0.244625	0.256748	0.147549	0.181001	0.179935	0.262263	0.380266	0.222247	PM	ENDOSOME	ENDOSOME	PM	LYSOSOME	PEROXISOME	PM	PM	PEROXISOME	ENDOSOME	ENDOSOME	ER	0.862879	0.739512	0.0496625	3.58709e-06	0.0872634	0.863714
ARNT	P27540	Aryl hydrocarbon receptor nuclear translocator OS=Homo sapiens OX=9606 GN=ARNT PE=1 SV=1	NA	NA	NA	NA	unknown	unknown	unknown	unknown	NUCLEUS	NA	unknown	unknown	NA	NA	unknown	unknown	NA	0.437399	0.374563	0.179514	0.596534	NA	0.377542	0.179336	NA	NA	0.402289	0.21458	NA	ENDOSOME	NUCLEUS	RIBOSOME	NUCLEUS	NA	NUCLEUS	NUCLEUS	NA	NA	NUCLEUS	NUCLEUS	NA	0.0481171	0.12174	0.00201587	2.63664e-10	NA	0.171798
AHR	P35869	Aryl hydrocarbon receptor OS=Homo sapiens OX=9606 GN=AHR PE=1 SV=2	NA	NA	NA	NA	NA	NA	unknown	unknown	NA	NA	unknown	unknown	NA	NA	NA	unknown	NA	NA	0.312641	0.206369	NA	NA	0.221431	0.276696	NA	NA	NA	0.365726	NA	NA	RIBOSOME	PM	NA	NA	PEROXISOME	PM	NA	NA	NA	ENDOSOME	NA	NA	0.0060503	0.079819	NA	NA	0.00341664
ARSA	P15289	Arylsulfatase A OS=Homo sapiens OX=9606 GN=ARSA PE=1 SV=3	-9.25364	0.30358	-21.6147	0.0536473	LYSOSOME	LYSOSOME	LYSOSOME	LYSOSOME	LYSOSOME	LYSOSOME	LYSOSOME	LYSOSOME	LYSOSOME	LYSOSOME	LYSOSOME	LYSOSOME	LYSOSOME	1	1	1	1	1	1	1	1	1	1	1	1	LYSOSOME	LYSOSOME	LYSOSOME	LYSOSOME	LYSOSOME	LYSOSOME	LYSOSOME	LYSOSOME	LYSOSOME	LYSOSOME	LYSOSOME	LYSOSOME	1	1	1	1	1	1
ARSB	P15848	Arylsulfatase B OS=Homo sapiens OX=9606 GN=ARSB PE=1 SV=1	-5.71951	0.195394	-21.7543	-0.233331	LYSOSOME	LYSOSOME	LYSOSOME	LYSOSOME	LYSOSOME	LYSOSOME	LYSOSOME	LYSOSOME	LYSOSOME	LYSOSOME	LYSOSOME	LYSOSOME	LYSOSOME	1	1	1	1	1	1	1	1	1	1	1	1	LYSOSOME	LYSOSOME	LYSOSOME	LYSOSOME	LYSOSOME	LYSOSOME	LYSOSOME	LYSOSOME	LYSOSOME	LYSOSOME	LYSOSOME	LYSOSOME	1	1	1	1	1	1
ARSK	Q6UWY0	Arylsulfatase K OS=Homo sapiens OX=9606 GN=ARSK PE=1 SV=1	NA	NA	NA	NA	unknown	unknown	NA	unknown	NA	NA	unknown	NA	NA	NA	NA	NA	NA	0.380291	NA	0.698553	NA	NA	0.476235	NA	NA	NA	NA	NA	NA	LYSOSOME	NA	ER	NA	NA	PM	NA	NA	NA	NA	NA	NA	0.930295	NA	0.748468	NA	NA	0.961773
C2orf49	Q9BVC5	Ashwin OS=Homo sapiens OX=9606 GN=C2orf49 PE=1 SV=1	NA	NA	NA	NA	unknown	unknown	NUCLEUS	NUCLEUS	NUCLEUS	unknown	NUCLEUS	NUCLEUS	NUCLEUS	NUCLEUS	NUCLEUS	NUCLEUS	NUCLEUS	0.48829	0.739762	0.797722	0.772337	0.542158	0.657229	0.65572	0.695142	0.742793	0.843694	0.79077	0.816101	NUCLEUS	NUCLEUS	NUCLEUS	NUCLEUS	NUCLEUS	NUCLEUS	NUCLEUS	NUCLEUS	NUCLEUS	NUCLEUS	NUCLEUS	NUCLEUS	0.0216314	0.999955	0.999527	0.999907	0.997439	0.999805
ASDURF	L0R819	ASNSD1 upstream open reading frame protein OS=Homo sapiens OX=9606 GN=ASDURF PE=1 SV=1	-11.4527	0.203052	-18.5075	0.108669	unknown	unknown	unknown	unknown	unknown	RIBOSOME	RIBOSOME	unknown	RIBOSOME	unknown	unknown	RIBOSOME	RIBOSOME	0.861471	0.870094	0.741203	0.888268	0.928351	0.897065	0.642286	0.91649	0.667078	0.735968	0.924202	0.90604	RIBOSOME	RIBOSOME	RIBOSOME	RIBOSOME	RIBOSOME	RIBOSOME	RIBOSOME	RIBOSOME	RIBOSOME	RIBOSOME	RIBOSOME	RIBOSOME	0.999189	0.999733	0.998924	1	0.999946	0.999907
ASNS	P08243	Asparagine synthetase [glutamine-hydrolyzing] OS=Homo sapiens OX=9606 GN=ASNS PE=1 SV=4	-18.305	0.108031	-19.35	0.0624559	CYTOSOL	CYTOSOL	CYTOSOL	CYTOSOL	CYTOSOL	CYTOSOL	CYTOSOL	CYTOSOL	CYTOSOL	CYTOSOL	CYTOSOL	CYTOSOL	CYTOSOL	1	1	1	1	1	1	1	1	1	1	1	1	CYTOSOL	CYTOSOL	CYTOSOL	CYTOSOL	CYTOSOL	CYTOSOL	CYTOSOL	CYTOSOL	CYTOSOL	CYTOSOL	CYTOSOL	CYTOSOL	1	1	1	1	1	1
ASNSD1	Q9NWL6	Asparagine synthetase domain-containing protein 1 OS=Homo sapiens OX=9606 GN=ASNSD1 PE=2 SV=2	NA	NA	NA	NA	NA	NA	NA	NA	NA	NA	NA	NA	NA	NA	unknown	unknown	NA	NA	NA	NA	NA	NA	NA	NA	NA	NA	0.288023	0.311014	NA	NA	NA	NA	NA	NA	NA	NA	NA	NA	PROTEASOME	CYTOSOL	NA	NA	NA	NA	NA	NA	NA
NARS	O43776	Asparagine--tRNA ligase cytoplasmic OS=Homo sapiens OX=9606 GN=NARS PE=1 SV=1	-12.7342	0.0166756	-22.3748	-0.0155832	unknown	unknown	CYTOSOL	CYTOSOL	CYTOSOL	unknown	CYTOSOL	unknown	CYTOSOL	unknown	CYTOSOL	unknown	CYTOSOL	0.634919	0.872226	0.775442	0.831889	0.473375	0.883328	0.632268	0.763762	0.509398	0.907548	0.640514	0.788356	CYTOSOL	CYTOSOL	CYTOSOL	CYTOSOL	PROTEASOME	CYTOSOL	CYTOSOL	CYTOSOL	CYTOSOL	CYTOSOL	CYTOSOL	CYTOSOL	0.986822	0.851648	0.999993	1	0.911085	0.998573
GOT1	P17174	Aspartate aminotransferase cytoplasmic OS=Homo sapiens OX=9606 GN=GOT1 PE=1 SV=3	-12.8051	-0.0478617	-17.5418	-0.0398202	CYTOSOL	CYTOSOL	CYTOSOL	CYTOSOL	CYTOSOL	CYTOSOL	CYTOSOL	CYTOSOL	CYTOSOL	CYTOSOL	CYTOSOL	CYTOSOL	CYTOSOL	1	1	1	1	1	1	1	1	1	1	1	1	CYTOSOL	CYTOSOL	CYTOSOL	CYTOSOL	CYTOSOL	CYTOSOL	CYTOSOL	CYTOSOL	CYTOSOL	CYTOSOL	CYTOSOL	CYTOSOL	1	1	1	1	1	1
GOT2	P00505	Aspartate aminotransferase mitochondrial OS=Homo sapiens OX=9606 GN=GOT2 PE=1 SV=3	NA	NA	NA	NA	MITOCHONDRIA	MITOCHONDRIA	MITOCHONDRIA	MITOCHONDRIA	MITOCHONDRIA	MITOCHONDRIA	MITOCHONDRIA	MITOCHONDRIA	MITOCHONDRIA	MITOCHONDRIA	MITOCHONDRIA	MITOCHONDRIA	MITOCHONDRIA	1	1	1	1	1	1	1	1	1	1	1	1	MITOCHONDRIA	MITOCHONDRIA	MITOCHONDRIA	MITOCHONDRIA	MITOCHONDRIA	MITOCHONDRIA	MITOCHONDRIA	MITOCHONDRIA	MITOCHONDRIA	MITOCHONDRIA	MITOCHONDRIA	MITOCHONDRIA	1	1	1	1	1	1
ASPHD2	Q6ICH7	Aspartate beta-hydroxylase domain-containing protein 2 OS=Homo sapiens OX=9606 GN=ASPHD2 PE=2 SV=1	NA	NA	NA	NA	NA	NA	unknown	unknown	NA	NA	NA	NA	NA	NA	NA	NA	NA	NA	0.317791	0.294305	NA	NA	NA	NA	NA	NA	NA	NA	NA	NA	PEROXISOME	ER	NA	NA	NA	NA	NA	NA	NA	NA	NA	NA	1.33959e-12	0.493898	NA	NA	NA
DARS2	Q6PI48	Aspartate--tRNA ligase mitochondrial OS=Homo sapiens OX=9606 GN=DARS2 PE=1 SV=1	NA	NA	NA	NA	unknown	MITOCHONDRIA	MITOCHONDRIA	MITOCHONDRIA	MITOCHONDRIA	MITOCHONDRIA	MITOCHONDRIA	MITOCHONDRIA	MITOCHONDRIA	MITOCHONDRIA	MITOCHONDRIA	MITOCHONDRIA	MITOCHONDRIA	0.975752	0.984374	0.962772	0.96747	0.979594	0.978667	0.959228	0.976122	0.973988	0.974547	0.963622	0.960279	MITOCHONDRIA	MITOCHONDRIA	MITOCHONDRIA	MITOCHONDRIA	MITOCHONDRIA	MITOCHONDRIA	MITOCHONDRIA	MITOCHONDRIA	MITOCHONDRIA	MITOCHONDRIA	MITOCHONDRIA	MITOCHONDRIA	1	1	1	1	0.999999	1
DNPEP	Q9ULA0	Aspartyl aminopeptidase OS=Homo sapiens OX=9606 GN=DNPEP PE=1 SV=1	-18.3296	0.150354	-21.8202	-0.00613504	unknown	unknown	unknown	unknown	unknown	unknown	unknown	unknown	unknown	unknown	unknown	unknown	unknown	0.353436	0.284702	0.213059	0.300298	0.351158	0.258901	0.229789	0.294572	0.24544	0.311739	0.194672	0.291753	PROTEASOME	RIBOSOME	CYTOSOL	CYTOSOL	PROTEASOME	NUCLEUS	PROTEASOME	CYTOSOL	PROTEASOME	RIBOSOME	PROTEASOME	CYTOSOL	0.999997	0.90547	0.997694	0.999999	1	0.267823
ASPH	Q12797	Aspartyl/asparaginyl beta-hydroxylase OS=Homo sapiens OX=9606 GN=ASPH PE=1 SV=3	-9.97892	0.0201589	-22.0044	0.0256713	ER	ER	ER	ER	ER	ER	ER	ER	ER	ER	ER	ER	ER	1	1	1	1	1	1	1	1	1	1	1	1	ER	ER	ER	ER	ER	ER	ER	ER	ER	ER	ER	ER	1	1	1	1	1	1
PEA15	Q15121	Astrocytic phosphoprotein PEA-15 OS=Homo sapiens OX=9606 GN=PEA15 PE=1 SV=2	-5.24919	-0.133474	-17.2144	-0.171283	unknown	CYTOSOL	CYTOSOL	unknown	unknown	unknown	unknown	unknown	CYTOSOL	unknown	unknown	CYTOSOL	unknown	0.854307	0.817927	0.181546	0.442014	0.654904	0.569952	0.387584	0.751618	0.285259	0.321902	0.793163	0.591097	CYTOSOL	CYTOSOL	CYTOSOL	CYTOSOL	CYTOSOL	CYTOSOL	CYTOSOL	CYTOSOL	CYTOSOL	PROTEASOME	CYTOSOL	CYTOSOL	0.999992	0.999928	5.73657e-60	1.10901e-68	0.999975	0.9951
ASTN1	O14525	Astrotactin-1 OS=Homo sapiens OX=9606 GN=ASTN1 PE=2 SV=3	NA	NA	NA	NA	NA	NA	unknown	NA	NA	NA	unknown	NA	NA	NA	unknown	NA	NA	NA	0.355967	NA	NA	NA	0.229951	NA	NA	NA	0.329406	NA	NA	NA	PEROXISOME	NA	NA	NA	PEROXISOME	NA	NA	NA	NUCLEUS	NA	NA	NA	0.997669	NA	NA	NA	0.984835
AHDC1	Q5TGY3	AT-hook DNA-binding motif-containing protein 1 OS=Homo sapiens OX=9606 GN=AHDC1 PE=1 SV=1	NA	NA	NA	NA	NA	NA	NA	NA	NA	NA	NA	NA	NA	NA	unknown	NA	NA	NA	NA	NA	NA	NA	NA	NA	NA	NA	0.32225	NA	NA	NA	NA	NA	NA	NA	NA	NA	NA	NA	ENDOSOME	NA	NA	NA	NA	NA	NA	NA	NA
ARID1A	O14497	AT-rich interactive domain-containing protein 1A OS=Homo sapiens OX=9606 GN=ARID1A PE=1 SV=3	NA	NA	NA	NA	unknown	unknown	unknown	unknown	unknown	unknown	unknown	unknown	unknown	unknown	unknown	unknown	unknown	0.406603	0.318093	0.26911	0.429872	0.353369	0.272924	0.179899	0.359636	0.25229	0.32585	0.372945	0.396852	NUCLEUS	NUCLEUS	NUCLEUS	NUCLEUS	NUCLEUS	NUCLEUS	NUCLEUS	NUCLEUS	NUCLEUS	NUCLEUS	NUCLEUS	NUCLEUS	0.999984	0.999996	0.999994	1	0.999986	0.999997
ARID1B	Q8NFD5	AT-rich interactive domain-containing protein 1B OS=Homo sapiens OX=9606 GN=ARID1B PE=1 SV=2	NA	NA	NA	NA	unknown	unknown	unknown	unknown	unknown	NUCLEUS	unknown	unknown	unknown	unknown	NUCLEUS	unknown	unknown	0.481437	0.319877	0.460267	0.51337	0.706121	0.281073	0.201451	0.479406	0.252295	0.558901	0.429167	0.431912	NUCLEUS	NUCLEUS	NUCLEUS	NUCLEUS	NUCLEUS	NUCLEUS	NUCLEUS	NUCLEUS	NUCLEUS	NUCLEUS	NUCLEUS	NUCLEUS	0.993627	0.999281	0.999995	0.999998	0.998237	0.999921
ARID2	Q68CP9	AT-rich interactive domain-containing protein 2 OS=Homo sapiens OX=9606 GN=ARID2 PE=1 SV=2	NA	NA	NA	NA	unknown	unknown	unknown	unknown	unknown	unknown	unknown	unknown	unknown	unknown	unknown	unknown	unknown	0.386247	0.318092	0.194779	0.392942	0.352711	0.272924	0.178102	0.351294	0.252297	0.322176	0.206075	0.386296	NUCLEUS	NUCLEUS	NUCLEUS	NUCLEUS	NUCLEUS	NUCLEUS	NUCLEUS	NUCLEUS	NUCLEUS	NUCLEUS	NUCLEUS	NUCLEUS	0.999989	0.999991	0.999999	1	1	0.999998
ARID3A	Q99856	AT-rich interactive domain-containing protein 3A OS=Homo sapiens OX=9606 GN=ARID3A PE=1 SV=2	NA	NA	NA	NA	NA	NA	NA	unknown	NA	NA	unknown	unknown	NA	unknown	unknown	unknown	unknown	NA	NA	0.181492	NA	NA	0.272967	0.18022	NA	0.252292	0.350868	0.318043	0.412068	NA	NA	NUCLEUS	NA	NA	NUCLEUS	NUCLEUS	NA	NUCLEUS	NUCLEUS	NUCLEUS	NUCLEUS	NA	NA	0.999968	NA	NA	8.73874e-10
ARID3B	Q8IVW6	AT-rich interactive domain-containing protein 3B OS=Homo sapiens OX=9606 GN=ARID3B PE=1 SV=2	NA	NA	NA	NA	unknown	NUCLEUS	unknown	unknown	unknown	unknown	unknown	unknown	unknown	unknown	unknown	unknown	unknown	0.711806	0.318092	0.180663	0.395173	0.353185	0.272924	0.18639	0.3535	0.254135	0.322175	0.212871	0.388151	NUCLEUS	NUCLEUS	NUCLEUS	NUCLEUS	NUCLEUS	NUCLEUS	NUCLEUS	NUCLEUS	NUCLEUS	NUCLEUS	NUCLEUS	NUCLEUS	0.994413	0.999967	0.999994	1	0.99999	0.999994
ARID4A	P29374	AT-rich interactive domain-containing protein 4A OS=Homo sapiens OX=9606 GN=ARID4A PE=1 SV=3	NA	NA	NA	NA	NA	NA	unknown	NA	NA	NA	NA	NA	NA	NA	unknown	NA	NA	NA	0.318124	NA	NA	NA	NA	NA	NA	NA	0.410058	NA	NA	NA	NUCLEUS	NA	NA	NA	NA	NA	NA	NA	NUCLEUS	NA	NA	NA	0.845103	NA	NA	NA	NA
ARID4B	Q4LE39	AT-rich interactive domain-containing protein 4B OS=Homo sapiens OX=9606 GN=ARID4B PE=1 SV=2	NA	NA	NA	NA	unknown	unknown	unknown	unknown	unknown	unknown	unknown	unknown	unknown	unknown	unknown	unknown	unknown	0.497491	0.318121	0.213389	0.424161	0.374427	0.273024	0.251881	0.402562	0.252679	0.325298	0.430469	0.452681	NUCLEUS	NUCLEUS	NUCLEUS	NUCLEUS	NUCLEUS	NUCLEUS	PROTEASOME	NUCLEUS	NUCLEUS	NUCLEUS	NUCLEUS	NUCLEUS	0.989575	0.0123267	0.977605	1.88942e-06	0.992322	0.0645182
ARID5B	Q14865	AT-rich interactive domain-containing protein 5B OS=Homo sapiens OX=9606 GN=ARID5B PE=1 SV=3	NA	NA	NA	NA	NA	NA	unknown	NA	NA	NA	unknown	NA	NA	NA	NA	unknown	NA	NA	0.318092	NA	NA	NA	0.280028	NA	NA	NA	NA	0.23021	NA	NA	NUCLEUS	NA	NA	NA	NUCLEUS	NA	NA	NA	NA	NUCLEUS	NA	NA	0.999974	NA	NA	NA	2.4583e-05
ATXN1	P54253	Ataxin-1 OS=Homo sapiens OX=9606 GN=ATXN1 PE=1 SV=2	NA	NA	NA	NA	NA	NA	NA	NA	NA	NA	NA	NA	NA	NA	NUCLEUS	NA	NA	NA	NA	NA	NA	NA	NA	NA	NA	NA	0.717113	NA	NA	NA	NA	NA	NA	NA	NA	NA	NA	NA	NUCLEUS	NA	NA	NA	NA	NA	NA	NA	NA
ATXN10	Q9UBB4	Ataxin-10 OS=Homo sapiens OX=9606 GN=ATXN10 PE=1 SV=1	-6.92855	0.197549	-22.423	0.191698	unknown	unknown	unknown	unknown	CYTOSOL	unknown	unknown	unknown	unknown	CYTOSOL	unknown	CYTOSOL	CYTOSOL	0.666549	0.542896	0.497288	0.791859	0.724163	0.411512	0.439276	0.727437	0.756659	0.437725	0.789303	0.772941	CYTOSOL	PROTEASOME	CYTOSOL	CYTOSOL	CYTOSOL	PROTEASOME	CYTOSOL	CYTOSOL	CYTOSOL	PROTEASOME	CYTOSOL	CYTOSOL	0.992158	0.995301	0.998815	0.999976	0.976961	0.999149
ATXN2	Q99700	Ataxin-2 OS=Homo sapiens OX=9606 GN=ATXN2 PE=1 SV=2	-20.1113	0.121693	-18.4281	-0.0534296	unknown	unknown	unknown	unknown	unknown	unknown	unknown	unknown	unknown	unknown	unknown	unknown	unknown	0.766494	0.867995	0.68008	0.840287	0.800306	0.669216	0.683759	0.827466	0.585225	0.775793	0.514365	0.750692	RIBOSOME	RIBOSOME	RIBOSOME	RIBOSOME	RIBOSOME	NUCLEUS	RIBOSOME	RIBOSOME	RIBOSOME	RIBOSOME	RIBOSOME	RIBOSOME	0.999187	0.970402	0.998657	0.999998	0.999626	0.766746
ATXN3	P54252	Ataxin-3 OS=Homo sapiens OX=9606 GN=ATXN3 PE=1 SV=5	21.2326	0.276664	-5.24561	0.0556239	unknown	unknown	CYTOSOL	unknown	unknown	unknown	CYTOSOL	CYTOSOL	unknown	unknown	CYTOSOL	CYTOSOL	CYTOSOL	0.399972	0.882171	0.558056	0.416461	0.56577	0.921905	0.84527	0.287596	0.241924	0.881283	0.867815	0.756949	ER	CYTOSOL	CYTOSOL	CYTOSOL	PM	CYTOSOL	CYTOSOL	CYTOSOL	PEROXISOME	CYTOSOL	CYTOSOL	CYTOSOL	0.956995	0.999797	0.0326608	1.57774e-05	0.681213	0.999897
ATXN7	O15265	Ataxin-7 OS=Homo sapiens OX=9606 GN=ATXN7 PE=1 SV=1	NA	NA	NA	NA	NA	NA	NUCLEUS	unknown	NA	NA	unknown	unknown	NA	NA	unknown	unknown	NA	NA	0.553319	0.169726	NA	NA	0.272708	0.184584	NA	NA	0.340356	0.497035	NA	NA	NUCLEUS	ER	NA	NA	ER	NUCLEUS	NA	NA	NUCLEUS	NUCLEUS	NA	NA	0.996778	1.61571e-07	NA	NA	0.00629833
ATXN7L3	Q14CW9	Ataxin-7-like protein 3 OS=Homo sapiens OX=9606 GN=ATXN7L3 PE=1 SV=1	NA	NA	NA	NA	NA	NA	unknown	NA	NA	NA	NA	NA	NA	NA	NA	NA	NA	NA	0.318167	NA	NA	NA	NA	NA	NA	NA	NA	NA	NA	NA	NUCLEUS	NA	NA	NA	NA	NA	NA	NA	NA	NA	NA	NA	0.999319	NA	NA	NA	NA
ATXN7L3B	Q96GX2	Ataxin-7-like protein 3B OS=Homo sapiens OX=9606 GN=ATXN7L3B PE=1 SV=2	NA	NA	NA	NA	NA	NA	CYTOSOL	NA	NA	unknown	CYTOSOL	unknown	unknown	NA	CYTOSOL	CYTOSOL	NA	NA	0.83971	NA	NA	0.300719	0.894605	0.726584	0.684221	NA	0.907055	0.751392	NA	NA	CYTOSOL	NA	NA	CYTOSOL	CYTOSOL	CYTOSOL	CYTOSOL	NA	CYTOSOL	CYTOSOL	NA	NA	0.998311	NA	NA	0.339134	0.999991
SAMD1	Q6SPF0	Atherin OS=Homo sapiens OX=9606 GN=SAMD1 PE=1 SV=1	NA	NA	NA	NA	unknown	unknown	unknown	unknown	unknown	unknown	unknown	unknown	unknown	unknown	unknown	unknown	unknown	0.481394	0.318092	0.202787	0.402438	0.451151	0.272924	0.182378	0.373654	0.25229	0.322837	0.236318	0.389205	NUCLEUS	NUCLEUS	NUCLEUS	NUCLEUS	NUCLEUS	NUCLEUS	NUCLEUS	NUCLEUS	NUCLEUS	NUCLEUS	NUCLEUS	NUCLEUS	0.000767416	0.999996	0.999878	0.9978	0.999773	0.99994
ATL1	Q8WXF7	Atlastin-1 OS=Homo sapiens OX=9606 GN=ATL1 PE=1 SV=1	3.0269	0.338507	-18.3237	0.106087	unknown	unknown	unknown	unknown	unknown	unknown	unknown	unknown	unknown	unknown	unknown	unknown	unknown	0.644161	0.413659	0.369368	0.496865	0.668977	0.346079	0.356814	0.543161	0.679537	0.633169	0.428872	0.446128	PM	PM	PM	ER	PM	PM	PM	PM	ER	ER	ENDOSOME	ER	0.827953	0.773475	0.966476	0.986853	0.936297	0.99448
ATL2	Q8NHH9	Atlastin-2 OS=Homo sapiens OX=9606 GN=ATL2 PE=1 SV=2	-19.9308	0.409415	-20.6419	0.128606	ER	ER	ER	ER	ER	ER	ER	ER	ER	ER	ER	ER	ER	1	1	1	1	1	1	1	1	1	1	1	1	ER	ER	ER	ER	ER	ER	ER	ER	ER	ER	ER	ER	1	1	1	1	1	1
ATL3	Q6DD88	Atlastin-3 OS=Homo sapiens OX=9606 GN=ATL3 PE=1 SV=1	9.77181	0.24513	-20.3343	0.231959	unknown	unknown	unknown	unknown	unknown	unknown	unknown	unknown	unknown	unknown	unknown	unknown	unknown	0.510057	0.575829	0.254384	0.529449	0.293812	0.434946	0.466533	0.263119	0.528861	0.213888	0.530585	0.460023	ER	ER	PM	PM	CYTOSOL	ER	PM	PM	ER	ENDOSOME	PM	ER	0.714415	0.922115	0.436784	0.828307	0.096311	0.579372
ATP5PB	P24539	ATP synthase F(0) complex subunit B1 mitochondrial OS=Homo sapiens OX=9606 GN=ATP5PB PE=1 SV=2	NA	NA	NA	NA	MITOCHONDRIA	MITOCHONDRIA	MITOCHONDRIA	MITOCHONDRIA	MITOCHONDRIA	MITOCHONDRIA	MITOCHONDRIA	MITOCHONDRIA	MITOCHONDRIA	MITOCHONDRIA	MITOCHONDRIA	MITOCHONDRIA	MITOCHONDRIA	1	1	1	1	1	1	1	1	1	1	1	1	MITOCHONDRIA	MITOCHONDRIA	MITOCHONDRIA	MITOCHONDRIA	MITOCHONDRIA	MITOCHONDRIA	MITOCHONDRIA	MITOCHONDRIA	MITOCHONDRIA	MITOCHONDRIA	MITOCHONDRIA	MITOCHONDRIA	1	1	1	1	1	1
ATP5MD	Q96IX5	ATP synthase membrane subunit DAPIT mitochondrial OS=Homo sapiens OX=9606 GN=ATP5MD PE=1 SV=1	NA	NA	NA	NA	unknown	MITOCHONDRIA	MITOCHONDRIA	MITOCHONDRIA	MITOCHONDRIA	MITOCHONDRIA	MITOCHONDRIA	MITOCHONDRIA	MITOCHONDRIA	MITOCHONDRIA	MITOCHONDRIA	MITOCHONDRIA	MITOCHONDRIA	0.966813	0.965945	0.655027	0.906451	0.950297	0.944881	0.861906	0.929268	0.953459	0.966067	0.95255	0.943918	MITOCHONDRIA	MITOCHONDRIA	MITOCHONDRIA	MITOCHONDRIA	MITOCHONDRIA	MITOCHONDRIA	MITOCHONDRIA	MITOCHONDRIA	MITOCHONDRIA	MITOCHONDRIA	MITOCHONDRIA	MITOCHONDRIA	1	1	1	1	1	1
ATPAF1	Q5TC12	ATP synthase mitochondrial F1 complex assembly factor 1 OS=Homo sapiens OX=9606 GN=ATPAF1 PE=1 SV=1	NA	NA	NA	NA	unknown	MITOCHONDRIA	MITOCHONDRIA	MITOCHONDRIA	MITOCHONDRIA	MITOCHONDRIA	MITOCHONDRIA	MITOCHONDRIA	MITOCHONDRIA	MITOCHONDRIA	MITOCHONDRIA	MITOCHONDRIA	MITOCHONDRIA	0.977807	0.98508	0.966956	0.960431	0.975033	0.97693	0.953903	0.967799	0.97214	0.954578	0.899083	0.935845	MITOCHONDRIA	MITOCHONDRIA	MITOCHONDRIA	MITOCHONDRIA	MITOCHONDRIA	MITOCHONDRIA	MITOCHONDRIA	MITOCHONDRIA	MITOCHONDRIA	MITOCHONDRIA	MITOCHONDRIA	MITOCHONDRIA	1	1	1	1	1	1
ATPAF2	Q8N5M1	ATP synthase mitochondrial F1 complex assembly factor 2 OS=Homo sapiens OX=9606 GN=ATPAF2 PE=1 SV=1	NA	NA	NA	NA	unknown	MITOCHONDRIA	MITOCHONDRIA	MITOCHONDRIA	MITOCHONDRIA	MITOCHONDRIA	MITOCHONDRIA	MITOCHONDRIA	MITOCHONDRIA	unknown	MITOCHONDRIA	MITOCHONDRIA	MITOCHONDRIA	0.926326	0.951042	0.9751	0.966845	0.75947	0.600966	0.970248	0.845481	0.217701	0.947846	0.880124	0.627715	MITOCHONDRIA	MITOCHONDRIA	MITOCHONDRIA	MITOCHONDRIA	MITOCHONDRIA	MITOCHONDRIA	MITOCHONDRIA	MITOCHONDRIA	MITOCHONDRIA	MITOCHONDRIA	MITOCHONDRIA	MITOCHONDRIA	0.993923	0.999998	1	1	0.999059	0.0331195
MT-ATP8	P03928	ATP synthase protein 8 OS=Homo sapiens OX=9606 GN=MT-ATP8 PE=1 SV=1	NA	NA	NA	NA	unknown	MITOCHONDRIA	MITOCHONDRIA	MITOCHONDRIA	MITOCHONDRIA	MITOCHONDRIA	MITOCHONDRIA	MITOCHONDRIA	MITOCHONDRIA	NA	MITOCHONDRIA	MITOCHONDRIA	NA	0.970763	0.969417	0.948165	0.931804	0.965734	0.979563	0.974147	0.974274	NA	0.973084	0.920437	NA	MITOCHONDRIA	MITOCHONDRIA	MITOCHONDRIA	MITOCHONDRIA	MITOCHONDRIA	MITOCHONDRIA	MITOCHONDRIA	MITOCHONDRIA	NA	MITOCHONDRIA	MITOCHONDRIA	NA	1	1	0.999971	1	0.999995	1
MT-ATP6	P00846	ATP synthase subunit a OS=Homo sapiens OX=9606 GN=MT-ATP6 PE=1 SV=1	NA	NA	NA	NA	unknown	MITOCHONDRIA	MITOCHONDRIA	MITOCHONDRIA	MITOCHONDRIA	MITOCHONDRIA	MITOCHONDRIA	MITOCHONDRIA	MITOCHONDRIA	NA	MITOCHONDRIA	MITOCHONDRIA	NA	0.474306	0.983031	0.917869	0.871748	0.926168	0.973427	0.790132	0.950637	NA	0.952649	0.882066	NA	MITOCHONDRIA	MITOCHONDRIA	MITOCHONDRIA	MITOCHONDRIA	MITOCHONDRIA	MITOCHONDRIA	MITOCHONDRIA	MITOCHONDRIA	NA	MITOCHONDRIA	MITOCHONDRIA	NA	0.999999	1	1	1	0.983048	1
ATP5F1A	P25705	ATP synthase subunit alpha mitochondrial OS=Homo sapiens OX=9606 GN=ATP5F1A PE=1 SV=1	NA	NA	NA	NA	MITOCHONDRIA	MITOCHONDRIA	MITOCHONDRIA	MITOCHONDRIA	MITOCHONDRIA	MITOCHONDRIA	MITOCHONDRIA	MITOCHONDRIA	MITOCHONDRIA	MITOCHONDRIA	MITOCHONDRIA	MITOCHONDRIA	MITOCHONDRIA	1	1	1	1	1	1	1	1	1	1	1	1	MITOCHONDRIA	MITOCHONDRIA	MITOCHONDRIA	MITOCHONDRIA	MITOCHONDRIA	MITOCHONDRIA	MITOCHONDRIA	MITOCHONDRIA	MITOCHONDRIA	MITOCHONDRIA	MITOCHONDRIA	MITOCHONDRIA	1	1	1	1	1	1
ATP5MPL	P56378	ATP synthase subunit ATP5MPL mitochondrial OS=Homo sapiens OX=9606 GN=ATP5MPL PE=1 SV=1	NA	NA	NA	NA	unknown	MITOCHONDRIA	MITOCHONDRIA	MITOCHONDRIA	MITOCHONDRIA	NA	MITOCHONDRIA	NA	NA	MITOCHONDRIA	MITOCHONDRIA	NA	NA	0.930637	0.971194	0.973317	0.937991	NA	0.969759	NA	NA	0.931253	0.963328	NA	NA	MITOCHONDRIA	MITOCHONDRIA	MITOCHONDRIA	MITOCHONDRIA	NA	MITOCHONDRIA	NA	NA	MITOCHONDRIA	MITOCHONDRIA	NA	NA	1	0.99998	1	1	NA	1
ATP5F1B	P06576	ATP synthase subunit beta mitochondrial OS=Homo sapiens OX=9606 GN=ATP5F1B PE=1 SV=3	NA	NA	NA	NA	MITOCHONDRIA	MITOCHONDRIA	MITOCHONDRIA	MITOCHONDRIA	MITOCHONDRIA	MITOCHONDRIA	MITOCHONDRIA	MITOCHONDRIA	MITOCHONDRIA	MITOCHONDRIA	MITOCHONDRIA	MITOCHONDRIA	MITOCHONDRIA	1	1	1	1	1	1	1	1	1	1	1	1	MITOCHONDRIA	MITOCHONDRIA	MITOCHONDRIA	MITOCHONDRIA	MITOCHONDRIA	MITOCHONDRIA	MITOCHONDRIA	MITOCHONDRIA	MITOCHONDRIA	MITOCHONDRIA	MITOCHONDRIA	MITOCHONDRIA	1	1	1	1	1	1
ATPSCKMT	Q6P4H8	ATP synthase subunit C lysine N-methyltransferase OS=Homo sapiens OX=9606 GN=ATPSCKMT PE=1 SV=2	NA	NA	NA	NA	NA	NA	NA	MITOCHONDRIA	NA	NA	MITOCHONDRIA	MITOCHONDRIA	NA	NA	MITOCHONDRIA	MITOCHONDRIA	NA	NA	NA	0.953655	NA	NA	0.924304	0.959526	NA	NA	0.895027	0.670621	NA	NA	NA	MITOCHONDRIA	NA	NA	MITOCHONDRIA	MITOCHONDRIA	NA	NA	MITOCHONDRIA	MITOCHONDRIA	NA	NA	NA	0.999836	NA	NA	0.998899
ATP5PD	O75947	ATP synthase subunit d mitochondrial OS=Homo sapiens OX=9606 GN=ATP5PD PE=1 SV=3	NA	NA	NA	NA	MITOCHONDRIA	MITOCHONDRIA	MITOCHONDRIA	MITOCHONDRIA	MITOCHONDRIA	MITOCHONDRIA	MITOCHONDRIA	MITOCHONDRIA	MITOCHONDRIA	MITOCHONDRIA	MITOCHONDRIA	MITOCHONDRIA	MITOCHONDRIA	1	1	1	1	1	1	1	1	1	1	1	1	MITOCHONDRIA	MITOCHONDRIA	MITOCHONDRIA	MITOCHONDRIA	MITOCHONDRIA	MITOCHONDRIA	MITOCHONDRIA	MITOCHONDRIA	MITOCHONDRIA	MITOCHONDRIA	MITOCHONDRIA	MITOCHONDRIA	1	1	1	1	1	1
ATP5F1D	P30049	ATP synthase subunit delta mitochondrial OS=Homo sapiens OX=9606 GN=ATP5F1D PE=1 SV=2	NA	NA	NA	NA	unknown	MITOCHONDRIA	MITOCHONDRIA	MITOCHONDRIA	MITOCHONDRIA	MITOCHONDRIA	MITOCHONDRIA	MITOCHONDRIA	MITOCHONDRIA	MITOCHONDRIA	MITOCHONDRIA	MITOCHONDRIA	MITOCHONDRIA	0.97156	0.964863	0.957138	0.956865	0.982944	0.854627	0.95885	0.959178	0.847531	0.845374	0.962933	0.920843	MITOCHONDRIA	MITOCHONDRIA	MITOCHONDRIA	MITOCHONDRIA	MITOCHONDRIA	MITOCHONDRIA	MITOCHONDRIA	MITOCHONDRIA	MITOCHONDRIA	MITOCHONDRIA	MITOCHONDRIA	MITOCHONDRIA	0.999999	1	1	1	0.999999	1
ATP5ME	P56385	ATP synthase subunit e mitochondrial OS=Homo sapiens OX=9606 GN=ATP5ME PE=1 SV=2	NA	NA	NA	NA	unknown	MITOCHONDRIA	MITOCHONDRIA	MITOCHONDRIA	MITOCHONDRIA	MITOCHONDRIA	MITOCHONDRIA	MITOCHONDRIA	MITOCHONDRIA	MITOCHONDRIA	MITOCHONDRIA	MITOCHONDRIA	MITOCHONDRIA	0.979156	0.969905	0.975411	0.960247	0.97583	0.95195	0.975275	0.966855	0.956204	0.971653	0.962474	0.942203	MITOCHONDRIA	MITOCHONDRIA	MITOCHONDRIA	MITOCHONDRIA	MITOCHONDRIA	MITOCHONDRIA	MITOCHONDRIA	MITOCHONDRIA	MITOCHONDRIA	MITOCHONDRIA	MITOCHONDRIA	MITOCHONDRIA	1	1	1	1	1	1
ATP5F1E	P56381	ATP synthase subunit epsilon mitochondrial OS=Homo sapiens OX=9606 GN=ATP5F1E PE=1 SV=2	NA	NA	NA	NA	unknown	MITOCHONDRIA	MITOCHONDRIA	NA	NA	NA	MITOCHONDRIA	NA	NA	NA	NA	MITOCHONDRIA	NA	0.842635	0.945341	NA	NA	NA	0.910928	NA	NA	NA	NA	0.781573	NA	MITOCHONDRIA	MITOCHONDRIA	NA	NA	NA	MITOCHONDRIA	NA	NA	NA	NA	MITOCHONDRIA	NA	1	1	NA	NA	NA	1
ATP5MF	P56134	ATP synthase subunit f mitochondrial OS=Homo sapiens OX=9606 GN=ATP5MF PE=1 SV=3	NA	NA	NA	NA	unknown	MITOCHONDRIA	MITOCHONDRIA	MITOCHONDRIA	MITOCHONDRIA	MITOCHONDRIA	MITOCHONDRIA	MITOCHONDRIA	MITOCHONDRIA	MITOCHONDRIA	MITOCHONDRIA	MITOCHONDRIA	MITOCHONDRIA	0.974361	0.951465	0.914177	0.943035	0.978016	0.978082	0.902685	0.967544	0.934102	0.960671	0.959952	0.946569	MITOCHONDRIA	MITOCHONDRIA	MITOCHONDRIA	MITOCHONDRIA	MITOCHONDRIA	MITOCHONDRIA	MITOCHONDRIA	MITOCHONDRIA	MITOCHONDRIA	MITOCHONDRIA	MITOCHONDRIA	MITOCHONDRIA	0.999995	1	1	1	1	1
ATP5MG	O75964	ATP synthase subunit g mitochondrial OS=Homo sapiens OX=9606 GN=ATP5MG PE=1 SV=3	NA	NA	NA	NA	unknown	MITOCHONDRIA	MITOCHONDRIA	MITOCHONDRIA	MITOCHONDRIA	MITOCHONDRIA	MITOCHONDRIA	MITOCHONDRIA	MITOCHONDRIA	MITOCHONDRIA	MITOCHONDRIA	MITOCHONDRIA	MITOCHONDRIA	0.653966	0.983142	0.971733	0.907391	0.975292	0.981237	0.969196	0.972973	0.881001	0.967501	0.967724	0.932392	MITOCHONDRIA	MITOCHONDRIA	MITOCHONDRIA	MITOCHONDRIA	MITOCHONDRIA	MITOCHONDRIA	MITOCHONDRIA	MITOCHONDRIA	MITOCHONDRIA	MITOCHONDRIA	MITOCHONDRIA	MITOCHONDRIA	0.999999	1	1	1	0.999999	1
ATP5F1C	P36542	ATP synthase subunit gamma mitochondrial OS=Homo sapiens OX=9606 GN=ATP5F1C PE=1 SV=1	NA	NA	NA	NA	unknown	MITOCHONDRIA	MITOCHONDRIA	MITOCHONDRIA	MITOCHONDRIA	MITOCHONDRIA	MITOCHONDRIA	MITOCHONDRIA	MITOCHONDRIA	MITOCHONDRIA	MITOCHONDRIA	MITOCHONDRIA	MITOCHONDRIA	0.933507	0.982287	0.976566	0.9445	0.978082	0.974997	0.951464	0.965652	0.896401	0.972429	0.959671	0.929548	MITOCHONDRIA	MITOCHONDRIA	MITOCHONDRIA	MITOCHONDRIA	MITOCHONDRIA	MITOCHONDRIA	MITOCHONDRIA	MITOCHONDRIA	MITOCHONDRIA	MITOCHONDRIA	MITOCHONDRIA	MITOCHONDRIA	1	1	1	1	1	1
ATP5PO	P48047	ATP synthase subunit O mitochondrial OS=Homo sapiens OX=9606 GN=ATP5PO PE=1 SV=1	NA	NA	NA	NA	unknown	MITOCHONDRIA	MITOCHONDRIA	MITOCHONDRIA	MITOCHONDRIA	MITOCHONDRIA	MITOCHONDRIA	MITOCHONDRIA	MITOCHONDRIA	MITOCHONDRIA	MITOCHONDRIA	MITOCHONDRIA	MITOCHONDRIA	0.969225	0.981028	0.970385	0.951176	0.96939	0.971143	0.972023	0.966802	0.967309	0.965156	0.941341	0.938212	MITOCHONDRIA	MITOCHONDRIA	MITOCHONDRIA	MITOCHONDRIA	MITOCHONDRIA	MITOCHONDRIA	MITOCHONDRIA	MITOCHONDRIA	MITOCHONDRIA	MITOCHONDRIA	MITOCHONDRIA	MITOCHONDRIA	1	1	1	1	0.999999	1
DMAC2L	Q99766	ATP synthase subunit s mitochondrial OS=Homo sapiens OX=9606 GN=DMAC2L PE=1 SV=3	NA	NA	NA	NA	unknown	MITOCHONDRIA	MITOCHONDRIA	MITOCHONDRIA	MITOCHONDRIA	NA	MITOCHONDRIA	MITOCHONDRIA	NA	MITOCHONDRIA	MITOCHONDRIA	MITOCHONDRIA	MITOCHONDRIA	0.953384	0.971845	0.90556	0.964267	NA	0.981414	0.971519	NA	0.940758	0.972528	0.938118	0.948746	MITOCHONDRIA	MITOCHONDRIA	MITOCHONDRIA	MITOCHONDRIA	NA	MITOCHONDRIA	MITOCHONDRIA	NA	MITOCHONDRIA	MITOCHONDRIA	MITOCHONDRIA	MITOCHONDRIA	0.999986	0.999985	0.5413	1	NA	1
ATP5PF	P18859	ATP synthase-coupling factor 6 mitochondrial OS=Homo sapiens OX=9606 GN=ATP5PF PE=1 SV=1	NA	NA	NA	NA	MITOCHONDRIA	MITOCHONDRIA	MITOCHONDRIA	MITOCHONDRIA	MITOCHONDRIA	MITOCHONDRIA	MITOCHONDRIA	MITOCHONDRIA	MITOCHONDRIA	MITOCHONDRIA	MITOCHONDRIA	MITOCHONDRIA	MITOCHONDRIA	1	1	1	1	1	1	1	1	1	1	1	1	MITOCHONDRIA	MITOCHONDRIA	MITOCHONDRIA	MITOCHONDRIA	MITOCHONDRIA	MITOCHONDRIA	MITOCHONDRIA	MITOCHONDRIA	MITOCHONDRIA	MITOCHONDRIA	MITOCHONDRIA	MITOCHONDRIA	1	1	1	1	1	1
ABCA2	Q9BZC7	ATP-binding cassette sub-family A member 2 OS=Homo sapiens OX=9606 GN=ABCA2 PE=1 SV=4	-8.55629	0.510088	-19.7461	0.0376702	unknown	ENDOSOME	ENDOSOME	ENDOSOME	ENDOSOME	unknown	ENDOSOME	ENDOSOME	unknown	ENDOSOME	ENDOSOME	ENDOSOME	ENDOSOME	0.822728	0.682053	0.746302	0.696251	0.286129	0.811036	0.749175	0.373953	0.778743	0.811258	0.765871	0.76812	PM	PM	ENDOSOME	ENDOSOME	CYTOSOL	ENDOSOME	PM	PM	ER	ENDOSOME	ENDOSOME	ER	0.922173	0.784864	0.907009	0.951869	0.0680769	0.558784
ABCA3	Q99758	ATP-binding cassette sub-family A member 3 OS=Homo sapiens OX=9606 GN=ABCA3 PE=1 SV=2	-13.8088	0.411867	-15.764	-0.425438	unknown	unknown	unknown	unknown	unknown	unknown	unknown	unknown	unknown	unknown	unknown	unknown	unknown	0.476981	0.861906	0.871219	0.725011	0.580661	0.469703	0.76501	0.571902	0.436049	0.378803	0.572513	0.703813	ER	ER	LYSOSOME	ER	LYSOSOME	PM	PM	LYSOSOME	ER	ER	LYSOSOME	ER	0.963179	0.973441	0.821719	0.988714	0.834455	0.989499
ABCA5	Q8WWZ7	ATP-binding cassette sub-family A member 5 OS=Homo sapiens OX=9606 GN=ABCA5 PE=2 SV=2	NA	NA	NA	NA	NA	NA	unknown	NA	NA	NA	NA	NA	NA	NA	NA	NA	NA	NA	0.259932	NA	NA	NA	NA	NA	NA	NA	NA	NA	NA	NA	PM	NA	NA	NA	NA	NA	NA	NA	NA	NA	NA	NA	0.58806	NA	NA	NA	NA
ABCB10	Q9NRK6	ATP-binding cassette sub-family B member 10 mitochondrial OS=Homo sapiens OX=9606 GN=ABCB10 PE=1 SV=2	NA	NA	NA	NA	unknown	MITOCHONDRIA	MITOCHONDRIA	MITOCHONDRIA	MITOCHONDRIA	MITOCHONDRIA	MITOCHONDRIA	MITOCHONDRIA	MITOCHONDRIA	MITOCHONDRIA	MITOCHONDRIA	MITOCHONDRIA	MITOCHONDRIA	0.976727	0.984906	0.9736	0.97118	0.554965	0.981829	0.961629	0.94477	0.976957	0.978777	0.953737	0.964604	MITOCHONDRIA	MITOCHONDRIA	MITOCHONDRIA	MITOCHONDRIA	MITOCHONDRIA	MITOCHONDRIA	MITOCHONDRIA	MITOCHONDRIA	MITOCHONDRIA	MITOCHONDRIA	MITOCHONDRIA	MITOCHONDRIA	0.999953	1	1	1	0.998447	1
ABCB5	Q2M3G0	ATP-binding cassette sub-family B member 5 OS=Homo sapiens OX=9606 GN=ABCB5 PE=1 SV=4	NA	NA	NA	NA	NA	NA	NA	unknown	NA	NA	unknown	NA	NA	NA	unknown	NA	NA	NA	NA	0.179735	NA	NA	0.205631	NA	NA	NA	0.333403	NA	NA	NA	NA	ENDOSOME	NA	NA	PM	NA	NA	NA	ENDOSOME	NA	NA	NA	NA	0.0020937	NA	NA	0.97054
ABCB6	Q9NP58	ATP-binding cassette sub-family B member 6 mitochondrial OS=Homo sapiens OX=9606 GN=ABCB6 PE=1 SV=1	8.37428	0.33703	-21.5997	0.0649471	unknown	unknown	unknown	unknown	unknown	unknown	unknown	unknown	unknown	unknown	PEROXISOME	unknown	unknown	0.546362	0.431454	0.839762	0.525096	0.786079	0.515697	0.663834	0.690119	0.412083	0.336997	0.548422	0.464987	LYSOSOME	LYSOSOME	LYSOSOME	LYSOSOME	LYSOSOME	PM	LYSOSOME	LYSOSOME	LYSOSOME	ER	LYSOSOME	LYSOSOME	0.974358	0.93268	0.994066	0.999998	0.999854	0.998772
ABCB7	O75027	ATP-binding cassette sub-family B member 7 mitochondrial OS=Homo sapiens OX=9606 GN=ABCB7 PE=1 SV=2	NA	NA	NA	NA	unknown	MITOCHONDRIA	MITOCHONDRIA	MITOCHONDRIA	MITOCHONDRIA	MITOCHONDRIA	MITOCHONDRIA	MITOCHONDRIA	MITOCHONDRIA	MITOCHONDRIA	MITOCHONDRIA	MITOCHONDRIA	MITOCHONDRIA	0.980096	0.980789	0.973366	0.964057	0.974802	0.97425	0.968543	0.970849	0.97028	0.975256	0.971485	0.969476	MITOCHONDRIA	MITOCHONDRIA	MITOCHONDRIA	MITOCHONDRIA	MITOCHONDRIA	MITOCHONDRIA	MITOCHONDRIA	MITOCHONDRIA	MITOCHONDRIA	MITOCHONDRIA	MITOCHONDRIA	MITOCHONDRIA	1	1	1	1	1	1
ABCB8	Q9NUT2	ATP-binding cassette sub-family B member 8 mitochondrial OS=Homo sapiens OX=9606 GN=ABCB8 PE=1 SV=3	NA	NA	NA	NA	unknown	MITOCHONDRIA	MITOCHONDRIA	MITOCHONDRIA	MITOCHONDRIA	MITOCHONDRIA	MITOCHONDRIA	MITOCHONDRIA	MITOCHONDRIA	unknown	MITOCHONDRIA	MITOCHONDRIA	unknown	0.918954	0.983253	0.950251	0.959123	0.969205	0.96769	0.948905	0.960222	0.208319	0.950418	0.958277	0.319615	MITOCHONDRIA	MITOCHONDRIA	MITOCHONDRIA	MITOCHONDRIA	MITOCHONDRIA	MITOCHONDRIA	MITOCHONDRIA	MITOCHONDRIA	ER	MITOCHONDRIA	MITOCHONDRIA	MITOCHONDRIA	0.998656	1	0.999993	1	0.999216	0.999988
ABCB9	Q9NP78	ATP-binding cassette sub-family B member 9 OS=Homo sapiens OX=9606 GN=ABCB9 PE=1 SV=1	NA	NA	-10.7348	-0.237851	unknown	unknown	unknown	unknown	unknown	unknown	unknown	NA	NA	unknown	unknown	unknown	unknown	0.516537	0.474989	0.74389	0.571362	0.591611	0.405545	NA	NA	0.502783	0.251793	0.448438	0.32778	LYSOSOME	ER	ER	LYSOSOME	PM	PM	NA	NA	LYSOSOME	PM	LYSOSOME	LYSOSOME	0.999852	0.813498	0.3348	0.999748	0.941066	0.996199
ABCD1	P33897	ATP-binding cassette sub-family D member 1 OS=Homo sapiens OX=9606 GN=ABCD1 PE=1 SV=2	NA	NA	NA	NA	NA	NA	unknown	NA	NA	NA	PEROXISOME	NA	NA	NA	NA	NA	NA	NA	0.839596	NA	NA	NA	0.645395	NA	NA	NA	NA	NA	NA	NA	ER	NA	NA	NA	PEROXISOME	NA	NA	NA	NA	NA	NA	NA	0.961946	NA	NA	NA	0.999864
ABCD3	P28288	ATP-binding cassette sub-family D member 3 OS=Homo sapiens OX=9606 GN=ABCD3 PE=1 SV=1	62.2419	0.746697	6.71626	0.398611	unknown	PEROXISOME	PEROXISOME	PEROXISOME	PEROXISOME	PEROXISOME	PEROXISOME	PEROXISOME	PEROXISOME	PEROXISOME	PEROXISOME	PEROXISOME	PEROXISOME	0.69815	0.541383	0.560168	0.708832	0.697171	0.610692	0.807566	0.826341	0.539786	0.486019	0.827697	0.730041	ER	ER	PEROXISOME	PEROXISOME	PM	PM	PM	PEROXISOME	ER	ER	ER	PEROXISOME	0.99539	0.999334	0.99658	0.99985	0.994565	0.942159
ABCD4	O14678	ATP-binding cassette sub-family D member 4 OS=Homo sapiens OX=9606 GN=ABCD4 PE=1 SV=1	NA	NA	NA	NA	NA	NA	unknown	unknown	NA	unknown	unknown	unknown	unknown	unknown	unknown	unknown	unknown	NA	0.283991	0.872656	NA	0.861293	0.214046	0.187283	0.229894	0.599558	0.271372	0.27699	0.534784	NA	ER	ER	NA	ER	ER	PEROXISOME	ER	ER	ER	ENDOSOME	ER	NA	0.0039462	0.930228	NA	0.994204	0.0720472
ABCE1	P61221	ATP-binding cassette sub-family E member 1 OS=Homo sapiens OX=9606 GN=ABCE1 PE=1 SV=1	-14.2914	0.232736	-19.6364	0.14978	unknown	NUCLEUS	unknown	unknown	unknown	unknown	unknown	unknown	unknown	unknown	unknown	unknown	unknown	0.59524	0.345828	0.181171	0.39388	0.461459	0.283059	0.176856	0.354306	0.48119	0.360123	0.198475	0.447594	RIBOSOME	PROTEASOME	RIBOSOME	RIBOSOME	RIBOSOME	PROTEASOME	RIBOSOME	RIBOSOME	RIBOSOME	RIBOSOME	RIBOSOME	RIBOSOME	0.981619	0.997953	0.990271	0.999999	0.603856	0.98524
ABCF2	Q9UG63	ATP-binding cassette sub-family F member 2 OS=Homo sapiens OX=9606 GN=ABCF2 PE=1 SV=2	-17.3447	0.324975	-22.3701	0.0603362	unknown	RIBOSOME	RIBOSOME	RIBOSOME	RIBOSOME	RIBOSOME	unknown	RIBOSOME	RIBOSOME	RIBOSOME	RIBOSOME	RIBOSOME	RIBOSOME	0.957063	0.935065	0.949789	0.927829	0.975513	0.83886	0.946929	0.941846	0.941712	0.907329	0.960163	0.93344	RIBOSOME	RIBOSOME	RIBOSOME	RIBOSOME	RIBOSOME	RIBOSOME	RIBOSOME	RIBOSOME	RIBOSOME	RIBOSOME	RIBOSOME	RIBOSOME	0.999915	0.999977	0.999556	1	0.999923	0.999965
ABCF3	Q9NUQ8	ATP-binding cassette sub-family F member 3 OS=Homo sapiens OX=9606 GN=ABCF3 PE=1 SV=2	-14.6915	0.442191	-15.5849	0.15066	unknown	unknown	unknown	unknown	unknown	unknown	unknown	unknown	unknown	unknown	unknown	unknown	unknown	0.758806	0.347445	0.754882	0.812301	0.658594	0.567304	0.712756	0.879817	0.305522	0.492645	0.853111	0.822426	RIBOSOME	RIBOSOME	RIBOSOME	RIBOSOME	RIBOSOME	RIBOSOME	RIBOSOME	RIBOSOME	RIBOSOME	RIBOSOME	RIBOSOME	RIBOSOME	0.997678	0.999989	0.999986	1	0.999998	0.999998
ABCG2	Q9UNQ0	ATP-binding cassette sub-family G member 2 OS=Homo sapiens OX=9606 GN=ABCG2 PE=1 SV=3	NA	NA	NA	NA	NA	NA	ENDOSOME	unknown	NA	NA	unknown	unknown	NA	NA	unknown	NA	NA	NA	0.571346	0.620426	NA	NA	0.289353	0.601842	NA	NA	0.383851	NA	NA	NA	PM	PM	NA	NA	PM	PM	NA	NA	ER	NA	NA	NA	0.797768	0.945555	NA	NA	0.908515
NAXD	Q8IW45	ATP-dependent (S)-NAD(P)H-hydrate dehydratase OS=Homo sapiens OX=9606 GN=NAXD PE=1 SV=1	NA	NA	NA	NA	unknown	unknown	unknown	unknown	unknown	NA	unknown	unknown	NA	unknown	unknown	unknown	unknown	0.267888	0.280046	0.221867	0.286994	NA	0.259688	0.262435	NA	0.234633	0.315549	0.204354	0.219785	ENDOSOME	MITOCHONDRIA	ENDOSOME	MITOCHONDRIA	NA	NUCLEUS	MITOCHONDRIA	NA	PM	MITOCHONDRIA	GOLGI	MITOCHONDRIA	0.0159271	0.051167	7.45793e-05	5.08473e-09	NA	2.00783e-08
PFKM	P08237	ATP-dependent 6-phosphofructokinase muscle type OS=Homo sapiens OX=9606 GN=PFKM PE=1 SV=2	-14.6622	0.334739	-21.3606	0.0107999	unknown	unknown	NUCLEUS	unknown	unknown	unknown	NUCLEUS	unknown	unknown	unknown	NUCLEUS	unknown	unknown	0.379673	0.57126	0.20243	0.400651	0.354004	0.553451	0.198376	0.390585	0.291833	0.575509	0.215936	0.46451	PROTEASOME	RIBOSOME	CYTOSOL	CYTOSOL	PROTEASOME	NUCLEUS	PROTEASOME	CYTOSOL	CYTOSOL	NUCLEUS	CYTOSOL	CYTOSOL	0.996638	0.931228	0.999955	0.999998	0.999962	0.787271
CLPX	O76031	ATP-dependent Clp protease ATP-binding subunit clpX-like mitochondrial OS=Homo sapiens OX=9606 GN=CLPX PE=1 SV=2	NA	NA	NA	NA	MITOCHONDRIA	MITOCHONDRIA	MITOCHONDRIA	MITOCHONDRIA	MITOCHONDRIA	MITOCHONDRIA	MITOCHONDRIA	MITOCHONDRIA	MITOCHONDRIA	MITOCHONDRIA	MITOCHONDRIA	MITOCHONDRIA	MITOCHONDRIA	1	1	1	1	1	1	1	1	1	1	1	1	MITOCHONDRIA	MITOCHONDRIA	MITOCHONDRIA	MITOCHONDRIA	MITOCHONDRIA	MITOCHONDRIA	MITOCHONDRIA	MITOCHONDRIA	MITOCHONDRIA	MITOCHONDRIA	MITOCHONDRIA	MITOCHONDRIA	1	1	1	1	1	1
CLPP	Q16740	ATP-dependent Clp protease proteolytic subunit mitochondrial OS=Homo sapiens OX=9606 GN=CLPP PE=1 SV=1	NA	NA	NA	NA	MITOCHONDRIA	MITOCHONDRIA	MITOCHONDRIA	MITOCHONDRIA	MITOCHONDRIA	MITOCHONDRIA	MITOCHONDRIA	MITOCHONDRIA	MITOCHONDRIA	MITOCHONDRIA	MITOCHONDRIA	MITOCHONDRIA	MITOCHONDRIA	1	1	1	1	1	1	1	1	1	1	1	1	MITOCHONDRIA	MITOCHONDRIA	MITOCHONDRIA	MITOCHONDRIA	MITOCHONDRIA	MITOCHONDRIA	MITOCHONDRIA	MITOCHONDRIA	MITOCHONDRIA	MITOCHONDRIA	MITOCHONDRIA	MITOCHONDRIA	1	1	1	1	1	1
DDX11	Q96FC9	ATP-dependent DNA helicase DDX11 OS=Homo sapiens OX=9606 GN=DDX11 PE=1 SV=1	-12.0157	0.56394	-18.4401	0.285971	unknown	unknown	NUCLEUS	unknown	unknown	NUCLEUS	unknown	unknown	unknown	NUCLEUS	unknown	unknown	NUCLEUS	0.52982	0.560642	0.176172	0.497126	0.687434	0.346366	0.17541	0.394126	0.701903	0.408151	0.201194	0.593192	RIBOSOME	RIBOSOME	CYTOSOL	CYTOSOL	RIBOSOME	RIBOSOME	RIBOSOME	RIBOSOME	RIBOSOME	NUCLEUS	RIBOSOME	RIBOSOME	0.684939	0.764655	0.366616	0.990574	0.987138	0.540732
RECQL	P46063	ATP-dependent DNA helicase Q1 OS=Homo sapiens OX=9606 GN=RECQL PE=1 SV=3	NA	NA	NA	NA	unknown	NUCLEUS	unknown	unknown	NUCLEUS	unknown	NUCLEUS	unknown	NUCLEUS	NUCLEUS	unknown	unknown	NUCLEUS	0.629035	0.476197	0.298869	0.755745	0.784932	0.614047	0.477067	0.733642	0.583345	0.467656	0.329738	0.74044	RIBOSOME	NUCLEUS	NUCLEUS	NUCLEUS	RIBOSOME	NUCLEUS	NUCLEUS	NUCLEUS	NUCLEUS	NUCLEUS	NUCLEUS	NUCLEUS	0.945684	0.992429	0.998518	0.978181	0.997956	0.99759
RECQL4	O94761	ATP-dependent DNA helicase Q4 OS=Homo sapiens OX=9606 GN=RECQL4 PE=1 SV=2	-12.0163	0.246568	-19.8043	-0.23423	unknown	unknown	CYTOSOL	unknown	unknown	unknown	unknown	unknown	unknown	unknown	unknown	unknown	unknown	0.459341	0.800426	0.189759	0.406705	0.548885	0.598806	0.171497	0.345385	0.243198	0.343122	0.209504	0.423753	RIBOSOME	CYTOSOL	RIBOSOME	CYTOSOL	RIBOSOME	PROTEASOME	RIBOSOME	CYTOSOL	CYTOSOL	RIBOSOME	RIBOSOME	CYTOSOL	0.939238	0.816708	0.986094	0.999827	0.661354	0.547796
RECQL5	O94762	ATP-dependent DNA helicase Q5 OS=Homo sapiens OX=9606 GN=RECQL5 PE=1 SV=2	NA	NA	NA	NA	unknown	NUCLEUS	unknown	unknown	NUCLEUS	NUCLEUS	unknown	unknown	NUCLEUS	NUCLEUS	unknown	unknown	NUCLEUS	0.631332	0.447828	0.342691	0.671511	0.710304	0.365926	0.319483	0.659365	0.627912	0.523006	0.300923	0.668267	RIBOSOME	NUCLEUS	NUCLEUS	NUCLEUS	RIBOSOME	NUCLEUS	NUCLEUS	NUCLEUS	RIBOSOME	NUCLEUS	NUCLEUS	NUCLEUS	0.991664	0.863235	0.765805	0.933859	0.992319	0.959101
DHX36	Q9H2U1	ATP-dependent DNA/RNA helicase DHX36 OS=Homo sapiens OX=9606 GN=DHX36 PE=1 SV=2	-19.5672	0.108377	-21.9366	-0.00604098	unknown	NUCLEUS	unknown	unknown	NUCLEUS	NUCLEUS	unknown	unknown	unknown	NUCLEUS	NUCLEUS	unknown	NUCLEUS	0.779846	0.531988	0.325129	0.613957	0.705554	0.477695	0.168144	0.403397	0.738138	0.607004	0.194091	0.574167	RIBOSOME	RIBOSOME	RIBOSOME	RIBOSOME	RIBOSOME	NUCLEUS	RIBOSOME	RIBOSOME	RIBOSOME	NUCLEUS	RIBOSOME	RIBOSOME	0.973965	0.750151	0.936943	0.980284	0.989079	0.891644
DDX18	Q9NVP1	ATP-dependent RNA helicase DDX18 OS=Homo sapiens OX=9606 GN=DDX18 PE=1 SV=2	NA	NA	NA	NA	NUCLEUS	NUCLEUS	NUCLEUS	NUCLEUS	NUCLEUS	NUCLEUS	NUCLEUS	NUCLEUS	NUCLEUS	NUCLEUS	NUCLEUS	NUCLEUS	NUCLEUS	1	1	1	1	1	1	1	1	1	1	1	1	NUCLEUS	NUCLEUS	NUCLEUS	NUCLEUS	NUCLEUS	NUCLEUS	NUCLEUS	NUCLEUS	NUCLEUS	NUCLEUS	NUCLEUS	NUCLEUS	1	1	1	1	1	1
DDX19A	Q9NUU7	ATP-dependent RNA helicase DDX19A OS=Homo sapiens OX=9606 GN=DDX19A PE=1 SV=1	-7.54672	0.243767	-20.246	0.0611178	unknown	NUCLEUS	unknown	unknown	NUCLEUS	NUCLEUS	unknown	unknown	unknown	unknown	unknown	unknown	NUCLEUS	0.636277	0.299044	0.227077	0.621161	0.634855	0.262401	0.168683	0.452569	0.524785	0.339508	0.303174	0.590273	RIBOSOME	PROTEASOME	RIBOSOME	RIBOSOME	RIBOSOME	CYTOSOL	CYTOSOL	CYTOSOL	RIBOSOME	PROTEASOME	RIBOSOME	CYTOSOL	0.492597	0.00880268	0.6099	1.32648e-08	0.60024	0.0119465
DDX19B	Q9UMR2	ATP-dependent RNA helicase DDX19B OS=Homo sapiens OX=9606 GN=DDX19B PE=1 SV=1	NA	NA	NA	NA	unknown	NUCLEUS	unknown	unknown	NUCLEUS	NUCLEUS	unknown	unknown	unknown	NUCLEUS	unknown	unknown	NUCLEUS	0.779835	0.359569	0.252158	0.631327	0.786098	0.290519	0.519764	0.433017	0.725212	0.350667	0.18985	0.615772	RIBOSOME	NUCLEUS	RIBOSOME	RIBOSOME	RIBOSOME	NUCLEUS	RIBOSOME	RIBOSOME	RIBOSOME	NUCLEUS	RIBOSOME	RIBOSOME	0.774399	0.742604	0.932198	0.924227	0.883849	0.666389
DDX24	Q9GZR7	ATP-dependent RNA helicase DDX24 OS=Homo sapiens OX=9606 GN=DDX24 PE=1 SV=1	NA	NA	NA	NA	unknown	NUCLEUS	NUCLEUS	NUCLEUS	NUCLEUS	NUCLEUS	NUCLEUS	NUCLEUS	NUCLEUS	NUCLEUS	NUCLEUS	NUCLEUS	NUCLEUS	0.861509	0.837828	0.836711	0.858281	0.683373	0.862114	0.783002	0.822617	0.804633	0.87239	0.801149	0.845394	RIBOSOME	NUCLEUS	NUCLEUS	NUCLEUS	RIBOSOME	NUCLEUS	NUCLEUS	NUCLEUS	RIBOSOME	NUCLEUS	NUCLEUS	NUCLEUS	0.982516	0.999765	0.999971	1	0.993582	0.999983
DDX39A	O00148	ATP-dependent RNA helicase DDX39A OS=Homo sapiens OX=9606 GN=DDX39A PE=1 SV=2	NA	NA	NA	NA	unknown	unknown	NUCLEUS	unknown	NUCLEUS	NUCLEUS	NUCLEUS	unknown	NUCLEUS	unknown	NUCLEUS	NUCLEUS	NUCLEUS	0.47222	0.730665	0.483637	0.765711	0.560204	0.583298	0.536984	0.701607	0.455903	0.705331	0.685963	0.759136	NUCLEUS	NUCLEUS	NUCLEUS	NUCLEUS	NUCLEUS	NUCLEUS	NUCLEUS	NUCLEUS	NUCLEUS	NUCLEUS	NUCLEUS	NUCLEUS	0.970947	0.99981	0.998438	0.99997	0.987412	0.991371
DDX42	Q86XP3	ATP-dependent RNA helicase DDX42 OS=Homo sapiens OX=9606 GN=DDX42 PE=1 SV=1	NA	NA	NA	NA	unknown	NUCLEUS	unknown	unknown	NUCLEUS	NUCLEUS	unknown	unknown	NUCLEUS	NUCLEUS	unknown	NUCLEUS	NUCLEUS	0.808144	0.524461	0.451323	0.739988	0.79525	0.480452	0.416197	0.725754	0.732256	0.432843	0.611	0.763042	RIBOSOME	RIBOSOME	NUCLEUS	NUCLEUS	RIBOSOME	NUCLEUS	NUCLEUS	NUCLEUS	NUCLEUS	NUCLEUS	NUCLEUS	NUCLEUS	0.883796	0.980653	0.997198	0.999241	0.970068	0.997909
DDX50	Q9BQ39	ATP-dependent RNA helicase DDX50 OS=Homo sapiens OX=9606 GN=DDX50 PE=1 SV=1	NA	NA	NA	NA	NUCLEUS	NUCLEUS	NUCLEUS	NUCLEUS	NUCLEUS	NUCLEUS	NUCLEUS	NUCLEUS	NUCLEUS	NUCLEUS	NUCLEUS	NUCLEUS	NUCLEUS	1	1	1	1	1	1	1	1	1	1	1	1	NUCLEUS	NUCLEUS	NUCLEUS	NUCLEUS	NUCLEUS	NUCLEUS	NUCLEUS	NUCLEUS	NUCLEUS	NUCLEUS	NUCLEUS	NUCLEUS	1	1	1	1	1	1
DDX51	Q8N8A6	ATP-dependent RNA helicase DDX51 OS=Homo sapiens OX=9606 GN=DDX51 PE=1 SV=3	NA	NA	NA	NA	unknown	NUCLEUS	NUCLEUS	NUCLEUS	NUCLEUS	NUCLEUS	NUCLEUS	NUCLEUS	NUCLEUS	NUCLEUS	NUCLEUS	NUCLEUS	NUCLEUS	0.765169	0.852853	0.837428	0.865851	0.87509	0.735036	0.820638	0.854671	0.840393	0.815278	0.862588	0.841518	NUCLEUS	NUCLEUS	NUCLEUS	NUCLEUS	RIBOSOME	NUCLEUS	NUCLEUS	NUCLEUS	NUCLEUS	NUCLEUS	NUCLEUS	NUCLEUS	0.988145	0.999974	0.99998	1	0.719868	0.99982
DDX54	Q8TDD1	ATP-dependent RNA helicase DDX54 OS=Homo sapiens OX=9606 GN=DDX54 PE=1 SV=2	NA	NA	NA	NA	unknown	NUCLEUS	NUCLEUS	NUCLEUS	NUCLEUS	NUCLEUS	NUCLEUS	NUCLEUS	NUCLEUS	NUCLEUS	NUCLEUS	NUCLEUS	NUCLEUS	0.645262	0.724848	0.811259	0.79721	0.5545	0.728473	0.819696	0.773751	0.648492	0.795155	0.890696	0.811062	RIBOSOME	NUCLEUS	NUCLEUS	NUCLEUS	RIBOSOME	NUCLEUS	NUCLEUS	NUCLEUS	RIBOSOME	NUCLEUS	NUCLEUS	NUCLEUS	0.995432	0.984871	0.999929	1	0.998637	0.997694
DDX55	Q8NHQ9	ATP-dependent RNA helicase DDX55 OS=Homo sapiens OX=9606 GN=DDX55 PE=1 SV=3	NA	NA	NA	NA	unknown	NUCLEUS	NUCLEUS	unknown	NUCLEUS	NUCLEUS	NUCLEUS	unknown	NUCLEUS	NUCLEUS	NUCLEUS	unknown	NUCLEUS	0.828103	0.731095	0.415132	0.753393	0.636457	0.653209	0.31954	0.651265	0.797558	0.803699	0.464292	0.74962	RIBOSOME	RIBOSOME	RIBOSOME	RIBOSOME	RIBOSOME	NUCLEUS	NUCLEUS	NUCLEUS	RIBOSOME	NUCLEUS	NUCLEUS	NUCLEUS	0.994024	0.54193	0.775363	0.959189	0.997079	0.95329
DHX29	Q7Z478	ATP-dependent RNA helicase DHX29 OS=Homo sapiens OX=9606 GN=DHX29 PE=1 SV=2	-14.1333	0.384265	-18.8837	0.15293	unknown	RIBOSOME	RIBOSOME	unknown	RIBOSOME	RIBOSOME	RIBOSOME	RIBOSOME	RIBOSOME	RIBOSOME	RIBOSOME	unknown	RIBOSOME	0.934967	0.92132	0.86282	0.903894	0.943339	0.916113	0.897763	0.915701	0.947094	0.900536	0.870627	0.897279	RIBOSOME	RIBOSOME	RIBOSOME	RIBOSOME	RIBOSOME	RIBOSOME	RIBOSOME	RIBOSOME	RIBOSOME	RIBOSOME	RIBOSOME	RIBOSOME	0.999751	0.999606	0.999702	0.999996	0.999912	0.978957
DHX33	Q9H6R0	ATP-dependent RNA helicase DHX33 OS=Homo sapiens OX=9606 GN=DHX33 PE=1 SV=2	NA	NA	NA	NA	NUCLEUS	NUCLEUS	NUCLEUS	NUCLEUS	NUCLEUS	NUCLEUS	NUCLEUS	NUCLEUS	NUCLEUS	NUCLEUS	NUCLEUS	NUCLEUS	NUCLEUS	1	1	1	1	1	1	1	1	1	1	1	1	NUCLEUS	NUCLEUS	NUCLEUS	NUCLEUS	NUCLEUS	NUCLEUS	NUCLEUS	NUCLEUS	NUCLEUS	NUCLEUS	NUCLEUS	NUCLEUS	1	1	1	1	1	1
DHX8	Q14562	ATP-dependent RNA helicase DHX8 OS=Homo sapiens OX=9606 GN=DHX8 PE=1 SV=1	NA	NA	NA	NA	unknown	NUCLEUS	NUCLEUS	NUCLEUS	NUCLEUS	NUCLEUS	NUCLEUS	NUCLEUS	NUCLEUS	NUCLEUS	NUCLEUS	NUCLEUS	NUCLEUS	0.832615	0.796158	0.808108	0.859859	0.831451	0.743414	0.686449	0.81424	0.848883	0.767306	0.810493	0.844541	RIBOSOME	NUCLEUS	NUCLEUS	NUCLEUS	RIBOSOME	NUCLEUS	NUCLEUS	NUCLEUS	RIBOSOME	NUCLEUS	NUCLEUS	NUCLEUS	0.829514	0.996573	0.999728	0.990369	0.973373	0.999858
SUPV3L1	Q8IYB8	ATP-dependent RNA helicase SUPV3L1 mitochondrial OS=Homo sapiens OX=9606 GN=SUPV3L1 PE=1 SV=1	NA	NA	NA	NA	unknown	MITOCHONDRIA	MITOCHONDRIA	MITOCHONDRIA	MITOCHONDRIA	MITOCHONDRIA	MITOCHONDRIA	MITOCHONDRIA	MITOCHONDRIA	MITOCHONDRIA	MITOCHONDRIA	MITOCHONDRIA	MITOCHONDRIA	0.978553	0.983558	0.969155	0.969672	0.983776	0.979185	0.977037	0.975509	0.971276	0.974749	0.980965	0.970123	MITOCHONDRIA	MITOCHONDRIA	MITOCHONDRIA	MITOCHONDRIA	MITOCHONDRIA	MITOCHONDRIA	MITOCHONDRIA	MITOCHONDRIA	MITOCHONDRIA	MITOCHONDRIA	MITOCHONDRIA	MITOCHONDRIA	0.999999	1	0.999998	1	0.999993	1
YME1L1	Q96TA2	ATP-dependent zinc metalloprotease YME1L1 OS=Homo sapiens OX=9606 GN=YME1L1 PE=1 SV=2	NA	NA	NA	NA	unknown	MITOCHONDRIA	MITOCHONDRIA	MITOCHONDRIA	MITOCHONDRIA	MITOCHONDRIA	MITOCHONDRIA	MITOCHONDRIA	MITOCHONDRIA	MITOCHONDRIA	MITOCHONDRIA	MITOCHONDRIA	MITOCHONDRIA	0.979133	0.977619	0.975351	0.960217	0.977558	0.974771	0.97309	0.971757	0.976825	0.965657	0.975465	0.959771	MITOCHONDRIA	MITOCHONDRIA	MITOCHONDRIA	MITOCHONDRIA	MITOCHONDRIA	MITOCHONDRIA	MITOCHONDRIA	MITOCHONDRIA	MITOCHONDRIA	MITOCHONDRIA	MITOCHONDRIA	MITOCHONDRIA	1	1	1	1	0.999999	1
ASNA1	O43681	ATPase ASNA1 OS=Homo sapiens OX=9606 GN=ASNA1 PE=1 SV=2	-13.8634	0.0379252	-21.8215	0.0662806	unknown	unknown	unknown	unknown	unknown	unknown	unknown	unknown	unknown	unknown	unknown	unknown	unknown	0.496319	0.34684	0.245613	0.213286	0.291876	0.260999	0.301225	0.250158	0.216701	0.293889	0.213611	0.229876	ER	CYTOSOL	ENDOSOME	CYTOSOL	LYSOSOME	CYTOSOL	ENDOSOME	ENDOSOME	PEROXISOME	PM	ENDOSOME	CYTOSOL	0.581679	0.0810333	0.000204144	2.06469e-16	0.390484	4.74997e-14
ATAD1	Q8NBU5	ATPase family AAA domain-containing protein 1 OS=Homo sapiens OX=9606 GN=ATAD1 PE=1 SV=1	NA	NA	NA	NA	unknown	MITOCHONDRIA	MITOCHONDRIA	MITOCHONDRIA	MITOCHONDRIA	MITOCHONDRIA	MITOCHONDRIA	MITOCHONDRIA	MITOCHONDRIA	MITOCHONDRIA	MITOCHONDRIA	MITOCHONDRIA	MITOCHONDRIA	0.860413	0.836313	0.842136	0.934668	0.839215	0.859247	0.942629	0.937868	0.716441	0.810923	0.95065	0.928396	MITOCHONDRIA	MITOCHONDRIA	MITOCHONDRIA	MITOCHONDRIA	MITOCHONDRIA	MITOCHONDRIA	MITOCHONDRIA	MITOCHONDRIA	MITOCHONDRIA	MITOCHONDRIA	MITOCHONDRIA	MITOCHONDRIA	0.994952	0.897761	0.992098	0.55604	0.999156	0.997284
ATAD2	Q6PL18	ATPase family AAA domain-containing protein 2 OS=Homo sapiens OX=9606 GN=ATAD2 PE=1 SV=1	NA	NA	NA	NA	unknown	unknown	unknown	unknown	unknown	unknown	unknown	unknown	unknown	unknown	unknown	unknown	unknown	0.383771	0.318092	0.181278	0.381579	0.355706	0.272924	0.186977	0.352022	0.252689	0.322175	0.217103	0.366652	NUCLEUS	NUCLEUS	NUCLEUS	NUCLEUS	NUCLEUS	NUCLEUS	NUCLEUS	NUCLEUS	NUCLEUS	NUCLEUS	NUCLEUS	NUCLEUS	3.76362e-06	0.999999	1	0.999999	0.146337	1
ATAD2B	Q9ULI0	ATPase family AAA domain-containing protein 2B OS=Homo sapiens OX=9606 GN=ATAD2B PE=1 SV=3	NA	NA	NA	NA	NA	NA	unknown	unknown	NA	NA	unknown	unknown	NA	NA	unknown	unknown	NA	NA	0.318092	0.257427	NA	NA	0.272925	0.180789	NA	NA	0.322935	0.214946	NA	NA	NUCLEUS	NUCLEUS	NA	NA	NUCLEUS	NUCLEUS	NA	NA	NUCLEUS	NUCLEUS	NA	NA	0.999997	0.999992	NA	NA	0.999938
ATAD5	Q96QE3	ATPase family AAA domain-containing protein 5 OS=Homo sapiens OX=9606 GN=ATAD5 PE=1 SV=4	NA	NA	NA	NA	NA	NA	unknown	unknown	NA	NUCLEUS	unknown	unknown	unknown	unknown	unknown	unknown	unknown	NA	0.318092	0.189748	NA	0.701662	0.272944	0.178573	0.401998	0.25621	0.329522	0.28533	0.461402	NA	NUCLEUS	NUCLEUS	NA	NUCLEUS	NUCLEUS	NUCLEUS	NUCLEUS	NUCLEUS	NUCLEUS	NUCLEUS	NUCLEUS	NA	1	0.998913	NA	0.941023	0.999938
SPATA5	Q8NB90	ATPase family protein 2 homolog OS=Homo sapiens OX=9606 GN=SPATA5 PE=1 SV=3	NA	NA	NA	NA	unknown	unknown	unknown	unknown	NUCLEUS	unknown	unknown	unknown	NUCLEUS	unknown	unknown	unknown	NUCLEUS	0.419877	0.29824	0.487399	0.58855	0.536964	0.422736	0.191898	0.630778	0.509451	0.309092	0.345316	0.599952	PROTEASOME	PROTEASOME	NUCLEUS	RIBOSOME	RIBOSOME	NUCLEUS	RIBOSOME	RIBOSOME	RIBOSOME	PROTEASOME	RIBOSOME	RIBOSOME	0.99492	0.998455	0.432569	0.00104298	0.999969	0.981444
ATP5IF1	Q9UII2	ATPase inhibitor mitochondrial OS=Homo sapiens OX=9606 GN=ATP5IF1 PE=1 SV=1	NA	NA	NA	NA	unknown	MITOCHONDRIA	MITOCHONDRIA	MITOCHONDRIA	MITOCHONDRIA	MITOCHONDRIA	MITOCHONDRIA	MITOCHONDRIA	MITOCHONDRIA	MITOCHONDRIA	MITOCHONDRIA	MITOCHONDRIA	MITOCHONDRIA	0.973769	0.955042	0.944857	0.958082	0.844848	0.912315	0.940344	0.948334	0.742586	0.955647	0.965699	0.901241	MITOCHONDRIA	MITOCHONDRIA	MITOCHONDRIA	MITOCHONDRIA	MITOCHONDRIA	MITOCHONDRIA	MITOCHONDRIA	MITOCHONDRIA	MITOCHONDRIA	MITOCHONDRIA	MITOCHONDRIA	MITOCHONDRIA	1	1	1	1	0.999986	1
MORC2	Q9Y6X9	ATPase MORC2 OS=Homo sapiens OX=9606 GN=MORC2 PE=1 SV=2	NA	NA	NA	NA	unknown	NUCLEUS	unknown	unknown	unknown	unknown	unknown	unknown	NUCLEUS	unknown	unknown	NUCLEUS	NUCLEUS	0.730122	0.322251	0.350645	0.500265	0.477123	0.323194	0.265129	0.562433	0.501304	0.409714	0.697764	0.686251	NUCLEUS	NUCLEUS	NUCLEUS	NUCLEUS	NUCLEUS	NUCLEUS	NUCLEUS	NUCLEUS	NUCLEUS	NUCLEUS	NUCLEUS	NUCLEUS	0.915887	0.999951	0.99456	1	0.662934	0.996419
WRNIP1	Q96S55	ATPase WRNIP1 OS=Homo sapiens OX=9606 GN=WRNIP1 PE=1 SV=2	-14.2979	0.232803	-17.2241	0.204236	unknown	unknown	unknown	unknown	CYTOSOL	unknown	CYTOSOL	unknown	unknown	unknown	CYTOSOL	unknown	unknown	0.686373	0.747912	0.562271	0.751978	0.652711	0.791758	0.59902	0.722102	0.400007	0.862284	0.540014	0.743656	CYTOSOL	CYTOSOL	CYTOSOL	CYTOSOL	CYTOSOL	CYTOSOL	CYTOSOL	CYTOSOL	CYTOSOL	CYTOSOL	CYTOSOL	CYTOSOL	0.965232	0.968242	0.999999	1	0.933175	0.998791
ATRIP	Q8WXE1	ATR-interacting protein OS=Homo sapiens OX=9606 GN=ATRIP PE=1 SV=1	NA	NA	NA	NA	unknown	NUCLEUS	NUCLEUS	unknown	NUCLEUS	NUCLEUS	unknown	unknown	NUCLEUS	NUCLEUS	unknown	unknown	NUCLEUS	0.587837	0.55373	0.16601	0.664655	0.574529	0.44628	0.399315	0.763801	0.560766	0.432886	0.349053	0.737226	RIBOSOME	NUCLEUS	NUCLEUS	NUCLEUS	RIBOSOME	NUCLEUS	NUCLEUS	NUCLEUS	NUCLEUS	NUCLEUS	NUCLEUS	NUCLEUS	0.976653	0.916005	0.519505	0.985067	0.995765	0.994485
ATN1	P54259	Atrophin-1 OS=Homo sapiens OX=9606 GN=ATN1 PE=1 SV=3	-18.0064	0.124259	-17.9965	0.189054	unknown	unknown	unknown	unknown	unknown	unknown	unknown	unknown	unknown	unknown	unknown	unknown	unknown	0.282266	0.325268	0.517716	0.464578	0.513265	0.451431	0.763133	0.474132	0.50382	0.419111	0.441142	0.483118	NUCLEUS	RIBOSOME	RIBOSOME	RIBOSOME	RIBOSOME	NUCLEUS	RIBOSOME	NUCLEUS	RIBOSOME	NUCLEUS	RIBOSOME	NUCLEUS	0.327349	0.998594	0.914966	0.994152	0.996214	0.981895
ATRN	O75882	Attractin OS=Homo sapiens OX=9606 GN=ATRN PE=1 SV=2	-17.0209	0.347821	-22.4136	0.050417	unknown	unknown	unknown	ER	unknown	PM	unknown	unknown	unknown	unknown	unknown	ER	unknown	0.890934	0.833084	0.942982	0.872222	0.888731	0.462643	0.775416	0.733684	0.859188	0.718949	0.962338	0.909789	ER	ER	ER	ER	PM	PM	PM	PM	ER	ER	ER	ER	0.940804	0.933989	0.694097	0.969211	0.9921	0.947309
COQ8A	Q8NI60	Atypical kinase COQ8A mitochondrial OS=Homo sapiens OX=9606 GN=COQ8A PE=1 SV=1	NA	NA	NA	NA	unknown	MITOCHONDRIA	MITOCHONDRIA	MITOCHONDRIA	MITOCHONDRIA	MITOCHONDRIA	MITOCHONDRIA	MITOCHONDRIA	MITOCHONDRIA	MITOCHONDRIA	MITOCHONDRIA	MITOCHONDRIA	MITOCHONDRIA	0.93307	0.984074	0.972986	0.959876	0.981507	0.978024	0.974635	0.978629	0.95623	0.975916	0.968357	0.959775	MITOCHONDRIA	MITOCHONDRIA	MITOCHONDRIA	MITOCHONDRIA	MITOCHONDRIA	MITOCHONDRIA	MITOCHONDRIA	MITOCHONDRIA	MITOCHONDRIA	MITOCHONDRIA	MITOCHONDRIA	MITOCHONDRIA	0.999418	1	1	1	1	1
COQ8B	Q96D53	Atypical kinase COQ8B mitochondrial OS=Homo sapiens OX=9606 GN=COQ8B PE=1 SV=2	NA	NA	NA	NA	unknown	MITOCHONDRIA	MITOCHONDRIA	MITOCHONDRIA	MITOCHONDRIA	MITOCHONDRIA	MITOCHONDRIA	MITOCHONDRIA	MITOCHONDRIA	MITOCHONDRIA	MITOCHONDRIA	MITOCHONDRIA	MITOCHONDRIA	0.968305	0.977376	0.978417	0.967229	0.984653	0.980256	0.958837	0.972496	0.964765	0.977322	0.979463	0.968396	MITOCHONDRIA	MITOCHONDRIA	MITOCHONDRIA	MITOCHONDRIA	MITOCHONDRIA	MITOCHONDRIA	MITOCHONDRIA	MITOCHONDRIA	MITOCHONDRIA	MITOCHONDRIA	MITOCHONDRIA	MITOCHONDRIA	0.999989	1	1	1	0.999998	1
AURKA	O14965	Aurora kinase A OS=Homo sapiens OX=9606 GN=AURKA PE=1 SV=2	-15.5359	0.203374	-19.7976	0.218875	unknown	unknown	NUCLEUS	unknown	unknown	unknown	unknown	unknown	unknown	unknown	unknown	unknown	NUCLEUS	0.373488	0.58302	0.426597	0.535664	0.671167	0.43669	0.223079	0.529385	0.519001	0.426008	0.498766	0.667685	RIBOSOME	RIBOSOME	RIBOSOME	RIBOSOME	RIBOSOME	NUCLEUS	NUCLEUS	RIBOSOME	RIBOSOME	NUCLEUS	NUCLEUS	NUCLEUS	0.898179	0.974914	0.847489	0.983915	0.997674	0.91994
AURKB	Q96GD4	Aurora kinase B OS=Homo sapiens OX=9606 GN=AURKB PE=1 SV=3	NA	NA	NA	NA	unknown	NUCLEUS	unknown	unknown	NUCLEUS	NUCLEUS	unknown	unknown	NUCLEUS	NUCLEUS	unknown	unknown	NUCLEUS	0.575627	0.396149	0.454123	0.775375	0.716789	0.331151	0.358013	0.705224	0.657191	0.531956	0.341363	0.775957	RIBOSOME	NUCLEUS	NUCLEUS	NUCLEUS	NUCLEUS	NUCLEUS	NUCLEUS	NUCLEUS	NUCLEUS	NUCLEUS	NUCLEUS	NUCLEUS	0.786095	0.881479	0.999493	0.946776	0.98621	0.985783
AUTS2	Q8WXX7	Autism susceptibility gene 2 protein OS=Homo sapiens OX=9606 GN=AUTS2 PE=1 SV=1	NA	NA	NA	NA	NA	NA	NA	unknown	NA	NA	NA	NA	NA	NA	NA	unknown	NA	NA	NA	0.276775	NA	NA	NA	NA	NA	NA	NA	0.207249	NA	NA	NA	RIBOSOME	NA	NA	NA	NA	NA	NA	NA	RIBOSOME	NA	NA	NA	0.510435	NA	NA	NA
ATG5	Q9H1Y0	Autophagy protein 5 OS=Homo sapiens OX=9606 GN=ATG5 PE=1 SV=2	-12.3384	0.220508	-13.2895	0.169709	unknown	unknown	CYTOSOL	unknown	unknown	unknown	CYTOSOL	unknown	unknown	unknown	CYTOSOL	unknown	unknown	0.336546	0.85443	0.257361	0.540373	0.312473	0.803551	0.194358	0.422071	0.289257	0.757869	0.373419	0.467928	CYTOSOL	CYTOSOL	CYTOSOL	CYTOSOL	CYTOSOL	CYTOSOL	CYTOSOL	CYTOSOL	CYTOSOL	CYTOSOL	CYTOSOL	CYTOSOL	0.941866	0.944168	0.858092	0.973522	0.842191	0.865165
ATG101	Q9BSB4	Autophagy-related protein 101 OS=Homo sapiens OX=9606 GN=ATG101 PE=1 SV=1	NA	NA	NA	NA	NA	NA	NA	NA	NA	NA	unknown	NA	NA	NA	NA	NA	NA	NA	NA	NA	NA	NA	0.396398	NA	NA	NA	NA	NA	NA	NA	NA	NA	NA	NA	CYTOSOL	NA	NA	NA	NA	NA	NA	NA	NA	NA	NA	NA	0.852963
ATG13	O75143	Autophagy-related protein 13 OS=Homo sapiens OX=9606 GN=ATG13 PE=1 SV=1	NA	NA	NA	NA	NA	NA	NA	unknown	NA	NA	unknown	unknown	NA	NA	unknown	NA	NA	NA	NA	0.172845	NA	NA	0.267379	0.16344	NA	NA	0.442771	NA	NA	NA	NA	CYTOSOL	NA	NA	PEROXISOME	ENDOSOME	NA	NA	CYTOSOL	NA	NA	NA	NA	0.858794	NA	NA	0.00424671
ATG16L1	Q676U5	Autophagy-related protein 16-1 OS=Homo sapiens OX=9606 GN=ATG16L1 PE=1 SV=2	-18.0477	0.210576	-9.95521	-0.141989	unknown	unknown	unknown	unknown	unknown	unknown	unknown	unknown	unknown	unknown	unknown	unknown	unknown	0.320934	0.575931	0.181725	0.383921	0.346921	0.678527	0.216213	0.521146	0.226848	0.414588	0.321094	0.491256	CYTOSOL	CYTOSOL	CYTOSOL	CYTOSOL	CYTOSOL	CYTOSOL	CYTOSOL	CYTOSOL	CYTOSOL	PROTEASOME	CYTOSOL	CYTOSOL	0.968304	0.61538	0.321531	0.486496	0.877039	0.488623
ATG2A	Q2TAZ0	Autophagy-related protein 2 homolog A OS=Homo sapiens OX=9606 GN=ATG2A PE=1 SV=3	18.5999	-0.12047	-17.1229	0.0819932	unknown	unknown	unknown	unknown	unknown	unknown	unknown	unknown	unknown	unknown	unknown	unknown	unknown	0.395459	0.555757	0.20755	0.386092	0.382396	0.274277	0.178943	0.23292	0.246314	0.313067	0.222684	0.328168	PROTEASOME	PROTEASOME	CYTOSOL	CYTOSOL	CYTOSOL	CYTOSOL	ENDOSOME	PM	CYTOSOL	ENDOSOME	CYTOSOL	CYTOSOL	0.256735	0.84167	0.999272	0.999656	0.713618	0.217393
ATG2B	Q96BY7	Autophagy-related protein 2 homolog B OS=Homo sapiens OX=9606 GN=ATG2B PE=1 SV=5	-15.142	0.531484	-7.66117	-0.147744	unknown	unknown	unknown	unknown	unknown	unknown	unknown	unknown	unknown	unknown	CYTOSOL	unknown	unknown	0.320923	0.387614	0.209332	0.484406	0.407451	0.55008	0.290996	0.320145	0.440309	0.789091	0.262588	0.65116	CYTOSOL	CYTOSOL	CYTOSOL	CYTOSOL	CYTOSOL	CYTOSOL	CYTOSOL	CYTOSOL	CYTOSOL	CYTOSOL	CYTOSOL	CYTOSOL	0.679793	0.162916	0.999326	0.997849	0.935906	0.748247
ATG9A	Q7Z3C6	Autophagy-related protein 9A OS=Homo sapiens OX=9606 GN=ATG9A PE=1 SV=3	14.6849	0.39654	-20.7727	0.231709	unknown	unknown	unknown	unknown	unknown	unknown	unknown	unknown	unknown	unknown	unknown	unknown	unknown	0.408782	0.307895	0.175103	0.416158	0.346993	0.243832	0.174326	0.266509	0.298772	0.309174	0.212885	0.421461	RIBOSOME	RIBOSOME	ENDOSOME	RIBOSOME	RIBOSOME	RIBOSOME	RIBOSOME	RIBOSOME	RIBOSOME	RIBOSOME	RIBOSOME	RIBOSOME	0.994965	0.999949	0.520004	0.999997	0.379815	0.99172
AIDA	Q96BJ3	Axin interactor dorsalization-associated protein OS=Homo sapiens OX=9606 GN=AIDA PE=1 SV=1	-16.5517	0.172754	-15.6883	0.0511939	unknown	unknown	unknown	unknown	unknown	unknown	unknown	unknown	unknown	unknown	unknown	unknown	unknown	0.483798	0.385621	0.497784	0.459877	0.48053	0.613775	0.614758	0.675128	0.473695	0.476957	0.518852	0.552781	PM	PEROXISOME	PM	PM	PM	PM	ENDOSOME	PM	ER	PM	PM	ER	0.938188	0.551283	0.593195	2.6628e-07	0.686256	0.173164
AXIN1	O15169	Axin-1 OS=Homo sapiens OX=9606 GN=AXIN1 PE=1 SV=2	-16.6461	0.321261	-19.7412	0.423578	unknown	unknown	unknown	unknown	unknown	unknown	unknown	unknown	unknown	unknown	unknown	unknown	unknown	0.476691	0.263759	0.171274	0.360702	0.546969	0.245013	0.198368	0.342078	0.436928	0.269094	0.251328	0.399803	RIBOSOME	RIBOSOME	ENDOSOME	RIBOSOME	RIBOSOME	RIBOSOME	RIBOSOME	RIBOSOME	RIBOSOME	RIBOSOME	ENDOSOME	RIBOSOME	0.987773	0.838601	0.993976	0.953128	0.94904	0.312825
BCL7A	Q4VC05	B-cell CLL/lymphoma 7 protein family member A OS=Homo sapiens OX=9606 GN=BCL7A PE=1 SV=1	NA	NA	NA	NA	unknown	unknown	unknown	unknown	unknown	unknown	unknown	unknown	unknown	unknown	unknown	unknown	unknown	0.382986	0.318092	0.39731	0.384755	0.358104	0.272924	0.186009	0.361978	0.252296	0.322175	0.284485	0.378847	NUCLEUS	NUCLEUS	NUCLEUS	NUCLEUS	NUCLEUS	NUCLEUS	NUCLEUS	NUCLEUS	NUCLEUS	NUCLEUS	NUCLEUS	NUCLEUS	0.999996	0.999991	0.999987	0.999999	0.9997	0.999995
BCL7B	Q9BQE9	B-cell CLL/lymphoma 7 protein family member B OS=Homo sapiens OX=9606 GN=BCL7B PE=1 SV=1	NA	NA	NA	NA	NA	NA	unknown	unknown	NA	NA	unknown	unknown	NA	unknown	unknown	NA	NA	NA	0.318094	0.180317	NA	NA	0.272924	0.183642	NA	0.421006	0.402777	NA	NA	NA	NUCLEUS	NUCLEUS	NA	NA	NUCLEUS	PROTEASOME	NA	NUCLEUS	ENDOSOME	NA	NA	NA	4.96486e-12	4.77336e-09	NA	NA	0.570699
BCL7C	Q8WUZ0	B-cell CLL/lymphoma 7 protein family member C OS=Homo sapiens OX=9606 GN=BCL7C PE=1 SV=3	NA	NA	NA	NA	NA	NA	unknown	NA	NA	NA	unknown	NA	NA	unknown	NUCLEUS	NA	NA	NA	0.31881	NA	NA	NA	0.27296	NA	NA	0.307356	0.653193	NA	NA	NA	NUCLEUS	NA	NA	NA	NUCLEUS	NA	NA	NUCLEUS	NUCLEUS	NA	NA	NA	0.963329	NA	NA	NA	0.999699
BCL9	O00512	B-cell CLL/lymphoma 9 protein OS=Homo sapiens OX=9606 GN=BCL9 PE=1 SV=4	NA	NA	NA	NA	unknown	NUCLEUS	unknown	unknown	NUCLEUS	NUCLEUS	unknown	unknown	NUCLEUS	unknown	unknown	GOLGI	unknown	0.695417	0.410563	0.180018	0.647198	0.643618	0.330214	0.167525	0.615428	0.499316	0.321317	0.784085	0.328973	NUCLEUS	NUCLEUS	NUCLEUS	NUCLEUS	RIBOSOME	NUCLEUS	NUCLEUS	NUCLEUS	NUCLEUS	NUCLEUS	GOLGI	GOLGI	0.840547	0.721381	0.906648	0.0075071	0.277947	0.753575
BCL10	O95999	B-cell lymphoma/leukemia 10 OS=Homo sapiens OX=9606 GN=BCL10 PE=1 SV=1	NA	NA	NA	NA	unknown	unknown	unknown	CYTOSOL	CYTOSOL	unknown	NA	CYTOSOL	NA	unknown	NA	CYTOSOL	NA	0.603012	0.689505	0.752537	0.821734	0.701808	NA	0.755042	NA	0.636507	NA	0.886334	NA	CYTOSOL	CYTOSOL	CYTOSOL	CYTOSOL	CYTOSOL	NA	CYTOSOL	NA	CYTOSOL	NA	CYTOSOL	NA	0.982316	0.0188911	0.999153	0.9755	0.993314	NA
BCL11A	Q9H165	B-cell lymphoma/leukemia 11A OS=Homo sapiens OX=9606 GN=BCL11A PE=1 SV=2	NA	NA	NA	NA	unknown	unknown	unknown	unknown	unknown	NA	unknown	unknown	NA	NA	unknown	unknown	NA	0.393774	0.292068	0.188774	0.411061	NA	0.276631	0.179623	NA	NA	0.32246	0.210068	NA	NUCLEUS	GOLGI	NUCLEUS	NUCLEUS	NA	NUCLEUS	NUCLEUS	NA	NA	NUCLEUS	NUCLEUS	NA	0.0149604	6.80472e-17	0.999887	7.62527e-88	NA	0.994936
BCL11B	Q9C0K0	B-cell lymphoma/leukemia 11B OS=Homo sapiens OX=9606 GN=BCL11B PE=1 SV=1	NA	NA	NA	NA	NA	NA	NA	NA	NA	NA	unknown	NA	NA	NA	NA	NA	NA	NA	NA	NA	NA	NA	0.273086	NA	NA	NA	NA	NA	NA	NA	NA	NA	NA	NA	NUCLEUS	NA	NA	NA	NA	NA	NA	NA	NA	NA	NA	NA	0.00028341
BCAP29	Q9UHQ4	B-cell receptor-associated protein 29 OS=Homo sapiens OX=9606 GN=BCAP29 PE=1 SV=2	-18.6092	0.114075	-13.9245	0.0568569	unknown	unknown	unknown	unknown	unknown	ER	unknown	unknown	unknown	ER	unknown	unknown	unknown	0.819979	0.716769	0.765152	0.877338	0.942355	0.698484	0.639576	0.896822	0.940919	0.527576	0.593926	0.840543	ER	PM	PM	ER	ER	PM	ER	ER	ER	ER	PM	ER	0.570034	0.710742	0.903354	0.999921	0.99557	0.992271
BCAP31	P51572	B-cell receptor-associated protein 31 OS=Homo sapiens OX=9606 GN=BCAP31 PE=1 SV=3	-17.336	0.198266	-19.2629	0.0806924	ER	ER	ER	ER	ER	ER	ER	ER	ER	ER	ER	ER	ER	1	1	1	1	1	1	1	1	1	1	1	1	ER	ER	ER	ER	ER	ER	ER	ER	ER	ER	ER	ER	1	1	1	1	1	1
BIRC2	Q13490	Baculoviral IAP repeat-containing protein 2 OS=Homo sapiens OX=9606 GN=BIRC2 PE=1 SV=2	-13.0617	0.230412	-18.0189	0.040075	unknown	unknown	unknown	unknown	unknown	unknown	unknown	unknown	unknown	unknown	unknown	unknown	unknown	0.270639	0.285074	0.167929	0.208646	0.31396	0.22011	0.166482	0.199513	0.259409	0.247998	0.230673	0.264805	CYTOSOL	GOLGI	RIBOSOME	CYTOSOL	CYTOSOL	CYTOSOL	RIBOSOME	CYTOSOL	CYTOSOL	CYTOSOL	RIBOSOME	CYTOSOL	0.0825201	0.344767	0.335717	8.7094e-05	0.33622	0.626698
BIRC5	O15392	Baculoviral IAP repeat-containing protein 5 OS=Homo sapiens OX=9606 GN=BIRC5 PE=1 SV=3	NA	NA	NA	NA	unknown	unknown	unknown	unknown	unknown	NA	unknown	NA	NA	unknown	unknown	unknown	unknown	0.459054	0.318119	0.180021	0.425946	NA	0.272924	NA	NA	0.25475	0.322176	0.206206	0.404138	NUCLEUS	NUCLEUS	NUCLEUS	NUCLEUS	NA	NUCLEUS	NA	NA	NUCLEUS	NUCLEUS	NUCLEUS	NUCLEUS	0.970862	0.998054	0.992292	0.515075	NA	0.999984
BIRC6	Q9NR09	Baculoviral IAP repeat-containing protein 6 OS=Homo sapiens OX=9606 GN=BIRC6 PE=1 SV=2	-22.0077	0.170383	-23.7554	-0.0231488	unknown	unknown	unknown	unknown	unknown	unknown	unknown	unknown	unknown	unknown	unknown	unknown	unknown	0.323801	0.291777	0.23684	0.301058	0.351297	0.258661	0.171522	0.270164	0.249572	0.311212	0.464256	0.282635	PROTEASOME	PROTEASOME	CYTOSOL	CYTOSOL	PROTEASOME	PROTEASOME	PROTEASOME	CYTOSOL	PROTEASOME	PROTEASOME	PROTEASOME	CYTOSOL	0.99994	0.999424	0.916076	1	0.999986	0.999838
BAG1	Q99933	BAG family molecular chaperone regulator 1 OS=Homo sapiens OX=9606 GN=BAG1 PE=1 SV=4	-19.0501	0.0280917	-12.4943	-0.164857	unknown	unknown	unknown	unknown	unknown	NUCLEUS	unknown	unknown	unknown	unknown	unknown	unknown	unknown	0.37444	0.317327	0.19898	0.408444	0.58713	0.273124	0.166854	0.447688	0.336193	0.389975	0.440049	0.340464	CYTOSOL	PROTEASOME	RIBOSOME	CYTOSOL	RIBOSOME	PROTEASOME	PROTEASOME	CYTOSOL	PEROXISOME	ENDOSOME	RIBOSOME	CYTOSOL	0.761668	0.0030012	0.0301818	9.49111e-12	0.838622	2.35701e-06
BAG3	O95817	BAG family molecular chaperone regulator 3 OS=Homo sapiens OX=9606 GN=BAG3 PE=1 SV=3	-15.1067	0.369804	-18.4588	0.217321	unknown	NUCLEUS	unknown	unknown	unknown	NUCLEUS	unknown	unknown	unknown	NUCLEUS	unknown	unknown	unknown	0.655364	0.333683	0.260404	0.379905	0.779957	0.345322	0.264202	0.35679	0.665477	0.394003	0.290884	0.422788	RIBOSOME	RIBOSOME	RIBOSOME	RIBOSOME	RIBOSOME	NUCLEUS	RIBOSOME	RIBOSOME	RIBOSOME	NUCLEUS	RIBOSOME	RIBOSOME	0.955788	0.917955	0.942566	0.999056	0.89525	0.844276
BAG4	O95429	BAG family molecular chaperone regulator 4 OS=Homo sapiens OX=9606 GN=BAG4 PE=1 SV=1	NA	NA	NA	NA	NA	NA	unknown	unknown	NA	unknown	unknown	CYTOSOL	unknown	unknown	unknown	CYTOSOL	CYTOSOL	NA	0.671455	0.602495	NA	0.324987	0.506873	0.878175	0.603977	0.70025	0.74805	0.844656	0.860526	NA	CYTOSOL	CYTOSOL	NA	PROTEASOME	CYTOSOL	CYTOSOL	CYTOSOL	CYTOSOL	CYTOSOL	CYTOSOL	CYTOSOL	NA	0.946998	0.997765	NA	0.211519	0.4524
BAG5	Q9UL15	BAG family molecular chaperone regulator 5 OS=Homo sapiens OX=9606 GN=BAG5 PE=1 SV=1	-14.3014	0.350064	-18.2926	0.139141	unknown	unknown	unknown	unknown	unknown	unknown	unknown	unknown	unknown	unknown	unknown	unknown	unknown	0.310513	0.324621	0.191203	0.386925	0.296279	0.332798	0.213785	0.40173	0.215031	0.302403	0.271621	0.389242	CYTOSOL	CYTOSOL	CYTOSOL	CYTOSOL	CYTOSOL	CYTOSOL	CYTOSOL	CYTOSOL	CYTOSOL	PROTEASOME	CYTOSOL	CYTOSOL	0.442118	0.131631	0.0791205	0.000169068	0.454123	0.23926
EPB41L1	Q9H4G0	Band 4.1-like protein 1 OS=Homo sapiens OX=9606 GN=EPB41L1 PE=1 SV=2	-20.8397	0.220795	-18.5737	0.255541	unknown	unknown	unknown	unknown	unknown	PEROXISOME	unknown	unknown	unknown	unknown	unknown	unknown	unknown	0.638376	0.84805	0.843494	0.82137	0.484101	0.871962	0.598419	0.829807	0.459422	0.659113	0.8348	0.736332	PM	PM	PM	PM	PM	PM	PM	PM	ER	ER	PM	PM	0.999686	0.970269	0.997937	0.99999	0.997553	0.826585
EPB41L2	O43491	Band 4.1-like protein 2 OS=Homo sapiens OX=9606 GN=EPB41L2 PE=1 SV=1	-16.7752	0.266275	-22.5944	0.162433	unknown	unknown	unknown	unknown	unknown	unknown	unknown	PEROXISOME	unknown	unknown	unknown	unknown	unknown	0.77882	0.866866	0.651879	0.784623	0.421046	0.575359	0.318873	0.415076	0.716609	0.657502	0.589087	0.726366	PM	PM	PM	PM	PM	PM	PM	PM	PM	ER	PM	PM	0.999999	0.999494	0.999992	1	0.999963	0.999875
EPB41L3	Q9Y2J2	Band 4.1-like protein 3 OS=Homo sapiens OX=9606 GN=EPB41L3 PE=1 SV=2	-19.6314	0.258567	-23.3014	0.329527	PM	PM	PM	PM	PM	PM	PM	PM	PM	PM	PM	PM	PM	1	1	1	1	1	1	1	1	1	1	1	1	PM	PM	PM	PM	PM	PM	PM	PM	PM	PM	PM	PM	1	1	1	1	1	1
EPB41L4B	Q9H329	Band 4.1-like protein 4B OS=Homo sapiens OX=9606 GN=EPB41L4B PE=2 SV=2	NA	NA	NA	NA	NA	NA	unknown	unknown	NA	PEROXISOME	NA	NA	NA	NA	unknown	unknown	NA	NA	0.664621	0.154317	NA	0.56852	NA	NA	NA	NA	0.536607	0.498859	NA	NA	PM	ENDOSOME	NA	PM	NA	NA	NA	NA	ER	PM	NA	NA	0.997027	0.493942	NA	0.994302	NA
EPB41L5	Q9HCM4	Band 4.1-like protein 5 OS=Homo sapiens OX=9606 GN=EPB41L5 PE=1 SV=3	-19.8449	0.155219	-21.3767	0.130457	unknown	PM	PM	unknown	unknown	unknown	PM	unknown	unknown	unknown	unknown	unknown	unknown	0.898972	0.904875	0.74105	0.871533	0.822049	0.915368	0.430739	0.876202	0.796328	0.862191	0.851581	0.866324	PM	PM	PM	PM	PM	PM	PM	PM	PM	ER	PM	PM	0.999915	0.998104	0.752719	0.9976	0.999644	0.996544
BBS1	Q8NFJ9	Bardet-Biedl syndrome 1 protein OS=Homo sapiens OX=9606 GN=BBS1 PE=1 SV=1	NA	NA	NA	NA	unknown	unknown	unknown	unknown	unknown	unknown	unknown	unknown	unknown	NUCLEUS	unknown	unknown	unknown	0.363356	0.300437	0.163245	0.268925	0.446535	0.567737	0.185247	0.307978	0.813604	0.274026	0.208082	0.41909	ENDOSOME	RIBOSOME	RIBOSOME	NUCLEUS	NUCLEUS	RIBOSOME	CYTOSOL	CYTOSOL	RIBOSOME	RIBOSOME	GOLGI	NUCLEUS	0.0161705	0.91204	0.49291	9.44407e-14	0.00766949	0.921697
BBS2	Q9BXC9	Bardet-Biedl syndrome 2 protein OS=Homo sapiens OX=9606 GN=BBS2 PE=1 SV=1	-4.66164	0.469121	-5.46242	0.378524	unknown	unknown	unknown	unknown	unknown	unknown	unknown	unknown	unknown	unknown	unknown	unknown	unknown	0.377484	0.395367	0.171567	0.421413	0.520385	0.252539	0.174881	0.297734	0.248088	0.297028	0.200704	0.351874	ENDOSOME	RIBOSOME	CYTOSOL	CYTOSOL	RIBOSOME	RIBOSOME	CYTOSOL	CYTOSOL	CYTOSOL	RIBOSOME	CYTOSOL	CYTOSOL	0.839346	0.97089	0.860172	0.503444	0.67982	0.568377
BBS4	Q96RK4	Bardet-Biedl syndrome 4 protein OS=Homo sapiens OX=9606 GN=BBS4 PE=1 SV=2	NA	NA	NA	NA	unknown	unknown	unknown	unknown	unknown	unknown	unknown	unknown	unknown	unknown	unknown	unknown	unknown	0.345308	0.569753	0.182522	0.368716	0.412757	0.32707	0.179963	0.246982	0.364638	0.381727	0.3166	0.268959	RIBOSOME	RIBOSOME	RIBOSOME	NUCLEUS	RIBOSOME	RIBOSOME	RIBOSOME	RIBOSOME	ER	NUCLEUS	CYTOSOL	RIBOSOME	0.547896	0.911246	0.101963	2.08471e-07	0.562237	0.783521
BBS5	Q8N3I7	Bardet-Biedl syndrome 5 protein OS=Homo sapiens OX=9606 GN=BBS5 PE=1 SV=1	NA	NA	NA	NA	unknown	unknown	NA	NA	NA	NA	NA	NA	NA	NA	NA	NA	NA	0.37977	NA	NA	NA	NA	NA	NA	NA	NA	NA	NA	NA	CYTOSOL	NA	NA	NA	NA	NA	NA	NA	NA	NA	NA	NA	0.89322	NA	NA	NA	NA	NA
BBS7	Q8IWZ6	Bardet-Biedl syndrome 7 protein OS=Homo sapiens OX=9606 GN=BBS7 PE=1 SV=2	6.40223	0.144453	-6.33581	-0.0858036	unknown	unknown	unknown	unknown	unknown	unknown	unknown	unknown	unknown	unknown	unknown	unknown	unknown	0.484727	0.346306	0.170265	0.397085	0.369789	0.227067	0.18437	0.255685	0.252756	0.322597	0.213702	0.367271	CYTOSOL	RIBOSOME	RIBOSOME	CYTOSOL	PROTEASOME	RIBOSOME	PROTEASOME	CYTOSOL	CYTOSOL	RIBOSOME	CYTOSOL	CYTOSOL	0.854337	0.796629	0.469443	0.68724	0.780409	0.749829
BCAM	P50895	Basal cell adhesion molecule OS=Homo sapiens OX=9606 GN=BCAM PE=1 SV=2	-19.7615	0.331009	-22.4565	0.151676	PM	PM	PM	PM	PM	PM	PM	PM	PM	PM	PM	PM	PM	1	1	1	1	1	1	1	1	1	1	1	1	PM	PM	PM	PM	PM	PM	PM	PM	PM	PM	PM	PM	1	1	1	1	1	1
HSPG2	P98160	Basement membrane-specific heparan sulfate proteoglycan core protein OS=Homo sapiens OX=9606 GN=HSPG2 PE=1 SV=4	NA	NA	NA	NA	NA	NA	unknown	unknown	NA	NA	PEROXISOME	NA	NA	NA	GOLGI	NA	NA	NA	0.27406	0.374134	NA	NA	0.268094	NA	NA	NA	0.800478	NA	NA	NA	PM	PM	NA	NA	PEROXISOME	NA	NA	NA	ER	NA	NA	NA	0.992148	0.957361	NA	NA	0.373654
BZW1	Q7L1Q6	Basic leucine zipper and W2 domain-containing protein 1 OS=Homo sapiens OX=9606 GN=BZW1 PE=1 SV=1	NA	NA	NA	NA	unknown	unknown	unknown	unknown	unknown	unknown	unknown	unknown	unknown	NUCLEUS	unknown	unknown	NUCLEUS	0.501766	0.518133	0.55775	0.53589	0.43854	0.430459	0.817609	0.457974	0.634444	0.490336	0.653973	0.567455	RIBOSOME	NUCLEUS	NUCLEUS	NUCLEUS	RIBOSOME	NUCLEUS	RIBOSOME	NUCLEUS	RIBOSOME	NUCLEUS	RIBOSOME	NUCLEUS	0.994699	0.764091	0.600868	0.992029	0.996723	0.932237
BZW2	Q9Y6E2	Basic leucine zipper and W2 domain-containing protein 2 OS=Homo sapiens OX=9606 GN=BZW2 PE=1 SV=1	NA	NA	NA	NA	unknown	unknown	unknown	unknown	NUCLEUS	unknown	unknown	unknown	unknown	unknown	unknown	unknown	NUCLEUS	0.420658	0.47741	0.453016	0.571862	0.595681	0.388829	0.714637	0.457184	0.419195	0.395228	0.403762	0.551861	RIBOSOME	NUCLEUS	NUCLEUS	NUCLEUS	RIBOSOME	NUCLEUS	RIBOSOME	NUCLEUS	RIBOSOME	NUCLEUS	RIBOSOME	NUCLEUS	0.991071	0.478459	0.611219	0.999527	0.996806	0.894454
BATF3	Q9NR55	Basic leucine zipper transcriptional factor ATF-like 3 OS=Homo sapiens OX=9606 GN=BATF3 PE=1 SV=1	NA	NA	NA	NA	NA	NA	unknown	NA	NA	NA	NA	NA	NA	NA	NA	NA	NA	NA	0.294611	NA	NA	NA	NA	NA	NA	NA	NA	NA	NA	NA	GOLGI	NA	NA	NA	NA	NA	NA	NA	NA	NA	NA	NA	0.878254	NA	NA	NA	NA
BSG	P35613	Basigin OS=Homo sapiens OX=9606 GN=BSG PE=1 SV=2	-15.5133	0.222951	-17.9521	0.233291	PM	PM	PM	PM	PM	PM	PM	PM	PM	PM	PM	PM	PM	1	1	1	1	1	1	1	1	1	1	1	1	PM	PM	PM	PM	PM	PM	PM	PM	PM	PM	PM	PM	1	1	1	1	1	1
CLN3	Q13286	Battenin OS=Homo sapiens OX=9606 GN=CLN3 PE=1 SV=1	NA	NA	NA	NA	NA	NA	NA	unknown	NA	unknown	NA	NA	NA	unknown	NA	unknown	NA	NA	NA	0.673447	NA	0.853979	NA	NA	NA	0.481308	NA	0.193421	NA	NA	NA	LYSOSOME	NA	PM	NA	NA	NA	LYSOSOME	NA	ENDOSOME	NA	NA	NA	0.999776	NA	0.778997	NA
TMBIM6	P55061	Bax inhibitor 1 OS=Homo sapiens OX=9606 GN=TMBIM6 PE=1 SV=2	NA	NA	NA	NA	NA	NA	NA	unknown	NA	NA	unknown	NA	NA	unknown	NA	ER	NA	NA	NA	0.85269	NA	NA	0.882959	NA	NA	0.56326	NA	0.968656	NA	NA	NA	ER	NA	NA	ER	NA	NA	PM	NA	ER	NA	NA	NA	0.996947	NA	NA	0.853655
BAK1	Q16611	Bcl-2 homologous antagonist/killer OS=Homo sapiens OX=9606 GN=BAK1 PE=1 SV=1	NA	NA	NA	NA	unknown	MITOCHONDRIA	MITOCHONDRIA	MITOCHONDRIA	MITOCHONDRIA	NA	MITOCHONDRIA	MITOCHONDRIA	NA	MITOCHONDRIA	MITOCHONDRIA	MITOCHONDRIA	MITOCHONDRIA	0.967204	0.921586	0.960775	0.956471	NA	0.798809	0.963428	NA	0.924935	0.933859	0.963903	0.944665	MITOCHONDRIA	MITOCHONDRIA	MITOCHONDRIA	MITOCHONDRIA	NA	MITOCHONDRIA	MITOCHONDRIA	NA	MITOCHONDRIA	MITOCHONDRIA	MITOCHONDRIA	MITOCHONDRIA	0.999923	0.991563	0.999944	0.235685	NA	0.501786
BBC3	Q9BXH1	Bcl-2-binding component 3 OS=Homo sapiens OX=9606 GN=BBC3 PE=1 SV=1	NA	NA	NA	NA	unknown	unknown	unknown	NA	NA	unknown	unknown	unknown	unknown	unknown	unknown	NA	NA	0.216653	0.277525	NA	NA	0.289027	0.191997	0.201277	0.219284	0.222364	0.294266	NA	NA	PM	GOLGI	NA	NA	PEROXISOME	LYSOSOME	GOLGI	MITOCHONDRIA	PM	GOLGI	NA	NA	1.15014e-10	4.9085e-05	NA	NA	0.000104923	5.40145e-10
BCL2L1	Q07817	Bcl-2-like protein 1 OS=Homo sapiens OX=9606 GN=BCL2L1 PE=1 SV=1	NA	NA	NA	NA	NA	NA	NA	unknown	NA	NA	NA	NA	NA	NA	NA	MITOCHONDRIA	NA	NA	NA	0.3055	NA	NA	NA	NA	NA	NA	NA	0.410802	NA	NA	NA	GOLGI	NA	NA	NA	NA	NA	NA	NA	GOLGI	NA	NA	NA	0.599849	NA	NA	NA
BCL2L11	O43521	Bcl-2-like protein 11 OS=Homo sapiens OX=9606 GN=BCL2L11 PE=1 SV=1	NA	NA	NA	NA	NA	NA	unknown	NA	NA	NA	NA	unknown	NA	unknown	unknown	NA	NA	NA	0.273204	NA	NA	NA	NA	0.243278	NA	0.208002	0.264453	NA	NA	NA	GOLGI	NA	NA	NA	NA	GOLGI	NA	PEROXISOME	GOLGI	NA	NA	NA	0.000520308	NA	NA	NA	NA
BCL2L12	Q9HB09	Bcl-2-like protein 12 OS=Homo sapiens OX=9606 GN=BCL2L12 PE=1 SV=1	-15.9369	0.0413545	NA	NA	unknown	unknown	unknown	unknown	unknown	unknown	unknown	unknown	unknown	NA	unknown	unknown	NA	0.740361	0.700055	0.872512	0.814192	0.55821	0.759999	0.310879	0.431196	NA	0.633873	0.713975	NA	PM	PM	PM	PM	PM	PM	ENDOSOME	PM	NA	ER	PM	NA	0.515144	0.803439	0.996494	0.999926	0.48786	0.990935
BCL2L13	Q9BXK5	Bcl-2-like protein 13 OS=Homo sapiens OX=9606 GN=BCL2L13 PE=1 SV=1	NA	NA	NA	NA	unknown	MITOCHONDRIA	MITOCHONDRIA	MITOCHONDRIA	MITOCHONDRIA	MITOCHONDRIA	MITOCHONDRIA	MITOCHONDRIA	MITOCHONDRIA	MITOCHONDRIA	MITOCHONDRIA	MITOCHONDRIA	MITOCHONDRIA	0.860013	0.973433	0.952551	0.938928	0.974329	0.918654	0.956091	0.958598	0.938251	0.901795	0.971393	0.952934	MITOCHONDRIA	MITOCHONDRIA	MITOCHONDRIA	MITOCHONDRIA	MITOCHONDRIA	MITOCHONDRIA	MITOCHONDRIA	MITOCHONDRIA	MITOCHONDRIA	MITOCHONDRIA	MITOCHONDRIA	MITOCHONDRIA	0.960252	1	0.999992	1	0.99998	0.999991
BCL2L2	Q92843	Bcl-2-like protein 2 OS=Homo sapiens OX=9606 GN=BCL2L2 PE=1 SV=2	NA	NA	NA	NA	unknown	unknown	unknown	NA	NA	MITOCHONDRIA	unknown	MITOCHONDRIA	unknown	unknown	unknown	unknown	unknown	0.391423	0.28733	NA	NA	0.632157	0.200689	0.48378	0.320735	0.218255	0.302892	0.217951	0.227611	ENDOSOME	GOLGI	NA	NA	MITOCHONDRIA	LYSOSOME	MITOCHONDRIA	MITOCHONDRIA	MITOCHONDRIA	ENDOSOME	GOLGI	MITOCHONDRIA	0.259572	0.000161097	NA	NA	0.0305863	0.331851
BCOR	Q6W2J9	BCL-6 corepressor OS=Homo sapiens OX=9606 GN=BCOR PE=1 SV=1	NA	NA	NA	NA	unknown	unknown	unknown	unknown	unknown	unknown	unknown	unknown	unknown	unknown	unknown	unknown	unknown	0.411342	0.319963	0.329013	0.462491	0.487773	0.272924	0.188744	0.373579	0.252332	0.322433	0.367258	0.420398	NUCLEUS	NUCLEUS	NUCLEUS	NUCLEUS	NUCLEUS	NUCLEUS	NUCLEUS	NUCLEUS	NUCLEUS	NUCLEUS	NUCLEUS	NUCLEUS	0.99951	0.999939	0.999899	0.999688	0.999549	0.999996
BCORL1	Q5H9F3	BCL-6 corepressor-like protein 1 OS=Homo sapiens OX=9606 GN=BCORL1 PE=1 SV=1	NA	NA	NA	NA	NA	NA	unknown	unknown	NA	unknown	unknown	unknown	unknown	unknown	unknown	NUCLEUS	unknown	NA	0.318092	0.334927	NA	0.354756	0.273628	0.273438	0.39891	0.25229	0.326483	0.64952	0.402707	NA	NUCLEUS	NUCLEUS	NA	NUCLEUS	NUCLEUS	PROTEASOME	NUCLEUS	NUCLEUS	NUCLEUS	NUCLEUS	NUCLEUS	NA	0.999998	0.99998	NA	0.999967	0.999962
BNIP2	Q12982	BCL2/adenovirus E1B 19 kDa protein-interacting protein 2 OS=Homo sapiens OX=9606 GN=BNIP2 PE=1 SV=1	NA	NA	NA	NA	NA	NA	CYTOSOL	NA	NA	NA	NA	NA	NA	NA	CYTOSOL	NA	NA	NA	0.86376	NA	NA	NA	NA	NA	NA	NA	0.909966	NA	NA	NA	CYTOSOL	NA	NA	NA	NA	NA	NA	NA	CYTOSOL	NA	NA	NA	0.999403	NA	NA	NA	NA
BNIP3	Q12983	BCL2/adenovirus E1B 19 kDa protein-interacting protein 3 OS=Homo sapiens OX=9606 GN=BNIP3 PE=1 SV=3	NA	NA	NA	NA	NA	NA	MITOCHONDRIA	MITOCHONDRIA	NA	NA	NA	unknown	NA	unknown	NA	unknown	NA	NA	0.405162	0.536337	NA	NA	NA	0.49866	NA	0.206088	NA	0.50587	NA	NA	MITOCHONDRIA	GOLGI	NA	NA	NA	GOLGI	NA	MITOCHONDRIA	NA	GOLGI	NA	NA	4.85687e-06	0.000542487	NA	NA	NA
BNIP3L	O60238	BCL2/adenovirus E1B 19 kDa protein-interacting protein 3-like OS=Homo sapiens OX=9606 GN=BNIP3L PE=1 SV=1	NA	NA	NA	NA	NA	NA	unknown	NA	NA	NA	NA	unknown	NA	NA	NA	NA	NA	NA	0.295689	NA	NA	NA	NA	0.212492	NA	NA	NA	NA	NA	NA	GOLGI	NA	NA	NA	NA	MITOCHONDRIA	NA	NA	NA	NA	NA	NA	0.949435	NA	NA	NA	NA
BCLAF3	A2AJT9	BCLAF1 and THRAP3 family member 3 OS=Homo sapiens OX=9606 GN=BCLAF3 PE=1 SV=1	NA	NA	NA	NA	NA	NA	NA	NA	NA	NA	unknown	NA	NA	NA	NA	NA	NA	NA	NA	NA	NA	NA	0.549909	NA	NA	NA	NA	NA	NA	NA	NA	NA	NA	NA	NUCLEUS	NA	NA	NA	NA	NA	NA	NA	NA	NA	NA	NA	0.999677
BECN1	Q14457	Beclin-1 OS=Homo sapiens OX=9606 GN=BECN1 PE=1 SV=2	-4.29368	0.338414	-14.7593	0.0911031	unknown	unknown	unknown	unknown	unknown	unknown	unknown	unknown	unknown	unknown	unknown	unknown	unknown	0.411235	0.242095	0.173963	0.307645	0.47705	0.220794	0.17375	0.256883	0.277002	0.277297	0.201984	0.3165	CYTOSOL	RIBOSOME	RIBOSOME	RIBOSOME	RIBOSOME	RIBOSOME	RIBOSOME	RIBOSOME	PEROXISOME	RIBOSOME	RIBOSOME	RIBOSOME	0.0309295	0.872234	0.053593	1.76586e-05	0.981078	0.697627
BEND3	Q5T5X7	BEN domain-containing protein 3 OS=Homo sapiens OX=9606 GN=BEND3 PE=1 SV=1	NA	NA	NA	NA	NA	NA	unknown	unknown	NA	NA	unknown	unknown	NA	unknown	unknown	unknown	unknown	NA	0.318092	0.181152	NA	NA	0.272924	0.183001	NA	0.252291	0.322496	0.215861	0.381147	NA	NUCLEUS	NUCLEUS	NA	NA	NUCLEUS	NUCLEUS	NA	NUCLEUS	NUCLEUS	NUCLEUS	NUCLEUS	NA	0.99998	0.999999	NA	NA	0.999987
BET1	O15155	BET1 homolog OS=Homo sapiens OX=9606 GN=BET1 PE=1 SV=1	-16.0595	-0.210339	-22.1152	-0.079568	unknown	ER	unknown	unknown	unknown	unknown	unknown	unknown	unknown	unknown	unknown	unknown	unknown	0.943	0.825676	0.846595	0.918045	0.867389	0.270584	0.887166	0.488955	0.939528	0.877793	0.907885	0.936592	ER	PM	PM	ER	ER	ER	PM	ER	ER	ER	PM	ER	0.994809	0.972635	0.967094	0.999799	0.931492	0.934855
BET1L	Q9NYM9	BET1-like protein OS=Homo sapiens OX=9606 GN=BET1L PE=1 SV=1	NA	NA	-17.6302	0.506523	unknown	unknown	unknown	unknown	unknown	NA	unknown	unknown	NA	GOLGI	unknown	unknown	unknown	0.464464	0.475171	0.560364	0.61415	NA	0.226272	0.547475	NA	0.809857	0.726473	0.698273	0.727195	GOLGI	GOLGI	GOLGI	GOLGI	NA	LYSOSOME	PM	NA	GOLGI	PM	GOLGI	GOLGI	0.999978	0.999165	0.999653	1	NA	0.0393701
GCNT1	Q02742	Beta-1 3-galactosyl-O-glycosyl-glycoprotein beta-1 6-N-acetylglucosaminyltransferase OS=Homo sapiens OX=9606 GN=GCNT1 PE=1 SV=2	NA	NA	NA	NA	NA	NA	unknown	NA	NA	NA	unknown	NA	NA	NA	GOLGI	NA	NA	NA	0.423302	NA	NA	NA	0.177155	NA	NA	NA	0.855164	NA	NA	NA	GOLGI	NA	NA	NA	LYSOSOME	NA	NA	NA	GOLGI	NA	NA	NA	0.830033	NA	NA	NA	0.940289
B3GALT6	Q96L58	Beta-1 3-galactosyltransferase 6 OS=Homo sapiens OX=9606 GN=B3GALT6 PE=1 SV=2	-4.10548	-0.0791354	-15.7103	-0.10519	unknown	unknown	GOLGI	GOLGI	GOLGI	GOLGI	GOLGI	GOLGI	GOLGI	unknown	unknown	GOLGI	unknown	0.359789	0.861954	0.759796	0.810305	0.769563	0.820869	0.75752	0.804868	0.22156	0.635116	0.861925	0.631195	GOLGI	GOLGI	GOLGI	GOLGI	GOLGI	GOLGI	GOLGI	GOLGI	GOLGI	GOLGI	GOLGI	GOLGI	0.997558	0.999999	0.999996	1	1	0.998335
B3GLCT	Q6Y288	Beta-1 3-glucosyltransferase OS=Homo sapiens OX=9606 GN=B3GLCT PE=1 SV=2	8.74477	0.130185	-7.94871	0.140307	ER	ER	ER	ER	ER	ER	ER	ER	ER	ER	ER	ER	ER	1	1	1	1	1	1	1	1	1	1	1	1	ER	ER	ER	ER	ER	ER	ER	ER	ER	ER	ER	ER	1	1	1	1	1	1
RFNG	Q9Y644	Beta-1 3-N-acetylglucosaminyltransferase radical fringe OS=Homo sapiens OX=9606 GN=RFNG PE=2 SV=3	NA	NA	NA	NA	NA	NA	NA	NA	NA	NA	unknown	NA	NA	NA	NA	NA	NA	NA	NA	NA	NA	NA	0.20564	NA	NA	NA	NA	NA	NA	NA	NA	NA	NA	NA	PEROXISOME	NA	NA	NA	NA	NA	NA	NA	NA	NA	NA	NA	0.697385
B4GALT1	P15291	Beta-1 4-galactosyltransferase 1 OS=Homo sapiens OX=9606 GN=B4GALT1 PE=1 SV=5	1.86875	-0.0320584	-2.67488	0.0950367	unknown	unknown	unknown	unknown	unknown	unknown	unknown	unknown	unknown	unknown	unknown	unknown	unknown	0.29044	0.300173	0.162964	0.356255	0.267187	0.243527	0.440576	0.322555	0.359062	0.438403	0.244161	0.588358	GOLGI	ENDOSOME	GOLGI	GOLGI	PEROXISOME	PM	PM	GOLGI	GOLGI	ENDOSOME	GOLGI	GOLGI	0.999837	0.685635	0.0288833	1	0.992518	0.994551
B4GALT3	O60512	Beta-1 4-galactosyltransferase 3 OS=Homo sapiens OX=9606 GN=B4GALT3 PE=1 SV=2	NA	NA	NA	NA	NA	NA	unknown	unknown	NA	unknown	unknown	unknown	unknown	NA	unknown	GOLGI	NA	NA	0.597502	0.616178	NA	0.268867	0.599508	0.29216	0.512678	NA	0.538282	0.801814	NA	NA	GOLGI	GOLGI	NA	GOLGI	PM	GOLGI	GOLGI	NA	PM	GOLGI	NA	NA	0.997053	0.997064	NA	0.999147	0.516282
B4GALT4	O60513	Beta-1 4-galactosyltransferase 4 OS=Homo sapiens OX=9606 GN=B4GALT4 PE=1 SV=1	NA	NA	NA	NA	NA	NA	unknown	unknown	NA	NA	unknown	unknown	NA	NA	unknown	unknown	NA	NA	0.266863	0.164661	NA	NA	0.551285	0.171968	NA	NA	0.668343	0.524786	NA	NA	PEROXISOME	GOLGI	NA	NA	PM	ENDOSOME	NA	NA	GOLGI	GOLGI	NA	NA	0.458355	5.43925e-09	NA	NA	0.903884
B4GALT5	O43286	Beta-1 4-galactosyltransferase 5 OS=Homo sapiens OX=9606 GN=B4GALT5 PE=1 SV=1	NA	NA	NA	NA	NA	NA	unknown	NA	NA	NA	NA	NA	NA	NA	NA	unknown	NA	NA	0.493223	NA	NA	NA	NA	NA	NA	NA	NA	0.409926	NA	NA	GOLGI	NA	NA	NA	NA	NA	NA	NA	NA	PM	NA	NA	0.777784	NA	NA	NA	NA
B4GALT7	Q9UBV7	Beta-1 4-galactosyltransferase 7 OS=Homo sapiens OX=9606 GN=B4GALT7 PE=1 SV=1	NA	NA	NA	NA	unknown	unknown	GOLGI	NA	NA	unknown	GOLGI	NA	NA	GOLGI	NA	NA	NA	0.32806	0.887201	NA	NA	0.608125	0.818309	NA	NA	0.827001	NA	NA	NA	GOLGI	GOLGI	NA	NA	GOLGI	GOLGI	NA	NA	GOLGI	NA	NA	NA	0.999949	0.999982	NA	NA	0.99999	0.604381
B4GAT1	O43505	Beta-1 4-glucuronyltransferase 1 OS=Homo sapiens OX=9606 GN=B4GAT1 PE=1 SV=1	-10.4	0.0823547	-18.231	0.172782	unknown	unknown	unknown	unknown	unknown	unknown	unknown	unknown	unknown	unknown	unknown	unknown	unknown	0.4832	0.607069	0.351541	0.505313	0.564043	0.527834	0.271139	0.432286	0.758278	0.671777	0.175727	0.646943	ER	GOLGI	GOLGI	GOLGI	GOLGI	PM	GOLGI	PM	PM	ER	GOLGI	GOLGI	0.695043	0.997821	0.995494	1	0.772091	0.999788
B4GALNT3	Q6L9W6	Beta-1 4-N-acetylgalactosaminyltransferase 3 OS=Homo sapiens OX=9606 GN=B4GALNT3 PE=1 SV=2	NA	NA	-9.02218	-0.763781	unknown	unknown	GOLGI	unknown	GOLGI	unknown	unknown	NA	NA	unknown	GOLGI	GOLGI	GOLGI	0.538971	0.854309	0.554211	0.782745	0.414137	0.367984	NA	NA	0.278223	0.868852	0.777002	0.789957	GOLGI	GOLGI	GOLGI	GOLGI	GOLGI	PM	NA	NA	GOLGI	ER	GOLGI	GOLGI	0.975856	0.99994	0.985528	1	0.800082	0.985724
SNTB1	Q13884	Beta-1-syntrophin OS=Homo sapiens OX=9606 GN=SNTB1 PE=1 SV=3	-19.3161	-0.00275386	-20.9351	-0.0105236	unknown	unknown	unknown	unknown	unknown	unknown	unknown	unknown	unknown	unknown	unknown	unknown	unknown	0.798467	0.549749	0.752505	0.752495	0.720615	0.535521	0.741544	0.750464	0.758092	0.608075	0.81061	0.851559	PM	PM	PM	PM	PM	PM	PM	PM	PM	ER	PM	PM	0.999963	0.990794	0.999763	1	0.99925	0.999318
B2M	P61769	Beta-2-microglobulin OS=Homo sapiens OX=9606 GN=B2M PE=1 SV=1	-3.19868	0.162111	-13.509	0.30683	unknown	unknown	unknown	unknown	unknown	unknown	unknown	unknown	unknown	unknown	unknown	unknown	unknown	0.604925	0.697242	0.69165	0.796804	0.538762	0.815717	0.655702	0.794672	0.398538	0.568347	0.559911	0.617214	PM	PM	PM	PM	PM	PM	PM	PM	ER	ER	PM	PM	0.918559	0.999184	0.938498	0.999789	0.993008	0.997698
SNTB2	Q13425	Beta-2-syntrophin OS=Homo sapiens OX=9606 GN=SNTB2 PE=1 SV=1	-16.4576	0.236893	-16.6075	0.289742	unknown	unknown	unknown	unknown	unknown	unknown	unknown	unknown	unknown	unknown	unknown	unknown	unknown	0.859905	0.599058	0.671503	0.773753	0.755808	0.539928	0.547831	0.48912	0.681067	0.300917	0.724469	0.660345	PM	PM	PM	PM	PM	PM	PM	PM	PM	ER	PM	PM	0.999985	0.995983	0.999972	1	0.999677	0.998932
ADD2	P35612	Beta-adducin OS=Homo sapiens OX=9606 GN=ADD2 PE=1 SV=3	-17.7466	0.16166	-19.1494	0.506941	unknown	unknown	unknown	unknown	unknown	unknown	unknown	unknown	unknown	unknown	unknown	unknown	unknown	0.351009	0.304599	0.158511	0.218464	0.373134	0.252724	0.150577	0.200629	0.207268	0.287357	0.283689	0.179323	PM	PEROXISOME	PM	PM	PM	LYSOSOME	PM	PM	ER	ENDOSOME	GOLGI	PM	0.299969	0.00206507	0.829649	1.87525e-05	0.0642512	0.0362292
GRK2	P25098	Beta-adrenergic receptor kinase 1 OS=Homo sapiens OX=9606 GN=GRK2 PE=1 SV=2	-11.7046	0.140175	-16.9943	-0.153111	unknown	unknown	unknown	unknown	unknown	unknown	unknown	unknown	unknown	unknown	unknown	unknown	unknown	0.512303	0.363084	0.180898	0.517362	0.544239	0.263024	0.18472	0.46162	0.408586	0.390183	0.209603	0.503131	RIBOSOME	RIBOSOME	CYTOSOL	CYTOSOL	RIBOSOME	PROTEASOME	PROTEASOME	CYTOSOL	RIBOSOME	PROTEASOME	RIBOSOME	RIBOSOME	0.295034	0.306058	0.893759	0.393293	0.99955	0.936021
GRK3	P35626	Beta-adrenergic receptor kinase 2 OS=Homo sapiens OX=9606 GN=GRK3 PE=1 SV=2	NA	NA	NA	NA	NA	NA	NA	unknown	NA	NA	unknown	NA	NA	unknown	NA	unknown	NA	NA	NA	0.203054	NA	NA	0.27628	NA	NA	0.275497	NA	0.269991	NA	NA	NA	CYTOSOL	NA	NA	CYTOSOL	NA	NA	ER	NA	CYTOSOL	NA	NA	NA	0.533425	NA	NA	0.0758951
AASDH	Q4L235	Beta-alanine-activating enzyme OS=Homo sapiens OX=9606 GN=AASDH PE=1 SV=3	NA	NA	NA	NA	NA	NA	NUCLEUS	NA	NA	NA	NA	NA	NA	NA	unknown	NA	NA	NA	0.561175	NA	NA	NA	NA	NA	NA	NA	0.340077	NA	NA	NA	RIBOSOME	NA	NA	NA	NA	NA	NA	NA	NUCLEUS	NA	NA	NA	0.803893	NA	NA	NA	NA
ARRB1	P49407	Beta-arrestin-1 OS=Homo sapiens OX=9606 GN=ARRB1 PE=1 SV=2	NA	NA	NA	NA	NA	NA	unknown	unknown	NA	unknown	unknown	unknown	unknown	NA	unknown	NA	NA	NA	0.638869	0.211936	NA	0.352449	0.264487	0.245542	0.299188	NA	0.539005	NA	NA	NA	PROTEASOME	CYTOSOL	NA	PROTEASOME	PROTEASOME	CYTOSOL	CYTOSOL	NA	CYTOSOL	NA	NA	NA	0.92775	0.643402	NA	0.925857	0.00429183
ARRB2	P32121	Beta-arrestin-2 OS=Homo sapiens OX=9606 GN=ARRB2 PE=1 SV=2	-12.4531	0.223016	-22.3968	0.233501	unknown	unknown	unknown	unknown	unknown	unknown	unknown	unknown	unknown	unknown	unknown	unknown	unknown	0.386344	0.482769	0.180124	0.33642	0.387182	0.240511	0.189654	0.331589	0.304669	0.392407	0.228043	0.329897	CYTOSOL	CYTOSOL	CYTOSOL	CYTOSOL	RIBOSOME	CYTOSOL	CYTOSOL	CYTOSOL	RIBOSOME	CYTOSOL	CYTOSOL	CYTOSOL	0.60565	0.0869256	0.734123	0.0189133	0.242086	0.263238
CTNNBL1	Q8WYA6	Beta-catenin-like protein 1 OS=Homo sapiens OX=9606 GN=CTNNBL1 PE=1 SV=1	NA	NA	NA	NA	unknown	NUCLEUS	unknown	unknown	NUCLEUS	NUCLEUS	unknown	unknown	NUCLEUS	NUCLEUS	unknown	NUCLEUS	NUCLEUS	0.671174	0.395966	0.454567	0.740887	0.550939	0.33363	0.479246	0.660257	0.610343	0.393426	0.589889	0.739891	NUCLEUS	PROTEASOME	NUCLEUS	NUCLEUS	RIBOSOME	PROTEASOME	PROTEASOME	NUCLEUS	NUCLEUS	RIBOSOME	NUCLEUS	NUCLEUS	0.751529	0.636107	0.011001	1.83954e-12	0.764638	0.701399
ACTR1B	P42025	Beta-centractin OS=Homo sapiens OX=9606 GN=ACTR1B PE=1 SV=1	-14.5363	0.571832	-20.6648	0.335638	unknown	unknown	unknown	unknown	unknown	unknown	unknown	unknown	unknown	unknown	unknown	unknown	unknown	0.341436	0.303067	0.172647	0.286747	0.400431	0.258311	0.181048	0.287472	0.275435	0.288639	0.227298	0.303733	CYTOSOL	PROTEASOME	CYTOSOL	CYTOSOL	PROTEASOME	RIBOSOME	PROTEASOME	CYTOSOL	CYTOSOL	PROTEASOME	CYTOSOL	RIBOSOME	0.449916	0.000718559	0.0220451	0.000190095	0.976706	4.13912e-07
GLB1	P16278	Beta-galactosidase OS=Homo sapiens OX=9606 GN=GLB1 PE=1 SV=2	-1.84478	0.212846	-20.4786	-0.0424033	unknown	LYSOSOME	LYSOSOME	LYSOSOME	LYSOSOME	LYSOSOME	LYSOSOME	LYSOSOME	LYSOSOME	LYSOSOME	LYSOSOME	LYSOSOME	LYSOSOME	0.848178	0.839805	0.862277	0.869651	0.889609	0.890193	0.854095	0.898049	0.876055	0.824596	0.824633	0.916317	LYSOSOME	LYSOSOME	LYSOSOME	LYSOSOME	LYSOSOME	PM	PM	LYSOSOME	LYSOSOME	LYSOSOME	LYSOSOME	LYSOSOME	1	0.99999	1	1	0.999139	0.944953
GLB1L2	Q8IW92	Beta-galactosidase-1-like protein 2 OS=Homo sapiens OX=9606 GN=GLB1L2 PE=2 SV=1	-6.80483	-0.103331	-18.784	-0.0634714	unknown	GOLGI	GOLGI	GOLGI	GOLGI	GOLGI	GOLGI	GOLGI	GOLGI	GOLGI	GOLGI	GOLGI	GOLGI	0.801292	0.861741	0.831123	0.808248	0.853915	0.868652	0.787659	0.779065	0.937434	0.828257	0.868796	0.830719	GOLGI	GOLGI	GOLGI	GOLGI	GOLGI	GOLGI	GOLGI	GOLGI	GOLGI	PM	GOLGI	GOLGI	1	0.999978	0.999994	1	1	0.984768
GUSB	P08236	Beta-glucuronidase OS=Homo sapiens OX=9606 GN=GUSB PE=1 SV=2	-11.2441	0.180982	-20.2064	0.141921	unknown	unknown	unknown	unknown	unknown	unknown	unknown	unknown	unknown	unknown	unknown	unknown	unknown	0.801546	0.782026	0.638494	0.845333	0.901701	0.869792	0.649006	0.8381	0.392635	0.483336	0.752027	0.680256	ER	ER	ER	ER	ER	ER	PM	ER	ER	ER	LYSOSOME	ER	0.824423	0.995657	0.855015	1	0.993953	0.862206
HEXA	P06865	Beta-hexosaminidase subunit alpha OS=Homo sapiens OX=9606 GN=HEXA PE=1 SV=2	5.04223	0.333915	-15.1703	-0.0255085	unknown	LYSOSOME	LYSOSOME	unknown	LYSOSOME	LYSOSOME	LYSOSOME	LYSOSOME	LYSOSOME	LYSOSOME	LYSOSOME	LYSOSOME	LYSOSOME	0.834063	0.81134	0.788456	0.831941	0.865141	0.878429	0.878692	0.888193	0.866524	0.890895	0.813753	0.893589	LYSOSOME	LYSOSOME	LYSOSOME	LYSOSOME	LYSOSOME	PM	LYSOSOME	LYSOSOME	LYSOSOME	LYSOSOME	LYSOSOME	LYSOSOME	1	1	1	1	0.997972	0.990724
HEXB	P07686	Beta-hexosaminidase subunit beta OS=Homo sapiens OX=9606 GN=HEXB PE=1 SV=3	-5.98121	0.420924	-20.8883	0.0251096	LYSOSOME	LYSOSOME	LYSOSOME	LYSOSOME	LYSOSOME	LYSOSOME	LYSOSOME	LYSOSOME	LYSOSOME	LYSOSOME	LYSOSOME	LYSOSOME	LYSOSOME	1	1	1	1	1	1	1	1	1	1	1	1	LYSOSOME	LYSOSOME	LYSOSOME	LYSOSOME	LYSOSOME	LYSOSOME	LYSOSOME	LYSOSOME	LYSOSOME	LYSOSOME	LYSOSOME	LYSOSOME	1	1	1	1	1	1
MANBA	O00462	Beta-mannosidase OS=Homo sapiens OX=9606 GN=MANBA PE=1 SV=3	NA	NA	-15.5896	0.0528664	LYSOSOME	LYSOSOME	LYSOSOME	LYSOSOME	LYSOSOME	NA	LYSOSOME	NA	NA	LYSOSOME	LYSOSOME	LYSOSOME	LYSOSOME	1	1	1	1	NA	1	NA	NA	1	1	1	1	LYSOSOME	LYSOSOME	LYSOSOME	LYSOSOME	NA	LYSOSOME	NA	NA	LYSOSOME	LYSOSOME	LYSOSOME	LYSOSOME	1	1	1	1	NA	1
PARVB	Q9HBI1	Beta-parvin OS=Homo sapiens OX=9606 GN=PARVB PE=1 SV=1	4.37944	0.286096	-10.3151	0.0610838	unknown	unknown	unknown	unknown	unknown	unknown	unknown	unknown	unknown	unknown	unknown	unknown	unknown	0.265831	0.44017	0.239384	0.451975	0.784005	0.213058	0.276331	0.366214	0.296521	0.782694	0.414525	0.497275	PM	PM	PM	ER	PM	PM	PM	PM	ER	ER	ENDOSOME	ER	0.0265338	0.842384	0.00393606	0.952698	0.972943	0.988196
SGCB	Q16585	Beta-sarcoglycan OS=Homo sapiens OX=9606 GN=SGCB PE=1 SV=1	NA	NA	NA	NA	NA	NA	NA	NA	NA	NA	unknown	NA	NA	NA	NA	NA	NA	NA	NA	NA	NA	NA	0.238883	NA	NA	NA	NA	NA	NA	NA	NA	NA	NA	NA	PEROXISOME	NA	NA	NA	NA	NA	NA	NA	NA	NA	NA	NA	0.999855
BACE2	Q9Y5Z0	Beta-secretase 2 OS=Homo sapiens OX=9606 GN=BACE2 PE=1 SV=1	NA	NA	NA	NA	NA	NA	unknown	unknown	NA	unknown	NA	NA	NA	NA	NA	NA	NA	NA	0.820787	0.79858	NA	0.436752	NA	NA	NA	NA	NA	NA	NA	NA	ER	ER	NA	PM	NA	NA	NA	NA	NA	NA	NA	NA	0.969507	0.376896	NA	0.88346	NA
NAPB	Q9H115	Beta-soluble NSF attachment protein OS=Homo sapiens OX=9606 GN=NAPB PE=1 SV=2	2.90924	0.573347	-16.4575	0.127813	unknown	unknown	ENDOSOME	unknown	ENDOSOME	unknown	unknown	unknown	unknown	unknown	unknown	ENDOSOME	unknown	0.516957	0.719644	0.483823	0.611337	0.267122	0.22165	0.419767	0.330836	0.647439	0.488964	0.610775	0.478979	ER	ENDOSOME	PM	PM	LYSOSOME	PM	PM	PM	ER	ER	ENDOSOME	ER	0.0982689	0.927077	0.584901	0.000606169	0.665581	0.801233
SNCB	Q16143	Beta-synuclein OS=Homo sapiens OX=9606 GN=SNCB PE=1 SV=1	NA	NA	NA	NA	unknown	unknown	NA	NA	NA	NA	NA	NA	NA	NA	NA	NA	NA	0.464705	NA	NA	NA	NA	NA	NA	NA	NA	NA	NA	NA	CYTOSOL	NA	NA	NA	NA	NA	NA	NA	NA	NA	NA	NA	0.99594	NA	NA	NA	NA	NA
TXLNB	Q8N3L3	Beta-taxilin OS=Homo sapiens OX=9606 GN=TXLNB PE=1 SV=3	NA	NA	NA	NA	NA	NA	unknown	NA	NA	NA	NA	NA	NA	NA	unknown	NA	NA	NA	0.28949	NA	NA	NA	NA	NA	NA	NA	0.288693	NA	NA	NA	PEROXISOME	NA	NA	NA	NA	NA	NA	NA	ENDOSOME	NA	NA	NA	0.876131	NA	NA	NA	NA
CRYBG1	Q9Y4K1	Beta/gamma crystallin domain-containing protein 1 OS=Homo sapiens OX=9606 GN=CRYBG1 PE=1 SV=3	NA	NA	NA	NA	NA	NA	NA	unknown	NA	NA	NA	NA	NA	NA	NA	NA	NA	NA	NA	0.540384	NA	NA	NA	NA	NA	NA	NA	NA	NA	NA	NA	ER	NA	NA	NA	NA	NA	NA	NA	NA	NA	NA	NA	0.9837	NA	NA	NA
BID	P55957	BH3-interacting domain death agonist OS=Homo sapiens OX=9606 GN=BID PE=1 SV=1	-5.75535	0.189163	-4.67404	-0.200425	unknown	unknown	unknown	unknown	unknown	unknown	unknown	unknown	unknown	unknown	CYTOSOL	CYTOSOL	CYTOSOL	0.300552	0.547763	0.419347	0.590708	0.266408	0.631562	0.610378	0.715873	0.496061	0.762016	0.836694	0.812407	CYTOSOL	PROTEASOME	CYTOSOL	CYTOSOL	CYTOSOL	CYTOSOL	CYTOSOL	CYTOSOL	CYTOSOL	CYTOSOL	CYTOSOL	CYTOSOL	0.510106	0.0209045	0.309022	0.00260568	0.151662	0.892174
PAPSS1	O43252	Bifunctional 3'-phosphoadenosine 5'-phosphosulfate synthase 1 OS=Homo sapiens OX=9606 GN=PAPSS1 PE=1 SV=2	-20.0559	0.118445	-20.5109	-0.266916	unknown	CYTOSOL	CYTOSOL	CYTOSOL	CYTOSOL	CYTOSOL	unknown	CYTOSOL	CYTOSOL	CYTOSOL	unknown	CYTOSOL	CYTOSOL	0.919381	0.76126	0.889105	0.869107	0.88548	0.609247	0.916049	0.813022	0.920052	0.569981	0.897203	0.863712	CYTOSOL	PROTEASOME	CYTOSOL	CYTOSOL	CYTOSOL	CYTOSOL	CYTOSOL	CYTOSOL	CYTOSOL	CYTOSOL	CYTOSOL	CYTOSOL	0.991299	0.663614	0.999654	1	0.996613	0.784352
PAPSS2	O95340	Bifunctional 3'-phosphoadenosine 5'-phosphosulfate synthase 2 OS=Homo sapiens OX=9606 GN=PAPSS2 PE=1 SV=2	-16.6569	0.244441	-20.4545	0.161751	unknown	unknown	unknown	unknown	unknown	unknown	unknown	unknown	unknown	unknown	unknown	unknown	unknown	0.336124	0.572288	0.186291	0.291022	0.471595	0.269345	0.18656	0.277858	0.30685	0.285339	0.241278	0.318196	CYTOSOL	RIBOSOME	CYTOSOL	CYTOSOL	CYTOSOL	NUCLEUS	CYTOSOL	CYTOSOL	CYTOSOL	NUCLEUS	CYTOSOL	CYTOSOL	0.982172	0.924935	0.824198	0.999998	0.900708	0.811274
JMJD6	Q6NYC1	Bifunctional arginine demethylase and lysyl-hydroxylase JMJD6 OS=Homo sapiens OX=9606 GN=JMJD6 PE=1 SV=1	-17.111	-0.0587294	-17.6719	-0.125024	unknown	CYTOSOL	CYTOSOL	unknown	CYTOSOL	unknown	unknown	CYTOSOL	CYTOSOL	unknown	CYTOSOL	CYTOSOL	CYTOSOL	0.752992	0.847962	0.73682	0.910153	0.294524	0.686669	0.861158	0.78329	0.407453	0.926808	0.860227	0.81024	CYTOSOL	CYTOSOL	CYTOSOL	CYTOSOL	CYTOSOL	CYTOSOL	CYTOSOL	CYTOSOL	CYTOSOL	CYTOSOL	CYTOSOL	CYTOSOL	0.999754	0.997962	0.999918	0.999991	0.997786	0.999988
COASY	Q13057	Bifunctional coenzyme A synthase OS=Homo sapiens OX=9606 GN=COASY PE=1 SV=4	-17.0678	-0.141937	-19.397	0.0893987	unknown	CYTOSOL	unknown	CYTOSOL	CYTOSOL	CYTOSOL	unknown	unknown	CYTOSOL	unknown	unknown	CYTOSOL	CYTOSOL	0.81797	0.608487	0.752836	0.803079	0.881131	0.535485	0.683043	0.763845	0.739431	0.654327	0.754245	0.823544	CYTOSOL	CYTOSOL	CYTOSOL	CYTOSOL	CYTOSOL	CYTOSOL	CYTOSOL	CYTOSOL	CYTOSOL	CYTOSOL	CYTOSOL	CYTOSOL	0.997756	0.286415	0.418697	0.999999	0.998486	0.766212
EPHX2	P34913	Bifunctional epoxide hydrolase 2 OS=Homo sapiens OX=9606 GN=EPHX2 PE=1 SV=2	8.22349	0.4242	NA	NA	unknown	unknown	unknown	unknown	unknown	unknown	unknown	unknown	unknown	unknown	unknown	NA	NA	0.36643	0.301216	0.196505	0.244878	0.304228	0.257604	0.181322	0.252147	0.206835	0.295114	NA	NA	ENDOSOME	PEROXISOME	CYTOSOL	CYTOSOL	CYTOSOL	CYTOSOL	ENDOSOME	CYTOSOL	PEROXISOME	PM	NA	NA	0.000483975	0.669766	1.08738e-15	7.31918e-35	0.00186137	2.61771e-06
NDST1	P52848	Bifunctional heparan sulfate N-deacetylase/N-sulfotransferase 1 OS=Homo sapiens OX=9606 GN=NDST1 PE=1 SV=1	-4.20965	-0.553576	-9.81746	-0.476707	unknown	GOLGI	unknown	unknown	unknown	unknown	unknown	unknown	unknown	GOLGI	unknown	GOLGI	GOLGI	0.747317	0.468951	0.172734	0.460854	0.713869	0.214624	0.247189	0.497009	0.787165	0.620494	0.832281	0.784198	GOLGI	PEROXISOME	GOLGI	GOLGI	GOLGI	PM	ENDOSOME	PM	GOLGI	ER	GOLGI	GOLGI	0.99705	0.91289	2.98073e-10	8.73116e-13	0.756504	0.0582866
NDST2	P52849	Bifunctional heparan sulfate N-deacetylase/N-sulfotransferase 2 OS=Homo sapiens OX=9606 GN=NDST2 PE=1 SV=1	NA	NA	NA	NA	unknown	unknown	unknown	unknown	unknown	NA	unknown	NA	NA	NA	unknown	NA	NA	0.294676	0.253086	0.400401	0.450634	NA	0.239857	NA	NA	NA	0.695448	NA	NA	PM	PEROXISOME	GOLGI	GOLGI	NA	PM	NA	NA	NA	PM	NA	NA	0.966916	0.657538	0.87853	5.46351e-14	NA	0.810745
MTHFD2	P13995	Bifunctional methylenetetrahydrofolate dehydrogenase/cyclohydrolase mitochondrial OS=Homo sapiens OX=9606 GN=MTHFD2 PE=1 SV=2	NA	NA	NA	NA	MITOCHONDRIA	MITOCHONDRIA	MITOCHONDRIA	MITOCHONDRIA	MITOCHONDRIA	MITOCHONDRIA	MITOCHONDRIA	MITOCHONDRIA	MITOCHONDRIA	MITOCHONDRIA	MITOCHONDRIA	MITOCHONDRIA	MITOCHONDRIA	1	1	1	1	1	1	1	1	1	1	1	1	MITOCHONDRIA	MITOCHONDRIA	MITOCHONDRIA	MITOCHONDRIA	MITOCHONDRIA	MITOCHONDRIA	MITOCHONDRIA	MITOCHONDRIA	MITOCHONDRIA	MITOCHONDRIA	MITOCHONDRIA	MITOCHONDRIA	1	1	1	1	1	1
PNKP	Q96T60	Bifunctional polynucleotide phosphatase/kinase OS=Homo sapiens OX=9606 GN=PNKP PE=1 SV=1	NA	NA	NA	NA	unknown	unknown	unknown	unknown	unknown	unknown	unknown	unknown	unknown	NA	unknown	unknown	NA	0.383724	0.318144	0.180897	0.405634	0.352714	0.286826	0.185221	0.372883	NA	0.360487	0.215449	NA	NUCLEUS	NUCLEUS	NUCLEUS	NUCLEUS	NUCLEUS	NUCLEUS	NUCLEUS	NUCLEUS	NA	NUCLEUS	NUCLEUS	NA	0.710861	0.999842	0.999989	0.999896	0.998692	0.995304
ATIC	P31939	Bifunctional purine biosynthesis protein PURH OS=Homo sapiens OX=9606 GN=ATIC PE=1 SV=3	-13.4604	0.0691623	-20.8111	-0.0424179	unknown	CYTOSOL	CYTOSOL	CYTOSOL	CYTOSOL	CYTOSOL	CYTOSOL	CYTOSOL	CYTOSOL	CYTOSOL	CYTOSOL	CYTOSOL	CYTOSOL	0.90843	0.919083	0.899688	0.926533	0.950551	0.910073	0.901838	0.913582	0.917967	0.924838	0.904482	0.921187	CYTOSOL	CYTOSOL	CYTOSOL	CYTOSOL	CYTOSOL	CYTOSOL	CYTOSOL	CYTOSOL	CYTOSOL	CYTOSOL	CYTOSOL	CYTOSOL	0.999994	0.998845	0.999999	1	0.999995	0.999989
GNE	Q9Y223	Bifunctional UDP-N-acetylglucosamine 2-epimerase/N-acetylmannosamine kinase OS=Homo sapiens OX=9606 GN=GNE PE=1 SV=1	-23.0014	0.133384	-22.0397	0.036778	unknown	unknown	unknown	unknown	unknown	unknown	unknown	unknown	unknown	unknown	unknown	CYTOSOL	CYTOSOL	0.464919	0.373708	0.531174	0.698706	0.378003	0.550359	0.748574	0.713223	0.534615	0.5925	0.778179	0.755952	CYTOSOL	PROTEASOME	CYTOSOL	CYTOSOL	CYTOSOL	PROTEASOME	CYTOSOL	CYTOSOL	CYTOSOL	CYTOSOL	CYTOSOL	CYTOSOL	0.984219	0.922406	0.999541	1	0.895452	0.928783
ABCB11	O95342	Bile salt export pump OS=Homo sapiens OX=9606 GN=ABCB11 PE=1 SV=2	NA	NA	NA	NA	unknown	unknown	unknown	NA	NA	unknown	unknown	NA	NA	NA	NA	NA	NA	0.378627	0.291883	NA	NA	0.392701	0.503109	NA	NA	NA	NA	NA	NA	PM	ENDOSOME	NA	NA	PM	PM	NA	NA	NA	NA	NA	NA	0.999083	0.36721	NA	NA	0.955241	0.994847
BLVRA	P53004	Biliverdin reductase A OS=Homo sapiens OX=9606 GN=BLVRA PE=1 SV=2	-1.35263	-0.138966	-20.0132	-0.0919334	unknown	CYTOSOL	CYTOSOL	CYTOSOL	CYTOSOL	CYTOSOL	CYTOSOL	CYTOSOL	CYTOSOL	unknown	CYTOSOL	CYTOSOL	CYTOSOL	0.866352	0.895437	0.807119	0.894294	0.916716	0.909977	0.862086	0.899889	0.746548	0.938804	0.879307	0.875792	CYTOSOL	CYTOSOL	CYTOSOL	CYTOSOL	CYTOSOL	CYTOSOL	CYTOSOL	CYTOSOL	CYTOSOL	CYTOSOL	CYTOSOL	CYTOSOL	0.995006	0.998636	0.999933	0.997594	0.999552	0.99962
BLOC1S1	P78537	Biogenesis of lysosome-related organelles complex 1 subunit 1 OS=Homo sapiens OX=9606 GN=BLOC1S1 PE=1 SV=2	-1.08383	0.624736	-16.668	0.15796	unknown	unknown	unknown	unknown	unknown	unknown	unknown	unknown	unknown	unknown	unknown	unknown	unknown	0.918192	0.816517	0.513071	0.854675	0.538735	0.650917	0.732452	0.775161	0.410755	0.897455	0.438392	0.810338	ER	PM	ENDOSOME	ER	PM	PM	PM	PM	ER	ER	ENDOSOME	ER	0.782041	0.655182	0.744671	0.00373952	0.945992	0.953448
BLOC1S2	Q6QNY1	Biogenesis of lysosome-related organelles complex 1 subunit 2 OS=Homo sapiens OX=9606 GN=BLOC1S2 PE=1 SV=1	-7.11116	0.380871	-22.0936	-0.0946488	unknown	unknown	unknown	unknown	unknown	unknown	unknown	unknown	unknown	unknown	unknown	unknown	unknown	0.615225	0.680065	0.289743	0.663791	0.266002	0.330942	0.22591	0.234325	0.285117	0.512015	0.425452	0.535241	ER	PM	ENDOSOME	PM	LYSOSOME	PM	ENDOSOME	PM	PEROXISOME	ER	ENDOSOME	ER	0.528834	0.699988	0.927975	0.00206231	0.870903	0.955337
BLOC1S3	Q6QNY0	Biogenesis of lysosome-related organelles complex 1 subunit 3 OS=Homo sapiens OX=9606 GN=BLOC1S3 PE=1 SV=1	2.64057	0.387379	NA	NA	unknown	unknown	unknown	unknown	unknown	unknown	unknown	unknown	unknown	NA	unknown	unknown	NA	0.608993	0.31488	0.180229	0.353303	0.278502	0.274272	0.173197	0.381403	NA	0.308397	0.179729	NA	CYTOSOL	RIBOSOME	CYTOSOL	CYTOSOL	RIBOSOME	NUCLEUS	RIBOSOME	RIBOSOME	NA	NUCLEUS	RIBOSOME	NA	0.946444	0.529703	0.942664	1	0.669277	0.923127
BLOC1S4	Q9NUP1	Biogenesis of lysosome-related organelles complex 1 subunit 4 OS=Homo sapiens OX=9606 GN=BLOC1S4 PE=1 SV=1	NA	NA	NA	NA	unknown	NUCLEUS	unknown	unknown	NUCLEUS	NUCLEUS	unknown	unknown	unknown	NUCLEUS	unknown	NA	NA	0.611022	0.454812	0.432389	0.68571	0.833988	0.279202	0.226453	0.440702	0.558869	0.363222	NA	NA	CYTOSOL	NUCLEUS	NUCLEUS	NUCLEUS	RIBOSOME	NUCLEUS	RIBOSOME	NUCLEUS	PEROXISOME	NUCLEUS	NA	NA	0.783727	0.764079	0.999505	0.998417	0.96927	0.849525
BLOC1S5	Q8TDH9	Biogenesis of lysosome-related organelles complex 1 subunit 5 OS=Homo sapiens OX=9606 GN=BLOC1S5 PE=1 SV=1	NA	NA	NA	NA	unknown	unknown	unknown	unknown	unknown	NUCLEUS	unknown	unknown	unknown	NUCLEUS	unknown	unknown	unknown	0.46206	0.348977	0.170201	0.476334	0.796843	0.302192	0.377435	0.417151	0.64077	0.304446	0.2831	0.483115	RIBOSOME	NUCLEUS	NUCLEUS	NUCLEUS	RIBOSOME	NUCLEUS	RIBOSOME	NUCLEUS	RIBOSOME	NUCLEUS	ENDOSOME	NUCLEUS	0.136457	0.442661	0.67374	0.883309	0.959696	0.941312
BLOC1S6	Q9UL45	Biogenesis of lysosome-related organelles complex 1 subunit 6 OS=Homo sapiens OX=9606 GN=BLOC1S6 PE=1 SV=1	NA	NA	NA	NA	NA	NA	unknown	unknown	NA	NA	unknown	unknown	NA	NA	NA	unknown	NA	NA	0.52966	0.170342	NA	NA	0.280675	0.201284	NA	NA	NA	0.186752	NA	NA	PROTEASOME	ENDOSOME	NA	NA	LYSOSOME	RIBOSOME	NA	NA	NA	ENDOSOME	NA	NA	0.355139	0.963404	NA	NA	0.979894
BOD1	Q96IK1	Biorientation of chromosomes in cell division protein 1 OS=Homo sapiens OX=9606 GN=BOD1 PE=1 SV=2	-10.2318	0.129144	-17.0266	-0.136371	unknown	unknown	unknown	unknown	unknown	unknown	unknown	unknown	unknown	unknown	unknown	unknown	unknown	0.199025	0.265483	0.24463	0.312597	0.275844	0.248375	0.23087	0.421884	0.237112	0.306173	0.26124	0.429161	ENDOSOME	PEROXISOME	CYTOSOL	CYTOSOL	LYSOSOME	CYTOSOL	ENDOSOME	CYTOSOL	PEROXISOME	CYTOSOL	CYTOSOL	CYTOSOL	0.0149119	1.76472e-05	1.15086e-07	7.7531e-17	7.59372e-05	1.32291e-11
BOD1L1	Q8NFC6	Biorientation of chromosomes in cell division protein 1-like 1 OS=Homo sapiens OX=9606 GN=BOD1L1 PE=1 SV=2	NA	NA	NA	NA	unknown	unknown	unknown	unknown	unknown	unknown	unknown	unknown	unknown	unknown	unknown	unknown	unknown	0.423326	0.318093	0.218147	0.420604	0.352711	0.272924	0.179687	0.352998	0.25244	0.322201	0.286489	0.411943	NUCLEUS	NUCLEUS	NUCLEUS	NUCLEUS	NUCLEUS	NUCLEUS	NUCLEUS	NUCLEUS	NUCLEUS	NUCLEUS	NUCLEUS	NUCLEUS	0.999977	0.999996	0.999995	0.999999	0.999995	0.999999
HLCS	P50747	Biotin--protein ligase OS=Homo sapiens OX=9606 GN=HLCS PE=1 SV=1	-16.1222	0.123404	-13.2573	-0.204114	unknown	unknown	CYTOSOL	unknown	unknown	unknown	CYTOSOL	unknown	CYTOSOL	CYTOSOL	CYTOSOL	unknown	CYTOSOL	0.407979	0.7751	0.633206	0.505384	0.514971	0.869773	0.737082	0.821613	0.833262	0.908444	0.567178	0.851731	ENDOSOME	CYTOSOL	CYTOSOL	CYTOSOL	CYTOSOL	CYTOSOL	CYTOSOL	CYTOSOL	CYTOSOL	CYTOSOL	CYTOSOL	CYTOSOL	0.997392	0.999524	0.923372	0.00766146	0.988991	0.99965
BTD	P43251	Biotinidase OS=Homo sapiens OX=9606 GN=BTD PE=1 SV=2	NA	NA	NA	NA	NA	NA	unknown	unknown	NA	unknown	unknown	unknown	unknown	NA	unknown	unknown	NA	NA	0.748337	0.841956	NA	0.532448	0.902499	0.602179	0.46285	NA	0.848456	0.526188	NA	NA	ER	ER	NA	PM	ER	PM	ER	NA	PM	PM	NA	NA	0.999114	0.89019	NA	0.899069	0.666095
ENPP4	Q9Y6X5	Bis(5'-adenosyl)-triphosphatase ENPP4 OS=Homo sapiens OX=9606 GN=ENPP4 PE=1 SV=3	21.5168	0.772688	-20.2202	0.112846	unknown	unknown	unknown	unknown	unknown	unknown	unknown	unknown	unknown	unknown	unknown	unknown	unknown	0.52807	0.696067	0.409583	0.634774	0.54693	0.616009	0.465555	0.585345	0.57285	0.452886	0.326499	0.820504	PM	PM	ENDOSOME	ER	PM	PM	PM	PM	ER	ER	PM	ER	0.914959	0.997292	0.957577	0.0123091	0.966196	0.974567
FHIT	P49789	Bis(5'-adenosyl)-triphosphatase OS=Homo sapiens OX=9606 GN=FHIT PE=1 SV=3	NA	NA	NA	NA	NA	NA	unknown	unknown	NA	NA	unknown	unknown	NA	unknown	unknown	unknown	unknown	NA	0.275158	0.179318	NA	NA	0.252827	0.250477	NA	0.239993	0.312792	0.206998	0.214701	NA	PEROXISOME	ENDOSOME	NA	NA	LYSOSOME	ENDOSOME	NA	PEROXISOME	ENDOSOME	GOLGI	MITOCHONDRIA	NA	5.92587e-32	1.01529e-31	NA	NA	2.99839e-26
NUDT2	P50583	Bis(5'-nucleosyl)-tetraphosphatase [asymmetrical] OS=Homo sapiens OX=9606 GN=NUDT2 PE=1 SV=3	NA	NA	NA	NA	unknown	CYTOSOL	unknown	CYTOSOL	CYTOSOL	NA	NA	NA	NA	NA	CYTOSOL	NA	NA	0.838546	0.403843	0.906395	0.852974	NA	NA	NA	NA	NA	0.857602	NA	NA	CYTOSOL	CYTOSOL	CYTOSOL	CYTOSOL	NA	NA	NA	NA	NA	CYTOSOL	NA	NA	0.999655	0.897426	0.999998	0.999987	NA	NA
BPGM	P07738	Bisphosphoglycerate mutase OS=Homo sapiens OX=9606 GN=BPGM PE=1 SV=2	NA	NA	NA	NA	unknown	unknown	NA	CYTOSOL	NA	NA	CYTOSOL	CYTOSOL	NA	NA	NA	CYTOSOL	NA	0.359893	NA	0.836876	NA	NA	0.883967	0.814509	NA	NA	NA	0.775718	NA	ENDOSOME	NA	CYTOSOL	NA	NA	CYTOSOL	CYTOSOL	NA	NA	NA	CYTOSOL	NA	0.17314	NA	0.999769	NA	NA	0.996006
BLMH	Q13867	Bleomycin hydrolase OS=Homo sapiens OX=9606 GN=BLMH PE=1 SV=1	-12.999	0.169376	-23.7632	-0.05719	unknown	unknown	unknown	unknown	unknown	unknown	unknown	unknown	unknown	unknown	unknown	unknown	unknown	0.310382	0.398762	0.473956	0.613857	0.339276	0.287401	0.488292	0.543132	0.415903	0.40723	0.527858	0.63984	PROTEASOME	PROTEASOME	CYTOSOL	CYTOSOL	PROTEASOME	PROTEASOME	CYTOSOL	CYTOSOL	CYTOSOL	PROTEASOME	CYTOSOL	CYTOSOL	0.995898	0.999793	0.999998	1	0.97549	0.999712
BORCS5	Q969J3	BLOC-1-related complex subunit 5 OS=Homo sapiens OX=9606 GN=BORCS5 PE=1 SV=1	-14.6046	0.342521	-12.8774	0.0157337	unknown	unknown	unknown	ER	unknown	unknown	unknown	unknown	unknown	unknown	unknown	unknown	unknown	0.461385	0.890962	0.946913	0.876306	0.48798	0.3717	0.764736	0.610962	0.735091	0.421383	0.867421	0.845095	LYSOSOME	ER	ER	LYSOSOME	ER	PM	PM	PM	ER	ER	PM	ER	0.993751	0.975496	0.980089	0.998868	0.470808	0.977333
BORCS6	Q96GS4	BLOC-1-related complex subunit 6 OS=Homo sapiens OX=9606 GN=BORCS6 PE=1 SV=2	-8.97375	0.537684	-20.9333	0.202471	unknown	unknown	unknown	unknown	unknown	unknown	unknown	unknown	unknown	unknown	unknown	unknown	unknown	0.7008	0.784207	0.825946	0.874062	0.55193	0.789601	0.428093	0.606596	0.936204	0.806856	0.84965	0.845103	LYSOSOME	ER	PM	LYSOSOME	PM	PM	PM	PM	ER	PM	PM	ER	0.99618	0.945276	0.736161	0.999667	0.82802	0.978453
[truncated: 7,315 more rows]
[truncated: 128 more columns]

## Sheet: golgin-97 hits
Supplementary Table 2
[truncated: 146 more rows]
[truncated: 92 more columns]

## Sheet: GCC88 hits
Supplementary Table 2
[truncated: 22 more rows]
[truncated: 92 more columns]
