# Supplementary material for: Spatial proteomics defines the content of trafficking vesicles captured by golgin tethers
Source: Nat Commun. 2020 Nov 25;11:5987. doi: 10.1038/s41467-020-19840-4 (PMC7689464; doi:10.1038/s41467-020-19840-4)
Supplement: Supplementary file 8 — Source Data [file 41467_2020_19840_MOESM8_ESM.xlsx]

## Sheet: Figure 1c
Figure 1c
	anti HA epitope tag				anti actin

## Sheet: Figure 1e - Mito vs golgin-97-m
Figure 1e
UniProt ID	Log(2) MitoRatio	Log(e) Bayes Factor
Q92616	0.390958	-13.068
Q9UPN3	0.0729818	-13.7352
P35580	0.500446	-12.1054
Q14789	-0.349768	-15.2284
Q09666	0.282202	-18.4414
Q86UP2	-0.138415	-4.59072
Q00341	0.00840091	-20.4183
P16615	0.143631	-9.45132
P11717	1.18487	112.02
P63261	0.193975	-22.8106
Q9P2E9	-0.213135	-17.0989
P0DMV9	0.246975	-18.6926
Q5JRA6	0.0958094	-13.9105
P05023	0.166926	-18.1304
A5YKK6	0.167016	-16.9051
Q14573	0.132526	-14.212
O75153	0.378931	-16.0066
O43491	0.266275	-16.7752
Q03001	0.0609231	-11.398
Q8NCM8	0.269961	-18.9735
Q5VYK3	0.335505	-15.7717
Q15154	0.943426	-9.15736
O95714	0.177157	-19.5873
P55196	0.228338	-19.1558
P63244	0.333104	-18.2677
Q5T4S7	0.166127	-22.8135
P34932	-0.234798	-20.4728
Q02952	0.201608	-21.8139
P35221	0.377442	-11.7917
P13667	0.214654	-14.5566
O95613	0.549493	-15.2737
P46939	0.138979	-3.15324
P51659	0.746381	54.8047
P22102	0.217419	-16.4721
P25205	0.315399	-11.9718
Q8IWZ3	0.271971	-15.3011
P03243	0.969342	-10.715
P39023	0.304922	-20.6127
Q99460	0.0257657	-25.2882
Q9Y4L1	0.168967	-10.6877
Q9NQC3	0.308092	-17.3734
O43432	0.276316	-17.5169
P07942	0.053151	-18.4084
O75179	0.41878	-13.0355
Q8N3C0	0.132175	-21.5486
Q15075	0.63197	-13.7735
Q9NZJ4	0.476244	-11.5052
P29144	0.00757026	-16.4958
Q13576	0.28852	-18.0084
P13797	0.226881	-19.1576
Q6PGP7	0.452082	-12.7079
P42345	0.304731	-15.8685
Q86UE4	-0.0943799	-12.8354
P07237	0.211606	-15.9348
O75592	0.353619	-1.4725
Q9BSJ8	0.270684	-7.64797
P02786	0.561539	-18.8428
P27824	0.02508	-11.9594
Q7Z478	0.384265	-14.1333
Q14126	0.472848	-15.5543
O75976	1.02443	73.01
P00558	0.0732728	-17.3048
Q7Z2W4	0.0795503	-21.6553
Q9UGP8	0.0471895	-13.7594
O43719	0.0221422	-19.7466
P78344	0.17811	-21.8739
P04843	0.00724115	-6.0569
P11047	0.194085	-18.8074
Q12923	0.0628191	-7.22852
P36578	0.269613	-19.8284
Q5JSZ5	0.0738173	-21.7106
P12277	-0.206294	-20.6042
Q9H4A3	0.440091	-16.5691
Q13200	0.0958285	-22.6985
Q9Y2J2	0.258567	-19.6314
O60716	0.309355	-6.90083
Q96QK1	0.928118	37.6263
Q8N766	0.0557581	-7.10108
P30101	0.265205	-17.2289
Q14160	0.0921933	-13.2505
P42356	0.25138	-20.2946
Q9UHD8	0.65276	-4.97781
O15031	0.314337	-14.2063
Q16181	0.572598	-12.6915
P13796	0.148946	-19.2579
O95573	0.154138	-12.2186
A2RRP1	0.20283	-16.9988
P13637	0.306619	-17.9928
Q9UHI6	0.269664	-20.281
Q92896	-0.238682	-20.5906
P49915	0.161805	-6.41125
Q08378	0.336328	-13.1561
P32969	0.198248	-23.0045
P08865	0.34847	-15.868
Q15477	0.346823	-15.2477
Q02224	0.29892	-18.4361
O95782	-0.0272522	-3.55891
P46459	0.426854	-15.0597
P31939	0.0691623	-13.4604
Q86V48	0.441087	-11.4447
Q96N67	0.194632	-15.2503
Q86UK7	0.433793	-11.0499
Q9Y3I0	0.165825	-13.038
Q16658	0.172745	-17.111
P46777	0.243258	-19.2472
Q9H2G2	0.250937	-18.5615
O75165	0.378347	-4.49568
Q9UG63	0.324975	-17.3447
Q9UM54	0.198199	-15.6687
O00116	0.808744	50.5745
Q6Y7W6	0.515913	-7.16937
O15078	0.63911	-14.3196
P20020	0.258917	-15.6361
O14617	0.25823	-15.7781
Q9H6S0	0.293298	-20.8425
Q9HAV4	0.259783	-17.5747
P20290	0.506285	-16.8484
Q07157	0.731286	-4.19173
Q9Y2A7	0.193979	-15.0619
O75116	0.0615722	-13.2753
P16435	0.259795	-14.8838
Q6WKZ4	0.711229	-18.7329
P53992	-0.0731081	-20.2713
P06737	0.170233	-13.286
O94874	0.034568	-6.34075
Q9NTJ5	0.118538	-12.1739
Q7L576	0.12497	-12.3315
P49006	0.315814	-13.0414
P28288	0.746697	62.2419
P21281	0.375598	-10.6607
Q16513	0.249498	-16.0603
P11171	0.357532	-15.2679
P61247	0.388965	-18.1594
O14802	0.176662	-19.2527
P49588	0.0298371	-20.0737
P08240	0.063645	-7.27523
Q641Q2	0.47545	-18.5391
Q9H2U1	0.108377	-19.5672
Q14258	0.236034	-18.9703
Q14571	0.233973	-10.5395
Q99996	0.1829	-19.6114
P23396	0.310418	-18.2651
P40222	0.543194	-6.66831
O15067	0.000641448	-16.4868
Q9NSD9	0.347638	-17.5575
P35222	0.336009	-12.5336
Q5VT25	0.114755	-18.7164
Q86XL3	0.0956582	-14.7472
Q9BSJ2	0.418464	-13.932
Q8N1G4	0.150614	-20.1619
O94973	0.166108	-12.9538
Q15019	0.538556	-12.8459
Q9NYU2	0.191221	-13.1172
Q8IWR0	0.493997	-4.94409
P21359	0.188293	-21.5453
Q9Y2H6	-0.01476	-6.86887
O00267	0.277779	1.09715
Q9HC35	0.305798	-12.0132
Q96F07	0.16627	-13.4517
Q9BY44	0.398089	-16.8939
P10586	0.355046	-21.6384
P62495	0.149231	-11.9481
Q99700	0.121693	-20.1113
P49257	0.116146	-14.4895
Q92614	0.417498	-14.9411
Q2NL82	0.188505	-19.9888
Q14CX7	0.425038	-17.123
P38606	0.54475	-2.57336
Q99666	0.0210929	-10.0952
Q9Y5S2	0.132496	-10.1686
O00231	0.1148	-19.9447
P61221	0.232736	-14.2914
Q9P0K7	0.146149	-10.5376
P08195	0.310261	-12.4044
Q9NR09	0.170383	-22.0077
Q9NVA2	0.719669	-3.28618
Q96RT1	0.0351335	-15.5465
Q9BZF1	0.161665	-8.82484
P15880	0.300117	-19.478
Q9UDY2	0.263902	-15.7057
P18031	0.273447	-7.30177
O95163	0.177256	-16.2349
P35998	0.128591	-22.7197
Q86Y56	0.132615	-22.1997
Q14671	-0.0582279	-19.3756
O43242	-0.0637337	-24.9719
P62701	0.321309	-20.4195
Q92974	0.245331	-21.3333
Q14674	0.558647	-15.984
Q13308	0.316465	-6.34676
P25398	0.364925	-12.8348
O75955	-0.0179402	-16.0522
P07195	-0.152537	-17.0176
P22307	1.07929	66.9089
Q8N163	0.135271	-11.1306
Q9UPU5	0.244984	-14.8594
P35613	0.222951	-15.5133
Q9NZB2	0.179881	-18.4149
Q02809	0.0483791	-18.8673
P42694	0.12478	-18.8705
O94813	0.320553	-12.0459
O95071	0.143702	-18.3487
P16989	0.0251281	-21.4775
P11216	-0.00146164	-8.54729
O95248	0.306564	-17.5753
Q5T1M5	0.454779	-17.7307
O60488	0.101824	-23.2436
P62906	0.147129	-19.6211
Q9P2D0	0.301951	-15.9081
O43747	0.946857	56.8986
Q32MZ4	-0.150173	-22.3027
P05556	0.247539	-22.1815
Q92615	0.132966	-20.6836
P80303	0.0844798	-17.4543
Q14694	0.302987	-16.4367
P08237	0.334739	-14.6622
Q9Y4E1	0.182064	3.65689
Q12768	0.3105	-22.2183
P50454	0.245785	-10.8339
P62191	0.117069	-22.4152
Q15436	-0.0604505	-13.4117
P05388	0.29355	-16.7479
Q96A65	0.106491	-13.6015
O14974	0.219119	-13.244
Q96A33	0.0869062	0.0959235
Q5TAX3	0.370481	-20.6378
Q15058	0.713407	-10.1204
P23634	0.230439	-16.3465
Q9UBC2	-0.17051	-6.67882
Q9BZF9	0.53219	-15.4062
O94979	0.373396	-8.87682
Q709C8	0.283064	-11.4989
Q8TBA6	-0.583042	-14.0003
Q8WVM8	0.1998	-12.808
Q8WU90	0.0872869	-18.3848
Q9UBT2	-0.0341435	-20.7009
Q92538	0.082762	-18.1857
P50748	0.262092	-21.3431
Q14141	0.579048	-4.22127
Q9UIQ6	0.71244	9.91703
P82094	-0.249076	-16.5514
P08243	0.108031	-18.305
Q5T6F2	0.408766	-13.1335
P51148	0.18225	-18.6647
Q6P158	0.208018	-14.334
Q9UIA9	0.180542	-18.6147
O75330	0.615287	-14.7062
P46379	0.343822	-19.6429
Q8IUD2	0.324571	-20.118
Q9NUL3	-0.129194	-20.671
Q8NFQ8	0.104047	-7.60605
Q9BXS5	0.892254	45.896
O94822	0.147332	-14.8468
Q9H9A5	0.332208	-14.6836
A0FGR8	0.338487	-16.4302
Q92575	0.333838	-13.0693
Q9NUQ3	0.264953	-10.3082
Q12797	0.0201589	-9.97892
Q8NBS9	0.228658	-19.0829
Q14254	0.0592752	-15.8582
Q93050	0.361785	-16.4007
O00232	0.129378	-20.7212
Q15758	0.251592	-11.6856
Q9P265	0.209942	-14.1517
Q9UBF2	0.217949	-18.4287
Q9UPQ9	0.393919	-16.6083
P13807	0.0617956	5.77365
P33527	0.294577	-4.97217
P43490	0.20456	-12.7634
P13591	0.238109	-20.0389
O15228	0.793625	53.4462
O75521	0.887051	16.0917
O14936	0.282024	-12.4897
P55786	-0.295081	-19.4586
Q9H0B6	0.567173	-17.4332
Q9NY65	-0.275149	12.6191
P54578	0.0248855	-23.9887
Q9Y295	0.0781809	-17.5328
Q14643	0.152213	-13.5149
Q04721	0.35453	-13.2496
O43815	0.117462	-11.9526
Q9NZW5	0.286838	-17.9963
P18124	0.245366	-18.0368
Q71RC2	-0.026467	-19.8869
P61011	0.0906861	-14.5194
P14735	0.139975	-7.17244
Q06210	0.292792	-17.7819
Q12756	0.387004	-11.2909
P43686	0.130247	-24.3373
A1L0T0	0.130865	-10.229
Q06124	0.270828	-13.0033
P30419	0.382914	-11.3836
O94915	0.32462	-20.9032
P08133	-0.0215884	-9.61035
Q9NS87	0.719423	-8.1912
Q15437	-0.00423592	-16.1441
P04040	0.695876	44.9362
Q8NB49	0.312478	-19.2537
Q99615	0.239119	-17.7964
Q9NTZ6	0.206201	-17.1228
P55011	0.175477	2.0888
O43896	0.118736	-20.2277
Q8N8S7	0.261303	-16.8165
Q53EL6	0.0929286	-22.6654
Q7Z3J2	0.508683	-13.1988
O94905	0.160474	-11.0145
P41250	-0.662435	-11.7886
Q15020	0.141955	-22.7286
Q8WUM4	0.459321	-9.90544
Q8IZH2	0.277215	-18.3125
P62888	0.249182	-19.4308
Q27J81	0.152901	-9.15127
P54920	0.386176	-20.4572
Q14677	0.955964	115.658
P78559	0.191006	-18.9711
Q14651	0.306489	-19.5185
P09960	-0.189688	-22.0999
O43264	0.268094	-16.0889
P53675	-0.0857387	-18.0934
Q10471	-0.435881	-14.5742
Q9HB71	0.251953	-13.5868
O96013	0.149363	-21.6737
Q01484	-0.0386535	-15.4339
P50851	0.471511	-19.8791
Q3B7T1	0.520135	-11.2408
O95425	0.297321	-14.8995
Q15084	0.210471	-12.9567
P51572	0.198266	-17.336
P37268	0.111062	-8.69986
Q02878	0.264581	-17.9174
Q96AC1	0.232592	-8.92994
O95819	0.217326	-16.2198
O00178	0.25712	-15.7698
P08754	0.125521	-15.858
P07339	0.42772	1.28624
Q08379	-0.213799	-13.2094
Q63HN8	0.212502	-19.7854
Q9BY89	0.163518	-21.8954
P51149	0.229127	-8.4433
O60826	0.498154	-13.6947
O60763	-0.0646806	-16.7376
Q9UNF0	0.274016	-14.9541
Q8N122	0.174992	-8.67783
Q969V3	-0.0223354	-9.99386
P29317	0.414455	-12.0234
Q96CS3	0.27954	-11.2433
P19022	0.479318	-9.94037
Q92783	0.48338	-19.5794
P00390	-0.190464	-18.273
Q7Z2T5	0.228557	-6.43886
Q5JTV8	0.271971	-20.0633
Q02818	-0.0153634	-10.9917
Q07866	0.534947	-15.7273
P09543	0.439101	-17.6461
Q9UKE5	0.0896978	-21.6814
Q5VZK9	0.293282	-15.9549
O75044	0.265179	-7.56139
P40818	0.400199	-14.924
P61158	0.431555	-11.1573
Q9H4M9	0.374637	-2.52615
Q99536	-0.576717	-0.478715
P30566	0.277271	-13.9411
P62424	0.215416	-19.9825
P05387	0.277332	-13.6904
Q9UPT8	0.360653	-15.0644
O60271	-0.00498009	-14.4162
P62917	0.323656	-21.188
Q96HC4	0.465195	-13.7035
Q15738	0.325178	3.80149
Q96J02	0.336087	-0.294773
P61106	0.382525	-1.10033
O14975	0.235752	-10.0468
O75962	0.352341	-11.4556
O00203	0.44781	-13.8934
O00461	-0.178958	-9.5362
P48449	0.255818	-15.8842
O14578	0.452519	-14.1949
Q99570	0.239116	-10.5391
Q9UEY8	-0.161952	-1.58081
Q13136	0.0963465	-16.6496
Q15334	0.213994	-20.0213
Q96PC5	0.0496951	-12.4107
Q96AY3	0.152222	-15.3042
P61224	0.19702	-17.676
P50579	0.286291	-5.8762
Q86TU7	0.384963	-9.95355
Q9UQB8	0.226764	-16.347
Q9H2M9	0.306858	-20.5942
Q9Y696	0.304958	-13.4386
Q9BT78	0.373876	-2.80344
Q9HAU0	0.305868	-19.5561
Q13724	-0.114145	-17.0388
Q9BTU6	0.679675	15.7206
Q96CW5	0.371378	-19.6765
P17301	0.151677	-21.7091
P06280	0.396347	7.19693
Q5JSL3	-0.0206736	-12.9581
O43149	-0.0119853	-25.9457
P04439	0.285032	-13.2283
P07602	0.523821	-3.77509
O75083	0.114098	-8.79271
Q6WCQ1	0.245242	-7.11678
P41214	0.167408	-20.7164
O75146	-0.360105	-9.16354
P09110	0.579253	72.7778
Q12907	0.156414	-8.8267
Q9HDC9	0.117208	7.39629
P22059	0.11656	-13.3621
Q9UPN4	0.879885	-17.9504
Q96L92	0.555788	-8.15001
Q9UBB4	0.197549	-6.92855
Q8TD16	0.309208	-4.30164
Q15067	0.807726	73.2747
Q00688	0.165958	-16.9033
P19525	0.46727	-8.84332
Q99959	0.527349	-12.7183
Q9BRK5	-0.352792	-8.41182
Q6NUQ4	-0.0844665	-16.9936
Q6ZNB6	0.0650887	-9.22837
Q9UPT5	0.196971	-14.9671
Q08380	0.373324	-8.57118
O15439	0.182981	-13.3411
Q7L7X3	0.165876	-17.5721
O60610	0.165607	-11.2873
P35556	0.225164	-15.2381
Q9Y224	0.121819	-11.1167
Q13620	0.315579	5.14464
Q9H3S7	0.421466	-8.20699
P09884	0.336088	-9.04777
Q01970	0.185334	-15.7221
E9PAV3	0.433164	-6.68164
O75822	0.248296	-20.0966
Q567U6	0.306839	-10.9617
Q13625	0.304019	-19.2597
Q14139	0.240054	-19.4663
P07686	0.420924	-5.98121
Q9P2B2	0.246978	-23.0838
Q5VV42	0.125688	-8.66537
P30050	0.211332	-19.5012
O75844	0.121871	-11.1151
P62081	0.242147	-22.4858
P0DP25	0.225528	-21.4467
Q86X10	0.163179	-10.1222
P62491	0.333869	-4.4677
Q15008	0.11325	-18.0485
O00186	0.298168	-10.6072
Q14BN4	0.225634	-12.0531
P12081	-0.0955471	-17.5155
P39656	0.00588022	4.54209
Q9ULH0	0.186921	-14.8757
Q9UGR2	0.263439	-19.6663
Q96KP1	0.0173476	-12.8159
Q8TEX9	0.27111	-16.6267
Q9UHR4	0.0911952	-18.8768
Q86VI3	0.296669	-16.2411
Q9BY67	0.352708	-10.7602
Q9BQS8	0.264068	-8.43564
O75436	0.902738	23.9824
P51003	0.190075	-5.51147
Q14C86	0.204839	-16.3924
Q15293	0.290654	-13.5337
O00471	0.274815	-17.1855
O60568	0.0402033	-14.3117
Q8NEN9	0.379204	-15.3779
Q16850	0.102412	-7.14014
Q9NSV4	0.29467	-13.8757
Q9P0L0	0.0903531	-17.8407
P53041	0.0361195	-18.5387
P42858	0.219993	-10.3203
Q8NHV4	0.518845	-16.0559
O60749	0.766231	26.36
Q13617	0.157681	-19.6756
Q8IY67	-0.107329	-14.3195
Q9NRW7	0.767274	29.8603
P42566	0.23505	-13.6476
O14964	0.397282	-17.967
Q9UII4	0.572301	-15.1853
Q9UNF1	0.321746	-20.2646
Q15811	0.216423	-5.75076
P00491	-0.00328485	-12.7661
Q14318	0.343	-16.532
P61019	0.178974	-10.3655
Q6P1N0	0.252669	-17.4027
P13674	0.127633	-1.38685
P15170	0.242352	-17.5387
Q9Y485	0.218896	-3.79736
P55010	0.121268	-20.9685
Q96DH6	-0.12308	-8.27951
Q00796	0.393981	-13.9796
Q92520	0.245263	-12.281
P45974	0.0749299	-18.6841
P78362	0.289713	-15.812
P22392	-0.436284	-14.4008
Q7Z2K8	0.281513	-22.0545
O00754	0.16522	-10.7988
Q9BTX1	0.225249	-11.6196
Q6ZXV5	0.0436708	-14.3962
Q92599	0.600676	-6.14388
Q9UNM6	0.0817601	-22.2344
P31153	0.0613465	-22.4459
Q32P28	0.151374	-10.0412
Q9UHG3	0.171685	18.1789
Q99497	-0.301052	-18.0119
Q8ND04	0.201223	-18.4979
O43865	0.0722713	-8.63192
Q9UJW0	0.607876	-17.2642
P30519	0.21377	-9.64491
Q9H4L5	0.111382	-16.8035
Q9BTV4	0.124667	-7.31635
Q9NXC5	0.426683	-12.2215
O15355	0.107928	-19.2672
P27448	-0.00591446	-22.5977
Q96S66	0.0772519	-7.44307
Q9HAU5	0.314701	-14.0255
P07099	0.272457	-3.36571
O14818	0.148379	-17.7472
P62241	0.371097	-18.9573
O15511	0.149484	-7.34509
P04637	1.01908	-18.0996
Q9BZH6	0.702011	17.4763
O75175	0.193159	-12.5146
Q99575	0.245498	-15.6391
Q9UJ83	0.59051	34.4034
Q92747	0.205589	-8.42963
Q5M775	0.154365	-16.1434
Q9BS26	0.168684	-22.8458
Q5VZE5	0.250194	-16.5396
P08183	0.398788	-14.6578
Q14185	0.0748245	-13.1127
Q6UW63	0.0681354	-13.7535
Q13464	0.210207	-12.8586
O60645	0.00557139	-20.1318
Q9Y2T2	0.237309	-11.9554
P33981	0.37647	-2.37117
P25789	0.0967561	-17.1089
P23229	0.154603	-17.4468
Q9BVS4	-0.100057	-22.9486
P25787	0.289021	-17.0064
O14745	0.390474	-19.0183
Q9Y617	-0.0214941	-20.6092
O00161	0.224773	-19.7034
Q9Y487	0.869338	56.1869
Q9H223	0.433413	-4.43256
Q6P1M0	0.189454	7.48717
P26373	0.301697	-19.2909
Q9H3U1	0.296284	-18.4451
O43776	0.0166756	-12.7342
Q6GYQ0	0.349436	-12.9472
O96005	0.109765	-9.70165
P06865	0.333915	5.04223
Q12929	0.281163	-12.6097
Q92917	0.117311	-17.3588
P25786	-0.0366319	-25.9364
Q5VT06	0.453341	-17.3573
O43347	-0.020827	-7.77161
Q9Y263	0.186587	-19.3666
Q9HCU5	0.0675174	-14.1039
Q15042	0.367393	-17.924
Q7Z2Z2	0.0707025	5.26633
Q9H089	0.0966287	-16.5974
P62753	0.401449	-19.0546
Q4G0J3	0.274882	-13.9123
P62829	0.304903	-16.6036
Q13586	0.181336	-12.6489
P16278	0.212846	-1.84478
Q8WVX9	0.862374	33.8691
A8MXV4	0.333774	-0.416211
Q15654	0.249187	-22.4976
P23284	0.0543744	-14.3327
Q8ND24	0.41594	-15.9605
Q709F0	0.59658	50.935
Q8TCT9	0.0514389	-10.7375
Q9NW08	0.1662	-20.6476
Q15813	0.192432	-6.01584
Q9UKJ3	0.0751402	-18.5954
Q96PZ0	0.273777	-7.61117
Q9Y4P3	-0.107545	-2.61618
Q9Y4F1	0.172468	-13.2733
P21283	0.475815	1.39736
Q8NBJ5	0.0732852	-17.2399
P53582	0.299663	-5.30241
Q9Y5K5	0.152376	-17.1028
P16152	-0.184335	-21.648
Q9NVU0	0.284863	-13.0597
P39019	0.30756	-17.1298
Q14320	0.0946271	-18.189
P08758	0.120508	-23.2809
Q8WVV9	0.0695437	-5.65617
Q15375	0.512275	-14.9758
O15270	0.177385	-12.7121
Q15907	0.662253	-17.2422
Q86SF2	-0.157667	-14.1699
Q12802	0.0387749	-18.8084
O95292	0.185065	-13.9908
Q96CP6	0.181245	-11.5259
Q9Y6D6	0.267924	-17.8698
O14828	0.577472	-9.52863
P30520	-0.0250029	-11.2913
Q15286	0.316201	-21.2626
Q8IWJ2	0.156174	-9.40668
Q13642	0.323528	-14.7148
Q96JB5	0.126181	-9.39522
O00299	0.0859128	-20.6706
P00387	0.468106	-15.4597
Q8NBJ4	-0.127736	-11.1706
Q2M1P5	0.352628	-19.5648
Q9UBQ5	0.120036	-14.3593
P36871	-0.0859823	-18.485
P04920	0.243385	-8.80855
Q9C0C9	-0.0895267	-16.0414
Q9NRG9	0.294536	-10.7851
Q9NP72	0.265771	-0.191077
P52789	0.0450971	-21.4352
P62913	0.268783	-16.9635
P23470	0.118598	-8.33768
Q96D46	0.0715677	-18.0578
Q9Y4G6	0.126396	-14.7979
Q13177	0.382722	-17.7024
Q9P2K8	0.273682	-17.8677
Q9P289	0.23911	-20.4237
Q99523	0.586302	-10.403
Q9NUU7	0.243767	-7.54672
Q9UBS4	0.163846	-16.7982
Q9Y2Z0	0.234724	-20.6252
Q9UL25	0.0711722	-22.1348
Q9BYJ9	0.153453	-15.5293
Q9Y613	0.503955	-6.56026
P43034	0.360918	-1.07512
Q9H269	0.389663	-14.9354
Q9BTE3	0.326189	-16.9176
Q13596	1.06202	49.3747
Q9BXB4	0.341545	-1.9155
Q9Y2L5	0.677623	29.8969
Q14155	0.0454366	-17.6491
P28290	0.0471218	-14.3394
O14672	0.191197	-14.3171
O60361	-0.448722	10.3153
Q5VUJ6	0.200887	-17.7066
Q8NHP6	0.153107	-14.9688
P35611	-0.196248	-9.78457
Q9UBV2	0.105672	-8.77713
P49591	0.201011	2.82811
Q15785	0.351697	-11.7598
Q99805	0.0949625	-14.6567
Q969S3	0.0699742	-22.3144
Q8NDV7	-0.0133633	-21.2771
Q13443	0.345884	-21.5076
O15144	0.296992	-3.511
Q7Z739	0.26781	-15.0743
P60900	0.179226	-22.3622
P51858	0.186746	-8.70737
Q12959	0.179701	-13.6961
Q9GZT9	0.412577	-13.5259
Q06481	0.367235	-16.8813
P28070	0.0950963	-20.3784
Q9UNZ2	-0.00608832	-20.0598
Q9Y5M8	0.0717491	-10.4086
P10253	0.265327	-9.23368
P10321	0.273121	-14.4399
O43592	0.00495096	-19.5067
Q96SU4	0.27915	-8.47955
O00423	0.236963	-16.7998
P57721	1.09556	56.8606
O75381	0.745584	43.8194
Q9UID3	0.430261	-2.45878
P49815	0.266257	-7.08889
O95486	0.181457	-18.9704
Q9Y5X3	1.08188	50.9145
P62841	0.242759	-20.726
P28066	0.0950328	-20.8508
O75131	0.135191	-18.984
Q06323	-0.0712456	-26.3818
P61289	0.583445	-9.84238
P51648	0.256901	7.27995
P13489	0.0692244	-16.5356
Q13439	0.623857	-0.382775
O00151	0.163413	-16.4831
P25054	0.354573	-18.2771
P46977	-0.0857895	7.84445
O43847	-0.203871	-21.0851
Q6IAA8	0.352586	2.86413
Q86US8	0.231989	-21.9741
P21964	0.162851	-1.60329
Q14191	0.0531995	-15.8343
Q96AX1	0.579351	1.84955
Q86X29	0.247678	-17.1462
P61026	0.246961	-16.388
O60245	0.320677	-17.35
P05067	0.542825	-7.40742
Q4V328	0.272136	-17.4658
Q13619	0.185986	3.67218
Q9Y2B0	0.196885	-17.0409
Q9Y6E0	0.0820842	-13.7963
Q96T76	0.202503	-12.4011
Q69YQ0	-0.00884384	-16.6031
Q01581	-0.0801596	-17.1263
P25685	0.142233	-15.5428
Q9NXH9	-0.182335	-15.3485
O15143	0.374702	-8.18336
O94804	0.294047	-20.7422
Q96SN8	0.224745	-20.2337
P62834	0.119947	-19.6484
Q96IZ0	0.304216	-6.17917
O95487	0.0565086	-16.0364
P11274	0.340019	-12.3506
Q5H9R7	0.142455	-13.6724
O43681	0.0379252	-13.8634
Q7L2J0	0.0789368	-17.7577
Q16204	-0.058426	-15.6336
P49754	0.391146	-2.55507
O14967	0.0555861	0.662896
P28074	0.0552919	-21.7399
Q5T8D3	0.661149	60.2205
Q9UJC3	0.310379	-14.4254
Q9NVN8	0.111022	-15.6559
Q8IXB1	0.122135	-14.2172
Q9UMX0	0.245576	-12.5387
Q9Y3A5	0.226849	-5.45022
Q9UPN9	0.250166	-17.9409
P08069	0.225635	-20.2757
P23258	0.317771	-14.8996
O43396	-0.0179791	-21.6172
Q8N3P4	0.479584	-14.5139
Q86TG7	0.246198	-16.3272
P62263	0.33712	-16.1321
P61764	0.16907	-15.9471
O00154	0.124638	-16.6217
P03246	0.326471	-7.37651
Q6N069	0.198899	-15.2122
Q16706	-0.0986698	-5.91493
Q8IW35	0.238522	-21.4294
O95817	0.369804	-15.1067
P07948	0.240528	-17.968
P42892	0.446779	2.75806
Q9P0L2	0.107889	-23.0542
Q15418	0.573163	-5.85682
Q9NUQ6	0.349227	-17.5019
Q86W92	0.10642	-10.7548
Q9GZS3	0.224444	-6.13006
Q15643	-0.225554	-12.2458
P30154	0.361966	-12.631
Q14165	-0.0105104	8.63047
Q15417	0.302352	-16.2985
Q9BX40	0.340076	-19.7737
Q4KMP7	0.240051	-6.486
Q6PD62	-0.021694	-17.0987
Q9UBE0	-0.117872	-17.9093
Q12979	0.32308	-18.6978
Q6ZRP7	-0.321876	-9.92141
Q96GA3	0.0841904	-19.9303
Q5PRF9	0.184659	-19.4117
Q92600	0.0776337	-10.4739
Q2M389	0.528886	-18.5597
Q9P0V9	0.537802	-15.8579
Q96CW1	-0.0485885	-14.7211
P07947	0.362318	-17.6888
O75410	0.212428	-13.7039
Q6P1J9	0.086221	-20.6475
Q9UKY7	0.325527	-14.0061
P50995	0.186367	-4.90725
Q16851	0.155621	2.34316
Q14667	0.118323	-10.7758
Q9NTK5	0.00713611	-20.4851
Q9Y4C2	0.243549	-13.1538
Q9UHD9	0.170278	-14.7216
Q05193	0.405642	-9.8806
P20339	0.0155966	-21.7111
P43378	0.371415	-4.65928
P06756	0.170474	-12.2815
Q86VS8	0.0927039	-22.7626
Q53GQ0	0.142602	-10.8031
P49841	0.130347	-8.13332
Q92673	0.673516	-6.52288
Q99614	0.0554699	-19.0757
Q5VW36	0.232248	-18.7931
P19174	0.258187	-9.15935
Q9H4A6	0.383465	-1.84237
Q5SWX8	0.253452	-8.46552
Q96KP4	0.108812	-19.8006
Q8N0X7	0.64696	-7.58471
Q96NW4	0.471865	-13.3046
Q58EX2	0.192363	-16.7446
Q05086	-0.0837068	-22.6336
Q9C0B0	0.262969	-16.547
Q86YT6	0.260971	-16.6467
Q9P253	0.420144	-18.166
O15400	0.494118	-12.7279
P27635	0.139795	-16.791
Q9H0W5	0.224094	-6.29628
Q9UKV8	0.303149	-17.848
P04062	0.37792	1.38188
P05386	0.0322904	-16.9229
Q16625	0.438395	-6.40739
Q02750	0.315741	-14.2371
Q13492	-0.459752	-6.62961
Q13425	0.236893	-16.4576
Q08752	0.182191	-17.7987
O95490	0.334293	-17.1166
Q5VYS8	-0.0651034	-20.9255
Q8NCW5	-0.485324	-13.7882
Q96HN2	-0.0108746	-11.2599
Q8N1I0	0.00631398	-16.8548
Q8TB72	0.0153839	-18.2354
Q9NP58	0.33703	8.37428
P34896	0.132313	-11.1744
Q9H3G5	0.245823	-5.20684
P61006	0.188442	-22.3318
Q9UKS6	0.2779	-17.8871
Q9NXW2	0.100295	-8.42753
O94966	0.0923396	-3.11639
Q9P1Y5	0.277459	-18.0461
Q9BRR6	0.250224	-3.44688
O00291	-0.352308	-12.1351
Q8NF37	0.237393	-1.96682
O15173	0.183604	-0.415669
Q14997	0.131617	-24.4974
Q9BVK6	0.170418	-15.5964
P54709	0.260353	-17.3771
P48147	-0.0202243	-12.6278
Q9NVU7	-0.33664	-19.1364
Q9BV73	0.0436574	-8.78608
Q96JJ7	0.09021	-3.95372
Q9Y394	0.213306	-13.0368
P54727	-0.15899	-18.3871
Q9UN86	0.165093	-19.9708
Q96HE7	0.315809	-21.3399
P61020	-0.146597	-18.0265
Q53EZ4	0.538313	-15.3349
P36543	0.462962	-1.03651
O75477	0.208999	-10.8983
Q8WUD1	0.252627	-10.95
O43169	0.41204	4.69209
Q99816	0.271605	-18.2236
Q96P70	0.0662621	-18.3294
Q9Y6M5	0.285475	-10.3799
Q16637	0.363316	-12.1648
Q13217	0.136558	-2.24004
O95470	0.0610342	-14.5881
Q9NRF8	0.135558	-23.0085
Q15650	0.0674891	-18.5526
Q6R327	0.167643	-22.8604
Q92820	0.33052	-4.65945
P62750	0.168108	-20.7409
Q9UG01	0.422151	-12.2981
Q15599	0.063365	-15.0009
Q7KZI7	0.151652	-19.8236
Q8IZA0	1.36396	92.5912
Q6UW02	-0.0287008	-7.25338
P86790	0.248705	-6.40634
P30040	0.162317	-17.0929
Q9ULT8	0.223612	-17.946
Q9HBM0	0.305431	-7.85304
Q08AM6	0.322096	-20.3781
P00492	0.00538994	11.0516
O15269	0.291988	8.6445
O94964	0.35117	-14.5006
Q06203	0.0976878	-5.17735
Q96S52	0.0930376	-5.83945
P61254	0.213359	-19.7439
P63220	0.4746	-14.4757
Q9NV70	0.00870745	-17.0871
O75396	0.0876719	-18.7944
O95155	0.405631	-9.9836
Q9UNH7	0.985522	36.2614
P00441	0.0380131	-8.27932
Q92643	0.0349476	-0.545008
Q92544	-0.0323341	-16.6169
Q7Z7H5	-0.0502554	-18.6534
Q01968	0.634798	13.2856
Q9H1A4	0.383262	7.32578
Q8N4C8	0.136722	-23.1388
Q12933	0.423305	-10.4039
A0MZ66	0.036973	-18.2504
Q12955	-0.113876	-2.39321
Q00577	0.15714	-18.2701
Q8N7H5	0.0836159	-16.0238
Q8IYI6	0.122787	-18.0699
Q9NUD5	0.447305	-19.3028
P43307	-0.029455	3.7025
Q92626	0.0965172	-17.7147
Q9Y6Y8	0.193229	-8.04019
P17174	-0.0478617	-12.8051
Q96Q05	0.239362	-9.69144
P30086	-0.11949	-18.4435
Q6SZW1	0.128673	-16.1568
Q96JJ3	-0.158243	-14.1851
Q9NRA8	0.281387	-16.2967
Q9BTW9	0.0718932	-10.2118
Q9BUI4	0.275703	-20.8188
Q96D71	0.17468	-13.8531
Q9UJX2	0.371543	6.1734
Q8TAF3	0.281522	-16.6324
Q6DN90	0.244464	-18.3649
Q8NEB9	0.509305	-14.864
P30533	0.011996	-18.8593
P46778	0.173769	-13.9295
Q8IV08	0.398344	31.4168
Q9HDC5	0.213719	-16.3756
P61421	0.518446	2.3695
Q9NUQ8	0.442191	-14.6915
Q13395	0.313693	-14.1406
O00264	0.148068	-15.9327
Q04760	0.0346217	-19.6876
P20618	0.443023	-14.0375
Q6IN85	0.135283	-9.92944
Q5SYE7	0.331821	-16.2326
P83731	0.419923	-18.6434
Q9NZN8	0.201982	-15.449
Q5TZA2	0.215689	-14.3894
Q96CX2	-0.0262307	-19.6352
O43399	0.191798	3.52533
Q13867	0.169376	-12.999
Q9BSD7	0.000853117	-11.1181
Q14244	0.167628	-20.4707
P55039	0.117941	-18.076
Q9H267	0.608046	-15.4541
Q16881	0.104361	-14.72
Q07954	0.311279	-22.7001
Q12860	0.182342	-18.6957
P49840	0.202139	-10.4647
O00468	0.189708	-18.5546
Q9Y673	0.199975	-10.4966
Q9NR50	0.149845	-19.2615
P0DN79	-0.0653506	-16.6525
P40925	-0.164369	-21.0799
Q9UHD2	0.224458	-10.4015
P41567	0.330087	-8.09407
Q9P2D3	0.578511	3.85584
P53634	0.172226	-7.10743
Q13451	0.468047	-17.1945
Q16512	0.285471	-10.4447
Q9UH65	0.152673	-16.4406
Q15006	0.0342146	-10.1185
Q13501	0.262977	-18.7325
Q8WX93	-0.0182184	-15.7209
O15021	0.389636	-11.0791
Q96TA1	0.162543	-6.63933
Q8NHH9	0.409415	-19.9308
O15118	0.444681	-5.24613
P61201	0.228741	-4.59984
P29992	0.317044	-8.02625
Q9Y5T5	0.148117	-18.8508
Q86YS7	0.0277462	-13.5938
Q15036	0.555186	-12.8101
O95197	-0.0869087	-5.43903
Q13190	0.0121633	-12.6637
Q9NZN3	0.0958371	-14.8994
Q9Y4R8	0.480529	-16.2989
P19623	-0.0241863	-21.5559
Q9UHD1	0.0277203	-8.0156
O15230	0.0867915	-21.6601
Q12981	0.109361	-11.6579
O75886	0.353306	-21.1759
P51617	0.235972	-15.4611
Q8WYA0	0.522604	-14.1837
P18858	0.191122	-15.6832
Q9NNW5	0.186512	-12.5682
Q13098	0.0777242	-10.3099
P62266	0.180672	-21.7618
Q86YQ8	0.235099	-9.0937
O00469	0.136261	-8.13612
O15126	0.642031	-13.0139
P98194	0.350663	-2.95305
O95985	0.0757225	-18.3145
P61513	0.277877	-20.6951
Q14999	0.285279	-17.5059
P20073	0.355525	-15.2705
Q3ZCM7	0.449748	-10.6643
Q9NPH2	0.0187783	-17.0699
Q12926	0.212652	18.7011
O60524	-0.00339125	-16.1306
O75665	0.691119	-16.4079
O75487	0.317872	-17.6265
P46779	0.322847	-19.8114
O95870	0.403973	-12.4019
O95433	0.0884401	-16.5858
P22413	0.288609	-17.6449
P46781	0.353883	-19.7254
Q7Z2K6	0.129276	-5.81295
Q8IZT6	0.49732	0.291777
Q13948	-0.442988	-0.724359
Q96EK7	0.126825	-21.6355
Q96PY5	0.112494	-17.9928
P50897	0.326653	-3.39023
O75427	-0.0105744	-5.09666
P35237	0.102764	-19.4151
P11413	0.219653	-15.7209
O95394	-0.133521	-16.7056
Q96KA5	0.112532	-4.21826
O60566	0.325391	-19.0957
Q9Y4E6	0.0655614	-12.4987
Q9NY27	-0.181147	-14.2531
P20338	0.330791	-4.2425
Q9C0D5	0.290681	-12.0001
P08581	0.407677	-15.4545
O14579	0.308283	-6.34987
P49720	0.332691	-14.2874
P41743	0.196914	-19.6773
Q05707	0.181038	-21.0581
O00401	0.488811	-14.0207
Q8IWB7	0.663455	36.2376
O00560	0.42998	-1.23325
Q96A49	0.244735	-21.4831
Q5VSY0	0.778395	59.7886
O95861	0.110502	-17.9249
Q96GS4	0.537684	-8.97375
P43007	0.219163	0.0690886
Q9NY33	-0.0672125	-18.6142
Q92542	0.475885	-15.0443
Q9GZZ1	0.339343	1.99105
O75882	0.347821	-17.0209
Q99471	0.0952398	-19.4009
O75787	0.299916	-7.44057
O00505	0.377444	0.506897
P35268	0.374021	-17.3649
Q96HY6	-0.0204569	-14.8449
Q6IAN0	0.472463	-14.7158
Q9BYV8	0.56095	-1.90511
Q9Y3E5	0.130768	-2.11897
P31323	-0.0684116	-16.122
Q9UNS2	-0.129804	-3.4817
Q9H2J7	0.45992	-14.8651
Q86TI2	0.241803	-13.2523
P14373	0.0956044	-22.3631
Q9Y3B3	0.0363901	-21.6139
Q6P996	0.150301	-19.0915
Q9UGJ1	0.230272	-12.8958
Q9UIV1	0.429173	-15.71
Q08426	0.473426	33.2782
P62633	0.425212	-12.577
P52799	0.579678	-11.3277
P10398	0.327187	-0.142883
Q9NZ01	0.0444588	-2.83007
Q15276	0.231345	-15.3285
Q9UL54	0.240427	-7.34558
O60573	0.382279	-15.7224
Q14166	0.0840037	-19.8661
Q9UIW2	0.168165	-19.161
Q9BTD8	0.192278	-15.8375
P48556	0.231992	-20.9015
P49755	-0.0799193	-16.0639
Q96RL7	0.0941561	-16.0643
Q5VSL9	0.0289883	-13.1058
P35612	0.16166	-17.7466
O60684	0.144003	-16.02
Q9HC07	0.207602	-10.7878
O60563	-0.0880329	-17.9445
Q9NZM3	-0.162902	-10.3327
Q9P035	0.0478903	12.5321
P49589	0.120113	-11.4977
P60033	0.327005	-5.44265
Q92688	0.239856	-13.0032
Q9Y5L0	0.0779226	-20.9428
Q9Y6U3	-0.065998	-19.1035
Q9H3N1	0.0831402	-16.754
O60701	-0.0265569	-22.4797
P20839	-0.0375133	-20.8443
Q9BZF3	0.144886	-16.6284
Q8N4C6	0.412656	-21.0664
Q99436	0.00414006	-19.033
Q9UN37	0.436897	-11.0441
P54760	0.232197	-18.873
P62244	0.176528	-17.3032
Q8TF74	-0.0788117	-18.1662
Q9UI12	0.298893	-11.1523
P48960	0.474458	-14.3496
P62249	0.21909	-19.7544
O60551	0.332836	-10.2773
P35670	0.800496	32.8961
Q96QD8	0.555902	27.7535
P62269	0.300136	-19.7757
P61313	0.3205	-12.2772
Q99755	0.122376	-6.10283
Q14687	0.288727	-16.8089
Q9BWU0	0.499644	-3.53089
O76003	-0.0101785	-22.1004
Q5KU26	0.517711	-17.5217
Q0JRZ9	-0.0584886	-22.3452
O95684	0.270746	-8.25693
P28799	0.347592	-13.451
Q7Z4H8	0.274099	-5.1765
Q12846	0.0998249	-18.1145
Q5F1R6	0.316185	-13.2502
P46109	0.216086	-14.7642
Q9H3P7	0.000906951	-3.55609
Q7Z3C6	0.39654	14.6849
Q9NTX5	0.261692	0.612461
P40855	0.465329	14.7036
Q99569	0.338858	-10.7815
P49643	0.205062	-20.0688
P13612	0.330805	-19.4355
P25788	0.0898445	-20.9286
Q16799	0.344776	-10.4296
Q92905	0.19909	-5.31772
P10768	-0.202094	-18.4008
P37837	-0.244091	-16.7254
P48163	-0.00915856	-10.9624
P50914	0.418278	-15.9057
Q04656	0.602651	-12.7815
P52294	0.165365	-4.27932
P61586	0.343543	-16.9697
Q9HD26	0.259308	-13.0513
P54802	0.0861198	-15.0984
Q16527	-0.0387663	-10.4412
Q9UMZ2	0.494374	14.2097
Q9HD45	-0.110839	-11.5739
Q9P2W9	0.234167	-13.1436
Q9BZI7	0.411427	-16.7241
Q15005	0.0623775	-5.17575
P14550	-0.0625911	-19.5799
Q7Z3E2	0.383565	-6.97244
Q9NQW7	-0.108073	-15.9256
Q9BXF6	0.58693	-17.8547
Q14344	0.064018	-18.1937
Q9Y3R5	0.323515	-9.88635
Q9BWD1	0.143296	3.84501
Q92888	0.260748	-19.4972
P57772	0.21729	-10.589
Q13554	0.322522	-12.3082
O95400	0.410359	-4.48326
Q9Y2Q3	0.855397	2.83695
P49642	0.144132	-19.6044
Q9Y4X5	0.137038	-16.2349
Q9Y376	0.273156	-13.1224
O15460	0.0570852	-13.0009
Q14699	0.184977	-19.5397
P49721	0.0975911	-22.2691
Q9UHI8	0.241953	-2.24673
Q15363	-0.0090508	-9.22895
O95905	0.467962	-12.692
P19784	0.43159	-16.0274
Q5T2T1	0.113954	-0.997158
O15260	0.0851331	-12.7878
Q8NC56	0.281402	-13.8155
Q6ZMI0	0.407651	-17.1993
P31751	0.416459	-3.42125
Q3V6T2	0.307309	-10.6665
P61353	0.131399	-12.3605
Q15629	-0.0243351	-14.3649
Q5JSH3	0.143137	-12.2871
P15586	0.39634	-1.73713
O94763	0.170707	-22.3567
Q9Y679	0.163422	-15.5221
P21127	0.258321	-6.27316
P16422	0.458801	-14.4376
Q15645	0.155584	-21.7584
Q8N1F8	0.456128	1.05022
Q9NRW1	-0.0657461	-11.6026
Q5SZK8	0.169121	-22.1842
Q53H82	0.488336	-14.7038
Q6P5Z2	0.019721	-20.1034
Q86Y82	0.608912	15.3217
O14662	0.908084	34.9892
P11233	0.207192	-14.6184
Q8NHP8	0.415379	-1.30899
Q5W0B1	0.327053	-13.9929
P12109	0.202092	-18.5772
Q9NRL3	0.0980823	-16.7603
Q2PPJ7	0.349862	-10.8026
Q9UBB6	0.167473	-18.3463
P53985	0.0942404	1.37117
Q9UJY4	0.507589	-3.14915
Q9BTT0	0.213753	-19.3655
P10155	0.279903	-2.48433
Q16543	0.0209391	-15.7395
O60518	0.0666469	-16.8348
O15344	0.38687	2.06497
O43148	0.311577	-19.983
P04049	0.244594	-18.3117
Q9NR45	-0.0225309	-15.1851
Q14147	0.259801	-12.8123
Q9H1E3	-0.177533	-17.9732
Q96QG7	0.382682	3.73684
Q7Z3U7	0.206637	-10.5685
Q6NUQ1	0.20546	-18.8279
P98164	0.432304	-18.9063
Q15369	0.188562	-19.4314
P13693	0.516018	-2.69656
Q66GS9	0.415394	-11.0557
Q8TDW0	0.325271	-14.4047
Q9H7E2	0.253453	-12.1955
Q8IZP0	0.219477	-17.335
Q9BRX2	0.323174	-6.32464
Q13033	0.228638	8.04945
Q96DM3	0.351604	-3.10245
O43933	0.818224	10.8339
Q9P273	0.180538	-20.033
Q9UGV2	0.358261	-16.4878
Q9BVG4	0.381307	-7.56423
Q96FW1	-0.118525	-18.5846
Q9H1I8	-0.0393413	-20.3183
O43504	0.508914	-0.335817
Q8NE01	0.195686	-17.6454
P12931	0.268341	-16.7905
Q9BRP8	0.139314	-16.1603
Q9H6W3	0.27857	-13.1422
P15121	0.225207	-18.7636
Q7Z4V5	0.393744	-19.1526
Q13325	0.193333	-13.6929
P28340	0.00637509	-18.8482
Q99598	0.00593517	-17.577
Q9H270	0.506548	-10.5427
P51798	0.503921	26.8321
P84098	0.391957	-18.6787
Q9UBQ0	0.915745	34.9282
Q70UQ0	-0.0651429	-10.3962
Q13438	0.17182	-15.9713
Q9UEW8	0.566414	0.86699
Q9UKZ1	0.32257	-13.5377
Q9UNI6	0.278863	-9.68423
A0AVT1	0.100288	-19.6914
Q96K17	0.283454	-18.2446
P23458	0.378841	-10.8887
Q9NZL4	0.399153	-17.1025
O00487	0.198159	-23.2888
P39687	0.139148	-13.4997
O00592	0.248364	-13.9626
Q14161	0.364256	-16.8344
Q8TAG9	0.0255424	-19.9174
P61619	-0.145872	-12.5169
Q12792	0.130026	-17.7451
Q9NUQ9	0.17141	-13.2962
Q86WA8	0.579103	30.7784
O95674	-0.0363577	-14.3881
P62280	0.320153	-16.9094
P20645	0.818157	137.31
Q9BT22	0.149642	13.3966
Q96RT7	0.0455476	-17.7169
P40429	0.286515	-18.9439
O75110	0.240458	-10.1239
P60981	0.0677855	-17.5684
Q92609	0.127232	-13.3067
Q9NQX3	0.182202	-11.0168
Q9H4A4	-0.179056	-18.0659
Q9ULD2	0.173531	-16.692
Q9NYU1	0.199637	-15.2936
Q8IYS2	-0.137713	-6.63177
Q99653	0.115728	-7.1177
P78536	0.141785	-17.2133
P50542	0.384834	-17.5586
Q9BZ29	-0.0506227	-19.0025
O76024	0.0774053	-16.7178
Q9Y6A5	0.623318	-2.84131
P01889	0.136552	-15.6373
Q8IZ81	0.219762	-10.2345
Q9P2M7	0.694303	-2.10613
Q4KMQ2	0.176856	-12.8357
P27361	0.0396172	-14.1389
Q9BQG2	0.181103	-12.6377
O94760	0.339444	-17.2613
Q9Y2G8	0.0828281	24.5582
Q9H773	-0.260554	-10.8073
Q99829	0.073262	-21.4106
P01111	0.240875	-23.8251
P43121	0.488538	-22.5476
Q9UGN5	0.358062	-14.6458
Q14232	0.154183	-16.2065
Q9BQ70	0.290616	-18.5619
Q6IQ22	0.408537	-9.19295
Q6P2H3	-0.0364328	-11.8986
Q969N2	0.0686536	-3.92771
Q7Z392	0.583254	22.2961
Q9UHN6	0.284413	-21.7677
Q9NX62	-0.300336	-13.5539
Q9P2B4	0.00187668	-17.6133
Q86XZ4	0.391271	-11.9434
Q9BUP3	-0.356441	-8.11508
P55263	0.197641	-13.4051
P20340	0.0739938	-15.5208
P52565	0.0242717	-18.8158
O60499	0.61789	32.3061
Q9BTZ2	0.8195	36.1643
P34949	0.096035	-15.8376
Q92734	0.229823	-12.4948
Q9ULC3	0.346062	-16.1179
Q9Y2L9	0.0997124	-21.1744
Q9H8Y5	0.151022	-16.8197
Q96MX6	0.332197	-8.78292
P29323	0.411138	-21.5014
P48739	-0.279546	-15.7002
Q13131	0.175546	-21.779
Q8NBI6	0.0893774	-12.4465
Q99439	0.334206	6.49315
Q9BZE9	-0.0838579	-17.6007
Q99747	0.388977	-11.1203
Q92823	0.375762	-18.349
Q9BU76	0.212832	-15.3207
P52594	0.0822214	-16.8456
Q9H7D7	0.200172	-13.6257
Q00013	0.217366	-4.52576
Q9Y5X1	0.418061	2.00918
P11172	0.149444	-17.6842
P61916	0.510826	5.81939
Q15833	0.273959	-18.8111
Q5TC82	0.138714	-12.6545
Q14108	0.367975	-0.67424
Q8TC12	0.12215	-17.8327
Q9UK76	-0.0416973	-19.403
Q12965	0.125938	-21.5291
Q13510	0.311623	5.66857
O94788	-0.207418	-20.5698
Q96KC8	0.190198	20.2572
P60510	-0.116084	12.1933
Q9UMX5	0.28415	-22.924
O75351	0.253387	-10.3974
Q9Y4J8	0.151414	-10.1483
Q9UL46	-0.144265	-24.2099
Q15185	0.172399	-18.7476
O14734	0.73218	48.2736
O14787	0.301641	-20.5624
Q15262	0.446825	-20.8228
Q96FC9	0.56394	-12.0157
Q7L1V2	0.320125	-5.0419
Q9Y4D8	0.33937	-19.3699
Q01433	0.151854	-21.7069
Q14168	0.403049	-4.97139
Q99758	0.411867	-13.8088
Q9UI10	0.281044	-13.6591
Q8N6T3	0.585209	-5.68414
Q53EP0	0.0412464	-13.0195
Q8NBP0	0.105699	-12.4688
Q02487	0.518565	-18.6826
Q9UJU6	0.0856125	-7.90077
P46783	0.151886	-20.1997
P00533	0.300096	-21.5931
Q8TCE6	0.613573	-17.4039
Q658Y4	0.909368	57.7215
P08648	0.324903	-5.09029
P06213	0.334815	-15.8075
Q15678	0.0773004	-19.273
P61088	0.286906	-17.2856
Q8WXF7	0.338507	3.0269
Q13526	0.0928247	-18.5764
Q04323	0.229554	-15.4794
Q9UL63	0.0795517	-21.4702
P11802	-0.181856	-19.6485
Q9H2D6	0.250256	-11.9885
Q9BY12	0.517679	-10.7815
P04626	0.00581088	-18.4766
O95302	0.0979239	-19.7851
P68036	0.149485	-18.8766
Q8N3R9	0.126321	-8.41719
P42025	0.571832	-14.5363
O75569	0.106158	-15.9597
O43402	0.11954	-8.59723
Q9UL18	0.404716	-18.9667
P13798	-0.0917806	-15.8726
Q13144	0.316602	-15.8441
Q99640	0.256655	-14.4333
P52888	-0.0175472	-15.8246
Q96LI5	-0.00301476	-8.75191
O95249	-0.191636	-11.0003
Q13418	0.306732	-13.2154
P06241	0.490625	-16.6358
Q8TCJ2	0.0201678	-5.46293
Q9UHV9	0.17132	-17.1762
P62277	0.294107	-21.8802
Q9BZG1	0.115202	-22.1857
Q8NHU6	-0.152828	-20.6328
P51151	0.339333	-19.4012
Q9BRJ6	0.221989	-15.4336
Q13740	0.318214	-5.4108
O14908	0.150799	-21.7101
Q8NI22	0.0843291	-8.76
Q8NBM4	0.275511	-14.3791
P48637	-0.1118	-6.4139
Q92930	0.460709	-0.0669172
Q15904	0.202774	-6.33956
Q9Y639	0.28636	-18.7722
P78310	0.590605	-10.2372
P17612	-0.0858872	-25.274
Q13636	0.295657	-12.5526
P43250	0.0365558	-14.0001
Q9NRX1	-0.180134	-19.5692
Q9UNN5	0.221674	-19.902
Q9NX55	0.304244	-18.0867
Q96QR8	0.132208	-21.4625
O43447	0.0546709	-12.9312
O00629	0.279407	-12.3792
Q9BX10	0.283436	-23.3435
Q8WWI1	0.115638	-15.6732
P56589	0.74294	58.0906
Q8TDJ6	0.411377	-5.3797
Q6P6B1	0.142627	-20.3192
Q8WVS4	0.278937	-9.40478
Q9H2K8	7.1739e-05	-22.4306
Q00765	0.269636	-21.2443
Q96GQ5	0.335353	-15.9975
P54289	0.284183	-15.9914
Q15819	0.206091	-10.6384
Q9Y217	0.581947	-2.03441
O00170	-0.0139601	-19.6162
Q96BJ3	0.172754	-16.5517
Q9Y2D8	0.773749	-13.5716
Q9UJX4	0.128604	-6.31033
Q8WZA1	-0.374284	-13.5267
Q9Y320	0.0417303	-6.2133
Q8N5G2	0.157518	-11.4909
P32121	0.223016	-12.4531
O14562	0.551766	-8.77106
Q9BTY2	0.344387	-1.23348
Q9UPN7	0.190353	-8.8543
O95352	-0.0442062	-14.5737
Q8IZJ1	0.236563	-2.91352
Q8TCZ2	0.20864	4.08101
Q8IZ83	0.00129876	-12.876
Q96RT8	0.179008	-19.996
Q9BTT6	0.193411	-4.67349
Q9UK59	0.313804	-10.1685
Q9H8V3	0.16505	-14.1228
P11279	0.525186	2.51092
Q9H6Z4	0.181006	-21.0071
Q6NUM9	0.130207	-16.8647
Q9Y223	0.133384	-23.0014
Q9ULH1	0.12037	-6.0968
Q92526	0.607751	3.22231
P04632	-0.0860149	-8.50094
Q9BUL8	0.245082	-18.2277
Q9Y282	0.025997	-16.2162
Q9HC38	-0.165062	-20.1094
Q9HB40	0.285652	8.29023
Q96S59	0.357969	-19.0782
P15104	0.201086	-12.7609
Q8TBB5	0.292886	-13.9123
Q9NZ32	0.303194	-18.7714
P01116	0.364948	-17.1763
Q14746	0.05208	-17.0752
Q9Y6M7	-0.274797	-13.9389
Q9H814	0.242133	-13.6928
Q86UD0	0.308328	-18.1622
Q8TBC4	-0.0947343	-18.0307
P54725	-0.358165	-13.8838
P01130	0.327846	-17.7609
Q5W111	1.18352	230.097
Q8TEU7	0.512542	-19.4372
Q15633	0.488493	-17.492
Q86UL3	0.216463	-1.71922
Q13613	0.511328	-15.0322
Q7Z3T8	0.431167	-16.7808
Q04727	0.286426	-19.2322
O14786	0.218698	-14.2093
P49674	0.188925	-19.9508
Q8TD19	0.358335	-17.7809
P50148	0.152471	-6.90614
Q99707	-0.00453832	-8.80876
O43808	0.751792	48.9833
Q8IUH4	-0.591121	-19.5487
Q8IW92	-0.103331	-6.80483
P06454	-0.164064	-17.7435
Q13153	-0.0360002	-10.1778
Q9Y2D5	0.125667	-0.756852
Q03519	0.0730086	-7.70639
Q16222	0.244012	-20.5892
A2RTX5	0.0594872	-14.2464
Q6IA86	0.115605	-22.7288
Q8N9F7	0.329422	-13.7757
Q9NQ11	0.33121	3.75358
P00167	0.238963	-2.30906
Q86YB8	0.208072	-3.53259
P54764	0.340331	-10.0249
O00767	0.11568	-10.4619
Q9NZL9	-0.0133199	-8.27988
Q16186	0.107775	-19.9363
P62330	0.582676	-2.36791
Q5T9L3	0.407638	-7.02096
Q8TDY2	0.228642	-16.3169
Q92540	0.254516	-3.54388
Q147X3	0.214095	-14.1362
Q86YR5	0.323709	-18.127
P52788	-0.274815	-9.18635
Q8IWW6	0.116656	-13.298
P62070	0.386968	-16.7947
P48059	0.219345	-8.56022
P35610	0.0140904	-4.4056
Q9BXP2	0.1846	12.0053
Q13404	0.13949	-14.7848
Q8N5K1	0.0824505	-6.88197
Q96EK5	-0.215948	-13.1777
O75874	-0.401404	-20.3356
Q53EU6	-0.0787267	-13.2224
Q6PJG6	0.0710979	-17.2281
Q9ULF5	0.381563	-13.5571
O95336	-0.0848097	-20.6363
Q14435	-0.175836	-13.8086
A6NDG6	-0.0150341	-10.633
Q15043	0.161953	-15.5514
Q12893	-0.19953	-10.56
P48553	0.645406	-5.63401
O00400	0.123172	-4.06951
P51153	0.187272	-9.34416
Q4G0F5	0.647924	23.7577
O00459	-0.162881	-14.8116
Q8WTW3	0.129112	-22.2426
P61758	0.368146	-23.6352
Q8TC07	0.253112	-9.88479
P60866	0.209392	-19.4491
P21399	0.0590596	-20.3741
Q14118	0.311172	-11.6851
Q14964	0.532143	1.30398
O95716	0.0823961	1.08001
Q9Y6W3	0.291367	-18.2719
Q9UP83	0.13532	-19.0526
P50750	0.209937	-15.1295
Q6NZI2	-0.208068	-5.68475
P49757	0.0639701	-18.5282
Q9C0E8	0.0190799	-10.863
Q15404	0.136002	-1.13944
P56199	0.142225	-13.7384
Q6P1A2	0.189009	-5.95775
P51805	0.168154	-21.1903
Q9UBI1	0.491964	-5.14132
O43765	0.0901741	-13.0925
O94887	0.136817	-6.83691
Q9NUQ7	0.12203	-12.6389
Q9UKK9	-0.0712564	-22.1159
P51784	0.133935	-5.59945
O43813	0.110738	-6.8803
Q9Y6I9	0.13618	-16.048
Q9HBH5	0.236875	-19.1014
P05423	0.309796	-14.6216
Q2M2I8	0.0360056	-7.26443
Q8WVC6	0.19884	-12.6338
Q96EA4	0.17072	-14.3112
O14656	0.200054	-14.222
Q13042	0.372116	5.35349
Q9Y4H2	0.405593	-12.9629
Q9NVZ3	0.412943	-21.9668
Q96JH7	0.367868	-20.121
Q92572	0.086368	6.71622
Q9Y3L5	0.518408	-19.189
P67870	0.712815	-10.9549
Q9H3Z4	0.327861	-21.2565
Q96JC1	0.423172	-11.6675
P53004	-0.138966	-1.35263
Q96JN8	0.0944653	-17.1215
Q9UL15	0.350064	-14.3014
O15212	0.362276	-20.4818
Q9HB07	-0.0922124	-20.7672
Q9NVJ2	0.307198	2.66234
P54619	0.0891584	-16.6983
Q7L266	0.346251	-21.8099
Q86WP2	0.163126	-20.1958
Q12986	0.223505	-11.7754
P38935	0.194207	-19.8441
Q9ULA0	0.150354	-18.3296
P62899	0.205324	-20.318
P21291	-0.0212804	-9.36405
Q9UL26	0.145819	-13.9691
Q08209	-0.0862331	-21.6175
Q68D91	0.523609	-15.4739
P15289	0.30358	-9.25364
Q9HAS0	1.07158	81.4898
Q9GZP4	0.318383	-25.2703
Q14696	0.155822	5.35099
Q9H9E3	0.0678025	-20.8728
Q3YEC7	0.195229	-14.2537
Q9BVG9	-0.0107474	-10.2584
P35244	0.421368	26.0798
Q6P4Q7	0.183544	0.212282
Q96DZ1	0.110109	-15.627
Q9H871	0.2215	-21.4278
Q9NUP9	0.22555	-10.409
Q9NQX4	0.0598154	-15.2494
O94923	0.0827516	-1.75395
Q9H9T3	0.115072	-18.6358
Q9NYI0	0.092774	-16.6508
Q8TEY7	0.24563	-11.3019
Q9P000	0.406122	-11.6467
P10644	0.463326	-23.2192
Q9Y6I3	-0.265711	-14.5446
Q96BM9	0.462455	-10.0286
P25445	0.122855	-18.8901
P11766	-0.123329	-16.8771
Q86TV6	0.0334482	-12.8573
B2RTY4	0.384726	-12.5216
Q14738	0.132125	-13.4558
Q9BT09	0.0973926	3.33835
P46926	0.146832	-15.7699
P07858	0.37951	0.889936
Q14689	0.0853019	-18.269
Q96G03	0.0549731	-14.4646
Q9UNK0	0.494667	-10.3065
Q86X53	-0.0961073	-10.7125
P29558	-0.00559288	-11.4029
Q15392	0.185904	16.4094
Q8IVM0	-0.256772	-6.13626
O95864	0.172113	-4.3159
Q969X5	0.0754543	-19.4479
Q9UKV5	0.173438	-14.7441
Q8NBQ5	0.139033	-1.90083
Q8IWV8	0.0839225	-16.6304
P12955	-0.1119	-16.0709
O75792	-0.134893	-15.2792
P78356	0.250318	-14.6281
P22694	0.176046	-21.0007
P17655	0.38258	-13.914
Q8N543	0.127756	-15.8475
Q96KB5	0.252003	-15.4862
P40616	-0.0301903	-4.14676
P11117	0.447707	-1.29139
P11234	0.346729	-16.3191
Q01974	0.409628	-4.85597
P51957	0.153749	-18.1354
O75832	-0.0968541	-9.46272
Q15631	0.0963845	-11.3224
Q9UJA5	-0.128139	-9.26702
O95630	0.372784	-19.4755
P18077	0.150618	-18.7187
Q9Y6W5	0.117389	-18.9604
P84095	0.0890488	-15.4765
Q8IWT6	0.167763	-7.18261
Q86TB9	0.158837	-18.5729
O94766	-0.245821	-9.7015
Q9NR12	0.24231	-11.6002
P57737	-0.00510525	-17.0484
Q6UWP7	0.173074	-12.5011
Q8NBN3	0.774178	58.4159
Q9C0B5	0.253396	-3.70703
P48729	0.37471	-11.8395
Q9UH03	0.636068	-0.619334
O14920	0.241153	-7.02639
Q9H900	0.127895	-19.1362
P09132	0.249713	-9.63025
Q96G01	0.245299	-11.6633
O60762	0.10781	-5.05638
Q14114	0.830221	23.409
O43379	0.208764	-16.7323
P57088	0.0646893	-15.9344
Q9Y3A3	0.360754	-4.14017
O75781	0.0898691	-11.61
O43768	0.0407716	-17.1611
O75223	0.232855	-18.0008
P41236	0.606835	-10.8208
Q9H7F0	0.417331	-15.2505
Q15751	0.165512	-22.2551
Q9HCM4	0.155219	-19.8449
Q9Y315	-0.0608102	-22.5474
Q9Y666	0.279096	-16.7583
Q9P206	0.117445	-21.2514
Q9H9S3	-0.110342	27.462
Q96GY0	0.305899	-10.3695
Q6P1N9	0.100432	-6.88654
Q9ULV0	0.477515	-11.2746
Q9BWS9	-0.0390624	-10.2455
Q01469	0.177085	-18.0664
O43426	0.178948	-4.221
Q9BZL6	0.32799	-4.46778
Q13049	0.19562	-5.34228
Q9Y597	0.274804	-17.3027
Q9UBT7	0.159818	-10.9596
P78346	-0.0478278	-17.7213
Q13332	0.315235	-6.89407
Q7L1W4	0.407352	-20.6634
Q9Y5K8	0.426256	-4.5378
Q13884	-0.00275386	-19.3161
Q9HBD1	0.0271005	-12.7026
P48426	0.139539	-16.6013
Q9UHA4	0.286359	-3.50302
P05026	0.174795	-18.4378
Q9H2J4	-0.0422826	-21.0742
Q9H0W8	0.187229	-18.3024
Q15345	0.432708	-12.0923
O75718	0.111994	-19.8956
Q9HAD4	-0.130912	-13.4038
O14972	0.0592326	-13.2984
O75054	0.297017	-21.1591
Q8WVY7	0.280903	-16.1171
Q8NCG7	0.554328	29.2202
Q9BRK4	0.324226	-15.7926
Q6PCB8	0.275382	-15.4161
Q969J3	0.342521	-14.6046
Q8WU76	0.132343	-13.6461
Q9NP79	0.435806	-4.11986
Q9ULM6	0.154122	-12.5903
Q96P47	0.357658	-16.2417
O15155	-0.210339	-16.0595
Q96IG2	0.196771	-2.93561
O00273	-0.197347	-19.8857
Q9NZ56	0.0493972	-7.66508
P61599	0.293634	5.51701
P78417	-0.0955057	-12.9677
O94854	-0.0223204	-15.4711
P04066	0.360329	3.73701
Q03518	0.0490233	-13.1704
Q5VU97	0.402825	-14.9398
Q6NXT6	0.167588	-14.8898
Q99943	0.241719	-8.90754
Q8IVL6	0.0904843	-7.29732
Q15435	-0.0603459	-21.0007
Q8N2G8	0.344696	-12.7574
O14639	-0.193399	-10.444
Q00169	-0.182769	-21.211
Q9H6E4	0.10099	0.135711
P40123	0.226959	-16.4402
Q6P4E1	0.204326	-15.7239
Q68D85	0.109597	-19.685
P63000	0.43809	-6.17119
Q8TAA9	0.162202	-17.9572
Q7L5N7	0.0909772	-9.86887
Q9Y2I7	0.220057	-15.0099
P23919	0.191382	-14.6442
P54646	0.328472	-13.111
Q86X55	-0.000282636	-23.5611
P36507	-0.0366185	-20.6266
Q6UVJ0	0.43193	-16.0044
P17706	0.000140994	-7.00157
Q9NRY5	0.288997	-13.7451
Q8IWQ3	0.135501	-15.5501
Q96CN7	0.35632	-2.76832
O43752	0.663445	-7.62037
Q9Y2Q0	0.405723	2.51542
Q8TEP8	0.0978342	-20.4204
Q92545	-0.0117692	-13.7083
P02458	-0.158628	-16.6593
O95479	0.194704	-13.1229
Q92692	0.370921	-11.1184
Q10469	-0.207397	-14.6243
Q9Y3U8	0.0874636	-22.1491
P50552	0.0178279	-20.5619
Q13685	0.195781	-11.0699
P84157	0.0960334	-6.7695
Q6VEQ5	0.37735	-19.7971
O96011	0.830224	53.0061
Q9HB90	0.422133	5.91372
Q9NXR1	0.275217	-18.6885
Q9Y5W8	0.106242	-20.509
Q9NQS1	0.0597132	-21.609
Q13627	0.338686	-16.8771
P27986	0.39321	-4.56513
P55145	0.227862	0.8764
O75051	0.353541	-16.9267
Q9P2J3	0.530896	-10.8578
O95340	0.244441	-16.6569
Q8N8E3	0.228775	-15.5345
Q9UP95	0.621568	-10.2099
Q9HBR0	-0.209706	-15.9014
Q9UBH6	-0.12605	-11.3955
Q9ULX3	0.175658	-21.5205
O60493	0.88847	40.6263
Q7L0J3	0.48377	-1.54151
Q7LGA3	-0.40458	-9.44308
Q9NUU6	0.09714	2.12504
Q86Y07	0.0414142	-21.2644
P52429	0.244281	2.75021
P61086	-0.221669	-10.559
Q96RS6	0.255273	-7.56626
Q9Y5Y0	0.00238623	-11.8512
Q9UJ14	-0.0944938	-4.96007
Q00535	0.14327	-17.9446
P42785	0.295376	-7.46754
Q16537	0.173645	-21.5956
Q9Y5X2	0.608484	3.41039
P10619	0.555546	11.2933
Q99961	0.275656	-21.0074
Q96M27	-0.181574	-15.3144
Q93052	0.16068	-15.6329
P48651	-0.102989	-11.8196
Q9UHW9	0.200632	-18.3876
Q9UBW8	0.258857	-17.1826
P50225	0.174069	-3.18081
Q8N8J7	0.214719	-14.4504
Q14847	0.048804	-16.5551
O95881	0.204	-6.75973
P98155	0.370047	-17.8117
P98172	0.130264	-16.6818
O94919	0.176693	-8.31797
Q92805	2.21693	758.179
O15321	-0.38621	-10.9877
Q8NBJ7	0.177682	7.66136
Q5BJH7	0.10144	-18.0961
P11441	0.310518	-19.5136
P31350	0.287067	-22.6333
Q13309	0.0804996	-15.5037
O60502	0.0689449	-18.389
Q9H1K0	0.478633	2.32144
A0AVF1	0.384189	-15.6919
Q9NRZ7	0.180961	-13.2041
Q96IV0	-0.392095	-4.20839
O94855	-0.114984	-18.5335
Q6NXE6	0.229222	-24.0142
Q8TB61	0.00767718	-14.8909
P33316	-0.0847425	12.3901
P61081	0.347931	-13.3339
O95835	0.263315	-20.6408
Q8NFZ8	0.0532704	-19.8941
Q13043	0.233442	-4.05132
Q15165	0.165772	2.64768
Q13608	0.482224	7.92429
Q13907	-0.0591331	-9.92118
O75828	-0.366434	-1.9272
Q9BVC4	0.195485	-16.3021
Q14534	0.162384	-11.1246
Q9H8H3	0.178796	-5.69704
P14324	-0.148898	-19.1704
Q9UNW1	0.161624	-17.807
P20337	-0.199269	-7.88863
Q659C4	-0.133058	-17.2561
Q5T447	0.023423	-12.7416
Q92791	0.179573	-7.00134
Q9NWQ8	0.223426	-22.7237
O43292	-0.0206537	-10.614
P49247	0.215565	-11.0131
Q9NZD8	0.461323	-2.33811
Q9Y4K4	0.101332	-17.4555
O43909	-0.323312	-9.23683
P59998	0.383424	-7.01947
Q9NV96	0.427081	-18.0914
P30085	-0.0383979	-17.1327
P00966	0.441418	-9.04241
Q9H488	0.185438	-13.1644
Q9NZ53	0.0901429	-8.1999
Q9UI26	0.0107799	-20.197
Q9NS86	0.36094	-18.7383
P08397	-0.14725	-16.1431
O95825	0.318448	-13.2548
P00374	-0.0559661	-19.5783
Q9NYL2	0.265002	-16.4093
O15085	0.515468	-4.61037
Q96HP0	0.325419	-12.2394
Q86YM7	0.13564	-10.1345
Q13188	0.49868	-15.0732
Q06136	0.102397	-8.41526
Q9UBF8	0.00182197	-14.0636
Q9BZC7	0.510088	-8.55629
Q9P0V3	0.447798	-17.3745
Q9H8Y8	-0.00263517	3.43174
P53990	0.486648	-3.66324
Q8IVD9	-0.217634	-19.7572
Q9H6H4	0.193081	-16.5734
Q8IWU2	0.225492	-22.2014
O15084	0.272236	-15.6152
Q14145	-0.231346	0.606969
O14530	0.289744	-22.0907
Q9Y624	0.423457	-7.7601
P83436	0.045454	-19.8453
O75935	0.580993	4.1371
O14523	0.309166	-8.77479
Q9UQ13	0.0866312	-9.61489
Q9UEU0	0.515046	31.3931
O75695	0.145	-17.8193
Q13444	0.311257	-12.3452
Q5SQN1	0.161135	-16.2115
Q9BQC3	0.040586	-14.7811
Q9H2V7	0.292916	-12.2886
Q86VR2	0.201649	-13.3402
Q9BZQ8	0.388247	-6.5286
Q07075	0.460417	-14.9444
Q9Y3A6	0.0346116	-7.48954
Q9Y6D9	0.391205	-4.60294
Q4G148	0.0114271	-13.0989
Q9UBM7	0.121114	0.810173
O43293	0.26474	-0.509292
Q8N6M0	0.189488	0.635636
Q93034	0.0978487	-18.8621
O75794	0.360141	-11.0692
Q5VUB5	0.400386	-10.9443
Q6UVY6	0.326278	-20.3331
Q8N5L8	0.342676	-9.28274
Q8IY63	0.338286	-18.7753
Q9Y2I1	0.384979	-13.5227
O15498	0.180931	-20.2442
P42677	0.0715471	-15.8934
O43505	0.0823547	-10.4
Q9BU23	-0.201153	-10.0811
P36404	-0.687806	-16.7183
Q01650	-0.0829457	-7.76312
P46776	0.385183	-19.053
Q00536	0.370133	-11.4605
Q9H9H4	0.314924	-6.70736
Q9BPX5	0.254386	-14.9883
Q9H115	0.573347	2.90924
Q00537	0.314526	14.1924
Q5T2E6	0.0406171	-1.04245
Q13114	0.293243	-18.4108
Q9NYQ6	0.180939	-16.2563
Q9H3Q1	0.247208	-15.4363
O60503	-0.0891229	-14.8378
P49768	0.162046	-18.4316
Q9BRK0	0.161935	11.7406
P49069	0.110524	7.02815
P24723	0.104082	-10.193
Q9UK41	0.16398	-6.99951
Q9NXN4	0.555209	-1.80172
Q9H0U3	0.0652077	-3.84843
Q9Y4B6	0.0638963	-12.1093
Q9H444	0.47954	-18.7318
Q6IEE7	0.0705632	-6.33378
Q13057	-0.141937	-17.0678
Q9P0I2	0.112605	5.95872
Q96HD1	0.171009	-11.5168
Q9H4A5	0.0391184	-6.82844
Q9Y3S2	0.471451	-14.8113
O75419	0.217161	-15.8591
Q86WR0	0.215621	-19.5647
Q66LE6	0.260804	-21.4933
Q9Y296	0.442153	4.43531
Q96EX3	0.146272	-14.9214
Q9Y4E8	-0.0347362	-20.7416
O43252	0.118445	-20.0559
Q8N335	0.542897	13.384
Q9Y371	0.316884	14.5141
Q96S55	0.232803	-14.2979
Q96S15	0.336241	-14.4899
Q9UBU6	0.2704	-14.7475
Q9BY49	0.634147	36.9341
P00918	0.0482042	-21.4642
O60784	0.544397	-1.56718
P04083	-0.0787053	-3.80787
Q9BX70	0.297286	-17.596
Q562E7	0.141058	-11.7826
Q58FF6	-0.252991	-18.8013
P48506	-0.213453	-18.4366
P53804	0.232427	-13.3927
Q70E73	0.352659	-7.79084
Q8N806	-0.245426	-18.1658
P35240	0.292111	-7.38661
Q99442	0.080055	-3.4229
P62854	0.238645	-15.6651
Q05655	0.245207	-9.68227
Q9NVD7	0.224952	-17.9618
Q9Y2G3	0.569211	-8.87254
Q6P0Q8	0.310829	-17.6388
O00519	0.172516	-9.60153
Q5VZ89	0.113819	-17.3553
Q9UNZ5	0.201267	-12.2788
P98196	0.353593	-13.6471
O95801	0.350131	-16.2749
Q9NUM4	0.646841	0.433768
P49207	0.338008	-19.9097
Q49MG5	0.356404	-19.3673
Q13099	0.502794	9.67862
O75607	0.380286	-16.9615
Q49A88	0.643033	-18.4831
Q9H4H8	0.571628	-5.19143
P35080	-0.380093	-9.96846
Q14554	0.103802	-7.39984
O43493	0.608148	144.886
Q5TAQ9	-0.0666611	-15.6287
Q9H4G0	0.220795	-20.8397
Q8N4Q0	0.143817	1.77177
Q6RW13	0.323267	3.59351
Q9Y6M4	0.334384	-4.26728
Q9HC44	0.171103	-13.1656
Q96LJ7	0.222978	-14.2647
Q9NQR4	-0.53276	-0.745111
Q8WTV0	0.354715	0.470561
Q96PY6	0.328492	-14.8083
Q92990	0.157802	-16.0419
Q9H0A8	0.422786	7.59695
O14641	0.810187	8.27815
Q7L804	0.61902	-11.9203
Q9ULE6	0.191179	-20.796
O60232	-0.0444898	-17.4267
Q99426	-0.130263	-20.2341
Q8WU79	0.258015	-4.11897
Q5UCC4	0.10582	-13.7743
O95721	0.551238	-11.5712
Q15051	0.333106	-12.4778
Q9NPA0	0.0134009	-11.197
O43318	0.11764	-13.6727
P0CG08	0.00623099	1.32643
Q15257	-0.0561501	-18.6711
O14966	0.209272	-7.1692
Q9BT40	0.296939	-19.2178
A2RU67	1.077	26.4111
Q96L58	-0.0791354	-4.10548
Q5VST6	0.387096	-16.858
P49770	0.379709	-14.6275
Q9BR77	0.807213	8.96661
Q9Y312	0.264385	-19.7178
Q12770	0.0271348	-17.9524
Q96QU8	0.176564	-15.0576
O95628	0.230138	-15.7157
Q13564	0.0979737	-21.0874
Q8N9N7	0.291661	7.42628
Q96JB2	-0.0724377	-17.0324
Q6PJI9	0.363328	-13.2565
Q9HCU4	-0.00322225	-20.2562
Q9UFG5	0.101022	-9.58073
Q9Y6N7	0.247552	-20.6568
Q2T9J0	0.617891	27.9922
Q6AI08	0.0611844	-17.3099
Q9UBI6	0.199267	-3.22892
Q99538	0.295582	0.222752
O00506	0.0554475	7.24354
P51809	0.535127	-2.62948
Q93063	-0.254512	-10.4102
Q8N5I2	0.169138	-6.50238
P36915	0.0565898	-11.339
Q9BYB4	0.275466	-18.3586
Q9P246	0.0979414	-14.261
Q9BZL4	0.441424	-16.3938
Q9GZZ9	0.227745	-13.4981
Q6P1M3	0.113686	-15.4456
Q9H4Z3	0.251314	-10.6876
Q9Y448	0.291105	-12.4983
Q8ND76	0.262134	-14.878
O14653	0.0299753	-10.9757
[truncated: 1,603 more rows]

## Sheet: Figure 1f - Mito vs GCC88-mito 
Figure 1f
UniProt ID	Log(2) MitoRatio	Log(e) Bayes Factor
Q92616	0.164166	-21.3223
Q9UPN3	0.20805	-22.0219
P35580	0.295927	-21.2815
Q14789	0.0632584	-20.9467
Q09666	0.241594	-22.1215
Q86UP2	-0.0904141	-20.1628
Q00341	0.0255027	-22.4635
P16615	0.0301555	-22.4535
P11717	0.016342	-22.4211
P63261	-0.102995	-24.2175
Q9P2E9	-0.147175	-21.8735
P0DMV9	0.138811	-21.495
Q5JRA6	-0.00234407	-22.3896
P05023	0.328854	-20.6429
A5YKK6	0.0889305	-21.5618
Q14573	0.16865	-23.3785
O75153	-0.00294355	-20.5106
O43491	0.162433	-22.5944
Q03001	0.176837	-21.8309
Q8NCM8	0.0935944	-18.5218
Q5VYK3	-0.00904382	-20.7996
Q15154	0.30922	-19.4372
O95714	0.259368	-9.04685
P55196	0.167349	-22.9639
P63244	0.122782	-22.3015
Q5T4S7	-0.163625	-24.1468
P34932	-0.180486	-21.4836
Q02952	-0.076463	-19.3335
P35221	0.328688	-21.8073
P13667	0.213804	-18.5128
O95613	0.348704	-20.7127
P46939	0.280775	-18.945
P51659	0.348874	3.22597
P22102	0.210825	-22.8175
P25205	0.118561	-18.7615
Q8IWZ3	0.194166	-18.0123
P03243	0.247333	-19.5536
P39023	0.0920147	-22.3239
Q99460	-0.179737	-25.2001
Q9Y4L1	0.147626	-22.0683
Q9NQC3	0.125536	-20.8826
O43432	0.180362	-20.8876
P07942	0.0677915	-21.7624
O75179	0.289091	-14.1059
Q8N3C0	0.0824751	-23.2576
Q15075	0.209223	-13.0856
Q9NZJ4	0.0879355	-21.9648
P29144	0.10677	-22.9175
Q13576	0.194873	-21.9808
P13797	0.0410818	-21.7457
Q6PGP7	0.155636	-19.3179
P42345	0.250326	-15.787
Q86UE4	-0.00845686	-17.8838
P07237	0.134675	-24.1195
O75592	0.190772	-23.3048
Q9BSJ8	0.0331028	-20.2318
P02786	0.161643	-22.6456
P27824	0.0273135	-22.061
Q7Z478	0.15293	-18.8837
Q14126	0.331886	-23.5858
O75976	0.55048	5.72307
P00558	-0.0494706	-20.5863
Q7Z2W4	0.0390141	-21.594
Q9UGP8	0.00213686	-21.096
O43719	0.0886646	-22.4766
P78344	0.0603057	-22.581
P04843	0.0104901	-21.1158
P11047	0.140086	-22.7011
Q12923	0.253394	-20.2298
P36578	0.14705	-18.9343
Q5JSZ5	0.0181939	-21.4734
P12277	-0.159888	-22.0824
Q9H4A3	0.244455	-20.8714
Q13200	-0.128131	-24.7824
Q9Y2J2	0.329527	-23.3014
O60716	0.420711	-11.7621
Q96QK1	0.480792	-4.01726
Q8N766	-0.0193024	-22.5959
P30101	0.184352	-23.6107
Q14160	0.332262	-19.5536
P42356	0.101	-22.789
Q9UHD8	0.315355	-18.9532
O15031	0.254695	-23.374
Q16181	0.316939	-21.2503
P13796	0.0544814	-20.0369
O95573	0.00316301	-17.4083
A2RRP1	0.0423542	-22.5998
P13637	0.162617	-16.6014
Q9UHI6	0.078273	-20.0688
Q92896	-0.247919	-20.7154
P49915	0.265894	-17.3163
Q08378	0.319256	-19.6502
P32969	0.0931786	-23.0728
P08865	0.178677	-21.4307
Q15477	0.148079	-19.9862
Q02224	0.246391	-20.867
O95782	0.374302	-17.5921
P46459	0.0526602	-23.2889
P31939	-0.0424179	-20.8111
Q86V48	0.257034	-20.4795
Q96N67	0.216571	-21.8929
Q86UK7	0.160702	-20.466
Q9Y3I0	0.117114	-19.5744
Q16658	0.0217241	-20.8011
P46777	0.100909	-20.015
Q9H2G2	0.0685552	-21.1292
O75165	0.0815347	-19.7477
Q9UG63	0.0603362	-22.3701
Q9UM54	0.168265	-23.4966
O00116	0.582131	1.17762
Q6Y7W6	0.185635	-17.5403
O15078	0.0877681	-21.312
P20020	0.32585	-20.3677
O14617	0.00521922	-21.9858
Q9H6S0	0.252792	-21.2163
Q9HAV4	0.109789	-18.9888
P20290	0.155804	-18.4419
Q07157	0.41197	-20.8618
Q9Y2A7	0.185569	-22.5416
O75116	0.148008	-21.1441
P16435	-0.0171442	-15.0939
Q6WKZ4	0.378643	-21.7209
P53992	0.161473	-22.5786
P06737	-0.192615	-3.80324
O94874	0.0374404	-19.9558
Q9NTJ5	0.0969109	-19.3758
Q7L576	0.105222	-23.2483
P49006	0.00193058	-23.5157
P28288	0.398611	6.71626
P21281	-0.0499243	-21.9431
Q16513	0.284958	-22.617
P11171	0.391173	-20.5993
P61247	0.23507	-21.5339
O14802	0.198539	-21.1885
P49588	-0.0450934	-20.1874
P08240	-0.00868523	-20.0423
Q641Q2	0.315946	-18.1076
Q9H2U1	-0.00604098	-21.9366
Q14258	0.254168	-18.9355
Q14571	-0.129797	-18.5664
Q99996	0.0343559	-21.8368
P23396	0.0711996	-21.2854
P40222	0.181049	-15.3656
O15067	-0.0418833	-18.6013
Q9NSD9	0.219534	-19.1503
P35222	0.350432	-20.6359
Q5VT25	0.0818401	-22.6234
Q86XL3	-0.0121048	-22.5898
Q9BSJ2	0.126442	-18.8303
Q8N1G4	-0.200011	-23.5198
O94973	0.379633	-19.2757
Q15019	0.185429	-20.1135
Q9NYU2	0.21527	-21.2622
Q8IWR0	0.285283	-13.9357
P21359	0.191976	-21.6019
Q9Y2H6	0.0514484	-19.809
O00267	-0.0487333	-21.1899
Q9HC35	0.1122	-18.6066
Q96F07	0.14752	-22.013
Q9BY44	0.160501	-19.0264
P10586	0.133272	-22.8519
P62495	0.0598121	-19.6974
Q99700	-0.0534296	-18.4281
P49257	0.0879408	-21.196
Q92614	0.581081	-20.8699
Q2NL82	0.0142214	-23.2678
Q14CX7	0.209406	-15.9498
P38606	0.0456507	-23.1535
Q99666	-0.051592	-7.41792
P68032	-0.0781968	-23.7392
Q9Y5S2	0.165403	-22.5066
O00231	-0.247505	-24.9197
P61221	0.14978	-19.6364
Q9P0K7	0.126328	-21.6025
P08195	0.264446	-20.6157
Q9NR09	-0.0231488	-23.7554
Q9NVA2	0.370402	-10.9897
Q96RT1	0.182607	-17.029
Q9BZF1	0.124767	-23.0306
P15880	0.10425	-21.5812
Q9UDY2	0.330118	-21.5378
P18031	0.0949108	-22.5903
O95163	-0.0487164	-22.7781
P35998	-0.331412	-24.6598
Q86Y56	0.0237697	-19.6655
Q14671	-0.0536438	-21.564
O43242	-0.22762	-22.9154
P62701	0.123419	-21.8702
Q92974	0.109857	-22.8464
Q14674	-0.00710803	-22.5168
Q13308	0.249043	-20.7706
P25398	-0.0124854	-16.4578
O75955	-0.130197	-21.9025
P07195	-0.0796694	-20.5591
P22307	0.498721	12.1947
Q8N163	-0.0117012	-20.417
Q9UPU5	-0.114757	-22.4648
P35613	0.233291	-17.9521
Q9NZB2	0.176432	-18.0748
Q02809	0.0882388	-23.2475
P42694	-0.0970269	-20.176
O94813	0.10727	-20.8003
O95071	-0.0297877	-20.1689
P16989	0.122382	-21.9654
P11216	-0.192933	9.15562
O95248	0.25308	-17.4735
Q5T1M5	0.0579317	-21.9412
O60488	0.110879	-22.5318
P62906	0.0609423	-20.6786
Q9P2D0	0.271556	-19.7383
O43747	-0.000210987	-20.5259
Q32MZ4	0.11264	-20.7292
P05556	0.295538	-23.3679
Q92615	0.007456	-21.9899
P80303	0.22342	-22.2559
Q14694	-0.011708	-20.4546
P08237	0.0107999	-21.3606
Q12768	0.155845	-20.5042
P50454	0.00136193	-21.3322
P62191	-0.184213	-22.9845
Q15436	-0.0394669	-20.0925
P05388	0.164107	-23.2951
Q96A65	0.281763	-19.6936
O14974	0.230843	-20.7927
Q96A33	-0.021502	-18.9714
Q5TAX3	0.266785	-18.8231
Q15058	0.504639	-18.9902
P23634	0.339009	-19.0048
Q9UBC2	0.14582	-15.4032
Q9BZF9	0.349702	-22.5795
O94979	-0.088476	-16.7069
Q709C8	0.144693	-17.2807
Q8TBA6	-0.27581	-21.5176
Q8WVM8	0.133645	-16.8973
Q8WU90	0.00416414	-19.9931
Q9UBT2	-0.141629	-20.1668
Q92538	0.215405	-20.1086
P50748	-0.0714078	-23.5172
Q14141	0.23586	-15.5079
Q9UIQ6	0.157767	-21.7238
P82094	-0.0375241	-21.537
P08243	0.0624559	-19.35
Q5T6F2	0.143451	-21.4461
P51148	-0.0616726	-19.8247
Q6P158	0.236733	-20.6083
Q9UIA9	-0.183417	-17.6735
O75330	-0.0106926	-21.6264
P46379	0.142443	-20.6609
Q8IUD2	0.207517	-20.3934
Q9NUL3	0.238542	-20.7649
Q8NFQ8	0.0166063	-20.3543
Q9BXS5	0.0672638	-17.6154
O94822	0.244362	-21.357
Q9H9A5	0.221412	-18.4601
A0FGR8	0.218935	-22.7317
Q92575	0.0685142	-19.0189
Q9NUQ3	0.158092	-17.4198
Q12797	0.0256713	-22.0044
Q8NBS9	0.201622	-22.5447
Q14254	0.105722	-17.7823
Q93050	0.127133	-21.0761
O00232	-0.224464	-20.8523
Q15758	0.324359	-16.0498
Q9P265	-0.125772	-22.0421
Q9UBF2	0.265825	-21.5578
Q9UPQ9	0.117077	-21.0061
P13807	0.0468171	30.8314
P33527	0.269957	-13.5924
P43490	0.211762	-22.0334
P13591	0.297065	-13.2096
O15228	0.409321	-2.72461
O75521	0.605144	-11.9473
O14936	0.372909	-21.2565
P55786	-0.02378	-18.2619
Q9H0B6	0.145314	-16.1332
P54578	-0.0765735	-23.8852
Q9Y295	0.0961055	-20.0068
Q14643	-0.0245733	-22.4852
Q04721	0.299508	-17.0788
O43815	0.138041	-21.7422
Q9NZW5	0.421038	-19.9731
P18124	0.0741506	-18.7463
Q71RC2	0.221189	-18.6909
P61011	0.0450106	-22.029
P14735	0.207511	-17.1107
Q06210	0.215941	-20.098
Q12756	0.120012	-19.7464
P43686	-0.194549	-24.5967
A1L0T0	0.137399	-21.9649
Q06124	0.173959	-19.8958
P30419	0.0495959	-14.4645
O94915	0.106824	-22.5021
P08133	-0.0253346	-22.266
Q9NS87	0.294523	-18.4815
Q15437	0.0710789	-20.9908
P04040	0.426142	0.930099
Q8NB49	0.0787344	-19.232
Q99615	-0.230856	-20.28
Q9NTZ6	-0.0341732	-19.9048
P55011	0.218745	-14.6228
O43896	0.190313	-21.1352
Q8N8S7	0.121728	-22.356
Q53EL6	-0.150665	-23.1502
Q7Z3J2	0.270837	-18.1597
O94905	-0.0412005	-18.4455
P41250	-0.0771797	-16.1348
Q15020	0.150828	-22.1335
Q8WUM4	0.200995	-20.1836
Q8IZH2	0.132569	-21.7343
P62888	0.0347995	-21.5408
Q27J81	-0.00873746	-17.878
P54920	0.0595674	-22.4398
Q14677	0.0803873	-17.8456
P78559	-0.108452	-20.1791
Q14651	0.104697	-22.1915
P09960	-0.0586774	-19.6085
O43264	0.17996	-21.6268
P53675	-0.17073	-16.8939
Q10471	-0.229949	-21.9303
Q9HB71	0.123361	-20.6512
O96013	-0.0297249	-21.5398
Q01484	-0.302322	-18.4957
P50851	0.0616465	-20.8274
Q3B7T1	0.340969	-18.656
O95425	0.229251	-15.3423
Q15084	0.322472	-22.0963
P51572	0.0806924	-19.2629
P37268	0.200983	-18.5748
Q02878	0.126797	-18.8961
Q96AC1	0.173661	-23.2459
O95819	0.161128	-22.3706
O00178	0.120693	-20.1137
P08754	0.0835713	-19.3119
P07339	-0.120172	-22.9997
Q08379	-0.0336374	-19.8745
Q63HN8	0.0344922	-21.8413
Q9BY89	0.149407	-21.8342
P51149	0.0215163	-20.1378
O60826	0.125094	-9.0177
O60763	-0.0971384	-21.3447
Q9UNF0	0.187176	-22.5039
Q8N122	0.0815449	-17.4708
Q969V3	-0.0555105	-19.0362
P29317	0.295473	-21.4595
Q96CS3	0.0304647	-22.8139
P19022	0.372024	-21.0122
Q92783	0.264211	-24.6763
P00390	-0.314729	-19.1715
Q7Z2T5	0.164641	-18.6971
Q5JTV8	-0.0473902	-21.9353
Q02818	0.214749	-17.5372
Q07866	0.115087	-17.4701
P09543	0.129237	-23.4094
Q9UKE5	0.0378197	-23.1995
Q5VZK9	0.127761	-21.5263
O75044	0.0528519	-19.4076
P40818	-0.151369	-20.7456
P61158	0.141472	-19.6501
Q9H4M9	0.312333	-22.1033
Q99536	-0.257746	-21.394
P30566	0.180546	-19.7267
P62424	0.125026	-21.8878
P05387	0.173803	-19.6087
Q9UPT8	0.13718	-12.3135
O60271	-0.140413	-20.2416
P62917	0.0944862	-21.6826
Q96HC4	0.0863821	-17.3832
Q15738	0.137708	-18.0636
Q96J02	0.103444	-22.1006
P61106	0.028041	-20.3584
O14975	0.0027715	-17.7162
O75962	0.250776	-20.1772
O00203	0.0751178	-22.9486
O00461	0.191067	-12.9651
P48449	0.0551927	-21.6127
O14578	0.453663	-19.3977
Q99570	0.106785	-22.2064
Q9UEY8	0.258512	-19.008
Q13136	0.116834	-21.2981
Q15334	0.220317	-22.7567
Q96PC5	0.0486175	-20.0252
Q96AY3	0.144125	-22.3052
P61224	0.298304	-15.8977
P50579	0.0662887	-19.1455
Q86TU7	0.0625438	-19.4059
Q9UQB8	0.232489	-22.7631
Q9H2M9	0.127055	-21.4665
Q9Y696	0.110809	-19.2742
Q9BT78	0.0131844	-21.558
Q9HAU0	0.0238038	-22.0288
Q13724	-0.0613138	-22.388
Q9BTU6	0.0812537	-8.63215
Q96CW5	0.117788	-17.7585
P17301	0.160864	-10.6611
P06280	0.041595	-20.8739
Q5JSL3	0.0657486	-21.6174
O43149	-0.186949	-24.6651
P04439	0.318875	-21.6561
P07602	0.0776144	-22.645
O75083	0.067467	-21.2482
Q6WCQ1	0.324223	-19.7946
P41214	0.0500127	-21.6742
O75146	0.125674	-18.9472
P09110	0.230097	0.399524
Q12907	0.0718728	-19.9191
Q9HDC9	0.0148856	-21.4488
P22059	0.0109357	-16.4148
Q9UPN4	0.179761	-21.7424
Q96L92	0.120882	-18.7738
Q9UBB4	0.191698	-22.423
Q8TD16	0.284627	-9.95346
Q15067	0.410918	6.98285
Q00688	0.0950524	-22.0497
P19525	0.0755758	-20.7054
Q99959	0.257229	-21.0053
Q9BRK5	-0.17547	-16.9869
Q6NUQ4	-0.0983117	-19.8728
Q6ZNB6	0.00414411	-14.7994
Q9UPT5	0.262813	-17.487
Q08380	0.113292	-21.5631
O15439	0.141673	-20.3152
Q7L7X3	0.202704	-19.8706
O60610	0.0916939	-23.3833
P35556	0.00339528	-16.0099
Q9Y224	0.169981	-21.2254
Q13620	0.115505	-17.6841
Q9H3S7	0.0772512	-21.735
P09884	0.195845	-20.019
Q01970	0.16757	-22.141
E9PAV3	0.0462514	-20.0607
O75822	-0.103276	-21.4189
Q567U6	0.228044	-15.9557
Q13625	0.273022	-16.7727
Q14139	0.0919238	-22.9508
P07686	0.0251096	-20.8883
Q9P2B2	0.162383	-21.305
Q5VV42	0.00594038	-21.7833
P30050	0.160861	-20.3613
O75844	-0.00133111	-21.914
P62081	0.0207327	-22.4841
P0DP25	0.0919388	-23.3094
Q86X10	0.251232	-18.4744
P62491	0.0686686	-13.7123
Q15008	-0.237473	-25.6394
O00186	0.308574	-19.2689
Q14BN4	0.136372	-19.8122
P12081	-0.138648	-19.6088
P39656	-0.0283765	-22.0543
Q9ULH0	0.241579	-21.4762
Q9UGR2	0.295399	-19.9255
Q96KP1	0.154308	-19.758
Q8TEX9	0.0257084	-18.7279
Q9UHR4	0.240423	-20.7462
Q86VI3	0.150852	-22.2928
Q9BY67	0.149582	-20.4454
Q9BQS8	-0.0499982	-21.5566
O75436	0.417315	-6.488
P51003	0.00372441	-19.2605
Q14C86	0.0887073	-18.7437
Q15293	0.103323	-24.6945
O00471	0.269407	-20.413
O60568	-0.109142	-23.0159
Q8NEN9	0.278187	-20.4777
Q16850	0.0446254	-22.1483
Q9NSV4	0.161883	-16.5888
Q9P0L0	0.0527244	-22.5888
P53041	0.119188	-22.3175
P42858	0.05936	-22.1153
Q8NHV4	0.179992	-20.8104
O60749	0.197235	-20.4555
Q13617	0.396448	-19.1545
Q8IY67	-0.171463	-14.6836
Q9NRW7	0.259813	-13.9869
P42566	0.311644	-22.7238
O14964	0.153088	-21.7078
Q9UII4	0.30557	-21.1472
Q9UNF1	0.126074	-20.0057
Q15811	0.632758	-20.338
P00491	-0.240193	-19.1777
Q14318	0.023395	-23.028
P61019	0.0706613	-21.7768
Q6P1N0	0.242526	-19.2487
P13674	0.165596	-22.6615
P15170	-0.111669	-18.0304
Q9Y485	0.10095	-19.7768
P55010	0.276316	-21.086
Q96DH6	-0.368115	-18.4041
Q00796	0.0532654	-18.2924
Q92520	0.0885328	-16.3013
P45974	-0.0741546	-22.6559
P78362	0.206345	-23.0942
P22392	-0.380274	-19.3506
Q7Z2K8	0.220035	-21.1506
O00754	0.054084	-20.5653
Q9BTX1	0.0461448	-20.5817
Q6ZXV5	-0.0159084	-17.3226
Q92599	0.423181	-16.5692
Q9UNM6	-0.252645	-23.665
P31153	0.0198529	-21.6516
Q32P28	0.128644	-21.7519
Q9UHG3	0.0247187	-18.1659
Q99497	-0.0443786	-17.8035
Q8ND04	-0.0711316	-18.7621
O43865	0.267842	-19.5285
Q9UJW0	0.134212	-18.6589
P30519	0.022167	-17.2957
Q9H4L5	0.383958	-19.315
Q9BTV4	-0.0185945	-21.7673
Q9NXC5	0.254603	-19.3332
O15355	-0.114904	-21.3194
P27448	0.0597479	-22.3399
Q96S66	0.120242	-22.4497
Q9HAU5	0.21012	-18.2802
P07099	-0.0466223	-19.8657
O14818	-0.213304	-22.7372
P62241	0.1715	-22.2117
O15511	0.0955644	-19.0326
P04637	0.413962	-19.6269
Q9BZH6	0.169331	-21.6992
O75175	0.168419	-21.2662
Q99575	0.162915	-18.6073
Q9UJ83	0.48656	6.67612
Q92747	0.162412	-20.3944
Q5M775	0.171014	-22.5369
Q9BS26	0.155987	-23.3512
Q5VZE5	0.111289	-21.6244
P08183	0.188816	-22.2239
Q14185	0.14608	-22.5727
Q6UW63	0.178953	-22.7246
Q13464	0.24774	-22.2085
O60645	0.357517	-18.2446
Q9Y2T2	0.00328249	-19.287
P33981	-0.0717218	-19.6496
P25789	-0.172739	-23.8577
P23229	0.260347	-22.8445
Q9BVS4	-0.251632	-25.31
P25787	0.0137829	-21.2805
O14745	0.327671	-23.1262
Q9Y617	-0.153097	-20.5231
O00161	0.30259	-22.5403
Q9Y487	0.240769	-13.0504
Q9H223	0.195985	-21.8753
Q6P1M0	-0.0451741	-8.97051
P26373	0.0858584	-22.3677
Q9H3U1	0.278577	-20.3508
O43776	-0.0155832	-22.3748
Q6GYQ0	0.28623	-21.5735
O96005	0.0294687	-18.7546
P06865	-0.0255085	-15.1703
Q12929	0.112177	-22.067
Q92917	0.0995164	-19.8537
P25786	-0.158138	-26.2483
Q5VT06	0.186633	-20.4555
O43347	-0.103092	-16.377
Q9Y263	0.0156905	-23.1147
Q9HCU5	0.0244169	-16.9183
Q15042	0.204325	-20.1734
Q7Z2Z2	-0.00141889	-10.4485
Q9H089	0.0418579	-22.6411
P62753	0.218872	-22.9672
Q4G0J3	0.121683	-19.9268
P62829	0.0548492	-22.34
Q13586	0.0423573	-21.6169
P16278	-0.0424033	-20.4786
Q8WVX9	0.441546	-4.89808
A8MXV4	0.372957	-10.0603
Q15654	-0.358558	-21.6598
P23284	0.107404	-21.0413
Q8ND24	0.114313	-11.9681
Q709F0	0.274198	-3.77278
Q8TCT9	0.0687616	-23.3223
Q9NW08	0.0180394	-22.1426
Q15813	0.123168	-18.6844
Q9UKJ3	0.0393296	-21.3816
Q96PZ0	-0.394661	-22.2608
Q9Y4P3	-0.0329549	-20.8659
Q9Y4F1	0.179282	-15.8575
P21283	0.148406	-19.677
Q8NBJ5	0.0502945	-23.0722
P53582	0.0342528	-16.1081
Q9Y5K5	-0.12891	-24.1864
P16152	-0.163955	-17.2345
Q9NVU0	-0.152273	-21.9654
P39019	0.151343	-22.513
Q14320	0.171712	-18.8983
P08758	-0.0307269	-20.3146
Q8WVV9	0.116893	-18.2814
Q15375	0.322286	-21.6059
O15270	0.0153895	-21.1085
Q15907	0.546007	-8.85408
Q86SF2	-0.21913	-20.2681
Q12802	0.0518321	-20.4742
O95292	0.0826203	-18.0937
Q96CP6	0.12778	-20.8834
Q9Y6D6	0.165207	-14.2243
O14828	0.293228	-16.9716
P30520	-0.138942	-17.8757
Q15286	0.230725	-20.4455
Q8IWJ2	0.248967	-12.3634
Q13642	-0.0492733	-20.5308
Q96JB5	0.14117	-17.1104
O00299	0.0866966	-21.1038
P00387	0.08573	-23.5536
Q8NBJ4	0.339556	-17.1607
Q2M1P5	0.173525	-21.7952
Q9UBQ5	-0.0435215	-24.1327
P36871	-0.155287	-19.3472
P04920	0.228965	-19.6261
Q9C0C9	-0.28192	-20.0328
Q9NRG9	0.0935187	-21.72
Q9NP72	0.11713	-22.3921
P52789	-0.110145	-20.5731
P62913	0.119615	-23.1218
P23470	0.226254	-23.317
Q96D46	0.0832628	-20.9499
Q9Y4G6	0.190936	-9.57025
Q13177	0.0464607	-21.3901
Q9P2K8	-0.0511524	-20.1567
Q9P289	0.242913	-23.0775
Q99523	0.218636	-21.1829
Q9NUU7	0.0611178	-20.246
Q9UBS4	0.133475	-22.0052
Q9Y2Z0	0.0546102	-15.765
Q9UL25	-0.0605023	-22.0226
Q9BYJ9	-0.0763484	-21.9307
Q9Y613	-0.216996	-17.646
P43034	0.224123	-19.9414
Q9H269	0.0419163	-19.1678
Q9BTE3	0.153887	-17.674
Q13596	0.0388601	-21.0341
Q9BXB4	0.420856	-0.9526
Q9Y2L5	0.303866	-19.7858
Q14155	-0.166814	-22.8847
P28290	-0.235826	-13.6115
O14672	0.137605	-20.604
O60361	-0.373454	-13.4311
Q5VUJ6	0.16419	-17.5069
Q8NHP6	-0.0478248	-18.1601
P35611	0.251283	-17.5138
Q9UBV2	-0.00556237	-8.37998
P49591	0.032962	-16.4392
Q15785	0.0701427	-20.5624
Q99805	0.348397	-5.05775
Q969S3	0.0884152	-21.3582
Q8NDV7	-0.0526949	-20.6417
Q13443	0.113136	-19.4622
O15144	0.0929835	-21.3522
Q7Z739	-0.12675	-20.9117
P60900	-0.032762	-26.5441
P51858	0.0897281	-14.879
Q12959	0.419584	-21.9845
Q9GZT9	0.193109	-19.0356
Q06481	0.0364613	-15.7755
P28070	-0.167428	-15.4731
Q9UNZ2	0.168803	-19.9831
Q9Y5M8	0.0473561	-22.0814
P10253	-0.0694656	-19.8332
P10321	-0.0553699	-6.81169
O43592	0.132435	-18.5215
Q96SU4	0.329543	-8.11428
O00423	0.214253	-19.2859
P57721	0.698238	63.2797
O75381	0.41001	0.711971
Q9UID3	0.146069	-13.5644
P49815	0.00434843	-20.3781
O95486	0.169984	-16.5037
Q9Y5X3	0.30786	-16.6863
P62841	0.093555	-20.8785
P28066	-0.134558	-25.8989
O75131	-0.0525578	-20.8444
Q06323	-0.105086	-26.5963
P61289	0.113255	-23.6023
P51648	0.0534717	-22.3979
P13489	-0.388606	-13.7925
Q13439	0.276315	-16.4852
Q12840	0.135139	-3.24242
O00151	0.0358768	-21.6793
P25054	0.285815	-16.5507
P46977	0.0064078	-20.6955
O43847	-0.0655971	-20.9364
Q6IAA8	0.26115	-3.89856
Q86US8	-0.105234	-22.2305
P21964	-0.00665456	-20.9409
Q14191	0.121509	-20.0879
Q96AX1	0.137366	-14.3009
Q86X29	0.202165	-19.539
P61026	0.0806133	-22.3404
O60245	0.29251	-18.9544
P05067	-0.0439251	-23.1748
Q4V328	-0.0904415	-20.2203
Q13619	0.0629385	-19.6096
Q9Y2B0	0.136788	-13.673
Q9Y6E0	-0.181512	-22.7666
Q96T76	0.15665	-23.0583
Q69YQ0	0.387556	-20.5462
Q01581	-0.179292	-20.4449
P25685	0.0249213	-19.0448
Q9NXH9	0.12629	-19.0497
O15143	0.0377319	-19.5463
O94804	0.0396787	-23.0093
Q96SN8	0.386652	-18.3432
P62834	0.00402163	-16.9105
Q96IZ0	0.0152863	-16.2692
O95487	0.284556	-18.976
P11274	0.11199	-19.4301
Q5H9R7	0.147068	-21.7775
O43681	0.0662806	-21.8215
Q7L2J0	-0.0821791	-17.7728
Q16204	-0.0496196	-16.6787
P49754	-0.00624558	-18.6418
O14967	0.0263184	-18.7265
P28074	-0.0139435	-22.2578
Q5T8D3	0.417187	1.00896
Q9UJC3	0.21854	-17.2656
Q9NVN8	0.0418914	-19.5049
Q8IXB1	-0.163734	-23.6694
Q9UMX0	0.0786291	-19.1373
Q9Y3A5	-0.00278819	-20.3485
Q9UPN9	-0.131527	-23.2366
P08069	0.326099	-8.3756
P23258	-0.0851089	-14.2251
O43396	-0.110837	-25.6459
Q8N3P4	0.0268962	-16.7775
Q86TG7	0.0479464	-18.7818
P62263	0.0987275	-18.2555
P61764	0.106052	-22.4375
O00154	0.0275881	-17.7666
P03246	0.0977484	-12.7375
Q6N069	0.0399804	-14.9494
Q16706	0.099054	-12.2929
Q8IW35	0.260599	-16.9484
O95817	0.217321	-18.4588
P07948	0.308892	-20.9337
P42892	0.230049	-21.7133
Q9P0L2	-0.0153845	-20.3364
Q15418	0.0665809	-21.0318
Q9NUQ6	0.212985	-15.7731
Q86W92	0.258894	-19.9453
Q9GZS3	0.0666019	-20.4172
Q15643	-0.0580655	-18.4548
P30154	-0.109419	-19.245
Q14165	0.0361195	-19.9831
Q15417	-0.0819351	-16.0799
Q9BX40	0.287658	-17.2628
Q4KMP7	0.0324923	-20.3803
Q6PD62	0.0978228	-22.02
Q9UBE0	-0.124075	-19.214
Q12979	0.259503	-22.6046
Q6ZRP7	-0.199111	-21.0512
Q96GA3	-0.119046	-25.2114
Q5PRF9	0.132971	-19.1625
Q92600	-0.12682	-17.5549
Q2M389	0.284523	-20.6156
Q9P0V9	0.287394	-20.1381
Q96CW1	0.242171	-18.5027
P07947	0.0265346	-21.2041
O75410	0.0400609	-15.8154
Q6P1J9	-0.122144	-19.3879
Q9UKY7	0.196773	-16.1241
P50995	-0.0903889	-19.6665
Q16851	0.0645313	-22.6848
Q14667	0.0330235	-17.5326
Q9NTK5	0.165276	-21.0433
Q9Y4C2	0.25052	-21.2958
Q9UHD9	0.0836615	-19.9429
Q05193	0.106264	-22.5472
P20339	-0.0975027	-20.0986
P43378	-0.17873	-13.6017
P06756	0.125026	-21.4829
Q86VS8	0.340164	-15.4058
Q53GQ0	0.0255817	-21.0277
P49841	0.234572	-21.3676
Q92673	0.0312598	-21.1276
Q99614	-0.112253	-23.0346
Q5VW36	-0.059926	-18.6859
P19174	0.0281375	-20.3917
Q9H4A6	0.432468	-13.1481
Q5SWX8	0.0168598	-23.0351
Q96KP4	-0.48288	-18.6622
Q8N0X7	0.0796965	-18.9942
Q96NW4	0.0843519	-11.8286
Q58EX2	0.162358	-13.1997
Q05086	-0.00149634	-21.0343
Q9C0B0	0.00510887	-22.1525
Q86YT6	0.44253	-10.2679
Q9P253	-0.0863534	-8.23693
O15400	0.121803	-23.2027
P27635	-0.10246	-20.4271
Q9H0W5	0.136067	-16.6364
Q9UKV8	0.105474	-20.8678
P04062	-0.0305923	-20.8015
P05386	0.112291	-22.8584
Q16625	0.415512	-16.7249
Q02750	-0.0313142	-16.1577
Q13492	0.239098	-10.8178
Q13425	0.289742	-16.6075
Q08752	0.138146	-15.8482
O95490	0.19482	-17.9547
Q5VYS8	-0.0834068	-21.2351
Q8NCW5	0.0321745	-20.9009
Q96HN2	0.110654	-19.3996
Q8N1I0	0.29377	-22.4121
Q8TB72	0.10138	-20.336
Q9NP58	0.0649471	-21.5997
P34896	-0.017768	-20.6082
Q9H3G5	0.0240364	-23.2583
P61006	0.0223361	-22.7499
Q9UKS6	0.114874	-15.6057
Q9NXW2	0.116382	-21.712
O94966	-0.00218797	-18.1456
Q9P1Y5	0.297263	-11.5447
Q9BRR6	-0.101512	-16.5965
O00291	0.204759	-13.812
Q8NF37	0.11107	-19.0699
O15173	0.198698	-14.9415
Q14997	0.0529944	-17.2829
Q9BVK6	0.116845	-19.869
P54709	0.259891	-23.3586
P48147	-0.08087	-16.6579
Q9NVU7	-0.363697	-18.8354
Q9BV73	0.32626	-15.106
Q96JJ7	0.0395024	-8.92968
Q9Y394	0.092336	-21.7449
P54727	-0.262455	-22.9928
Q9UN86	0.0839117	-20.8352
Q96HE7	0.111086	-23.779
P61020	-0.06196	-13.8244
Q53EZ4	0.130372	-18.2215
P36543	0.0391017	-22.3027
O75477	0.134752	-19.3586
Q8WUD1	-0.399799	-12.6636
O43169	-0.0214351	-20.6866
Q99816	0.13845	-21.9598
Q96P70	0.196955	-19.8627
Q9Y6M5	0.238191	-19.1426
Q16637	0.214296	-21.9416
Q13217	0.105844	-21.0456
O95470	0.0926014	-19.2245
Q9NRF8	0.156192	-20.1286
Q15650	0.208656	-23.984
Q6R327	0.0169208	-20.7958
Q92820	-0.123567	-22.963
P62750	0.0879311	-21.0249
Q9UG01	0.049435	-12.5564
Q15599	0.145252	-17.8689
Q7KZI7	0.0879363	-22.2323
Q8IZA0	0.382773	8.26779
Q6UW02	-0.0590414	-22.2361
P86790	0.0602042	-18.1289
P30040	0.121561	-22.0555
Q9ULT8	0.297939	-20.2213
Q9HBM0	-0.0787588	-14.5298
Q08AM6	0.0811875	-22.5741
P00492	-0.0496052	-8.83546
O15269	0.0497291	-14.1641
O94964	0.232201	-18.6391
Q06203	-0.0634884	-22.3885
Q96S52	-0.138076	-18.5891
P61254	0.0460495	-21.2953
P63220	0.28315	-18.012
Q9NV70	0.174278	-21.0357
O75396	-0.0339904	-22.6282
O95155	0.154614	-21.9264
Q9UNH7	0.200021	-20.5474
P00441	-0.02627	-14.2674
Q92643	-0.0747707	-20.5153
Q92544	-0.290971	-19.7106
Q7Z7H5	0.00645512	-21.5017
Q01968	0.149198	-16.0381
Q9H1A4	0.0162124	-13.6288
Q8N4C8	0.034836	-19.1474
Q12933	0.241662	-15.9556
A0MZ66	-0.114582	-12.9816
Q12955	0.115136	-16.8724
Q00577	0.0784916	-21.6699
Q8N7H5	0.0808371	-22.526
Q8IYI6	0.266655	-22.1757
Q9NUD5	-0.0271812	-23.4266
P43307	-0.0217805	-20.5208
Q92626	0.153568	-18.4348
Q9Y6Y8	0.261381	-19.5015
P17174	-0.0398202	-17.5418
Q96Q05	0.260374	-15.5652
P30086	-0.0958056	-19.9387
Q6SZW1	-0.00711921	-18.6002
Q96JJ3	-0.134592	-20.0906
Q9NRA8	0.125588	-16.745
Q9BTW9	0.165965	-21.0034
Q9BUI4	-0.0233356	-22.9027
Q96D71	0.0882131	-18.6338
Q9UJX2	0.149681	-12.59
Q8TAF3	0.237002	-22.7371
Q6DN90	0.0833797	-20.378
Q8NEB9	-0.0800294	-20.061
P30533	-0.039654	-22.9026
P46778	0.0999167	-21.6886
Q8IV08	-0.00764986	-11.171
Q9HDC5	0.173088	-9.81569
P61421	0.212188	-20.2037
Q9NUQ8	0.15066	-15.5849
Q13395	0.156103	-20.1635
O00264	0.0219577	-20.9521
Q04760	-0.047414	-21.5106
P20618	0.0294156	-20.6522
Q6IN85	0.0317639	-11.9301
Q5SYE7	0.0951504	-19.8436
P83731	0.1813	-21.8706
Q9NZN8	0.250714	-17.1348
Q5TZA2	-0.247343	-16.3533
Q96CX2	-0.229565	-18.6527
O43399	0.0111145	-16.6413
Q13867	-0.05719	-23.7632
Q9BSD7	0.151876	-16.393
Q14244	0.20807	-11.3628
P55039	-0.00710108	-13.6214
Q9H267	0.0673472	-21.9504
Q16881	0.23789	-21.9428
Q07954	0.0882119	-21.9343
Q12860	-0.0777455	-22.145
P49840	-0.0939769	-10.7039
O00468	0.104151	-21.6693
Q9Y673	0.15705	-20.1982
Q9NR50	0.214088	-23.4615
P0DN79	0.137288	-20.4876
P40925	-0.0296337	-19.8473
Q9UHD2	-0.152008	-20.1807
P41567	0.0266281	-22.0094
Q9P2D3	0.116264	-19.8353
P53634	-0.239794	-21.3891
Q13451	0.238993	-19.2023
Q16512	0.210426	-19.8719
Q9UH65	0.140265	-22.1528
Q15006	0.0667822	-21.1135
Q13501	-0.223738	-17.3077
Q8WX93	-0.490699	-18.9179
O15021	0.231279	-12.1038
Q96TA1	-0.268362	-22.1255
Q8NHH9	0.128606	-20.6419
O15118	-0.00481644	-3.21223
P61201	-0.0108058	-19.6939
P29992	0.239246	-16.7867
Q9Y5T5	0.0627753	-21.8302
Q86YS7	0.229975	-20.4467
Q15036	0.375063	-15.618
O95197	0.106075	-14.6297
Q13190	0.113517	-21.545
Q9NZN3	-0.193937	-8.42183
Q9Y4R8	0.0848233	-20.2768
P19623	0.0132732	-20.5819
Q9UHD1	0.0393348	-21.3539
O15230	0.0308922	-20.3644
Q12981	0.107749	-22.6671
O75886	0.269351	-24.3894
P51617	0.0571433	-21.6788
Q8WYA0	0.182661	-19.7387
P18858	0.0810697	-20.8811
Q9NNW5	0.277453	-18.0094
Q13098	0.0285481	-21.9775
P62266	0.010809	-22.3431
Q86YQ8	-0.0334094	-22.6122
O00469	0.0528212	-20.2106
O15126	0.13707	-17.1302
P98194	0.180274	-17.9417
O95985	0.108297	-19.1929
P61513	-0.11502	-20.6768
Q14999	0.398945	-20.597
P20073	0.101744	-20.6236
Q3ZCM7	0.10507	-17.1145
Q9NPH2	-0.265201	-22.3961
Q12926	0.011207	-1.12802
O60524	0.0133699	-18.3346
O75665	0.269888	-20.8574
O75487	0.217943	-19.9046
P46779	0.105236	-20.8604
O95870	0.034763	-17.0258
O95433	-0.0125031	-15.1689
P22413	0.272071	-21.1309
P46781	0.124928	-22.9387
Q7Z2K6	-0.0702521	-21.9906
Q8IZT6	0.144026	-11.9923
Q13948	-0.908949	-15.2843
Q96EK7	0.0362694	-20.0656
Q96PY5	0.150413	-22.0346
P50897	0.0867052	-21.5647
O75427	0.0650559	-14.8477
P35237	-0.025164	-21.1309
P11413	0.134275	-21.6777
O95394	0.0472178	-22.4234
Q96KA5	0.0550632	-23.311
O60566	0.132617	-17.8256
Q9Y4E6	-0.266748	-17.2407
Q9NY27	-0.161009	-18.8273
P20338	-0.143349	-19.6149
Q9C0D5	0.302641	-17.8195
P08581	0.366474	-22.3807
O14579	0.0875979	-21.0433
P49720	-0.2101	-25.2628
P41743	0.144734	-22.8363
Q05707	0.16197	-21.73
O00401	0.295763	-19.7485
Q8IWB7	0.300249	-6.46041
O00560	0.189444	-19.273
Q96A49	0.114557	-14.8767
Q5VSY0	0.356658	-13.4589
O95861	0.00697108	-19.2871
Q96GS4	0.202471	-20.9333
P43007	0.329487	-15.3173
Q9NY33	0.0723542	-19.4437
Q92542	0.201319	-24.0885
Q9GZZ1	-0.0640146	-21.0281
O75882	0.050417	-22.4136
Q99471	0.0968649	-20.1045
O75787	0.0162371	-18.5809
O00505	0.0311427	-18.7756
P35268	0.199009	-19.6067
Q96HY6	0.0094389	-21.6887
Q6IAN0	0.120073	-19.2736
Q9BYV8	0.351565	-7.13084
Q9Y3E5	-0.0269148	-21.9705
P31323	0.0077339	-21.6145
Q9UNS2	0.111684	-23.9997
Q9H2J7	0.307436	-22.0052
Q86TI2	0.0830735	-20.6567
P14373	0.155251	-21.7191
Q9Y3B3	0.281836	-24.4961
Q6P996	-0.0484881	-20.7129
Q9UGJ1	0.112429	-16.064
Q9UIV1	0.122494	-17.4322
Q08426	0.271934	-5.59009
P62633	0.081186	-17.8896
P52799	0.396467	-14.084
P10398	-0.0274323	-15.2133
Q9NZ01	0.0337691	-19.4711
Q15276	-0.257599	-18.8416
Q9UL54	0.395654	-21.1647
O60573	0.0130547	-21.2845
Q14166	-0.315592	-19.2953
Q9UIW2	0.251452	-21.6541
Q9BTD8	0.00186725	-20.0158
P48556	-0.0274018	-22.5296
P49755	0.0303298	-19.7319
Q96RL7	-0.115756	-20.4036
Q5VSL9	0.00201824	-22.036
P35612	0.506941	-19.1494
O60684	0.0164427	-17.4368
Q9HC07	0.0281387	-21.3173
O60563	0.00420756	-16.9615
Q9NZM3	-0.0372496	-18.4726
Q9P035	0.028883	-19.417
P49589	0.099783	-20.7987
P60033	0.043345	-8.75864
Q92688	0.0142975	-19.196
Q9Y5L0	0.0541594	-22.1237
Q9Y6U3	0.154369	-20.9292
Q9H3N1	0.0261223	-22.5503
O60701	-0.172042	-24.4186
P20839	-0.140562	-21.5451
Q9BZF3	0.0891699	-20.5012
Q8N4C6	0.0355739	-14.1091
Q99436	-0.281764	-18.2993
Q9UN37	0.143477	-20.9987
P54760	0.199073	-22.505
P62244	0.11541	-22.0118
Q8TF74	0.203412	-22.4267
Q9UI12	0.107898	-20.4212
P48960	0.448322	-19.8421
P62249	0.0729992	-19.9344
O60551	0.0339641	-4.16391
P35670	0.0985507	-16.0306
Q96QD8	0.228421	2.17366
P62269	0.176112	-21.7935
P61313	0.125486	-18.5242
Q99755	0.32962	-19.0667
Q14687	-0.00461784	-20.2112
Q9BWU0	0.11849	-0.42897
O76003	-0.205182	-22.4149
Q5KU26	0.39591	-18.624
Q0JRZ9	0.00909509	-21.2146
O95684	0.308867	-10.9286
P28799	-0.0469808	-12.8307
Q7Z4H8	0.14473	-18.2077
Q12846	0.135085	-19.9465
Q5F1R6	0.195861	-22.1885
P46109	0.156395	-19.7506
Q9H3P7	0.193494	-11.3613
Q7Z3C6	0.231709	-20.7727
Q9NTX5	-0.0349329	-19.2003
P40855	0.248416	-4.21327
Q99569	0.459325	-19.1762
P49643	0.0399945	-19.019
P13612	0.229154	-19.7114
P25788	-0.0946961	-21.3237
Q16799	0.113423	-21.3222
Q92905	0.0932901	-20.6908
P10768	-0.0414136	-19.7623
P37837	-0.199766	-18.3842
P48163	0.0240182	-20.8679
P50914	0.213968	-22.0817
Q04656	0.371996	-22.0737
P52294	0.0544108	-20.954
P61586	0.10634	-20.899
Q9HD26	0.296858	-20.8865
P54802	0.109163	-9.4063
Q16527	-0.239288	-18.9065
Q9UMZ2	-0.051699	-13.5671
Q9HD45	-0.0739846	-19.0713
Q9P2W9	0.0154091	-20.1387
Q9BZI7	0.107434	-17.7956
Q15005	-0.0162716	-17.7606
P14550	-0.0726443	-18.7959
Q7Z3E2	0.50381	-4.80408
Q9NQW7	-0.0687323	-17.6233
Q9BXF6	0.279509	-21.916
Q14344	0.052187	-14.4748
Q9Y3R5	0.0551395	-19.6416
Q9BWD1	-0.0391702	-13.368
Q92888	0.027695	-19.518
P57772	0.00737416	-20.5622
Q13554	0.076698	-12.8027
O95400	0.268889	-16.1225
Q9Y2Q3	0.508148	-5.07029
P49642	0.199257	-19.5754
Q9Y4X5	-0.0824108	-21.2678
Q9Y376	0.236039	-19.6666
O15460	0.00228064	-20.6291
Q14699	0.335718	-18.3768
P49721	-0.228713	-22.7653
Q9UHI8	0.194308	-22.3368
Q15363	-0.0157493	-19.6089
O95905	0.073187	-21.2514
P19784	-0.0324179	-21.1738
Q5T2T1	0.284348	-21.8868
O15260	0.0299169	-22.7667
Q8NC56	0.0184394	-16.7658
Q6ZMI0	0.0389728	-20.5365
P31751	0.07407	-19.4654
Q3V6T2	0.0197197	-17.1454
P61353	0.110381	-20.6331
Q15629	-0.155297	-19.6671
Q5JSH3	0.122089	-20.522
P15586	-0.102267	-21.774
O94763	0.085064	-21.5046
Q9Y679	-0.0537685	-21.9718
P21127	0.163065	-17.8555
P16422	0.391862	-14.167
Q15645	-0.0747873	-20.8933
Q8N1F8	-0.0307611	-21.1145
Q9NRW1	0.322407	-11.8452
Q5SZK8	-0.217666	-20.5931
Q53H82	-0.0632728	-17.4782
Q6P5Z2	0.0738645	-21.7179
Q86Y82	0.118741	-20.8569
O14662	0.225581	-10.4078
P11233	0.157699	-14.8925
Q8NHP8	0.0194332	-23.9861
Q5W0B1	0.244427	-16.5795
P12109	0.0873757	-22.8434
Q9NRL3	-0.00851776	-21.8011
Q2PPJ7	0.373658	-19.7467
Q9UBB6	-0.0178605	-19.925
P53985	0.193157	8.37655
Q9UJY4	0.136798	-17.1823
Q9BTT0	-0.0733074	-22.4083
P10155	-0.0134159	-20.3883
Q16543	-0.0255401	-20.794
O60518	-0.0809522	-21.3514
O15344	0.13003	-17.6222
O43148	0.452848	-20.0868
P04049	-0.207015	-18.2922
Q9NR45	0.0310727	-7.24853
Q14147	0.066046	-18.4249
Q9H1E3	-0.155995	-18.2186
Q96QG7	0.185633	-20.0078
Q7Z3U7	0.031397	-14.7817
Q6NUQ1	-0.0785776	-21.2003
P98164	-0.0406585	-22.7842
Q15369	-0.0271003	-19.9474
P13693	0.145972	-19.9348
Q66GS9	0.0987118	-15.3064
Q8TDW0	0.0857531	-19.1488
Q9H7E2	0.0586191	-20.4158
Q8IZP0	0.0305349	-22.8013
Q9BRX2	0.161339	-18.2996
Q13033	0.0210669	-23.4658
Q96DM3	-0.0439684	-15.8474
O43933	0.48094	-10.5338
Q9P273	0.187564	-21.3107
Q9UGV2	-0.0402835	-21.204
Q9BVG4	0.168037	-16.5956
Q96FW1	-0.0624853	-20.5771
Q9H1I8	0.0517464	-23.5892
O43504	0.0999849	-13.3466
Q8NE01	0.268969	-16.9672
P12931	0.202505	-17.7656
Q9BRP8	0.179654	-19.4039
Q9H6W3	0.46178	-13.7186
P15121	0.270488	-19.0131
Q7Z4V5	-0.0835856	-19.1045
Q13325	0.229573	-17.0597
P28340	-0.152296	-21.0605
Q99598	-0.0847905	-15.5585
Q9H270	0.0665737	-18.8525
P51798	0.0219013	-4.25411
P84098	0.185562	-20.0558
Q9UBQ0	0.405835	-6.4999
Q70UQ0	-0.0626313	-21.7516
Q13438	0.0380819	-15.6856
Q9UEW8	0.204585	-18.4587
Q9UKZ1	-0.0030053	-20.9803
Q9UNI6	0.0930682	-22.1407
A0AVT1	0.068223	-21.7232
Q96K17	-0.0258754	-19.6376
P23458	0.295115	-16.7412
Q9NZL4	0.0424055	-21.197
O00487	-0.182506	-23.7706
P39687	-0.0374093	-18.8006
O00592	0.332404	-21.5377
Q14161	0.156369	-22.6355
Q8TAG9	0.120353	-21.7099
P61619	0.00756617	-21.7752
Q12792	-0.00531067	-24.4484
Q9NUQ9	0.000802633	-17.4358
Q86WA8	0.357499	-9.42128
O95674	-0.217077	-20.1344
P62280	0.116353	-23.2071
P20645	0.131939	-14.9162
Q9BT22	0.21829	-6.15775
Q96RT7	-0.231188	-17.6621
P40429	0.0749323	-20.7084
O75110	0.244263	-2.3115
P60981	0.0173714	-23.9433
Q92609	-0.0497721	-19.0568
Q9NQX3	0.0252026	-22.8412
Q9H4A4	-0.309541	-13.9971
Q9ULD2	-0.0773547	-20.1141
Q9NYU1	0.0810204	-16.937
Q8IYS2	0.132997	-16.158
Q99653	0.0865973	-22.4194
P78536	0.174532	-17.9702
P50542	-0.058017	-19.1647
Q9BZ29	0.144573	-21.4623
O76024	0.0113868	-21.3282
Q9Y6A5	0.42886	-15.1786
P01889	-0.283027	-11.9241
Q8IZ81	0.0357763	-17.8466
Q9P2M7	0.387546	-15.4579
Q4KMQ2	0.287949	-16.9121
P27361	-0.0728283	-18.0773
Q9BQG2	0.128736	-4.8303
O94760	0.0274271	-20.0122
Q9Y2G8	0.0360921	-8.2021
Q9H773	-0.221132	-15.9573
Q99829	-0.216807	-22.0042
P01111	0.321318	-15.7592
P43121	0.148196	-14.3942
Q9UGN5	0.137453	-18.5806
Q14232	-0.00893956	-20.9821
Q9BQ70	0.0510795	-23.0809
Q6IQ22	0.0615946	-18.8172
Q6P2H3	0.0849929	-22.3075
Q969N2	0.0337849	-16.0342
Q7Z392	0.00660994	-17.9011
Q9UHN6	0.45103	-19.9153
Q9NX62	0.0114041	-17.8907
Q9P2B4	0.184821	-19.663
Q86XZ4	0.264219	-18.9862
Q9BUP3	-0.102413	-20.6593
P55263	0.0302625	-19.9983
P20340	0.404334	-12.5513
P52565	-0.158331	-18.166
O60499	0.14949	-16.9036
Q9BTZ2	0.582417	-4.30233
P34949	0.0400625	-20.1153
Q92734	-0.0866701	-17.7479
Q8IYD1	0.133284	-10.7989
Q9ULC3	0.117973	-23.7263
Q9Y2L9	0.504047	-22.0577
Q9H8Y5	0.00163851	-19.8323
Q96MX6	0.144936	-15.9265
P29323	0.103312	-16.327
P48739	-0.207477	-20.8397
Q13131	0.143538	-23.1618
Q8NBI6	0.0197662	-21.7261
Q99439	-0.118817	-15.4919
Q9BZE9	-0.0368103	-18.3674
Q99747	0.0237342	-22.169
Q92823	0.24795	-20.4211
Q9BU76	0.0231885	-21.3393
P52594	0.0929294	-18.9826
Q9H7D7	0.0342272	-21.5972
Q00013	0.217863	-18.6089
Q9Y5X1	0.221012	-21.0982
P11172	-0.177436	-18.7334
P61916	-0.0623469	-19.4738
Q15833	-0.0299998	-22.4321
Q5TC82	0.0974406	-14.0337
Q14108	-0.0573025	-23.7197
Q8TC12	-0.0145909	-21.7915
Q9UK76	0.264543	-14.4964
Q12965	-0.255833	-22.0766
Q13510	0.0112088	-6.05886
O94788	0.182068	-16.5684
Q96KC8	0.101353	-17.4193
P60510	-0.00417933	-15.6408
Q9UMX5	0.286946	-20.6697
O75351	-0.334516	-22.4272
Q9Y4J8	0.294616	-17.4525
Q9UL46	0.0150057	-26.7115
Q15185	0.218184	-22.2273
O14734	0.419439	-2.70549
O14787	0.336424	-20.2766
Q15262	0.293269	-23.1927
Q96FC9	0.285971	-18.4401
Q7L1V2	-0.163271	-20.8908
Q9Y4D8	0.198749	-18.7174
Q01433	0.00151885	-22.892
Q14168	0.235247	-13.6602
Q99758	-0.425438	-15.764
Q9UI10	0.31743	-18.791
Q8N6T3	0.295345	-16.2416
Q53EP0	0.123273	-21.437
Q8NBP0	0.0114491	-23.0527
Q02487	0.466973	-18.105
Q9UJU6	0.0392361	-8.33806
P46783	0.146074	-20.1237
P00533	0.223	-21.0795
Q8TCE6	0.376547	-20.4818
Q658Y4	-0.00989919	-17.7922
P08648	0.220562	-22.2199
P06213	0.221829	-20.3985
Q15678	-0.00409606	-22.5197
P61088	-0.213358	-18.1731
Q8WXF7	0.106087	-18.3237
Q13526	-0.0238911	-16.1726
Q04323	-0.239228	-15.6731
Q9UL63	-0.104233	-23.1646
P11802	-0.113392	-20.9196
Q9H2D6	0.283596	-19.3622
Q9BY12	0.331116	-19.8032
P04626	-0.0715492	-17.4217
O95302	0.110656	-23.2908
P68036	-0.198594	-19.776
Q8N3R9	0.211207	-18.3022
P42025	0.335638	-20.6648
O75569	0.196292	-22.3572
O43402	0.209629	-22.7244
Q9UL18	0.161865	-23.2266
P13798	0.207111	-17.712
Q13144	0.0260058	-21.4114
Q99640	0.216199	-20.3425
P52888	-0.0234183	-19.0946
Q96LI5	0.171473	-10.3474
O95249	0.130999	-10.3622
Q13418	0.196966	-23.2403
P06241	0.122373	-11.6401
Q8TCJ2	-0.0460742	-17.0457
Q9UHV9	0.0277569	-20.3385
P62277	0.187981	-19.0996
Q9BZG1	-0.178715	-23.6484
Q8NHU6	-0.226856	-21.5546
P51151	0.0339447	-17.7419
Q9BRJ6	0.103275	-20.7491
Q13740	0.389435	-21.7496
O14908	-0.157376	-21.6688
Q8NI22	-0.127239	-24.8018
Q8NBM4	-0.143505	-20.146
P48637	-0.0997511	-18.9304
Q92930	0.152456	-6.66285
Q15904	0.0367597	-21.7185
Q9Y639	0.22593	-18.8076
P78310	0.230318	-22.5805
P17612	0.200513	-20.9199
Q13636	0.0946668	-21.029
P43250	0.118796	-17.7384
Q9NRX1	-0.192601	-23.4533
Q9UNN5	0.0292068	-19.5902
Q9NX55	-0.00438574	-17.392
Q96QR8	0.269035	-17.1742
O43447	-0.138421	-20.0209
O00629	0.237163	-20.1802
Q9BX10	0.165067	-19.4856
Q8WWI1	-0.0291005	-22.0518
P56589	0.576834	24.8964
Q8TDJ6	0.240696	-20.9824
Q6P6B1	0.284009	-9.6168
Q8WVS4	0.310428	-13.5582
Q9H2K8	-0.108369	-12.1676
Q00765	0.279161	-20.7148
Q96GQ5	0.0570537	-16.8419
P54289	0.0740446	-20.2619
Q15819	-0.0829138	-18.2877
Q9Y217	0.0581019	-20.2857
O00170	-0.250215	-20.9074
Q96BJ3	0.0511939	-15.6883
Q9Y2D8	0.309534	-21.3256
Q9UJX4	0.0526573	-21.6457
Q8WZA1	-0.365495	-5.28306
Q9Y320	-0.208926	-14.7304
Q8N5G2	-0.0357551	-13.044
P32121	0.233501	-22.3968
O14562	0.224131	-13.7366
Q9BTY2	0.0240003	-23.325
Q9UPN7	-0.14137	-21.7145
O95352	0.124679	-18.7391
Q8IZJ1	-0.0174913	-17.9552
Q8TCZ2	0.197004	-20.7359
Q8IZ83	0.0922475	-17.5204
Q96RT8	0.30467	-18.5959
Q9BTT6	0.27649	-20.8013
Q9UK59	-0.0524043	-21.7294
Q9H8V3	0.130345	-12.412
P11279	0.0803571	-19.105
Q9H6Z4	0.155291	-13.7966
Q6NUM9	0.0228348	-22.3713
Q9Y223	0.036778	-22.0397
Q9ULH1	0.117612	-20.5845
P04632	-0.0885302	-15.8527
Q9BUL8	0.194878	-14.5232
Q9Y282	-0.598528	-18.1603
Q9HC38	0.00133725	-16.0609
Q9HB40	0.00489673	-18.4726
Q96S59	-0.0663216	-24.3076
P15104	0.232749	-14.3806
Q8TBB5	0.206493	-19.251
Q9NZ32	0.0642028	-21.0092
P01116	0.251992	-17.9687
Q14746	0.217083	-15.497
Q9Y6M7	0.0203253	-11.6782
Q9H814	0.108558	-7.65559
Q86UD0	0.0380237	-17.5488
Q8TBC4	-0.452007	-16.2007
P54725	-0.263833	-18.1187
P01130	0.166809	-20.1713
Q5W111	0.605551	18.5974
Q8TEU7	0.0542103	-19.6776
P61018	0.168606	-7.51925
Q15633	0.152222	-16.7524
Q86UL3	-0.0656683	-14.8741
Q13613	0.400298	-16.6264
Q7Z3T8	0.0635442	-21.225
O14786	0.193818	-20.1838
P49674	-0.130418	-23.1166
Q8TD19	0.232645	-19.6108
P50148	0.072865	-14.9954
Q99707	0.274892	-18.9304
O43808	0.405433	0.801654
Q8IUH4	-0.409938	-21.3816
Q8IW92	-0.0634714	-18.784
P06454	-0.0428497	-19.3642
Q13153	0.0740967	-21.0693
Q9Y2D5	0.516242	-19.6386
Q03519	0.0551172	-21.841
Q16222	-0.236266	-22.8414
A2RTX5	0.0348187	-18.1249
Q6IA86	-0.213351	-23.1986
Q8N9F7	-0.0829959	-20.3232
Q9NQ11	0.26744	-5.25408
P00167	-0.0639575	-18.3328
Q86YB8	-0.0333452	-18.6854
P54764	0.0538337	-21.3077
O00767	0.125469	-21.9277
Q9NZL9	0.150027	-6.71844
Q16186	-0.113361	4.62401
P62330	0.236873	-23.5353
Q5T9L3	0.0376174	-19.3998
Q8TDY2	0.161146	-18.5533
Q92540	0.0124508	-16.7803
Q147X3	0.155485	-16.4466
Q86YR5	0.0436974	-17.0201
P52788	-0.169007	-20.1908
Q8IWW6	0.111734	-21.1908
P62070	0.285168	-23.2527
P48059	0.0461288	-18.9285
P35610	-0.0417893	-23.0633
Q9BXP2	-0.125602	-19.6627
Q13404	-0.0111747	-19.2199
Q8N5K1	0.00600545	-19.2639
Q96EK5	-0.0385184	-18.486
O75874	-0.193058	-18.1341
Q53EU6	-0.280437	-21.3908
Q6PJG6	0.297973	-3.7814
Q9ULF5	0.281651	-21.1912
O95336	-0.252678	-17.0715
Q14435	-0.042553	-20.5408
A6NDG6	-0.18235	-21.0925
Q15043	0.129727	-1.07777
Q12893	-0.124625	-0.879818
P48553	0.192389	-19.5527
O00400	0.0115463	-19.4497
P51153	0.25838	-16.0052
Q4G0F5	0.228337	0.921856
O00459	-0.0787935	-12.8014
Q8WTW3	0.0479576	-18.5433
P61758	-0.158809	-22.3317
Q8TC07	0.161339	-20.3238
P60866	-0.00738676	-22.0321
P21399	0.0538568	-20.1559
Q14118	0.21823	-22.6778
Q14964	0.245895	-19.6056
O95716	-0.0126013	0.251891
Q9Y6W3	-0.0616335	-22.0693
Q9UP83	0.176102	-10.4421
P50750	0.0756716	-16.2762
Q6NZI2	0.214111	-19.2262
P49757	0.0225123	-20.8145
Q9C0E8	0.0377497	-10.7566
Q15404	0.0574821	-21.891
P56199	0.176264	-18.7639
Q6P1A2	0.0388451	-15.979
P51805	0.252928	-17.2783
Q9UBI1	0.31136	-13.6877
O43765	-0.245644	-17.243
O94887	0.0860669	-18.2261
Q9NUQ7	0.0252148	-18.7717
Q9UKK9	-0.440351	-20.3685
P51784	0.208575	-9.92263
O43813	0.28962	-21.0358
Q9Y6I9	-0.10831	-22.299
Q9HBH5	-0.164479	-18.0053
P05423	0.00337369	-21.8507
Q2M2I8	0.0732878	-17.2798
Q8WVC6	-0.0211682	-18.2298
Q96EA4	0.273238	-16.1574
O14656	-0.038081	-22.654
Q13042	0.0494516	-14.5358
Q9Y4H2	0.200183	-14.7066
Q9NVZ3	0.370943	-21.156
Q96JH7	0.191	-20.8238
Q92572	0.140403	-8.35712
Q9Y3L5	0.292202	-18.3743
P67870	0.0266924	-19.7393
Q9H3Z4	0.269457	-17.4509
Q96JC1	0.0101434	-20.141
P53004	-0.0919334	-20.0132
Q96JN8	0.258427	-16.5452
Q9UL15	0.139141	-18.2926
O15212	0.0112246	-19.3843
Q9HB07	0.0911594	-17.7819
Q9NVJ2	-0.333353	-19.0686
P54619	-0.0167174	-19.5004
Q7L266	0.102488	-17.5286
Q86WP2	0.335431	-18.5
Q12986	0.211713	-17.9788
P38935	0.312801	-17.7571
Q9ULA0	-0.00613504	-21.8202
P62899	0.0374796	-22.9819
P21291	-0.515147	-0.755057
Q9UL26	0.077831	-17.4279
Q08209	-0.00918619	-19.3717
Q68D91	0.42222	-20.6314
P15289	0.0536473	-21.6147
Q9HAS0	0.267784	-5.76258
Q9GZP4	0.218363	-21.8406
Q14696	0.0507387	-17.8656
Q9H9E3	0.353708	-20.6135
Q3YEC7	-0.0110705	-20.0796
Q9BVG9	-0.146538	-16.2863
P35244	-0.00469751	-12.0683
Q6P4Q7	0.191486	-12.6981
Q96DZ1	-0.196483	-23.6991
Q9H871	-0.277467	-18.8087
Q9NUP9	0.152155	-16.0298
Q9NQX4	0.12502	-19.2495
O94923	-0.0209404	-19.1401
Q9H9T3	-0.204404	-21.1492
Q9NYI0	-0.00391339	-21.2483
Q8TEY7	-0.107033	-18.2002
Q9P000	0.0851778	-19.8868
P10644	-0.050061	-20.5253
Q9Y6I3	0.0256492	-18.1996
Q96BM9	-0.00126957	-16.899
P25445	0.238679	-21.7978
P11766	-0.268196	-17.3316
Q86TV6	0.282692	-18.7134
B2RTY4	0.245752	-16.2406
Q14738	0.14373	-14.4706
Q9BT09	0.0447037	-15.773
P46926	0.167352	-15.8113
P07858	-0.265161	-19.0126
Q14689	-0.00496113	-21.2092
Q96G03	0.151051	-7.56036
Q9UNK0	-0.244988	-20.0964
Q86X53	-0.017689	-17.1243
P29558	-0.0388534	-15.8122
Q15392	0.179193	-21.7938
Q8IVM0	0.187164	-23.2034
O95864	0.0329835	-19.3574
Q969X5	0.0132997	-17.7813
Q9UKV5	-0.0947535	-14.4479
Q8NBQ5	-0.139622	-22.7204
Q8IWV8	-0.0296497	-16.879
P12955	-0.1153	5.66969
O75792	-0.401634	-14.9908
P78356	0.26276	-20.1499
P22694	0.0882196	-11.4189
P17655	0.220345	-19.089
Q8N543	-0.0485203	-20.7761
Q96KB5	0.0408204	-19.5983
P40616	0.0165124	-14.733
P11117	-0.0025277	-8.8898
P11234	0.378991	-14.0811
Q01974	0.264232	-20.7723
P51957	0.321	-20.2984
O75832	-0.424497	-15.5042
Q15631	0.208598	-9.69894
Q9UJA5	-0.11776	-17.2548
O95630	0.524703	-21.3562
P18077	0.081048	-22.3849
Q9Y6W5	0.0476238	-20.864
P84095	0.0278148	-22.1555
Q8IWT6	0.0695075	-20.074
Q86TB9	-0.10639	-11.2915
O94766	0.177745	-17.4612
Q9NR12	-0.0667805	-22.1398
P57737	-0.273018	-22.0861
Q6UWP7	0.0322129	-20.7093
Q8NBN3	1.82439	237.615
Q9C0B5	0.278116	-4.14637
P48729	0.22861	-18.8699
Q9UH03	0.253331	-18.6374
O14920	0.273589	74.5194
Q9H900	0.208115	-16.9845
P09132	-0.186481	-13.3422
Q96G01	0.194158	-13.3713
O60762	0.127301	-18.6422
Q14114	-0.0369226	-17.452
O43379	-0.120048	-22.5801
P57088	0.0975529	-16.0934
Q9Y3A3	0.0224607	-22.7265
O75781	0.0542745	-15.6027
O43768	-0.031219	-17.5878
O75223	0.00455069	-17.3176
P41236	0.312239	-16.6403
Q9H7F0	0.201152	-19.252
Q15751	-0.0808817	-25.5424
Q9HCM4	0.130457	-21.3767
Q9Y315	-0.241733	-22.5692
Q9Y666	0.182508	-23.1151
Q9P206	0.245659	-21.3279
Q9H9S3	0.0735402	-21.5399
Q96GY0	-0.0173463	-5.73645
Q6P1N9	0.172111	-17.9796
Q9ULV0	0.349454	-5.57598
Q9BWS9	0.0900363	-21.3434
Q01469	-0.256756	-11.4267
O43426	-0.0428512	-21.0449
Q9BZL6	0.133815	-18.5016
Q13049	0.0205309	-19.0409
Q9Y597	0.285752	-21.3101
Q9UBT7	0.344498	-19.7024
P78346	0.077013	-16.3516
Q13332	-0.0686327	-17.8935
Q7L1W4	0.287378	-22.1268
Q9Y5K8	0.102205	-21.1952
Q13884	-0.0105236	-20.9351
Q9HBD1	0.0322707	-14.1297
P48426	0.58204	-14.5979
Q9UHA4	-0.0166318	-1.58213
P05026	0.249139	-18.3745
Q9H2J4	-0.131973	-25.7283
Q9H0W8	0.155362	-19.442
Q15345	-0.190844	-15.0935
O75718	0.142229	-23.9889
Q9HAD4	-0.172481	-19.8344
O14972	0.175278	-3.20317
O75054	0.0924918	-21.4935
Q8WVY7	-0.0707488	-17.4167
Q8NCG7	0.353602	-8.56803
Q9BRK4	0.242608	-19.1714
Q6PCB8	0.0591603	-18.3615
Q969J3	0.0157337	-12.8774
Q8WU76	0.0730426	-22.5168
Q9NP79	0.216588	-21.2968
Q9ULM6	0.22972	-4.91761
Q96P47	0.140139	-20.0802
O15155	-0.079568	-22.1152
Q96IG2	0.507526	-18.9234
O00273	-0.176738	-21.0373
Q9NZ56	0.150752	-17.0572
P61599	-0.118777	0.137351
P78417	-0.094859	-21.7559
O94854	0.166119	-13.7676
P04066	0.3528	-6.15855
Q03518	0.0325909	6.35966
Q5VU97	0.0426195	-19.2992
Q6NXT6	0.341506	-16.5552
Q99943	-0.0328637	-21.9944
Q8IVL6	0.0987875	-19.5666
Q15435	-0.0634438	-18.8573
Q8N2G8	0.0928069	-13.2653
O14639	0.310962	-21.8574
Q00169	-0.0505989	-18.8153
Q9H6E4	0.123429	-18.4562
P40123	-0.126345	-22.2033
Q6P4E1	0.320178	-17.1536
Q68D85	0.240775	-22.5099
P63000	0.382955	-13.9733
Q8TAA9	0.171385	-19.6218
Q7L5N7	0.225985	-18.4184
Q9Y2I7	0.0643299	-21.8379
P23919	0.0478928	-18.9369
P54646	0.235231	-20.3539
Q86X55	-0.061704	-21.5526
P36507	0.0976616	-12.5418
Q6UVJ0	0.143395	-18.3861
P17706	0.0559415	-20.937
Q9NRY5	0.0726307	-20.2975
Q8IWQ3	-0.170261	-17.865
Q96CN7	0.0919361	-17.8481
O43752	-0.166547	-20.9028
Q9Y2Q0	-0.0168335	-19.1193
Q8TEP8	-0.113271	-21.3953
Q92545	-0.156873	-20.1882
P02458	0.198601	-15.4185
O95479	-0.279551	-15.6375
Q92692	0.0271804	-14.3508
Q10469	-0.663457	-20.1697
Q9Y3U8	0.00415812	-22.8066
P50552	-0.0287646	-21.9905
Q13685	-0.27796	-22.8361
P84157	-0.0383274	-21.8743
Q6VEQ5	0.197831	-18.5976
O96011	0.382816	2.72923
Q9HB90	0.185735	-15.6338
Q9NXR1	0.295914	-18.2765
Q9Y5W8	-0.111746	-21.4666
Q9NQS1	-0.045462	-18.732
Q13627	0.117431	-15.6446
P27986	0.309019	-22.0056
P55145	-0.0192025	-19.925
O75051	0.282065	-7.53763
Q9P2J3	0.0783102	-21.0506
O95340	0.161751	-20.4545
Q8N8E3	-0.0556131	-19.1609
Q9UP95	-0.00804111	8.09018
Q9HBR0	0.135107	-16.7035
Q9UBH6	0.257901	-19.0446
Q9ULX3	0.158688	-21.0408
O60493	0.308081	-3.37001
Q7L0J3	0.0838855	-17.2929
Q7LGA3	-0.307449	-18.5437
Q9NUU6	0.0674426	-21.8017
Q86Y07	0.132386	-11.7591
P52429	0.0261226	-16.5352
P61086	-0.161553	-21.8302
Q96RS6	-0.076299	-18.7087
Q9Y5Y0	0.17691	-18.8525
Q9UJ14	0.0849063	-8.76442
Q00535	0.0219565	-22.8092
P42785	0.015831	-20.8643
Q16537	0.143086	-21.5865
Q9Y5X2	-0.0164803	-16.403
P10619	-0.0305164	-2.92169
Q99961	-0.284046	-9.73849
Q96M27	-0.0427893	-23.8558
Q93052	0.177816	-19.2168
P48651	-0.166479	-17.483
Q9UHW9	-0.22745	-12.6603
Q9UBW8	-0.00461166	-18.8802
P50225	0.0735743	-19.0148
Q8N8J7	-0.151964	-21.0239
Q14847	-0.0455707	-21.4215
O95881	0.212228	-8.67878
P98155	0.0286065	-19.2138
P98172	0.111157	-6.91178
O94919	0.0586446	-19.7603
Q92805	0.300798	-10.9364
O15321	-0.100074	-11.6419
Q8NBJ7	0.15608	-13.2165
Q5BJH7	-0.454978	-19.6143
P11441	0.0148701	-20.7058
P31350	-0.265737	-22.1204
Q13309	-0.165169	-12.485
O60502	-0.19987	-22.9706
Q9H1K0	0.153037	-15.1662
A0AVF1	0.11089	-18.29
Q9NRZ7	0.136965	-21.7851
Q96IV0	-0.779474	-21.9826
O94855	-0.0778334	-19.3038
Q6NXE6	-0.0510552	-20.5195
Q8TB61	-0.242796	-21.7487
P33316	-0.041817	-14.7176
P61081	0.0787598	-13.3417
O95835	0.0899932	-16.111
Q8NFZ8	0.055261	-11.7363
Q13043	-0.0262133	-19.6077
Q15165	0.142635	-21.3622
Q13608	0.218477	-12.1526
Q13907	0.0937641	-14.309
O75828	-0.346424	-14.0548
Q9BVC4	-0.0411458	-22.5532
Q14534	0.134014	-22.1407
P63027	0.080942	-16.2225
Q9H8H3	0.0576899	-21.9346
P14324	-0.174031	-15.218
Q9UNW1	-0.265598	-23.4356
P20337	-0.245871	-17.8126
Q659C4	-0.118301	-9.08178
Q5T447	-0.415327	-17.6819
Q92791	-0.365813	-11.2361
Q9NWQ8	0.0867048	-12.5799
O43292	0.131391	-22.2075
P49247	-0.199472	-17.8886
Q9NZD8	-0.00536243	-18.2698
Q9Y4K4	-0.031951	-19.0862
O43909	-0.579189	-11.4291
P59998	0.295022	-18.8408
Q9NV96	0.214882	-20.9695
P30085	-0.00830887	-14.0175
P00966	0.349219	-17.3601
Q9H488	0.174418	-18.522
Q9NZ53	-0.0200078	-3.13584
Q9UI26	-0.0118084	-20.571
Q9NS86	0.247152	-18.5682
P08397	-0.056143	-14.0413
O95825	0.00849356	-19.5335
P00374	-0.0559757	-19.9264
Q9NYL2	0.0191258	-10.0116
O15085	0.141359	-19.7149
Q96HP0	-0.350981	-14.3098
Q86YM7	0.0625376	-19.868
Q13188	-0.0176914	-23.3544
Q06136	0.41664	-4.64796
Q9UBF8	-0.0464288	-19.569
Q9BZC7	0.0376702	-19.7461
Q9P0V3	0.108149	-21.4762
Q9H8Y8	-0.563262	-12.228
P53990	0.2033	-19.8297
Q8IVD9	-0.340499	-11.9259
Q9H6H4	-0.0176352	-18.1142
Q8IWU2	0.176819	-12.2781
O15084	0.110924	-14.4258
Q14145	-0.141583	-13.7593
O14530	0.183678	-23.1053
Q9Y624	0.203603	-19.9437
P83436	0.12829	-15.0139
O75935	0.38402	-16.0243
O14523	-0.0525465	6.30091
Q9UQ13	0.0909219	-18.1209
Q9UEU0	0.099168	-15.2155
O75695	0.174552	-17.3918
Q13444	0.179989	-14.9273
Q5SQN1	0.00437622	-15.8074
Q9BQC3	0.045642	-3.09367
Q9H2V7	0.163243	3.18476
Q86VR2	0.0467016	-22.526
Q9BZQ8	-0.083773	-21.0532
Q07075	0.158348	-18.0143
Q9Y3A6	-0.0423993	-22.5047
Q9Y6D9	0.126908	-6.76361
Q4G148	-0.0287997	-21.8477
Q9UBM7	0.0114881	-22.6252
O43293	0.0868897	-17.2704
Q8N6M0	-0.0400112	-22.295
Q93034	-0.0844287	-22.4076
O75794	0.277136	-13.6911
Q5VUB5	0.255995	-10.9971
Q6UVY6	0.288704	-22.871
Q8N5L8	-0.163829	-21.5449
Q8IY63	-0.290918	-22.1442
Q9Y2I1	0.34145	-21.7954
O15498	-0.0582953	-21.1073
P42677	0.189112	-16.8001
O43505	0.172782	-18.231
Q9BU23	-0.0610257	-22.0777
P36404	-0.130959	-14.1578
Q01650	-0.0532442	-18.3088
P46776	-0.0819934	-21.4931
Q00536	0.131699	-21.0212
Q9H9H4	0.236675	-20.6969
Q9BPX5	0.128419	-21.6379
Q9H115	0.127813	-16.4575
Q00537	-0.0266721	-12.4998
Q5T2E6	0.0257894	-18.7617
Q13114	0.021313	-21.2314
Q9NYQ6	0.311237	-18.9234
Q9H3Q1	0.141178	-20.1886
O60503	-0.0140587	-15.1713
P49768	-0.121898	-21.5281
Q9BRK0	-0.038193	-18.981
P49069	0.110208	-19.0643
P24723	-0.156703	-21.7732
Q9UK41	-0.266854	-20.4835
Q9NXN4	0.206714	-10.9798
Q9H0U3	0.102263	-7.26488
Q9Y4B6	0.0326793	-22.8412
Q9H444	0.0151543	-23.5202
Q6IEE7	0.126612	-14.5917
Q13057	0.0893987	-19.397
Q9P0I2	0.121419	-9.41162
Q96HD1	-0.102966	-19.8972
Q9H4A5	-0.234735	-7.37069
Q9Y3S2	-0.160041	-19.0829
O75419	0.0353419	-13.8592
Q86WR0	-0.179359	-17.3537
Q66LE6	-0.222623	-13.8096
Q9Y296	0.225991	-20.2329
Q96EX3	0.192554	-18.025
Q9Y4E8	-0.324962	-20.9033
O43252	-0.266916	-20.5109
Q8N335	0.502353	-15.9379
Q9Y371	0.0367187	-15.6903
Q96S55	0.204236	-17.2241
Q96S15	0.160558	-17.7657
Q9UBU6	-0.163123	-21.7723
Q9BY49	0.406369	-1.30879
P00918	-0.305636	-17.8209
O60784	0.19218	-21.8096
P04083	-0.291627	-9.1426
Q9BX70	-0.470942	-14.9786
Q562E7	0.179833	-9.86356
Q58FF6	0.0546318	-11.1005
P48506	-0.141626	-20.147
P53804	0.0945354	-8.32512
Q70E73	0.0243178	-19.0207
Q8N806	-0.475867	-1.93515
P35240	0.263485	-17.7605
Q99442	0.0712169	-17.9819
P62854	0.134209	-21.7468
Q05655	0.155562	-12.3531
Q9NVD7	0.190154	-21.4004
Q9Y2G3	0.154377	-20.0095
Q6P0Q8	0.0664286	-18.6896
O00519	0.119808	-20.8674
Q5VZ89	-0.0369975	-21.2249
Q9UNZ5	0.078892	-12.5954
P98196	0.147537	-19.0615
O95801	0.0264263	-16.8233
Q9NUM4	-0.117321	-12.0522
P49207	0.145845	-21.5443
Q49MG5	0.222207	-14.5019
Q13099	0.267857	-10.8182
O75607	0.0100811	-16.8053
Q49A88	-0.0346965	-17.7139
Q9H4H8	0.230051	-16.2252
P35080	-0.233509	-16.7183
Q14554	0.0658195	-18.3501
O43493	1.20543	204.215
Q5TAQ9	0.0479273	-17.8509
Q9H4G0	0.255541	-18.5737
Q8N4Q0	0.429337	-14.6918
Q6RW13	-0.0111407	-18.1374
Q9Y6M4	0.396069	-17.2488
Q9HC44	-0.11094	-18.5249
Q96LJ7	0.155726	-15.6524
Q9NQR4	0.0324495	-12.8727
Q8WTV0	-0.343404	-19.7663
Q96PY6	0.256245	-8.78272
Q92990	0.0225722	-21.5685
Q9H0A8	0.33469	-0.362701
O14641	0.365808	-14.4074
Q7L804	0.16127	-14.6194
Q9ULE6	0.0399658	-22.6795
O60232	0.214299	-21.386
Q99426	-0.128721	-21.335
Q8WU79	0.0852694	-18.4127
Q5UCC4	0.166351	-6.27059
O95721	0.204102	-21.6713
Q15051	0.0746655	-20.8435
Q9NPA0	0.0623633	-22.2508
O43318	0.0510768	-16.9455
P0CG08	-0.0537085	-22.6425
Q15257	0.0080648	-18.0874
O14966	0.0309585	-15.3052
Q9BT40	0.0224785	-22.3915
A2RU67	0.192306	-21.8865
Q96L58	-0.10519	-15.7103
Q5VST6	-0.248924	-16.2121
P49770	-0.216087	-16.9591
Q9BR77	0.350683	-9.29708
Q9Y312	-0.151844	-19.0428
Q12770	0.166438	-13.2847
Q96QU8	-0.00158972	-18.5062
O95628	0.216946	-16.1405
P23468	-0.562477	-19.5743
Q13564	-0.146249	-16.9487
Q8N9N7	0.166879	-9.41063
Q96JB2	0.213823	-18.3705
Q6PJI9	-0.011917	-11.3661
Q9HCU4	0.22797	-20.8555
Q9UFG5	0.136687	-18.4963
Q9Y6N7	0.221619	-18.5908
Q2T9J0	0.0823971	-5.28591
Q6AI08	-0.0583312	-20.3162
Q9UBI6	0.202932	-10.866
Q99538	-0.0441583	-9.01888
O00506	-0.345335	-12.7888
P51809	0.00192646	-13.3534
Q93063	0.051184	-21.798
Q8N5I2	-0.153034	-16.6759
P36915	0.000357961	-13.0868
Q9BYB4	-0.0315189	-19.18
Q9P246	0.0571274	-18.8519
Q9BZL4	0.582837	-20.889
Q9GZZ9	0.214881	-20.885
Q6P1M3	-0.0305633	-20.9984
Q9H4Z3	0.469078	-17.2188
Q9Y448	-0.00601928	-18.0608
[truncated: 1,595 more rows]

## Sheet: Figure 1g - TGN46 relocation
Figure 1g
	1_BioID2-mito			2_GCC88-mito			3_golgin-97-mito
Source	Replicate	CARGO_MeanIntensity_MitoRelocated	CARGO_MeanIntensity_AtGolgi	Replicate	CARGO_MeanIntensity_MitoRelocated	CARGO_MeanIntensity_AtGolgi	Replicate	CARGO_MeanIntensity_MitoRelocated	CARGO_MeanIntensity_AtGolgi
1_BioID2-mito	3	89.22	153.77	3	155.39	210.06	3	60.76	91.39
1_BioID2-mito	3	36.64	153.05	3	179.4	165.08	3	159.91	176.9
1_BioID2-mito	3	54.81	207.73	3	57.97	180.87	3	77.61	104.33
1_BioID2-mito	3	86.15	165.14	3	80.98	160.99	3	95.08	111.77
1_BioID2-mito	3	31.93	159.02	3	110.15	207.28	3	145.17	177.31
1_BioID2-mito	3	53.21	163.21	3	79.21	122.95	3	105.85	119.38
1_BioID2-mito	3	43.76	107.92	3	51.35	142.75	3	82.11	131.58
1_BioID2-mito	3	49.96	186.99	3	48.56	109.81	3	82.83	115.25
1_BioID2-mito	3	61.26	193.98	3	39.6	172.69	3	76.56	140.12
1_BioID2-mito	3	40.72	174.55	3	43.14	140.52	3	148.68	133.54
1_BioID2-mito	3	49.33	179.7	3	36.39	181.87	3	76.06	100.59
1_BioID2-mito	3	56.38	210.19	3	93.14	163.04	3	96.06	121.68
1_BioID2-mito	3	32.55	156.66	3	92.02	166.45	3	55.45	88.16
1_BioID2-mito	3	51.36	171.54	3	64.4	205.64	3	151.11	168.18
1_BioID2-mito	3	73.84	211.01	3	96.4	181.46	3	99.01	82.44
1_BioID2-mito	3	29.09	176.11	3	116.45	188.63	3	69.41	106.63
1_BioID2-mito	3	60.44	129.45	3	161.63	182.21	3	95.43	123.54
1_BioID2-mito	3	50.19	152.55	3	70.8	175.55	3	110.22	97.36
1_BioID2-mito	3	34.98	103.17	3	24.77	217.45	3	75.15	120.49
1_BioID2-mito	3	59.31	214.2	3	64.35	154.25	3	116.07	190.04
1_BioID2-mito	3	55.47	184.15	3	84.77	166.28	3	98.77	109.96
1_BioID2-mito	3	44.81	139.33	3	136.12	186.75	3	69.97	100.63
1_BioID2-mito	3	29.62	191.74	3	105.85	190.74	3	92.38	104.52
1_BioID2-mito	3	35.7	186.06	3	111.15	207.82	3	87.18	123.8
1_BioID2-mito	3	35.51	170.87	3	147	155.22	3	120.71	102.13
1_BioID2-mito	3	32.36	201.01	3	62.06	157.16	3	99.32	139.67
1_BioID2-mito	2	53.28	192.86	3	51.59	147.92	3	105.04	96.57
1_BioID2-mito	2	41.19	202.77	3	60.73	141.47	3	105.67	116.84
1_BioID2-mito	2	53.46	187.01	3	74.14	124.92	3	147.21	80.01
1_BioID2-mito	2	41.77	187.42	3	74.12	210	3	53.47	85.28
1_BioID2-mito	2	28.63	160.38	3	98.4	202.72	3	29.43	90.66
1_BioID2-mito	2	34.1	195.37	3	50.83	145.03	3	95.18	145.19
1_BioID2-mito	2	52.27	200.2	3	62.81	186.67	3	62.94	153.18
1_BioID2-mito	2	38.77	169.7	3	42.54	169.55	3	157.14	186.89
1_BioID2-mito	2	52.34	191.95	3	32.02	70.58	3	94.08	143.55
1_BioID2-mito	2	43.83	161.24	3	32.3	218.23	3	140.59	151.92
1_BioID2-mito	2	41.1	190.84	3	20.01	192.32	3	83.59	76.32
1_BioID2-mito	2	62.73	186.49	3	117.85	178.18	3	118.27	136.26
1_BioID2-mito	2	27.57	185.34	3	59.22	154.2	3	93.86	119.8
1_BioID2-mito	2	55.92	177.04	2	74.22	191.04	3	104.73	116.99
1_BioID2-mito	2	37.42	201.27	2	100.85	141.09	3	106.84	134.99
1_BioID2-mito	2	75.42	200.41	2	69.62	169.64	3	113.04	133.4
1_BioID2-mito	2	42	173.17	2	86.96	188.26	3	134.53	135.87
1_BioID2-mito	2	48.44	137.38	2	24.54	167.01	3	109.78	116.33
1_BioID2-mito	2	40.51	174.52	2	23.84	111.32	3	84.41	95.03
1_BioID2-mito	2	36.73	205.15	2	19.25	200.26	3	105.75	105.88
1_BioID2-mito	2	43.24	248.08	2	32.52	207.96	3	53.95	147.33
1_BioID2-mito	2	37.75	194.4	2	96.85	158.7	3	92.12	133.12
1_BioID2-mito	2	59.35	159.42	2	42.62	121.73	3	62.84	135.43
1_BioID2-mito	2	91.19	198.6	2	78.12	185.98	3	107.28	149.99
1_BioID2-mito	2	40.86	223.06	2	54.16	169.82	3	156	164.96
1_BioID2-mito	1	29.5	132.66	2	118.99	172.57	3	69.67	104.85
1_BioID2-mito	1	32.77	200.3	2	137.66	192.18	3	118.39	186.15
1_BioID2-mito	1	28.23	173.57	2	81.86	186.04	3	92.77	116.25
1_BioID2-mito	1	42.58	193.81	2	65.02	176.65	3	165.73	123.16
1_BioID2-mito	1	48.55	147.41	2	104.19	179.66	3	77.62	129.2
1_BioID2-mito	1	86.78	99.47	2	62.71	195.94	3	81.7	141.1
1_BioID2-mito	1	24.75	163.79	2	132.84	187.36	3	171.88	117.47
1_BioID2-mito	1	34.29	172.94	2	156.17	231.62	3	87.8	97.98
1_BioID2-mito	1	32.53	165.21	2	71.88	205.71	3	82.24	102.32
1_BioID2-mito	1	47.29	207.7	2	56.44	184.53	3	83.89	142.48
1_BioID2-mito	1	42.47	186.72	2	55.7	199.88	3	112.5	120.95
1_BioID2-mito	1	42.68	160.93	2	62.28	210.07	3	194.2	140.07
1_BioID2-mito	1	27.38	185.49	2	153.54	211.58	3	107.25	125.92
1_BioID2-mito	1	31.82	166.41	2	28.66	154.51	3	76.78	165.68
1_BioID2-mito	1	25.47	171.73	2	87.29	188.83	3	124.3	150.71
1_BioID2-mito	1	51.89	214.27	2	46.83	176.88	3	92.6	99.56
1_BioID2-mito	1	81.3	195.35	2	84.47	164.65	3	102.57	121.42
1_BioID2-mito	1	41.47	178.64	2	85.86	136.55	3	75.51	127
1_BioID2-mito	1	76.85	193.16	2	122.41	163.93	3	102.6	94.09
1_BioID2-mito	1	48.77	195.42	2	78.31	209.28	3	107.41	156.65
1_BioID2-mito	1	67.52	162.63	2	79.28	210.76	2	111.81	152.28
1_BioID2-mito	1	49.78	172.53	2	80.87	209.83	2	47.68	76.6
1_BioID2-mito	1	50.31	213.13	2	62.3	202.36	2	68.44	120.41
1_BioID2-mito	1	64.76	231.84	2	62.07	163.57	2	97.24	86.14
1_BioID2-mito	1	44.2	214.28	2	131.39	220.08	2	160.26	191.12
1_BioID2-mito	1	40.32	128.02	2	67.64	160.72	2	86.42	85.6
1_BioID2-mito	1	47.68	186.5	2	138.45	208.4	2	143.67	116.13
1_BioID2-mito	1	54.28	179.59	2	79.51	207.87	2	105.14	108.94
1_BioID2-mito	1	28.28	200.65	2	144.82	154.56	2	143.67	192.79
1_BioID2-mito	1	55.46	167.48	2	88.66	189.56	2	90.24	114.99
1_BioID2-mito	1	64.81	167.45	2	60.9	191.75	2	77.41	110.41
1_BioID2-mito	1	38.31	169.74	2	44.88	151.35	2	83.93	142.82
1_BioID2-mito	1	24.88	169.89	2	155.49	162.13	2	108.16	180.02
1_BioID2-mito	1	34.5	173.85	1	77.55	160.74	2	67.86	122.23
1_BioID2-mito	1	45.86	160.1	1	37.46	104.59	2	93.47	99.1
1_BioID2-mito	1	58.81	178.4	1	52.5	136.56	2	84.03	106.1
1_BioID2-mito	1	36.66	155.76	1	46.77	137.91	2	87.49	120.27
1_BioID2-mito	1	57.28	132.52	1	52.6	180.35	2	95.79	160.49
1_BioID2-mito	1	26.13	208.5	1	130.11	175.38	2	88.49	154.77
1_BioID2-mito	1	43.48	103.02	1	52.56	158.16	2	91.8	140.14
1_BioID2-mito	1	30.26	152.95	1	49.9	162.49	2	116.86	158.35
1_BioID2-mito	1	35.42	184.75	1	123.14	170.35	2	70.88	141.45
1_BioID2-mito	1	60.89	107.58	1	134.6	214.35	2	98.93	122.51
1_BioID2-mito	1	22.68	173.05	1	87.1	188.37	2	71.63	110.65
1_BioID2-mito	1	42.23	147.75	1	52.98	162.37	2	151.58	138.39
1_BioID2-mito	1	32.05	191.1	1	119.17	154.36	2	125.78	113.91
1_BioID2-mito	1	23.48	172.13	1	64.14	199.26	2	84.91	92.44
1_BioID2-mito	1	30.85	132.37	1	80.5	150.48	2	79.84	111.92
1_BioID2-mito	1	80.06	181.57	1	51.43	139.84	2	92.36	53.67
1_BioID2-mito	1	34.32	183.31	1	104.79	190.35	2	110.98	125.77
1_BioID2-mito	1	53.45	193.68	1	82.08	200.55	2	77.51	105.57
1_BioID2-mito	1	22.1	128.6	1	167.13	201.02	2	52.66	110.29
1_BioID2-mito	1	51.18	206.71	1	124.09	177.97	2	87.11	161.08
1_BioID2-mito	1	53.79	171.57	1	139.8	209.67	2	69.99	93.2
1_BioID2-mito	1	97.5	189.04	1	107.24	206.77	2	95.83	114.51
1_BioID2-mito	1	56.65	181.27	1	23.95	173.53	2	136.31	134.24
1_BioID2-mito	1	78.79	229.3	1	74.44	177.53	2	141.47	162.11
1_BioID2-mito	1	41.98	145.51	1	81.43	197.4	2	129.83	94.68
1_BioID2-mito	1	36.18	177.85	1	55.87	183.88	2	106.01	124.98
1_BioID2-mito	1	31.68	167.17	1	62.65	186.55	2	111.2	138.67
1_BioID2-mito	1	50.85	178.29	1	114.81	196.85	2	117.52	162.79
1_BioID2-mito	1	46.26	196.62	1	140.99	143.27	2	99.99	145.33
1_BioID2-mito	1	38.44	154.77	1	83.52	195.38	2	120.8	104.4
1_BioID2-mito	1	34.62	209.16	1	114.35	169.33	1	140.26	137.95
				1	68.7	155.18	1	65.78	83.23
				1	77.33	162.26	1	85.73	101.42
				1	59.41	179.38	1	94.93	149.04
				1	38.18	191.35	1	91.6	137.25
				1	59.13	185.98	1	110.18	190.7
				1	22.35	164.91	1	129.63	86.07
				1	65.11	150.62	1	55.63	140.04
				1	72.71	185.82	1	119.18	153.56
				1	59.39	159.36	1	103.04	136.4
				1	32.4	128.04	1	93.75	100.05
				1	105.52	222.1	1	66.94	89.04
				1	54.25	127.18	1	58.6	118.45
				1	41.23	120.9	1	114.31	160.06
				1	112.64	182.45	1	186.4	185.34
				1	39.82	180.15	1	79.74	109.25
				1	74.31	180.69	1	105.7	128.86
				1	91.07	37.43	1	106.36	131.41
				1	42.08	154.31	1	125.64	149.8
				1	149.42	169.5	1	110.34	158.37
				1	56.27	130.59	1	168.76	166.05
				1	45.31	171.96	1	103.15	157.25
				1	103.09	182.31	1	131.89	95.5
				1	71.08	167.35	1	50.42	93.55
				1	36.25	203.86	1	166.97	170.93
				1	90.81	182.46	1	56.93	106.72
				1	105.21	192.69	1	141.76	142.89
				1	72.96	184.9	1	63.58	92.35
							1	178.69	156.79
							1	79.81	125.31
							1	119.69	199.71
							1	104.52	100.82
							1	74.58	134.68
							1	141.38	138.62
							1	95.14	138.69
							1	144.11	178.69
							1	122.82	120.79
							1	89.81	137.12
							1	87.83	136.44
							1	66.9	100.69
							1	79.01	151.29
							1	112.49	187.38
							1	164.63	122.16
							1	108.5	116.23
							1	97.62	125.57
							1	117.1	187.61
							1	123	143.14
							1	126.01	167.44
							1	144.7	200.9
							1	97.88	129.27
							1	69.95	101.43
							1	62.65	117.32
							1	81.02	129.32
							1	124.95	158.74
							1	152.98	125.74
							1	93.93	107.06
							1	87.26	123.84
							1	150.13	170.2
							1	91.82	119.09
							1	67.42	110.15
							1	93.32	173.55
							1	124.71	120.7
							1	85.59	158.45
							1	159	202.9
							1	163.16	113.84
							1	89.89	134.69
							1	120.82	203.1
							1	99.12	135.54
							1	98.6	139.65
							1	92.65	142.45
							1	37.94	112.98
							1	77.88	135.75
							1	70.43	47.57
							1	106.66	184.52
							1	104.63	133.48
							1	107.62	159.2
							1	105.49	117.19
							1	60.87	67.89
							1	99.49	134.03
							1	116.44	87.02
							1	195.27	228.53
							1	80.5	121.72
							1	92.82	132.26
							1	129.02	97.78
							1	108.05	180.82
							1	103.6	159.67
							1	102.64	116.07
							1	159.81	91.63
							1	64.02	77.95
							1	79.07	192.8
							1	121.16	90.28
							1	191.11	166.88
							1	80.66	133.3
							1	77.81	147.08
							1	113.1	128.89
							1	82.64	73.9
							1	75.33	140.9
							1	109.92	139.9
							1	104.35	152.53
							1	111.83	169.42
							1	108.51	121.45
							1	69.82	63.04
							1	132.35	125.48
							1	157.73	121.17
							1	92.45	157.04
							1	50.98	106.66
							1	92.09	132.2
							1	93.46	166.23
							1	95.43	127.85
							1	103.74	93.31
							1	126.51	154
							1	84.39	112.97
							1	69.69	102.06
							1	61.35	120.89
							1	119.93	130.21
							1	112.81	124.63
							1	128.46	142.47
							1	126.13	102.14
							1	137.39	123.06
							1	127.6	172.04
							1	94.22	119.84
							1	82.08	97.84
							1	58.88	160.83
							1	111.32	104.1
							1	120.99	113.3
							1	126.17	173.58

## Sheet: Figure 2f - TVP23C relocation
Figure 2f
	1_BioID2-mito			2_GCC88-mito			3_golgin-97-mito
Source	Replicate	CARGO_MeanIntensity_MitoRelocated	CARGO_MeanIntensity_AtGolgi	Replicate	CARGO_MeanIntensity_MitoRelocated	CARGO_MeanIntensity_AtGolgi	Replicate	CARGO_MeanIntensity_MitoRelocated	CARGO_MeanIntensity_AtGolgi
1_BioID2-mito	3	55.77	171.89	3	47.91	153.99	3	104.05	108.73
1_BioID2-mito	3	102.22	198.29	3	35.42	180.67	3	73.31	61.27
1_BioID2-mito	3	42.75	154.9	3	47.59	147.54	3	83.15	201.09
1_BioID2-mito	3	42.04	209.4	3	38.92	173.4	3	88.93	188.85
1_BioID2-mito	3	41.4	183.31	3	34.83	127.76	3	100.11	105.03
1_BioID2-mito	3	38.16	199.98	3	19.33	112.44	3	112.36	134.63
1_BioID2-mito	3	34.13	185.56	3	37.1	153.27	3	145.52	223.55
1_BioID2-mito	3	39.64	124.28	3	44.75	185.46	3	75.61	101.37
1_BioID2-mito	3	94.17	182.32	3	49.32	170.88	3	148.46	168.27
1_BioID2-mito	3	81.85	222.82	3	33.92	198.99	3	113.57	225.61
1_BioID2-mito	3	38.36	205.34	3	42.69	149.74	3	85.45	81.27
1_BioID2-mito	3	46.82	206.26	3	34.14	158.42	3	47.66	75.02
1_BioID2-mito	3	36.48	166.31	3	44.9	171.85	3	124.49	159.44
1_BioID2-mito	3	39.26	159.21	3	48.17	144.15	3	58.07	95.25
1_BioID2-mito	3	47.26	127.71	3	33.6	127.81	3	116.53	169.63
1_BioID2-mito	3	49.04	182.62	3	55.97	169.99	3	122.46	85.32
1_BioID2-mito	3	13.65	177.98	3	36.89	159.93	3	109.5	124.03
1_BioID2-mito	3	28.11	97.23	3	36.49	160.36	3	85.09	166.83
1_BioID2-mito	3	43.8	133.41	3	31.41	168.49	3	119.22	193.33
1_BioID2-mito	3	39.38	116.95	3	46.68	186.35	3	70.21	137.65
1_BioID2-mito	3	35	165.06	3	65.06	176.55	3	98.83	59.29
1_BioID2-mito	3	43.04	177.73	3	44.65	141.02	3	82.09	194.08
1_BioID2-mito	3	41.64	153.79	3	66.2	137.72	3	88.36	87.45
1_BioID2-mito	3	35.75	180.62	3	36.69	172.5	3	64.37	58
1_BioID2-mito	3	54.67	215.87	3	52.81	166.83	3	104.01	163.03
1_BioID2-mito	3	38.16	144.74	3	32.45	158.14	3	106.11	185.53
1_BioID2-mito	3	40.18	188.16	3	45.99	148.76	3	83.54	57.43
1_BioID2-mito	3	40.35	176.65	3	53.47	106.79	3	98.16	208.35
1_BioID2-mito	3	36.48	167.68	3	56.91	126.39	3	76.1	112
1_BioID2-mito	3	31.24	196.76	3	53.63	170.24	3	68.92	88.26
1_BioID2-mito	3	29.75	181.6	3	42.72	171.13	3	54.84	117.09
1_BioID2-mito	3	28.7	127.24	3	39.55	152.03	3	57.82	170.99
1_BioID2-mito	3	31.55	138.74	3	32.62	131.02	3	69.86	108.56
1_BioID2-mito	3	46.49	195.4	3	35.19	168.09	3	87.74	125.7
1_BioID2-mito	3	30.12	182.96	3	22.27	160.29	3	129.95	166.66
1_BioID2-mito	3	32.11	196.16	3	38.3	90.56	3	71.44	208.24
1_BioID2-mito	3	40.02	203.01	3	34.36	139.01	3	74.12	132.15
1_BioID2-mito	2	48.32	196.87	3	33.23	126.11	3	60.89	113.1
1_BioID2-mito	2	41.34	181.99	3	44.08	187.02	3	78.22	84.79
1_BioID2-mito	2	31.91	188.16	3	45.13	162.18	3	72.74	104.01
1_BioID2-mito	2	42.49	174.19	3	47.09	175.52	3	127.03	131.24
1_BioID2-mito	2	41.53	207.05	3	51.97	186.32	3	39.49	40.5
1_BioID2-mito	2	30.33	204.79	3	48.53	162.45	3	89.33	127.88
1_BioID2-mito	2	50.72	133.94	3	42.64	155.64	3	71.19	131.61
1_BioID2-mito	2	36.95	167.18	3	43.48	164.65	3	76.55	93.21
1_BioID2-mito	2	30.25	164.63	3	42.54	155.45	3	119.11	194.86
1_BioID2-mito	2	74.32	202.32	3	44.9	190.37	3	87.47	176.52
1_BioID2-mito	2	31.67	105.96	3	46.7	207.67	3	91.14	90.11
1_BioID2-mito	2	28.3	166.44	3	55.75	184.31	3	83.37	142.14
1_BioID2-mito	2	51.74	142.81	3	38.81	173.94	3	67.8	149.6
1_BioID2-mito	2	40.62	148.1	3	36.91	184.32	3	44.21	100.69
1_BioID2-mito	2	41.56	137.34	3	39.76	123.08	3	25.38	157.04
1_BioID2-mito	2	45.49	123.97	3	33.24	144.14	3	51.76	53.88
1_BioID2-mito	2	37.24	177.41	3	40.03	169.98	3	62.92	78.44
1_BioID2-mito	2	49.06	200.49	3	70.6	160.49	3	113.92	53.15
1_BioID2-mito	2	36.86	76.91	3	57.2	172.57	3	74.32	145.18
1_BioID2-mito	2	44.25	192.61	3	45.01	175.06	2	74.95	184.66
1_BioID2-mito	2	46.01	208.54	3	47.99	157.64	2	125.48	120.37
1_BioID2-mito	2	41.44	220.01	3	40.85	173.93	2	84.99	135.28
1_BioID2-mito	2	36.78	182.7	3	38.46	167.66	2	48.58	80.62
1_BioID2-mito	2	37.47	106.01	3	29.28	174.94	2	78.03	160.47
1_BioID2-mito	1	16.43	50.19	3	35.2	195.97	2	86.42	97.54
1_BioID2-mito	1	16.02	65.63	3	46.47	191.36	2	82.32	99.68
1_BioID2-mito	1	14.32	39.47	3	30.82	122.79	2	72.13	90.5
1_BioID2-mito	1	16.85	83.04	3	37.98	120.4	2	52.62	111.65
1_BioID2-mito	1	14.78	61.71	3	29.67	169.66	2	89.57	117.33
1_BioID2-mito	1	18.95	69.39	3	43.4	172.84	2	74.91	131.07
1_BioID2-mito	1	21.12	114.14	3	40.39	140.6	2	94.41	193.56
1_BioID2-mito	1	11.48	29.3	3	35.55	183.83	2	72.52	119.93
1_BioID2-mito	1	20.7	46.98	3	24.87	145.2	2	64.25	122.08
1_BioID2-mito	1	19.66	74.8	3	59.93	90.75	2	134.01	140.56
1_BioID2-mito	1	18.11	36.45	3	43.24	113.04	2	123.45	149.56
1_BioID2-mito	1	15.41	71.53	3	37.34	200.69	2	133.15	118.97
1_BioID2-mito	1	20.37	63.82	3	55.88	182.24	2	74.29	105.24
1_BioID2-mito	1	17.45	51.58	3	41.66	200.46	2	97.09	146.62
1_BioID2-mito	1	16.97	52.25	3	33.87	177.56	2	92.9	203.31
1_BioID2-mito	1	17.38	72.76	3	50.08	206.87	2	85.1	100.61
1_BioID2-mito	1	16.61	37.49	3	41.15	153.43	2	74.53	98.23
1_BioID2-mito	1	18.62	87.75	3	36.83	181.56	2	68.54	86.28
1_BioID2-mito	1	14.7	41.23	3	34.59	182.33	2	83.81	132.79
1_BioID2-mito	1	22.62	60.15	3	44.67	193.14	2	66.62	156.91
1_BioID2-mito	1	20.27	67.35	3	118.92	184.46	2	87.16	120.32
1_BioID2-mito	1	14.93	49.82	3	47.95	192.05	2	70.79	123.4
1_BioID2-mito	1	18.27	87.68	3	47.8	180.96	2	62.18	115.36
1_BioID2-mito	1	19.09	65.46	3	45.26	178.13	2	75.41	175.76
1_BioID2-mito	1	23.47	52.42	3	60.53	163.56	2	90.03	199
1_BioID2-mito	1	20.08	94.1	3	49.22	208.3	2	85.07	179.7
1_BioID2-mito	1	14.22	39.51	3	43.75	175.65	2	86.47	92.28
1_BioID2-mito	1	21.86	42.08	3	52.79	173.56	2	80.66	156.87
1_BioID2-mito	1	18.11	94.04	3	39.3	178.3	2	70.27	132.45
1_BioID2-mito	1	13.92	49.43	3	35.17	144.34	2	37.74	100.98
1_BioID2-mito	1	14.33	61.47	3	41.92	149.49	2	51.77	56.24
1_BioID2-mito	1	14.56	64	3	49.23	168.86	2	25.68	160.74
1_BioID2-mito	1	19.25	77.22	3	50.86	160.7	2	57.5	81.42
1_BioID2-mito	1	17.84	82.38	3	46.92	120.17	2	107.4	50.26
1_BioID2-mito	1	23.55	88.57	3	35.36	140.99	2	64.58	132.29
1_BioID2-mito	1	19.22	92.99	3	46.72	134.17	2	25.8	199.02
1_BioID2-mito	1	16.01	66.95	3	34.03	176.04	2	64.86	151.51
1_BioID2-mito	1	18.49	70.99	3	38.38	167.56	2	102.25	109.45
1_BioID2-mito	1	22.29	65.67	3	40.78	185.45	2	73.74	133.31
1_BioID2-mito	1	17.98	73.75	3	68.77	178.4	2	97.84	173.51
1_BioID2-mito	1	20.58	53.58	3	42.17	115.82	1	25.51	33.74
1_BioID2-mito	1	25.7	70.73	3	38.56	196.14	1	19	40.38
1_BioID2-mito	1	19.84	53.69	3	60.51	143.34	1	20.97	82.43
1_BioID2-mito	1	19.51	79.86	3	32.71	156.4	1	23.11	54.07
1_BioID2-mito	1	18.89	65.55	3	42.39	156.13	1	25.9	40.45
1_BioID2-mito	1	21.18	46.01	3	42.49	217.97	1	13.55	65.61
1_BioID2-mito	1	19.34	59.39	3	28.91	161.77	1	22.39	40.48
1_BioID2-mito	1	23.08	89.22	3	41.72	160.12	1	21.12	63.94
1_BioID2-mito	1	20.85	94.54	3	32.07	103.15	1	12.52	76.92
1_BioID2-mito	1	16.54	44.05	3	42.88	148.09	1	22.21	51.7
1_BioID2-mito	1	16.68	88.97	3	39.61	185.82	1	27.84	17.17
1_BioID2-mito	1	18.79	113.33	3	47.18	172.36	1	5.73	89.88
1_BioID2-mito	1	21.32	56.47	3	37.16	186	1	27.53	27.81
1_BioID2-mito	1	17.1	52.71	3	47.57	138.82	1	23.55	21.03
1_BioID2-mito	1	22.59	92.84	3	38.77	179.23	1	24.93	39.26
1_BioID2-mito	1	20.93	66.18	3	34.54	161.53	1	14.44	22.85
1_BioID2-mito	1	18.4	93.58	3	32.12	175.31	1	28.91	54.08
1_BioID2-mito	1	23.42	80.38	3	50.58	207.97	1	24.89	40.03
1_BioID2-mito	1	26.09	70.35	3	42.41	178.33	1	30.52	33.79
1_BioID2-mito	1	18.34	66.31	3	27.36	186.22	1	20.99	53.07
1_BioID2-mito	1	26	107.05	3	51.07	181.55	1	25.77	46.75
1_BioID2-mito	1	17.37	66.85	3	41.42	176.36	1	30.42	26.53
1_BioID2-mito	1	22.14	64.42	3	52.27	200.61	1	27.72	93.71
1_BioID2-mito	1	22.39	86.59	3	43.06	180.46	1	37.63	37.1
1_BioID2-mito	1	18.65	56.68	3	52.96	141.4	1	31.59	57.68
1_BioID2-mito	1	20.12	85.77	3	23.98	148.75	1	27.68	48.91
1_BioID2-mito	1	21.21	63.45	3	61.97	160.07	1	20.12	55.23
1_BioID2-mito	1	20.08	49.36	3	30.09	164.1	1	17.87	43.16
1_BioID2-mito	1	15.83	70.92	2	51.01	166.15	1	8.13	71.75
1_BioID2-mito	1	21.42	83.21	2	45.5	140.32	1	25.57	85.79
1_BioID2-mito	1	23.79	59.14	2	39.84	140.62	1	23.92	60.63
1_BioID2-mito	1	16.94	79.93	2	51.64	125.8	1	31.44	29.87
1_BioID2-mito	1	17.91	50.5	2	44.48	169.4	1	23.62	82.01
1_BioID2-mito	1	18.95	66.3	2	43.38	184.64	1	30.33	26.4
1_BioID2-mito	1	15.21	63.63	2	41.84	106	1	26.76	44.86
1_BioID2-mito	1	20.14	60.86	2	49.88	168.22	1	27.76	46.05
1_BioID2-mito	1	21.55	59.45	2	38.66	104.81	1	31.52	34.61
1_BioID2-mito	1	21.06	82.55	2	39.01	181.63	1	28.68	49.76
1_BioID2-mito	1	21.8	102.35	2	37.73	150.11	1	29.78	84.07
1_BioID2-mito	1	18.4	93.55	2	37.06	141.78	1	22.07	78.14
1_BioID2-mito	1	15.14	85.99	2	40.46	164.07	1	23.41	46.98
1_BioID2-mito	1	15.74	81.69	2	31.35	136.78	1	29.29	31.82
1_BioID2-mito	1	18.8	76.7	2	50.43	151.64	1	27.62	39.77
1_BioID2-mito	1	23.33	90.54	2	32.56	168.11	1	26.99	66.29
1_BioID2-mito	1	17.77	47.45	2	38.68	164.86	1	20.32	54
1_BioID2-mito	1	16.84	71.89	2	41.9	143.67	1	36.26	96.28
1_BioID2-mito	1	21.63	75.45	2	36.98	157	1	36.15	45.9
1_BioID2-mito	1	23.76	85.77	2	25.01	170.07	1	30.59	82.58
1_BioID2-mito	1	15.24	91.69	2	34.89	189.14	1	21.93	51.07
1_BioID2-mito	1	19.81	93.23	2	40.96	180.6	1	10.35	88.62
1_BioID2-mito	1	18.75	54.05	2	30.93	141.28	1	19.22	69.86
1_BioID2-mito	1	19.44	68.07	2	31.18	140.57	1	22.65	66.97
1_BioID2-mito	1	26.64	107.04	2	38.49	194.04	1	18.84	34.95
1_BioID2-mito	1	21.73	56.44	2	66.1	185.42	1	26.34	41.35
1_BioID2-mito	1	22.96	63.71	2	31.75	167.44	1	26.03	41.48
1_BioID2-mito	1	23.42	90.86	2	28.18	172.78	1	20.23	59
1_BioID2-mito	1	18.37	59.19	2	91.56	214.31	1	19.52	20.01
1_BioID2-mito	1	19.99	82.01	2	30.82	75	1	30.23	31.99
1_BioID2-mito	1	20.72	70.34	2	45.61	112.22	1	22.47	26.84
1_BioID2-mito	1	16.57	76.21	2	73.08	184	1	24.71	42.48
1_BioID2-mito	1	24.4	51.1	2	49.46	167.33	1	21.6	31.75
1_BioID2-mito	1	18.92	76.12	2	36.14	67.95	1	19.93	45.67
1_BioID2-mito	1	20.39	61.72	2	32.73	140.69	1	35.29	93.92
1_BioID2-mito	1	22.52	91.36	2	39.37	179.56	1	42.2	44.76
1_BioID2-mito	1	20.76	78.69	2	46.28	174.46	1	31.46	80.96
1_BioID2-mito	1	22.81	43.68	2	57.97	171.38	1	30.67	54.73
1_BioID2-mito	1	23.56	55.49	2	38.1	110.51	1	21.06	43.66
1_BioID2-mito	1	20.71	75.57	2	49.81	170.74	1	22.71	65.34
1_BioID2-mito	1	19.5	87.46	2	34.95	147.71	1	36.83	35.86
1_BioID2-mito	1	26.75	71.87	2	24.57	136.83	1	17.23	70.78
1_BioID2-mito	1	18.76	34.32	2	44.01	180.76	1	20.55	60.7
1_BioID2-mito	1	25.35	66.75	2	42.91	144.93	1	10.81	59.27
1_BioID2-mito	1	19.3	91.86	2	23.82	179.94	1	30.92	75.89
1_BioID2-mito	1	16.12	72.03	2	56.68	156.18	1	24.7	23.88
1_BioID2-mito	1	15.3	69.32	2	32.56	81.88	1	24.57	34.37
1_BioID2-mito	1	18.14	46.56	2	42.65	161.28	1	30.32	73.03
1_BioID2-mito	1	17.56	48.51	2	41.96	176.96	1	34.29	20.81
1_BioID2-mito	1	24.35	67.83	2	42.17	163.72	1	20.97	40.32
1_BioID2-mito	1	20.95	71.29	2	43.02	143.36	1	52.05	64.38
1_BioID2-mito	1	17.03	76.51	2	32.66	166.03	1	21.57	41.58
1_BioID2-mito	1	23.9	69.5	2	32.29	176.33	1	30.56	36.48
1_BioID2-mito	1	20.43	76.08	2	47.41	118.44	1	27.7	42.06
1_BioID2-mito	1	17.57	43	2	32.09	210.59	1	25.09	45.78
1_BioID2-mito	1	20.46	66.23	2	70.58	199.97	1	25.35	24.92
1_BioID2-mito	1	23.94	87.06	2	34.07	115.18	1	25.69	42.18
1_BioID2-mito	1	19.7	85.85	2	53.32	167.1	1	16.17	44.06
1_BioID2-mito	1	19.83	43.33	2	61.07	211.77	1	23.09	52.77
1_BioID2-mito	1	20.19	66.47	2	55.11	159.4	1	27.27	42.76
1_BioID2-mito	1	17.84	64.6	2	32.54	170.08	1	24.34	61.05
1_BioID2-mito	1	14.42	51.04	2	34.99	173.78	1	14.31	13
1_BioID2-mito	1	20.88	58.17	2	35.02	169.09	1	26.16	66.13
1_BioID2-mito	1	20.73	77.92	2	61.7	133.33	1	29.12	32.43
1_BioID2-mito	1	20.83	56.44	2	58.77	172.06	1	23	65.27
1_BioID2-mito	1	22.76	91.03	2	61.51	111	1	21.1	38.15
1_BioID2-mito	1	16.44	87.25	2	61.08	137.57	1	34.25	39.72
1_BioID2-mito	1	20.13	88.08	2	45.55	174.55	1	24.88	36.46
1_BioID2-mito	1	19.84	69.1	2	41.39	213.93	1	27.07	40.73
1_BioID2-mito	1	20.21	33.77	2	40.22	191.88	1	13.01	60.35
1_BioID2-mito	1	20.23	42.44	2	41.31	131.06	1	25.86	47
1_BioID2-mito	1	16.81	72.24	2	42.2	198.83	1	29.9	43.19
1_BioID2-mito	1	20.34	78.26	2	45.95	139.15	1	31.43	44.89
1_BioID2-mito	1	31.89	50.35	2	49.29	126.84	1	33.73	22.35
1_BioID2-mito	1	23.65	93.47	2	47.06	180.41	1	23.91	48.5
1_BioID2-mito	1	25.17	43.68	2	34.83	166.86	1	25.61	49.31
1_BioID2-mito	1	19.33	85.44	2	47.21	173.86	1	31.01	40.55
1_BioID2-mito	1	16.86	73.77	2	43.53	143.56	1	30.14	67.5
1_BioID2-mito	1	21.56	76.72	2	45.48	147.02	1	20.58	14.68
1_BioID2-mito	1	20.39	67.78	2	42.78	182.76	1	26.29	32.87
1_BioID2-mito	1	20.95	72.89	2	36.71	183.52	1	43.18	64.2
1_BioID2-mito	1	19.51	48.74	2	58.3	172.68	1	38.81	40.37
1_BioID2-mito	1	22.29	52.45	2	56.37	180.14	1	19.61	53.56
1_BioID2-mito	1	18.13	77.4	2	39.29	137.58	1	26.6	43.27
1_BioID2-mito	1	16.26	46.15	2	46.09	219.91	1	20.29	68.9
1_BioID2-mito	1	17.18	63.52	2	36.64	182.98	1	26.74	33.53
1_BioID2-mito	1	20.2	63.58	2	60.51	214.84	1	29.12	47.14
1_BioID2-mito	1	19.73	91.1	2	36.92	143.16	1	26.64	47.59
1_BioID2-mito	1	19.14	62.34	2	43.81	125.57	1	24.37	56.06
1_BioID2-mito	1	20.67	41.71	2	53.85	209.73	1	14.32	52.53
1_BioID2-mito	1	21.26	61.82	2	48.71	200.31	1	27.97	14.66
1_BioID2-mito	1	20.88	72.52	2	70.17	222.06	1	31.74	27.72
1_BioID2-mito	1	19.87	94.89	2	37.25	201.65	1	23.5	80.89
1_BioID2-mito	1	17.94	55.8	2	14.42	164.79	1	27.88	44.48
1_BioID2-mito	1	17.32	39.02	2	36.55	190.68	1	25.11	44.18
1_BioID2-mito	1	17.11	63.61	2	62.57	191.18	1	22.71	61.81
1_BioID2-mito	1	14.03	17.74	2	64.91	214.22	1	23.56	109.7
1_BioID2-mito	1	19.92	57.62	2	64.6	191.95	1	31.57	80.41
1_BioID2-mito	1	21.47	52.13	2	42.2	202.74	1	23.3	33.13
1_BioID2-mito	1	15.56	45.11	1	20.07	60.32	1	33.18	43.78
1_BioID2-mito	1	13.79	53.44	1	22.05	56.05	1	26.26	50.39
1_BioID2-mito	1	14.23	43.94	1	14.34	36.94	1	27.56	109.33
1_BioID2-mito	1	17.68	73.71	1	34.09	70.91	1	17.01	70.68
1_BioID2-mito	1	16.86	100.57	1	16.83	51.78	1	27.91	37.36
1_BioID2-mito	1	14.13	40.73	1	16.43	62.34	1	21.94	65.59
1_BioID2-mito	1	22.73	74.87	1	18.27	30.04	1	9.61	58.09
1_BioID2-mito	1	22.27	62.28	1	17.24	59.27	1	23.24	43.76
1_BioID2-mito	1	18.04	74.24	1	16.18	36.96	1	21.42	48.85
1_BioID2-mito	1	20.91	82.02	1	19.23	35.22	1	21.13	58.77
1_BioID2-mito	1	18.62	68.68	1	25.47	57.12	1	28.24	38.18
1_BioID2-mito	1	19.18	91.93	1	20.95	44.88	1	20.82	59.72
1_BioID2-mito	1	15.89	84.79	1	18.88	51.58	1	25.68	29.48
1_BioID2-mito	1	20.4	60.06	1	17.99	64.84	1	8.2	24.58
1_BioID2-mito	1	20.55	74.02	1	22.27	38.86	1	30.93	35.63
1_BioID2-mito	1	23.19	51.87	1	16.5	67.79	1	24.32	47.78
1_BioID2-mito	1	17.6	56.91	1	14.36	64.43	1	30.32	24.71
1_BioID2-mito	1	29.38	39.77	1	20.62	43.95	1	16.81	28.01
1_BioID2-mito	1	23.43	62.35	1	18.07	49.9	1	28.68	33.9
1_BioID2-mito	1	18.44	94.74	1	15.85	32.98	1	20.89	46.4
1_BioID2-mito	1	20.65	97.72	1	19.5	76.43	1	33.34	44.61
1_BioID2-mito	1	19.1	80.44	1	18.72	66.87	1	27.48	43.45
1_BioID2-mito	1	23.26	83.52	1	20.48	45.32	1	17.97	43.01
1_BioID2-mito	1	17.77	70.53	1	18.24	50.22	1	27.49	38.07
1_BioID2-mito	1	20.98	98.04	1	17.64	56.87	1	27.67	38.03
1_BioID2-mito	1	20.29	51.64	1	21.89	68.64	1	24.54	42.99
1_BioID2-mito	1	19.9	67.22	1	15.46	79.05	1	30.99	35.96
1_BioID2-mito	1	24.53	92.72	1	12.08	66.25	1	29.95	32.22
1_BioID2-mito	1	22.69	90.34	1	16.89	35.64	1	20.67	67.16
1_BioID2-mito	1	23.84	77.31	1	15.72	80.84	1	27.67	22.94
1_BioID2-mito	1	30.57	42.15	1	22.27	82.08	1	27.21	33.22
1_BioID2-mito	1	22.12	47.01	1	15.81	75.46	1	35.55	35.15
				1	15.18	71.82	1	22.73	27.99
				1	20.71	76.55	1	17.68	37.43
				1	17.08	46.59	1	26.39	29.2
				1	18.35	68.77	1	28.13	33.12
				1	19.76	60.22	1	31.11	46.06
				1	17.03	53.75	1	26.39	30.68
				1	18.75	58.87	1	21.93	64.65
				1	15.06	54.06	1	21.36	40.31
				1	18.91	80.18	1	20	93.82
				1	12.64	35.82	1	22.94	40.29
				1	14.52	78.85	1	20.78	52.37
				1	13.84	46.89	1	26.41	35.46
				1	34.21	94.66	1	18.24	58.74
				1	17.8	52.09	1	23.02	46.96
				1	14.52	40.27	1	26.89	9.99
				1	17.13	49.87	1	18.04	57.37
				1	14.74	83.9	1	30.53	46.95
				1	16.09	65.35	1	9.74	76.92
				1	14.77	61.27	1	19.97	22.67
				1	20.25	83.06	1	18.37	48.41
				1	16.53	46.03	1	24.7	59.16
				1	18.52	64.89	1	24.64	65.96
				1	16.15	58.43	1	30.19	49.91
				1	13.73	48.64	1	19.56	25.12
				1	16.98	69.83	1	26.91	60.43
				1	17.7	41.78	1	21.43	23.39
				1	18.06	43.29	1	9.77	48.88
				1	17.9	40.41	1	29.91	18.53
				1	20.71	67.22	1	13.9	62.47
				1	20.63	67.58	1	23.07	30.8
				1	14.63	53.73	1	18.91	38.86
				1	14.03	45.69	1	17.83	27.54
				1	17.35	46.7	1	18.86	44.63
				1	17	54.99	1	32.6	45.38
				1	19.71	91.03	1	17.87	51.13
				1	13.98	77.43	1	21.88	44.63
				1	23.82	65.94	1	17.57	49.19
				1	18.12	45.85	1	25.28	36.61
				1	16.07	38.31	1	16.92	68.65
				1	15.22	57.4	1	18.98	33.05
				1	20.94	30.17	1	27.43	40.88
				1	13.97	63.44	1	16.9	23.33
				1	10.39	51.82	1	18.98	28.64
				1	16.56	62.59	1	24.11	13.58
				1	20.68	84.11	1	12.85	27.37
				1	15.98	61.71	1	19.6	32.93
				1	16.05	54.78	1	20.66	20.57
				1	20.09	82.88	1	19.65	32.94
				1	19.78	75.26	1	17.11	58.52
				1	16.13	47.49	1	24.1	20.57
				1	14.01	72.37	1	14.16	12.31
				1	17.42	60.11	1	24.13	26.22
				1	13.13	25.36	1	28.14	22.73
				1	15.2	79.09	1	15.63	18.69
				1	13.25	37.19	1	16.33	36.43
				1	18.96	65.64	1	36.9	14.55
				1	18.12	89.99	1	17.06	26.18
				1	21.5	59.23	1	21.61	43.54
				1	17.56	42.9	1	26.93	29.27
				1	14.8	42.6	1	19.81	35.77
				1	19.77	52.62	1	24.78	26.05
				1	18.7	78.97	1	20.62	67.11
				1	22.48	73.83	1	33.32	47.79
				1	19.57	62.28	1	26.04	31.76
				1	17.33	31.97
				1	17.8	56.74
				1	14.96	59.32
				1	14.09	52.27
				1	14.6	48.59
				1	17.79	35.26
				1	18.5	46.72
				1	19.42	90.97
				1	17.09	34
				1	15.31	43.57
				1	20.29	51.33
				1	24.5	44.11
				1	16.52	45.68
				1	15.02	57.82
				1	13.28	33.27
				1	23.33	76.46
				1	15.75	63.18
				1	13.73	35.73
				1	21.87	80.84
				1	11.93	48.28
				1	16.18	64.79
				1	20	33.94
				1	15.95	51.9
				1	21.44	53.83
				1	15.21	41.36
				1	13.82	37.59
				1	17.97	64.27
				1	16.39	20.67
				1	15.89	49.3
				1	24.93	70.95
				1	24.05	41.05
				1	17.33	104.33
				1	18.7	50.89
				1	15.11	53.14
				1	22.04	35.79
				1	17.81	36.98
				1	14.61	57.19
				1	24.3	32.54
				1	28.35	50.06
				1	15.79	61.55
				1	13.74	66.65
				1	20.66	70.88
				1	17.66	48.04
				1	20.91	57.48
				1	23.79	85.43
				1	17.32	47.93
				1	17.49	63.39
				1	15.84	67.46
				1	21.16	55.59
				1	21.49	99.32
				1	16.11	61.42
				1	32.51	72.83
				1	16.44	66.33
				1	17.15	78.79
				1	18.97	37.07
				1	19.87	70.32
				1	14.94	51.71
				1	13.56	71.36
				1	15.25	25.93
				1	21.17	71.43
				1	16.56	30.3
				1	18.1	66.68
				1	17.31	61.67
				1	15.51	66.37
				1	17.28	65.42
				1	16.98	56.84
				1	20.72	51.6
				1	19.15	64.82
				1	14.82	52.54
				1	16.84	56.15
				1	18.77	49.28
				1	15.01	85.51
				1	13.68	56.45
				1	18.11	56.61
				1	18.46	48.7
				1	15.68	56.05
				1	18.15	55.5
				1	15.12	53.48
				1	16.32	50.32
				1	18.29	63.35
				1	20.01	55.46
				1	16.47	83.25
				1	18.99	75.4
				1	17.92	40.34
				1	16.2	57.9
				1	13.1	65.47
				1	20.1	92.19
				1	16.49	88.31
				1	14.88	58.17
				1	15.61	56.92
				1	11.72	36.68
				1	21.06	40.37
				1	16.29	41.3
				1	18.28	26.15
				1	15.88	51.38
				1	14.72	61.87
				1	16.7	43.24
				1	13.74	47.39
				1	16.24	71.95
				1	21.41	47.41
				1	13.75	70.5
				1	21.91	45.57
				1	17.5	53.84
				1	15.45	52.29
				1	15.42	84.49
				1	13.54	31.94
				1	25.31	37.71
				1	22.1	59.81
				1	15.14	56.43
				1	15.95	50.37
				1	17.74	45.82
				1	18.49	45.87
				1	13.76	20.14
				1	15.73	75.76
				1	16.85	56.82
				1	14.84	62.66
				1	15.81	60.01
				1	16.37	42.29
				1	19.5	57.69
				1	21.69	58.83
				1	17.63	50.1
				1	17.93	75.03
				1	17.59	67.11
				1	18.28	35.25
				1	11.32	58.27
				1	20.92	46.27
				1	15.52	37.32
				1	13.78	74.28
				1	17.69	39.56
				1	20.42	70.19
				1	14.99	45.95
				1	14.51	77.91
				1	15.35	21.78
				1	15.73	57.69
				1	21.62	66.64
				1	15.89	43.38
				1	17.09	63.45
				1	14.96	63.29
				1	24.92	71.9
				1	12.12	96.37
				1	22.78	69.23
				1	24.39	65.26
				1	13.13	51.49
				1	20.85	63.23
				1	16.11	66.76
				1	14.87	59.53
				1	17.28	69.26
				1	16.38	45.17
				1	18.22	28.66
				1	14.66	53.62
				1	13.4	65.05
				1	21.8	74.69
				1	17.21	72.79
				1	15.32	65.11
				1	16.09	59.16
				1	19.33	93.84
				1	12.76	52.22
				1	21.58	69.65
				1	16.41	73.36
				1	15.13	73.52
				1	13.78	76.59
				1	13.68	71.74
				1	16.21	35.14
				1	22.68	30.79
				1	17.15	50.98
				1	17.54	68.57
				1	22.97	69.09
				1	28.73	91.52
				1	18.61	29.33
				1	15.69	61.96
				1	13.97	51.05
				1	21.31	74.39
				1	18.06	72.34
				1	16.59	47.25
				1	21.01	50.71
				1	20.23	96.06
				1	17.58	50.18

## Sheet: Figure 4b,c,d - golgin-97-mito 
Figure 4b,c,d
Structure	Radius.avg nm	Radius.min nm	Radius.max m	Volume	Radius.Min/Max
1	31.5084	21.4747	39.4791	74992.9	0.54395
2	30.8538	21.9981	37.0878	72834.5	0.593136
3	31.8742	18.2491	48.9244	97866.5	0.373007
4	31.0114	20.5104	39.8869	71605.4	0.514215
5	27.4178	20.3517	33.5394	51044.8	0.606801
6	30.8681	21.9144	38.7044	71723.4	0.566198
7	30.4582	19.5781	38.5568	68932.1	0.507774
8	33.8523	26.6497	41.8991	97473.4	0.636043
9	34.9521	17.8667	46.7579	85783.6	0.382112
10	43.3505	26.9527	54.9821	195562	0.490209
11	30.867	20.4311	41.9168	70312	0.48742
12	29.8598	20.2889	36.6889	65516.3	0.552999
13	28.5043	18.2546	36.7264	55574.7	0.497044
14	30.5783	20.2327	42.9615	68518.9	0.47095
15	31.1965	19.933	40.0015	71993.7	0.498306
16	28.4823	17.254	37.047	54955.7	0.465733
17	27.42	21.5507	33.2143	51577	0.648839
18	21.1705	14.9343	29.3066	22349.1	0.509589
19	25.2105	18.8751	30.8108	38864.6	0.612611
20	27.031	18.1466	31.5756	48472.3	0.574704
21	26.6794	20.6878	32.5619	46882.3	0.635339
22	22.7717	15.1679	27.4685	28988.4	0.552194
23	26.7015	19.3081	33.0864	46887.9	0.583566
24	27.3869	21.2466	31.8886	51159.6	0.666275
25	26.0921	18.3825	30.7689	44192.2	0.597436
26	28.879	20.8487	39.4108	56858.8	0.52901
27	30.4262	20.8509	41.9201	67618.4	0.497397
28	25.2689	21.4813	28.6035	40641.9	0.751002
29	28.8735	22.256	33.5879	60164	0.66262
30	30.0824	18.5775	39.8296	64403.3	0.466425
31	26.7885	19.2696	32.1971	47633	0.598487
32	28.3743	19.3434	35.7456	55514.3	0.541141
33	27.8927	19.7247	34.3791	52948.5	0.573741
34	29.2261	22.9117	34.691	62933.8	0.660451
35	24.7697	20.2118	28.9407	38132.4	0.698385
36	24.6584	20.4454	28.4261	37817.7	0.719248
37	33.4325	23.7679	42.0843	91711.5	0.56477
38	25.1454	18.1433	30.2841	39173.8	0.599105
39	21.305	15.4456	27.0706	23071	0.570568
40	29.1545	21.4493	36.8299	60741.7	0.582388
41	38.9436	26.0259	49.0291	142377	0.530826
42	27.4839	17.2353	33.3906	50434.3	0.516172
43	20.97	16.2479	27.1687	22476	0.598037
44	24.7465	20.992	30.046	38045.2	0.698661
45	26.7037	20.9777	32.5685	47415.8	0.644109
46	26.9847	22.5723	31.0004	49350.4	0.728129
47	26.2706	18.1147	32.617	44093.9	0.555375
48	27.6668	19.2464	38.2041	49853.2	0.503779
49	25.0848	21.716	28.5771	39893.7	0.759911
50	24.0743	18.0673	31.4863	33585.3	0.573814

## Sheet: Figure 6a
Figure 6a
	Anti GCC88		Anti golgin-97		Anti golgin-245		Anti TGN46		Anti actin

## Sheet: Figure 6c - TMEM87A Golgi 
Figure 6c
wild-type				DGCC88				Dgolgin-97/Dgolgin-245				DTBC1D23
Replicate	TMEM/Golgi	Golgi (GM130)	TMEM87A	Replicate	TMEM/Golgi	Golgi (GM130)	TMEM87A	Replicate	TMEM/Golgi	Golgi (GM130)	TMEM87A	Replicate	TMEM/Golgi	Golgi (GM130)	TMEM87A
1	0.456635	128.33	58.6	1	0.603615	139.99	84.5	1	0.217178	130.4	28.32	1	0.230789	117.12	27.03
1	0.46419	82.38	38.24	1	0.525414	88.73	46.62	1	0.202234	100.28	20.28	1	0.0850103	106.34	9.04
1	0.676304	132.13	89.36	1	0.436738	100.06	43.7	1	0.194894	95.18	18.55	1	0.123343	130.53	16.1
1	0.231452	66.45	15.38	1	0.262187	124.72	32.7	1	0.195421	112.68	22.02	1	0.27318	134.6	36.77
1	0.293898	61.62	18.11	1	0.527425	125.25	66.06	1	0.318516	151.17	48.15	1	0.118744	79.33	9.42
1	0.386357	106.43	41.12	1	0.550999	105.59	58.18	1	0.238641	115.99	27.68	1	0.23223	159.54	37.05
1	0.614971	121.03	74.43	1	0.588322	81.69	48.06	1	0.17614	110.31	19.43	1	0.172243	68.45	11.79
1	0.301832	136.5	41.2	1	0.655471	86.64	56.79	1	0.205473	67.6	13.89	1	0.172406	83.64	14.42
1	0.534001	113.82	60.78	1	0.270712	84.37	22.84	1	1.13502	67.84	77	1	0.156874	118.63	18.61
1	0.393805	114.6	45.13	1	0.247473	80.13	19.83	1	0.169887	62.63	10.64	1	0.294706	75.94	22.38
1	0.314401	64.44	20.26	1	0.356508	92.2	32.87	1	1.02978	65.14	67.08	1	0.217963	117.13	25.53
1	0.0400686	64.14	2.57	1	0.24655	60.15	14.83	1	0.703837	116.49	81.99	1	0.137753	98.8	13.61
1	0.202364	122.65	24.82	1	0.415539	116.74	48.51	1	0.275764	119.16	32.86	1	0.228346	99.98	22.83
1	0.317367	87.06	27.63	1	0.381117	83.78	31.93	1	0.372241	89.7	33.39	1	0.383587	148.78	57.07
1	0.150293	56.29	8.46	1	0.247083	72	17.79	1	0.280088	144.99	40.61	1	0.152671	118.49	18.09
1	0.587309	111.73	65.62	1	0.561351	59.82	33.58	1	0.185013	92.75	17.16	1	0.155623	115.6	17.99
1	0.572303	93.15	53.31	1	0.270991	70.15	19.01	1	0.234671	139.77	32.8	1	0.325838	131.2	42.75
1	0.593283	103.61	61.47	1	0.256579	77.52	19.89	1	0.194812	60.52	11.79	1	0.407851	71.84	29.3
1	0.553874	101.07	55.98	1	0.761229	71.91	54.74	1	0.698188	116.43	81.29	1	0.145073	121.18	17.58
1	0.132148	72.57	9.59	1	0.547063	89.88	49.17	1	0.198521	133.84	26.57	1	0.340255	155.06	52.76
1	0.261329	62.45	16.32	1	0.541319	107.94	58.43	1	0.231776	80.25	18.6	1	0.144971	133.13	19.3
1	0.973735	61.68	60.06	1	0.649968	77.05	50.08	1	0.189212	108.08	20.45	1	0.187275	94.46	17.69
1	0.228515	66.21	15.13	1	0.373059	71.49	26.67	1	0.367247	102.22	37.54	1	0.203053	60.92	12.37
1	0.0315595	75.73	2.39	1	0.148673	79.1	11.76	1	0.199171	98.96	19.71	1	0.183949	146.78	27
1	2.24056	66.47	148.93	1	0.257886	102.72	26.49	1	0.321735	83.92	27	1	0.202627	89.08	18.05
1	0.383303	60.37	23.14	1	0.404518	103.58	41.9	1	0.294389	123.51	36.36	1	0.143239	100.88	14.45
1	0.325288	61.73	20.08	1	0.143333	84.07	12.05	1	0.316761	97.55	30.9	1	0.182557	76.25	13.92
1	0.280959	68.8	19.33	1	0.127811	92.48	11.82	1	0.371977	116.62	43.38	1	0.230891	88.7	20.48
1	0.244486	69.37	16.96	1	0.046972	111.13	5.22	1	0.348893	99.83	34.83	1	0.174405	94.55	16.49
1	0.722118	96.3	69.54	1	0.448738	58.23	26.13	1	0.282036	99.81	28.15	1	0.19346	84.1	16.27
1	0.295798	61.63	18.23	1	0.261762	88.21	23.09	1	0.240403	61.48	14.78	1	0.216698	124.09	26.89
1	0.630908	118.48	74.75	1	0.159608	82.64	13.19	1	0.354128	79.83	28.27	1	0.283424	127.23	36.06
1	0.306518	60.29	18.48	1	0.246682	114.52	28.25	1	0.205321	143.58	29.48	1	0.141826	112.18	15.91
1	0.178397	65.36	11.66	1	0.447255	111.1	49.69	1	0.236896	97.3	23.05	1	0.235625	121.04	28.52
1	0.734311	139.75	102.62	1	0.272344	102.04	27.79	1	0.251363	117.4	29.51	1	0.277003	135.45	37.52
1	0.0470306	79.31	3.73	1	0.360466	88.33	31.84	1	0.187453	132.62	24.86	1	0.242314	131.73	31.92
1	0.75565	94.25	71.22	1	0.174251	78.45	13.67	1	0.187034	103.35	19.33	1	0.235985	114.88	27.11
1	0.718121	128.14	92.02	1	0.275839	74.21	20.47	1	0.186893	116.43	21.76	1	0.233931	85.88	20.09
1	0.718924	141.99	102.08	1	0.252399	118.78	29.98	1	0.154641	106.44	16.46	1	0.197995	125.66	24.88
1	0.361988	67.82	24.55	1	0.348147	116.56	40.58	1	0.259953	97.21	25.27	1	0.108586	139.06	15.1
1	0.384812	66.5	25.59	1	0.250668	82.38	20.65	1	0.139804	119.31	16.68	1	0.250193	116.87	29.24
1	0.389587	84.32	32.85	1	0.212251	100.4	21.31	1	0.177349	103.75	18.4	1	0.204683	118.72	24.3
1	0.496386	89.93	44.64	1	0.192551	105.79	20.37	1	0.377	90.61	34.16	1	0.181584	112.51	20.43
1	0.607328	63.59	38.62	1	0.24437	103.9	25.39	1	0.228383	106.4	24.3	1	0.221319	111.92	24.77
1	0.0833464	63.59	5.3	1	0.304728	90.31	27.52	1	0.255376	138.11	35.27	1	0.215135	139.54	30.02
1	0.861912	144.98	124.96	1	0.17974	104.54	18.79	1	0.131735	136.41	17.97	1	0.139988	121.51	17.01
1	0.565975	63.66	36.03	1	0.230355	79.79	18.38	1	0.334642	147.71	49.43	1	0.176279	156.91	27.66
1	0.438388	106.23	46.57	1	0.287822	115.21	33.16	1	0.171239	96.24	16.48	1	0.172332	122.38	21.09
1	0.490445	93.67	45.94	1	0.251232	75.11	18.87	1	0.151094	69.03	10.43	1	0.181818	113.85	20.7
1	0.607851	132.73	80.68	1	0.400208	115.54	46.24	1	0.163723	116.05	19	1	0.20647	106.65	22.02
1	0.559671	99.63	55.76	1	0.229861	66.04	15.18	1	0.204547	118.75	24.29	1	0.166224	128.08	21.29
1	0.411146	91.33	37.55	1	0.241722	76.41	18.47	1	0.104838	110.17	11.55	1	0.271862	128.19	34.85
1	0.60689	71.99	43.69	1	0.181253	93.24	16.9	1	0.371357	112.21	41.67	1	0.143299	129.31	18.53
1	0.242695	103.01	25	1	0.161979	66.49	10.77	1	0.480496	65.37	31.41	1	0.181527	134.14	24.35
1	0.746443	111.06	82.9	1	0.264737	84.99	22.5	1	0.274754	132.3	36.35	1	0.131245	136.92	17.97
1	0.263827	101.43	26.76	1	0.173918	86.88	15.11	1	0.150948	113.88	17.19	1	0.16868	158.94	26.81
1	0.360836	74.66	26.94	1	0.431471	131.04	56.54	1	0.114751	96.47	11.07	1	0.50055	127.32	63.73
1	0.440168	73.79	32.48	1	0.118464	64.83	7.68	1	0.206668	129.87	26.84	1	0.313784	123.62	38.79
1	0.14436	77.93	11.25	1	0.435919	109.47	47.72	1	0.243872	73.03	17.81	1	0.198031	146.29	28.97
1	0.337239	138.27	46.63	1	0.309952	107.92	33.45	1	0.398686	117.16	46.71	1	0.268133	126.43	33.9
1	0.509663	72.44	36.92	1	0.400877	72.99	29.26	1	0.347308	116.64	40.51	1	0.300409	124.73	37.47
1	0.500983	116.93	58.58	1	0.196854	61.67	12.14	1	0.354793	118.83	42.16	1	0.138217	136.09	18.81
1	0.331524	64.49	21.38	1	0.359283	93.13	33.46	1	0.302086	145.72	44.02	1	0.275292	115.55	31.81
1	0.0503074	71.56	3.6	1	0.302085	110.3	33.32	1	0.27801	127.01	35.31	1	0.106987	130.39	13.95
1	0.269859	64.33	17.36	1	0.321674	103.21	33.2	1	0.16473	72.3	11.91	1	0.149127	59.01	8.8
1	0.210426	62.92	13.24	1	0.309953	59.88	18.56	1	0.198977	125.14	24.9	1	0.216309	104.85	22.68
1	0.223086	61.77	13.78	1	0.510812	107.75	55.04	1	0.418646	96.43	40.37	1	0.225112	73.83	16.62
1	0.717486	150.86	108.24	1	0.395531	99.36	39.3	1	0.419901	132.96	55.83	1	0.0463528	96.65	4.48
1	0.170668	73.3	12.51	1	0.402099	88.61	35.63	1	0.218999	125.48	27.48	1	0.166182	127.27	21.15
1	0.189652	99.92	18.95	1	0.284336	81.91	23.29	1	0.147264	131.6	19.38	1	0.228196	133.35	30.43
1	0.73254	106.67	78.14	1	0.497531	109.34	54.4	1	0.103124	110.74	11.42	1	0.157211	136.95	21.53
1	0.888498	110.94	98.57	1	0.422295	127.92	54.02	1	0.444262	140.39	62.37	1	0.274338	150.69	41.34
1	0.840311	118.23	99.35	1	0.466222	101.99	47.55	1	0.193085	109.33	21.11	1	0.26507	119.44	31.66
1	0.58623	147.28	86.34	1	0.594553	97.3	57.85	1	0.331418	158.38	52.49	1	0.183329	75.82	13.9
1	0.813619	145.24	118.17	1	0.394487	112.83	44.51	1	0.354497	72.61	25.74	1	0.190967	125.1	23.89
1	0.373058	68.89	25.7	1	0.362323	101.07	36.62	1	0.162473	145.87	23.7	1	0.236755	129.29	30.61
1	1.22788	57.75	70.91	1	0.291461	93.22	27.17	1	0.261359	113.79	29.74	1	0.28409	90.57	25.73
1	0.89059	107.12	95.4	1	0.282438	102.04	28.82	1	0.416967	119.41	49.79	1	0.178416	123.7	22.07
1	0.612315	83.96	51.41	1	0.203977	109.13	22.26	1	0.154564	64.31	9.94	1	0.234328	122.35	28.67
1	0.659736	67.33	44.42	1	0.307692	100.88	31.04	1	0.315983	125.07	39.52	1	0.148477	127.36	18.91
1	0.759324	126.56	96.1	1	0.476946	86.97	41.48	1	0.258266	110.7	28.59	1	0.201252	124.57	25.07
1	0.510398	65.4	33.38	1	0.352904	94.7	33.42	1	0.30428	121.73	37.04	1	0.172787	134.79	23.29
1	0.266755	60.13	16.04	1	0.414658	100.42	41.64	1	0.30291	123.04	37.27	1	0.380072	74.67	28.38
1	0.684502	92.14	63.07	1	0.27419	98.8	27.09	1	0.357134	160.22	57.22	1	0.146291	131.45	19.23
1	0.687027	72.69	49.94	1	0.342983	120.21	41.23	1	0.312939	106.89	33.45	1	0.15973	130.22	20.8
1	0.783737	134.05	105.06	1	0.395036	81.79	32.31	1	0.266254	72.75	19.37	1	0.202127	94.05	19.01
1	0.365427	90.88	33.21	1	0.549074	134.39	73.79	1	0.163203	141.97	23.17	1	0.116994	70.26	8.22
1	0.278925	61.02	17.02	1	0.342435	112.43	38.5	1	0.166121	155.91	25.9	1	0.208402	108.78	22.67
1	0.487706	113.06	55.14	1	0.203288	86.38	17.56	1	0.262691	118.39	31.1	1	0.152409	100.65	15.34
1	0.290796	62.69	18.23	1	0.17613	67.45	11.88	1	0.0713157	101.24	7.22	1	0.215843	111.47	24.06
1	0.351398	92.63	32.55	1	0.342719	78.49	26.9	1	0.234368	135.94	31.86	1	0.175561	71.77	12.6
1	0.130896	83.96	10.99	1	0.398012	128.79	51.26	1	0.311444	155.63	48.47	1	0.111342	134.63	14.99
1	0.360963	135	48.73	1	0.651082	97.53	63.5	1	0.220222	98.9	21.78	1	0.272503	125.54	34.21
1	1.07093	107	114.59	1	0.485259	117.36	56.95	1	0.287344	92.05	26.45	1	0.203756	119.8	24.41
1	0.511544	97.45	49.85	1	0.357277	85.34	30.49	1	0.168942	135.49	22.89	1	0.271753	106.42	28.92
1	0.156062	82.98	12.95	1	0.418142	72.32	30.24	1	0.288641	139.1	40.15	1	0.280186	137.48	38.52
1	0.384395	143.03	54.98	1	0.616012	88.31	54.4	1	0.454015	130.15	59.09	1	0.189366	73.35	13.89
1	0.129292	89.41	11.56	1	0.633854	62.68	39.73	1	0.300865	145.68	43.83	1	0.113204	121.02	13.7
1	0.118412	71.53	8.47	1	0.389717	116.7	45.48	1	0.20365	148.49	30.24	1	0.0784625	106.93	8.39
1	0.43599	91.47	39.88	1	0.176633	105.02	18.55	1	0.330878	108.62	35.94	1	0.180896	101.55	18.37
1	0.229536	133.53	30.65	1	0.413557	121.12	50.09	1	0.299256	103.49	30.97	1	0.147958	120.98	17.9
1	0.449087	83.77	37.62	1	0.33136	108.13	35.83	1	0.225678	127.66	28.81	1	0.0942855	142.97	13.48
1	0.770301	131.52	101.31	1	0.819819	87.19	71.48	1	0.236558	127.96	30.27	1	0.25887	91.32	23.64
1	0.974141	78.89	76.85	1	0.216788	95.07	20.61	1	0.204965	138.56	28.4	1	0.337728	119.09	40.22
1	0.546919	94.95	51.93	1	0.400273	109.75	43.93	1	0.241859	130.2	31.49	1	0.329382	126.54	41.68
1	0.365544	77.2	28.22	1	0.344616	71.79	24.74	1	0.185953	89.7	16.68	1	0.126402	110.52	13.97
1	0.360751	63.34	22.85	1	0.518819	110.79	57.48	1	0.205804	60.3	12.41	1	0.290029	111.92	32.46
1	0.369665	111.29	41.14	1	0.648776	105.83	68.66	1	0.431034	116	50	1	0.28654	117.68	33.72
1	0.529408	142.14	75.25	1	0.716277	91.85	65.79	1	0.236091	106.23	25.08	1	0.236856	128.01	30.32
1	0.297712	131.1	39.03	1	0.262936	80.78	21.24	1	0.327357	116.57	38.16	1	0.366848	132.48	48.6
1	0.675116	114.41	77.24	1	0.453675	77.28	35.06	1	0.3934	139.4	54.84	1	0.14876	121.74	18.11
1	0.793378	143.16	113.58	1	0.691849	83.92	58.06	1	0.123647	63.73	7.88	1	0.272014	124.92	33.98
1	0.454002	73.59	33.41	1	0.466613	98.69	46.05	1	0.216895	70.91	15.38	1	0.187518	106.39	19.95
1	0.338799	68.3	23.14	1	0.563486	81.12	45.71	1	0.131207	122.25	16.04	1	0.116402	109.62	12.76
1	0.522059	95.2	49.7	1	0.354612	73.94	26.22	1	0.207947	92.86	19.31	1	0.22868	107.88	24.67
1	0.289782	105.01	30.43	1	0.517122	63.37	32.77	1	0.259722	123.94	32.19	1	0.100254	126.08	12.64
1	0.422341	111.9	47.26	1	0.378007	134.68	50.91	1	0.16049	72.59	11.65	1	0.194922	139.03	27.1
1	0.422172	83.26	35.15	1	0.13796	70.89	9.78	1	0.272831	78.73	21.48	1	0.157977	70.2	11.09
1	0.783582	151.05	118.36	1	0.379824	71.77	27.26	1	0.250213	93.68	23.44	1	0.18123	131.27	23.79
1	0.398601	90.04	35.89	1	0.32837	88.65	29.11	1	0.199404	73.87	14.73	1	0.285729	98.73	28.21
1	0.647828	143.85	93.19	1	0.363308	82.96	30.14	1	0.169063	96	16.23	1	0.23607	157.75	37.24
1	0.764182	149.48	114.23	1	0.420242	72.03	30.27	1	0.314223	91.4	28.72	1	0.152333	154.53	23.54
1	0.537226	107.72	57.87	1	0.259934	100.41	26.1	1	0.206077	75.7	15.6	1	0.213367	122.09	26.05
1	1.33907	79.57	106.55	1	0.379251	87.62	33.23	1	0.121172	112.32	13.61	1	0.174493	140.12	24.45
1	0.564751	90.5	51.11	1	0.593087	95.18	56.45	1	0.120685	82.86	10	1	0.188501	139.84	26.36
1	0.413225	58.83	24.31	1	0.161849	101.02	16.35	1	0.153456	84.78	13.01	1	0.185504	116.17	21.55
1	0.57043	124.45	70.99	1	0.301842	96.64	29.17	1	0.224127	82.23	18.43	1	0.177224	131.98	23.39
1	0.549806	131.41	72.25	1	0.355818	119.19	42.41	1	0.28616	121.68	34.82	1	0.187538	146.37	27.45
1	0.639616	108.44	69.36	1	0.0824176	70.98	5.85	1	0.296849	107.9	32.03	1	0.159565	82.85	13.22
1	0.57843	157.53	91.12	1	0.225235	62.69	14.12	1	0.332868	100.34	33.4	1	0.318231	120.95	38.49
1	0.909276	88.18	80.18	1	0.105096	85.16	8.95	1	0.263428	121.02	31.88	1	0.200541	136.88	27.45
1	0.730823	113.94	83.27	1	0.150709	98.8	14.89	1	0.13063	117.89	15.4	1	0.327143	114.69	37.52
1	0.643054	130.58	83.97	1	0.215834	78.44	16.93	1	0.164131	61.78	10.14	1	0.260843	131.88	34.4
1	0.830769	76.7	63.72	1	0.345248	87.85	30.33	1	0.206079	129.95	26.78	1	0.214252	147.21	31.54
1	0.703949	108.9	76.66	1	0.321512	64.57	20.76	1	0.219649	82.04	18.02	1	0.215578	131.6	28.37
1	0.433536	78.84	34.18	1	0.222559	62.68	13.95	1	0.341067	109.04	37.19	1	0.180214	102.6	18.49
1	0.414616	80.46	33.36	1	0.493773	109.2	53.92	1	0.25741	130.57	33.61	1	0.165628	123.53	20.46
1	1.22727	92.93	114.05	1	0.130004	74.69	9.71	1	0.27663	119.51	33.06	1	0.244869	135.46	33.17
1	0.694196	148.69	103.22	1	0.353619	88.57	31.32	1	0.219216	65.05	14.26	1	0.158376	132.28	20.95
1	1.47759	73.85	109.12	1	0.32556	98.63	32.11	1	0.308845	111.48	34.43	1	0.258655	137.21	35.49
1	0.592107	160.9	95.27	1	0.138485	79.07	10.95	1	0.379103	129.49	49.09	1	0.214127	121.47	26.01
1	0.530849	148.14	78.64	1	0.363029	89.8	32.6	1	0.327629	131.49	43.08	1	0.163112	110.17	17.97
1	0.285045	100.3	28.59	1	0.237264	89.9	21.33	1	0.147798	62.45	9.23	1	0.131209	158.83	20.84
1	0.28447	83.84	23.85	1	0.388566	86.06	33.44	1	0.304616	118.51	36.1	1	0.157702	120.1	18.94
1	0.449819	93.86	42.22	1	0.310568	86.39	26.83	1	0.0890609	142.15	12.66	1	0.180941	136.73	24.74
1	0.645493	66.12	42.68	1	0.170301	77.04	13.12	1	0.0863424	75.05	6.48	1	0.344343	111.11	38.26
1	0.536256	131.84	70.7	1	0.21618	121.01	26.16	1	0.213697	115.21	24.62	1	0.198849	107.72	21.42
1	0.209896	74.37	15.61	1	0.686199	116.22	79.75	1	0.252517	115.2	29.09	1	0.214546	82.36	17.67
1	0.744974	85.56	63.74	1	0.352559	106.11	37.41	1	0.134019	62.23	8.34	1	0.124865	83.37	10.41
1	0.93588	66.75	62.47	1	0.279033	107.12	29.89	1	0.18206	75.14	13.68	1	0.262857	108.5	28.52
1	0.59682	127.66	76.19	1	0.396771	93.53	37.11	1	0.253319	66.28	16.79	1	0.288996	135.4	39.13
1	0.318652	143.95	45.87	1	0.42273	115.18	48.69	1	0.311996	132.63	41.38	1	0.188911	95.23	17.99
1	0.652819	128.06	83.6	1	0.344554	103.38	35.62	1	0.161739	150.18	24.29	1	0.358733	140.16	50.28
1	0.65661	63.31	41.57	1	0.415521	98.96	41.12	1	0.132953	77.17	10.26	1	0.125495	138.97	17.44
1	0.384569	116.39	44.76	1	0.479374	91.39	43.81	1	0.188499	108.86	20.52	1	0.141515	67.06	9.49
1	0.186212	63.1	11.75	1	0.386874	99.8	38.61	1	0.203117	99.45	20.2	1	0.31513	135.69	42.76
1	0.277925	60.34	16.77	1	0.244345	67.2	16.42	1	0.259009	74.09	19.19	1	0.263599	134.75	35.52
1	0.765704	109.05	83.5	1	0.243978	68.08	16.61	1	0.179929	101.54	18.27	1	0.114339	69.53	7.95
1	0.279774	79.6	22.27	1	0.199896	95.75	19.14	1	0.185161	90.03	16.67	1	0.249136	101.27	25.23
1	0.510561	76.7	39.16	1	0.577082	106.38	61.39	1	0.228003	49.78	11.35	1	0.254855	136.47	34.78
1	0.343649	89.51	30.76	1	0.398749	87.9	35.05	1	0.213899	103.46	22.13	1	0.239764	123.58	29.63
1	0.254423	72.91	18.55	1	0.235928	62.18	14.67	1	0.194934	102.65	20.01	1	0.239433	110.72	26.51
1	0.276302	116.72	32.25	1	0.342578	102.4	35.08	1	0.196934	118.72	23.38	1	0.150475	128.46	19.33
1	0.758296	93.42	70.84	1	0.252557	115.38	29.14	1	0.248742	115.22	28.66	1	0.378669	108.67	41.15
1	0.58353	106.13	61.93	1	0.363875	99.1	36.06	1	0.32657	99.06	32.35	1	0.269976	121.27	32.74
1	0.586574	111.87	65.62	1	0.349116	94.41	32.96	1	0.239644	121.18	29.04	1	0.161339	119.5	19.28
1	0.687248	89.4	61.44	1	0.260241	123.04	32.02	1	0.19329	72.43	14	1	0.201155	128.16	25.78
1	0.426923	82.31	35.14	1	0.590909	108.02	63.83	1	0.323269	77.83	25.16	1	0.189274	139.48	26.4
1	0.981481	98.82	96.99	1	0.314126	111.07	34.89	1	0.221627	151.2	33.51	1	0.136085	110.74	15.07
1	0.0779378	90.97	7.09	1	0.574237	102.24	58.71	1	0.317963	99.54	31.65	1	0.217719	91.54	19.93
1	0.666744	129.81	86.55	1	0.302474	65.89	19.93	1	0.281497	118.9	33.47	1	0.170404	102.58	17.48
1	0.436413	104.03	45.4	1	0.378858	92.99	35.23	1	0.212535	57.92	12.31	1	0.153818	109.22	16.8
1	0.36838	77.42	28.52	1	0.372261	83.06	30.92	1	0.210851	106.9	22.54	1	0.435846	69.91	30.47
1	0.139975	79.3	11.1	1	0.464092	70.18	32.57	1	0.223967	70.68	15.83	1	0.12573	95.84	12.05
1	0.59789	78.66	47.03	1	0.310898	83.5	25.96	1	0.0898083	99.1	8.9	1	0.10872	90.6	9.85
1	0.358785	78.71	28.24	1	0.497614	100.58	50.05	1	0.252854	156.81	39.65	1	0.257352	157.45	40.52
1	0.168345	56.61	9.53	1	0.733897	93.46	68.59	1	0.339441	85.14	28.9	1	0.258348	108.11	27.93
1	0.311836	111.02	34.62	1	0.231963	65.7	15.24	1	0.277195	124.93	34.63	1	0.214068	108.47	23.22
1	0.550971	115.36	63.56	1	0.813473	84.17	68.47	1	0.219273	73.47	16.11	1	0.354505	129.42	45.88
1	0.339245	137.01	46.48	1	0.214798	64.2	13.79	1	0.228284	107.41	24.52	1	0.248817	86.61	21.55
1	0.786236	125.98	99.05	1	0.495539	71.74	35.55	1	0.210203	104.09	21.88	1	0.154769	143.31	22.18
1	0.55649	111.79	62.21	1	0.353043	81.18	28.66	1	0.277479	107.9	29.94	1	0.388314	108.16	42
1	1.07777	98.49	106.15	1	0.288908	68.88	19.9	1	0.407217	95.33	38.82	1	0.126424	64.07	8.1
1	0.750176	127.97	96	1	0.643977	70.81	45.6	1	0.19653	126.8	24.92	1	0.245794	145.04	35.65
1	0.374843	71.47	26.79	1	0.367242	108.43	39.82	1	0.211586	60.59	12.82	1	0.254808	144.54	36.83
1	0.360094	102.64	36.96	1	0.504537	112.42	56.72	1	0.165221	89.94	14.86	1	0.141659	124.03	17.57
1	0.741726	129.32	95.92	1	0.544279	85.82	46.71	1	0.224863	140.13	31.51	1	0.295709	127.49	37.7
1	0.277785	72.61	20.17	1	0.331956	104.08	34.55	1	0.213967	136.61	29.23	1	0.102205	167.31	17.1
1	0.737631	128.75	94.97	1	0.28767	104.46	30.05	1	0.116024	108.34	12.57	1	0.0894779	62.25	5.57
1	0.822087	117.08	96.25	1	0.380712	114.68	43.66	1	0.146787	97.42	14.3	1	0.420979	121.36	51.09
1	0.340928	58.81	20.05	1	0.635844	89.22	56.73	1	0.434418	94.08	40.87	1	0.227337	120.35	27.36
1	0.940709	103.22	97.1	1	0.263762	63.58	16.77	1	0.248815	101.24	25.19	1	0.0931457	115.84	10.79
1	0.660645	137.29	90.7	1	0.566269	67	37.94	1	0.0781136	68.49	5.35	1	0.1712	126.46	21.65
1	0.487341	106.64	51.97	1	0.562973	100.52	56.59	1	0.148046	155.29	22.99	1	0.171625	63.86	10.96
1	0.62234	94	58.5	1	0.571844	96.39	55.12	1	0.295217	82.38	24.32	1	0.180694	135.81	24.54
1	0.923906	116.04	107.21	1	0.353167	85.88	30.33	1	0.160067	60.1	9.62	1	0.160427	98.3	15.77
1	0.148969	64.51	9.61	1	1.06836	73.44	78.46	1	0.203497	120.1	24.44	1	0.126707	112.78	14.29
1	0.432522	142.49	61.63	1	0.37177	82.82	30.79	1	0.268431	100.51	26.98	1	0.17091	116.26	19.87
1	0.349939	105.99	37.09	1	0.590096	72.7	42.9	1	0.136733	77.45	10.59	1	0.181144	129.4	23.44
1	0.814776	104.36	85.03	1	0.49221	70.6	34.75	1	0.200115	69.46	13.9	1	0.258039	138.7	35.79
1	0.836784	79.22	66.29	1	1.15373	65.31	75.35	1	0.188749	78.57	14.83	1	0.159136	146.73	23.35
1	0.85369	77.78	66.4	1	0.604963	88.65	53.63	1	0.334482	63.86	21.36	1	0.174074	72.9	12.69
1	0.302442	67.98	20.56	1	0.832548	72.14	60.06	1	0.356299	143.98	51.3	1	0.195566	101.04	19.76
1	0.64719	120.66	78.09	1	0.949575	65.84	62.52	1	0.308344	110.98	34.22	1	0.120863	94.57	11.43
1	0.55057	81.57	44.91	1	0.40008	100.13	40.06	1	0.254004	151.73	38.54	1	0.0983166	96.83	9.52
1	0.488562	120.21	58.73	1	0.543649	108.25	58.85	1	0.309986	147.2	45.63	1	0.164972	133.78	22.07
1	0.421264	94.43	39.78	1	0.445832	69.69	31.07	1	0.28713	56.49	16.22	1	0.240212	94.5	22.7
1	0.568386	116.91	66.45	1	0.792045	69.39	54.96	1	0.171765	136.64	23.47	1	0.14563	108.7	15.83
1	0.632756	79.13	50.07	1	0.600453	92.68	55.65	1	0.262446	124.94	32.79	1	0.319178	115.39	36.83
1	0.738969	96.77	71.51	1	0.51883	69.04	35.82	1	0.217676	96.06	20.91	1	0.142102	111.61	15.86
1	0.188928	73.52	13.89	1	0.535117	87.85	47.01	1	0.229999	81.87	18.83	1	0.212092	137.11	29.08
1	0.419205	126.74	53.13	1	0.477797	99.31	47.45	1	0.270316	128.96	34.86	1	0.209294	85.86	17.97
1	0.366428	111.7	40.93	1	0.474515	83.58	39.66	1	0.25376	129.65	32.9	1	0.19029	125.44	23.87
1	1.10527	93.38	103.21	1	1.02988	72.3	74.46	1	0.627227	76.32	47.87	1	0.270089	133.03	35.93
1	0.350517	94.86	33.25	1	0.500067	74.83	37.42	1	0.205625	83.55	17.18	1	0.280291	133.29	37.36
1	0.419945	105.99	44.51	1	0.722873	106.63	77.08	1	0.102014	112.73	11.5	1	0.109835	130.56	14.34
1	0.657435	122.05	80.24	1	0.539492	64.95	35.04	1	0.805827	66.59	53.66	1	0.31733	127.47	40.45
1	0.424092	116.72	49.5	1	0.607858	79.41	48.27	1	0.219869	60.9	13.39	1	0.198121	69.2	13.71
1	0.700815	119.09	83.46	1	0.32872	83.81	27.55	1	0.702699	68.18	47.91	1	0.216046	103.08	22.27
1	0.852031	132.46	112.86	1	0.693612	65.44	45.39	1	0.428534	76.19	32.65	1	0.155701	97.88	15.24
1	0.388448	75.66	29.39	1	0.304522	112.57	34.28	1	0.29637	69.98	20.74	1	0.120632	114.48	13.81
1	0.378097	89.21	33.73	1	0.563116	112.57	63.39	1	0.259373	65.08	16.88	1	0.188761	121.9	23.01
1	0.407334	125.72	51.21	1	0.267801	73.45	19.67	1	0.398675	114.73	45.74	1	0.219503	131.98	28.97
1	0.173418	59.74	10.36	1	0.780473	67.19	52.44	1	0.214851	60.6	13.02	1	0.253596	100.12	25.39
1	0.516467	131.78	68.06	1	0.202059	70.92	14.33	1	0.27556	138.01	38.03	1	0.201342	99.88	20.11
1	0.726224	100.52	73	1	0.205118	98.48	20.2	1	0.328317	87.72	28.8	1	0.186474	127.9	23.85
1	0.380002	109.21	41.5	1	0.423738	125.62	53.23	1	0.422306	118.8	50.17	1	0.252333	142.51	35.96
1	0.598604	121.75	72.88	1	0.238843	95.46	22.8	1	0.333202	152.61	50.85	1	0.175189	85.85	15.04
1	0.941301	108.35	101.99	1	0.477095	84.26	40.2	1	0.304197	161.54	49.14	1	0.252349	123.48	31.16
1	0.735119	92.23	67.8	1	0.336704	101.87	34.3	1	0.381472	71.46	27.26	1	0.210781	130.23	27.45
1	0.775276	102.17	79.21	1	0.382311	84.46	32.29	1	0.200645	127.09	25.5	1	0.204945	132.67	27.19
1	0.999622	79.29	79.26	1	0.123167	66.82	8.23	1	0.388235	118.15	45.87	1	0.203563	130.23	26.51
1	0.56586	76.45	43.26	1	0.309216	98.96	30.6	1	0.275599	133.89	36.9	1	0.308301	135.16	41.67
1	0.398797	138.04	55.05	1	0.308304	60.33	18.6	1	0.0971817	92.61	9	1	0.156443	142.8	22.34
1	1.02923	86.91	89.45	1	0.318128	93.39	29.71	1	0.249727	82.53	20.61	1	0.0722282	120.59	8.71
1	0.408292	114.33	46.68	1	0.27816	95.88	26.67	1	0.324935	129.78	42.17	1	0.224207	138.8	31.12
1	0.994004	71.71	71.28	1	0.258575	94.75	24.5	1	0.16896	133.7	22.59	1	0.155429	127.84	19.87
1	0.806573	95.54	77.06	1	0.112608	72.02	8.11	1	0.300148	128.67	38.62	1	0.113558	93.08	10.57
1	0.81468	73.98	60.27	1	0.391793	92.6	36.28	1	0.143478	140.3	20.13	1	0.0739919	130.69	9.67
1	0.64774	77.67	50.31	1	0.779361	95.45	74.39	1	0.369045	129.93	47.95	1	0.167625	81.73	13.7
1	0.80222	108.1	86.72	1	0.308111	112.2	34.57	1	0.189349	111.91	21.19	1	0.107994	71.3	7.7
1	0.516887	113.99	58.92	1	0.444353	73.14	32.5	1	0.303225	91.78	27.83	1	0.114947	138.76	15.95
1	0.821625	65.48	53.8	1	0.600855	65.49	39.35	1	0.361017	118.36	42.73	1	0.146655	124.51	18.26
1	0.457707	87.13	39.88	1	0.194429	107.34	20.87	1	0.132309	110.65	14.64	1	0.0730581	108.27	7.91
1	0.799215	96.87	77.42	1	0.522923	113.86	59.54	1	0.469221	131.26	61.59	1	0.147019	117.4	17.26
1	0.883202	106.68	94.22	1	0.581157	89.58	52.06	1	0.277543	111.37	30.91	1	0.174017	150.1	26.12
1	0.496341	73.8	36.63	1	0.407134	85.23	34.7	1	0.268005	90.67	24.3	1	0.226265	109.65	24.81
1	0.931508	101.18	94.25	1	0.478058	72.69	34.75	1	0.199536	107.7	21.49	1	0.155967	72.9	11.37
1	0.521974	96.25	50.24	1	0.202523	118.11	23.92	1	0.237162	131.64	31.22	1	0.198584	90.39	17.95
1	0.313708	56.9	17.85	1	0.248	126.25	31.31	1	0.109143	132.67	14.48	1	0.170275	143.18	24.38
1	0.478926	137.37	65.79	1	0.330826	83.76	27.71	1	0.10063	107.92	10.86	1	0.127524	89.63	11.43
1	0.634947	109.08	69.26	1	0.472573	132.17	62.46	1	0.125483	113.88	14.29	1	0.182393	126.43	23.06
1	0.807917	82.1	66.33	1	0.259995	121.31	31.54	1	0.157888	72.9	11.51	1	0.287161	139.26	39.99
1	0.390053	108.37	42.27	1	0.603938	125.94	76.06	1	0.196934	114.15	22.48	1	0.151683	93.88	14.24
1	0.390111	106.38	41.5	1	0.520005	76.48	39.77	1	0.145467	102.36	14.89	1	0.0902737	151.65	13.69
1	0.527282	58.83	31.02	1	0.378327	126.98	48.04	1	0.14885	56.5	8.41	1	0.107274	133.21	14.29
1	0.424772	110.93	47.12	1	0.394325	102.2	40.3	1	0.182164	84.21	15.34	1	0.138552	125.44	17.38
1	0.68475	157.05	107.54	1	0.413328	101.59	41.99	1	0.115847	73.2	8.48	1	0.223507	134	29.95
1	0.48345	87.31	42.21	1	0.317504	99.18	31.49	1	0.135647	63.4	8.6	1	0.126151	132.46	16.71
1	0.259308	83.26	21.59	1	0.541332	99.68	53.96	1	0.269727	110.89	29.91	1	0.110978	66.95	7.43
1	0.463778	83.79	38.86	1	0.711976	72.98	51.96	1	0.282069	72.89	20.56	1	0.0689339	76.45	5.27
1	0.575717	67.29	38.74	1	0.351905	86.33	30.38	1	0.193777	89.02	17.25	1	0.24482	128.38	31.43
1	0.444477	68.8	30.58	1	0.380554	106.45	40.51	1	0.0971505	60.01	5.83	1	0.276019	131.73	36.36
1	0.413656	65.32	27.02	1	0.348447	88.88	30.97	1	0.140781	108.04	15.21	1	0.297759	146.36	43.58
1	0.344666	91.77	31.63	1	0.590959	63.27	37.39	1	0.0948668	76.95	7.3	1	0.0791284	61.04	4.83
1	0.627562	104.42	65.53	1	0.254142	117.69	29.91	1	0.160067	142.44	22.8	1	0.167172	118.8	19.86
1	0.471151	140.04	65.98	1	0.253989	115.32	29.29	1	0.122446	76.36	9.35	1	0.159013	143.51	22.82
1	0.619905	108.92	67.52	1	0.496368	103.25	51.25	1	0.0854856	66.21	5.66	1	0.0852115	133.55	11.38
1	0.378644	65.18	24.68	1	0.243632	69.49	16.93	1	0.147128	105.69	15.55	1	0.030411	73	2.22
1	0.774081	122.92	95.15	1	0.309421	80.99	25.06	1	0.393462	100.34	39.48	1	0.254969	145.9	37.2
1	0.454401	131.91	59.94	1	0.396294	111.18	44.06	1	0.293196	130.22	38.18	1	0.15065	136.21	20.52
1	0.470924	96.47	45.43	1	0.321069	84.53	27.14	1	0.28741	123.83	35.59	1	0.161964	95.33	15.44
1	0.472049	81.75	38.59	1	0.430123	78.28	33.67	1	0.321823	102.23	32.9	1	0.241624	117	28.27
1	0.428418	139.42	59.73	1	0.427615	106.1	45.37	1	0.221745	120.95	26.82	1	0.229957	131.72	30.29
1	0.380086	104.45	39.7	1	0.358402	85.1	30.5	1	0.227969	77.73	17.72	1	0.194095	128.7	24.98
1	0.563824	126.05	71.07	1	0.510407	103.78	52.97	1	0.196386	88.55	17.39	1	0.294297	137.48	40.46
1	0.34256	84.54	28.96	1	0.342928	136.53	46.82	1	0.345238	68.88	23.78	1	0.248091	145.35	36.06
1	0.515132	77.65	40	1	0.2498	87.31	21.81	1	0.115908	88.95	10.31	1	0.220409	98.68	21.75
1	0.558446	122.25	68.27	1	0.619002	103.57	64.11	1	0.20182	72.54	14.64	1	0.0316517	72.35	2.29
1	0.461771	92.73	42.82	1	0.540762	98.99	53.53	1	0.194268	99.45	19.32	1	0.135061	123.87	16.73
1	0.400871	75.81	30.39	1	0.54184	122.25	66.24	1	0.288126	147.47	42.49	1	0.176553	107.56	18.99
1	0.537537	98.17	52.77	1	0.415497	86.21	35.82	1	0.233359	91.79	21.42	1	0.20483	64.59	13.23
1	0.589709	140.12	82.63	1	0.173426	117.86	20.44	1	0.225146	94.25	21.22	1	0.128435	65.87	8.46
1	0.609819	108.77	66.33	1	0.589575	85.18	50.22	1	0.307132	119.46	36.69	1	0.106936	131.2	14.03
1	0.413281	99.69	41.2	1	0.38814	120.24	46.67	1	0.221008	105.2	23.25	1	0.182974	137.67	25.19
1	0.468794	84.92	39.81	1	0.356199	74.2	26.43	1	0.261836	128.63	33.68	1	0.268915	113.27	30.46
1	0.460672	63.06	29.05	1	0.449365	69.32	31.15	1	0.211579	127.47	26.97	1	0.121433	76.75	9.32
1	0.743836	100.99	75.12	1	0.372874	72.92	27.19	1	0.239445	121.03	28.98	1	0.153882	128.41	19.76
1	0.250804	99.52	24.96	1	0.592744	73.59	43.62	1	0.226161	68.27	15.44	1	0.314514	135.32	42.56
1	0.252417	68.26	17.23	1	0.304564	94.66	28.83	1	0.2265	64.15	14.53	1	0.046749	79.36	3.71
1	0.408871	95.14	38.9	1	0.45581	85.54	38.99	1	0.102477	58.94	6.04	1	0.0412655	72.7	3
1	0.328712	91.6	30.11	1	0.426041	69.43	29.58	1	0.294375	146.48	43.12	1	0.233047	137.44	32.03
1	1.02313	114.12	116.76	1	0.36148	92.73	33.52	1	0.410439	159.78	65.58	1	0.284581	136.13	38.74
1	0.32533	88.71	28.86	1	0.256196	66.98	17.16	1	0.0441402	78.16	3.45	1	0.132293	85.19	11.27
1	0.609233	91.41	55.69	1	0.343759	67.78	23.3	1	0.372432	156.27	58.2	1	0.151647	73.46	11.14
1	0.298201	113.38	33.81	1	0.299924	79.12	23.73	1	0.542481	141.24	76.62	1	0.12661	100.94	12.78
1	0.453931	75.43	34.24	1	0.223471	66.72	14.91	1	0.452315	147.11	66.54	1	0.142871	103.87	14.84
1	0.186031	89.77	16.7	1	0.502634	102.5	51.52	1	0.178775	59.74	10.68	1	0.0994467	72.3	7.19
1	0.512649	97.24	49.85	1	0.544974	103.95	56.65	1	0.911912	119.54	109.01	1	0.196192	141.29	27.72
1	0.605634	113.6	68.8	1	0.324611	109.3	35.48	1	0.410005	135.73	55.65	1	0.164542	147.44	24.26
1	0.723202	100.94	73	1	0.998396	68.58	68.47	1	0.452154	73.36	33.17	1	0.1256	147.93	18.58
1	0.652727	84.89	55.41	1	0.386518	80.85	31.25	1	0.120066	79.29	9.52	1	0.216763	141.86	30.75
1	0.549064	70.52	38.72	1	0.331854	135.18	44.86	1	0.0272977	101.84	2.78	1	0.240377	140.03	33.66
1	0.726948	89.69	65.2	1	0.72077	81.08	58.44	1	0.0328198	59.72	1.96	1	0.253374	118.56	30.04
1	0.764418	108.37	82.84	1	0.692652	113.78	78.81	1	0.295795	141.99	42	1	0.188124	137.25	25.82
1	0.768188	109.14	83.84	1	0.65021	83.45	54.26	1	0.262539	114.84	30.15	1	0.162545	147.59	23.99
1	0.599205	130.79	78.37	1	0.394295	67.31	26.54	1	0.111688	125.26	13.99	1	0.183553	158.81	29.15
1	0.641871	117.36	75.33	1	0.547936	76.56	41.95	1	0.176668	59.49	10.51	1	0.0780119	62.17	4.85
1	0.590952	96.37	56.95	1	0.388346	123.73	48.05	1	0.138178	60.14	8.31	1	0.12896	125	16.12
1	0.658998	85.63	56.43	1	0.716314	78.89	56.51	1	0.192519	71.11	13.69	1	0.100515	99.09	9.96
1	0.400163	73.42	29.38	1	0.422393	96.19	40.63	1	0.174304	61.1	10.65	1	0.0934149	119.36	11.15
1	0.731978	74.77	54.73	1	0.62686	111.54	69.92	1	0.0382136	86.88	3.32	1	0.0948966	83.67	7.94
1	0.61521	61.8	38.02	1	0.514466	60.14	30.94	1	0.0588235	70.55	4.15	1	0.180494	135.96	24.54
1	0.48332	99.52	48.1	1	0.392613	99.64	39.12	1	0.149567	62.38	9.33	1	0.303573	130.71	39.68
1	0.442757	77.04	34.11	1	0.623993	101.78	63.51	1	0.230789	115.04	26.55	1	0.20778	143.95	29.91
1	0.724562	89.53	64.87	1	0.444568	72.16	32.08	1	0.15052	101.05	15.21	1	0.157485	140.14	22.07
1	0.64739	95.97	62.13	1	0.326877	92.42	30.21	1	1.01076	61.32	61.98	1	0.199065	115.49	22.99
1	0.425453	67.81	28.85	1	0.71534	124.71	89.21	1	0.119532	58.06	6.94	1	0.19911	146.05	29.08
1	0.69513	115.82	80.51	1	0.579432	78.18	45.3	1	0.0575583	66.02	3.8	1	0.179724	63.82	11.47
1	0.74414	117.33	87.31	1	0.347078	99.92	34.68	1	0.278665	113.9	31.74	1	0.199311	145.05	28.91
1	0.705276	83.4	58.82	1	0.594988	111.33	66.24	1	0.282882	136.17	38.52	1	0.099392	113.49	11.28
1	0.40901	135.4	55.38	1	0.306166	79.63	24.38	1	0.0336311	76.12	2.56	1	0.21489	70.92	15.24
1	0.360917	131.36	47.41	1	0.394896	92.86	36.67	1	0.207307	95.8	19.86	1	0.232585	128.77	29.95
1	0.402602	114.53	46.11	1	0.410398	81.36	33.39	1	0.273013	130.47	35.62	1	0.179376	85.63	15.36
1	0.388958	80.6	31.35	1	0.525632	124.65	65.52	1	0.0885335	158.81	14.06	1	0.302129	121.67	36.76
1	0.350789	103.88	36.44	1	0.477702	67.72	32.35	1	0.302359	130.97	39.6	1	0.171661	165.85	28.47
1	0.51364	74.78	38.41	1	0.264441	102.14	27.01	1	0.313228	142.42	44.61	1	0.0448239	74.96	3.36
1	0.527185	156.89	82.71	1	0.420132	92.59	38.9	1	0.317204	89.69	28.45	1	0.248597	140.79	35
1	0.332773	95.17	31.67	1	0.513447	93.7	48.11	1	0.332276	141.84	47.13	1	0.237793	105.68	25.13
1	0.489382	154.46	75.59	1	0.420698	102.52	43.13	1	0.654158	60.49	39.57	1	0.230596	79.75	18.39
1	0.467681	84.78	39.65	1	0.386087	77.34	29.86	1	0.134859	69.48	9.37	1	0.394909	70.32	27.77
1	0.265248	116.08	30.79	1	0.442457	125.21	55.4	1	0.208145	95.27	19.83	1	0.160323	83.02	13.31
1	0.472892	79.68	37.68	1	0.455012	85.69	38.99	1	0.382806	93.52	35.8	1	0.30797	74.78	23.03
1	0.506652	102.22	51.79	1	0.315631	79.84	25.2	1	0.226886	167	37.89	1	0.158612	69.73	11.06
1	0.515641	109.01	56.21	1	0.195138	120.94	23.6	1	0.0874583	71.92	6.29	1	0.153885	99.1	15.25
1	0.400077	104.03	41.62	1	0.362559	98.77	35.81	1	0.0731036	69.08	5.05	1	0.0703767	116.8	8.22
1	0.36982	80.12	29.63	1	0.185254	85.72	15.88	1	0.0470376	127.77	6.01	1	0.146072	127.54	18.63
1	0.490312	130.06	63.77	1	0.13587	76.47	10.39	1	0.288818	134.86	38.95	1	0.0754925	63.45	4.79
1	0.474759	77.85	36.96	1	0.490012	76.59	37.53	1	0.248968	109.05	27.15	1	0.222039	127.05	28.21
1	0.584477	95.47	55.8	1	0.267547	90.9	24.32	1	0.275248	137.04	37.72	2	0.242223	144.33	34.96
1	0.409475	73.46	30.08	1	0.218358	67	14.63	1	0.380739	129.59	49.34	2	0.291088	163.49	47.59
1	0.375335	141.58	53.14	1	0.233923	78.06	18.26	1	0.307437	75.3	23.15	2	0.129759	88.78	11.52
1	0.875065	76.92	67.31	1	0.582758	78.18	45.56	1	0.366389	60.1	22.02	2	0.171968	147.76	25.41
1	0.288608	106.13	30.63	1	0.438732	108.54	47.62	1	0.221723	131.38	29.13	2	0.241539	149.21	36.04
1	0.287967	116.68	33.6	1	0.248858	122.64	30.52	1	0.238123	153.24	36.49	2	0.216629	127.73	27.67
1	0.384366	92.62	35.6	1	0.490918	105.15	51.62	1	0.3022	122.7	37.08	2	0.120821	128.62	15.54
1	0.199498	83.66	16.69	1	0.172309	111.95	19.29	1	0.330464	70.87	23.42	2	0.205161	126.73	26
1	0.613281	108.58	66.59	1	0.29207	105.42	30.79	1	0.381253	74.57	28.43	2	0.176196	111.24	19.6
1	0.36677	122.12	44.79	1	0.425387	110.37	46.95	1	0.180547	139.41	25.17	2	0.268708	95.68	25.71
1	0.603932	107.33	64.82	1	0.435645	93.31	40.65	1	0.143317	127.48	18.27	2	0.142055	87.29	12.4
1	0.246275	83.89	20.66	1	0.384631	148.87	57.26	1	0.263967	62.47	16.49	2	0.205151	154.91	31.78
1	0.749141	84.43	63.25	1	0.168907	113.08	19.1	1	0.21333	122.58	26.15	2	0.25304	56.75	14.36
1	0.524196	76.46	40.08	1	0.344623	94.19	32.46	1	0.0508774	73.51	3.74	2	0.199049	107.31	21.36
1	0.611227	91.03	55.64	1	0.37479	101.39	38	1	0.155249	158.52	24.61	2	0.138029	60.06	8.29
1	0.424075	67.04	28.43	1	0.382928	105.79	40.51	1	0.175306	88.36	15.49	2	0.266735	67.97	18.13
1	0.496835	115.33	57.3	1	0.443422	89.08	39.5	1	0.28187	106.29	29.96	2	0.300414	77.26	23.21
1	0.932656	113.15	105.53	1	0.244837	86.67	21.22	1	0.169888	91.59	15.56	2	0.132802	111.67	14.83
1	0.530556	95.07	50.44	1	0.347276	77.46	26.9	1	0.185434	66.87	12.4	2	0.157552	67.47	10.63
1	0.965423	124.07	119.78	1	0.31147	88.58	27.59	1	0.247333	115.31	28.52	2	0.277598	70.93	19.69
1	0.404855	117.82	47.7	1	0.305968	56.64	17.33	1	0.142477	82.75	11.79	2	0.0793358	92.14	7.31
1	0.102579	69.02	7.08	1	0.255108	74.4	18.98	1	0.598656	62.49	37.41	2	0.157393	115.38	18.16
1	0.661512	104.76	69.3	1	0.404125	86.78	35.07	1	0.0668805	62.35	4.17	2	0.195433	89.34	17.46
1	0.659658	109.86	72.47	1	0.384752	162.91	62.68	1	0.56575	114.22	64.62	2	0.211157	65.07	13.74
1	0.59509	118.94	70.78	1	0.224186	100.72	22.58	1	0.21127	63	13.31	2	0.0845494	113.07	9.56
1	0.8383	133.89	112.24	1	0.464585	96.71	44.93	1	0.170421	57.27	9.76	2	0.167782	129.99	21.81
1	0.497014	117.22	58.26	1	0.601705	69.22	41.65	1	0.282556	98.6	27.86	2	0.152454	80.68	12.3
1	1.12201	120.97	135.73	1	0.56114	109.83	61.63	1	0.125621	62.41	7.84	2	0.269417	131.84	35.52
1	0.375664	109.14	41	1	0.368732	98.31	36.25	1	0.218489	69.34	15.15	2	0.182913	117.05	21.41
1	0.64598	93.78	60.58	1	0.387209	83.34	32.27	1	0.219877	84.32	18.54	2	0.219086	132.14	28.95
1	0.582692	122.14	71.17	1	0.29587	111.13	32.88	1	0.0827834	86.37	7.15	2	0.15828	84.66	13.4
1	0.594486	94.67	56.28	1	0.348417	91.27	31.8	1	0.0719651	66.56	4.79	2	0.134009	82.83	11.1
1	0.515983	123.88	63.92	1	0.336802	65.35	22.01	1	0.238406	75.04	17.89	2	0.21711	114.32	24.82
1	0.339244	77.82	26.4	1	0.11862	96.78	11.48	1	0.223305	81.1	18.11	2	0.18714	83.36	15.6
1	0.373445	153.57	57.35	1	0.380159	100.8	38.32	1	0.159065	71.04	11.3	2	0.167387	117.93	19.74
1	0.195559	86.47	16.91	1	0.176905	75.86	13.42	1	0.200457	74.38	14.91	2	0.163424	117.18	19.15
1	0.563681	88.88	50.1	1	0.544568	98.39	53.58	1	0.182839	117.59	21.5	2	0.198142	119.51	23.68
1	0.631234	118.91	75.06	1	0.302789	117.97	35.72	1	0.0658059	72.03	4.74	2	0.232591	93.34	21.71
1	0.777217	112.89	87.74	1	0.315057	61.83	19.48	1	0.0882311	69.93	6.17	2	0.345023	142.57	49.19
1	0.762454	112.61	85.86	1	0.307136	69.09	21.22	1	0.250382	78.56	19.67	2	0.200239	66.97	13.41
1	0.635322	91.67	58.24	1	0.3109	98.07	30.49	1	0.462899	66.71	30.88	2	0.261229	121.12	31.64
1	0.590246	74.02	43.69	1	0.299903	92.63	27.78	1	0.323289	91.93	29.72	2	0.203647	123.4	25.13
1	0.666992	71.62	47.77	1	0.322857	80.5	25.99	1	0.273897	63.71	17.45	2	0.135549	76.43	10.36
1	0.818675	140.19	114.77	1	0.352708	90.67	31.98	1	0.460555	60.21	27.73	2	0.112693	75.87	8.55
1	0.338899	114.4	38.77	1	0.254343	67.35	17.13	1	0.307498	106.83	32.85	2	0.180167	93.58	16.86
1	0.215279	97.78	21.05	1	0.454052	126.99	57.66	1	0.0671835	61.92	4.16	2	0.0816016	118.38	9.66
1	0.691184	80.08	55.35	1	0.227063	80.11	18.19	1	0.197612	87.09	17.21	2	0.152131	122.46	18.63
1	0.507394	67.62	34.31	1	0.325796	129.13	42.07	1	0.123158	69.91	8.61	2	0.18346	126.24	23.16
1	0.391622	99.79	39.08	1	0.288383	107.08	30.88	2	0.108501	98.34	10.67	2	0.220543	75.45	16.64
1	0.417146	109.53	45.69	1	0.517857	99.68	51.62	2	0.464013	133.66	62.02	2	0.203203	86.17	17.51
1	0.370247	111.52	41.29	1	0.251471	86.65	21.79	2	0.299007	72.54	21.69	2	0.170345	109.66	18.68
1	0.313274	110.67	34.67	1	0.363628	102.88	37.41	2	0.354077	85.97	30.44	2	0.245231	107.98	26.48
1	0.443889	94.01	41.73	1	0.23422	62.42	14.62	2	0.116424	99.55	11.59	2	0.164241	133.28	21.89
1	0.270177	66.66	18.01	1	0.45799	116.64	53.42	2	0.0792836	107.21	8.5	2	0.17227	103.21	17.78
1	0.248069	152.74	37.89	1	0.606954	64.14	38.93	2	0.311803	135.47	42.24	2	0.278941	114.11	31.83
1	0.660017	106.27	70.14	1	0.677887	68.33	46.32	2	0.0631041	107.6	6.79	2	0.157607	71.38	11.25
1	0.487392	88.04	42.91	1	0.252393	82.53	20.83	2	0.479102	102.4	49.06	2	0.15367	65.53	10.07
1	0.731019	136.85	100.04	1	0.73911	64.51	47.68	2	0.388189	66.72	25.9	2	0.185357	159.53	29.57
1	0.379645	134.81	51.18	1	0.295909	114.63	33.92	2	0.206387	62.31	12.86	2	0.480132	84.56	40.6
1	0.672131	60.39	40.59	1	0.365868	117.72	43.07	2	0.114456	144.16	16.5	2	0.174618	85.1	14.86
1	0.216567	138.71	30.04	1	0.717182	103.07	73.92	2	0.137331	89.71	12.32	2	0.199031	82.6	16.44
1	0.386199	126.8	48.97	1	0.363846	86.74	31.56	2	0.0637361	133.99	8.54	2	0.230849	115.4	26.64
1	0.485497	64.47	31.3	1	0.34065	95.67	32.59	2	0.0851339	100.43	8.55	2	0.135877	114.81	15.6
1	0.343104	103.03	35.35	1	0.303461	105.45	32	2	0.154521	133.38	20.61	2	0.617613	78.69	48.6
1	0.206269	116.45	24.02	1	0.444614	91.99	40.9	2	0.10626	173.16	18.4	2	0.129149	88.27	11.4
1	0.54924	119.11	65.42	1	0.399441	71.5	28.56	2	0.0793601	95.01	7.54	2	0.429818	91.69	39.41
1	0.378359	97.5	36.89	1	0.56555	129.52	73.25	2	0.102641	63.62	6.53	2	0.365629	90.31	33.02
1	0.717269	78.06	55.99	1	0.36277	59.79	21.69	2	0.160948	135.82	21.86	2	0.0932087	101.6	9.47
1	0.418356	73.98	30.95	1	0.893472	87.77	78.42	2	0.128961	136.32	17.58	2	0.264222	87.54	23.13
1	0.513973	112.36	57.75	1	0.509964	105.38	53.74	2	0.143368	64.31	9.22	2	0.198506	100.4	19.93
1	0.25712	61.8	15.89	1	0.363845	91.44	33.27	2	0.0743577	139.73	10.39	2	0.184755	111.12	20.53
1	0.413011	81.16	33.52	1	0.320043	102.08	32.67	2	0.114096	132.52	15.12	2	0.126959	68.29	8.67
1	0.323045	87.48	28.26	1	0.323047	81.01	26.17	2	0.117141	146.49	17.16	2	0.412292	74.68	30.79
1	0.313833	73.16	22.96	1	0.38826	79.56	30.89	2	0.217594	156.3	34.01	2	0.474271	87.84	41.66
1	0.332486	110.11	36.61	1	0.3412	111.02	37.88	2	0.0790897	151.6	11.99	2	0.48031	89.13	42.81
1	0.410251	95.6	39.22	1	0.197633	136.06	26.89	2	0.156591	160.29	25.1	2	0.495686	81.14	40.22
1	0.285603	115.58	33.01	1	0.475836	80.49	38.3	2	0.284301	79.88	22.71	2	0.251511	90.97	22.88
1	0.577294	83.06	47.95	1	0.354489	126.52	44.85	2	0.155904	143.55	22.38	2	0.230207	106.73	24.57
1	0.615175	120.86	74.35	1	0.364245	94.14	34.29	2	0.493101	77.55	38.24	2	0.10569	64.15	6.78
1	0.262913	139.97	36.8	1	0.592324	128.19	75.93	2	0.657884	153.34	100.88	2	0.176608	145.35	25.67
1	0.44951	136.66	61.43	1	0.272374	108.16	29.46	2	0.202943	162.41	32.96	2	0.222081	118.29	26.27
1	0.3663	95.55	35	1	0.419515	108.84	45.66	2	0.113569	161.4	18.33	2	0.209083	146.21	30.57
1	0.471618	70.29	33.15	1	0.282756	66.63	18.84	2	0.171897	118.85	20.43	2	0.198266	77.27	15.32
1	0.323762	117.71	38.11	1	0.645006	85.1	54.89	2	0.160712	154.5	24.83	2	0.232013	93.4	21.67
1	0.826111	90.92	75.11	1	0.320219	76.76	24.58	2	0.154507	139.67	21.58	2	0.190438	61.91	11.79
1	0.779715	69.41	54.12	1	0.482415	98.38	47.46	2	0.199402	143.78	28.67	2	0.192637	72.52	13.97
1	0.586328	59.83	35.08	1	0.447749	112.63	50.43	2	0.279519	155.66	43.51	2	0.0996742	82.87	8.26
1	0.184109	70.23	12.93	1	0.233796	95.81	22.4	2	0.267744	190.63	51.04	2	0.115561	65.42	7.56
1	0.697715	126.47	88.24	1	0.295084	92.55	27.31	2	0.125747	66.96	8.42	2	0.0867007	64.59	5.6
1	0.388362	117.03	45.45	1	0.218901	114.07	24.97	2	0.21267	146.8	31.22	2	0.105239	66.04	6.95
1	0.545537	121.77	66.43	1	0.276456	108.01	29.86	2	0.260571	110.68	28.84	2	0.150604	62.88	9.47
1	0.612578	104.15	63.8	1	0.270996	93.47	25.33	2	0.0697599	154.53	10.78	2	0.248414	85.1	21.14
1	0.767311	127.81	98.07	1	0.195238	92.4	18.04	2	0.103564	131.32	13.6	2	0.190959	88.71	16.94
1	0.455451	117.51	53.52	1	0.622167	112.06	69.72	2	0.169995	175.77	29.88	2	0.106407	108.17	11.51
1	0.413186	79.48	32.84	1	0.179509	118.88	21.34	2	0.161417	163.49	26.39	2	0.0855289	75.53	6.46
1	0.376531	102.09	38.44	1	0.41413	92	38.1	2	0.0675079	95.1	6.42	2	0.182467	88.29	16.11
1	0.396339	125.65	49.8	1	0.328748	93.05	30.59	2	0.143749	121.67	17.49	2	0.225568	102.63	23.15
1	0.320139	86.15	27.58	1	0.322034	114.46	36.86	2	0.208244	157.7	32.84	2	0.215577	85.77	18.49
1	0.529901	58.86	31.19	1	0.340138	66.62	22.66	2	0.115634	142	16.42	2	0.162046	85.84	13.91
1	0.446605	88.96	39.73	1	0.309356	91.06	28.17	2	0.188705	147.85	27.9	2	0.242421	96.32	23.35
1	0.33339	117.25	39.09	1	0.537641	87.14	46.85	2	0.0755269	82.09	6.2	2	0.090791	61.57	5.59
1	0.269389	72.98	19.66	1	0.414502	103.16	42.76	2	0.126773	102.23	12.96	2	0.151265	93.28	14.11
1	0.296236	111.33	32.98	1	0.378455	84.66	32.04	2	0.121778	133.85	16.3	2	0.17973	94.92	17.06
1	0.104842	104.92	11	1	0.559008	66.94	37.42	2	0.117283	126.02	14.78	2	0.062616	64.68	4.05
1	0.634552	134	85.03	1	0.610264	96.45	58.86	2	0.425347	168.38	71.62	2	0.160475	73.22	11.75
1	0.400237	118.33	47.36	1	0.654132	84.83	55.49	2	0.202957	131.21	26.63	2	0.130559	105.24	13.74
1	0.48588	99.86	48.52	1	0.790734	96.05	75.95	2	0.153214	116.83	17.9	2	0.257002	73.19	18.81
1	0.531478	94.51	50.23	1	0.16572	100.35	16.63	2	0.22182	135.47	30.05	2	0.316591	95.17	30.13
1	0.694391	99.31	68.96	1	0.411024	108.85	44.74	2	0.237645	153.38	36.45	2	0.102614	82.64	8.48
1	0.775884	93.3	72.39	1	0.722532	71.72	51.82	2	0.103557	85.75	8.88	2	0.173455	73.16	12.69
1	0.240574	65.51	15.76	1	0.279975	94.58	26.48	2	0.137343	55.7	7.65	2	0.249451	113.93	28.42
1	0.747273	96.27	71.94	1	0.720521	72.17	52	2	0.0869837	143.82	12.51	2	0.221912	71.65	15.9
1	0.594182	69.44	41.26	1	0.431087	111.3	47.98	2	0.0812591	144.23	11.72	2	0.168735	145.85	24.61
1	0.598242	136.5	81.66	1	0.270295	99.41	26.87	2	0.0601449	82.8	4.98	2	0.137714	66.66	9.18
1	0.453652	110.9	50.31	1	0.430781	107.99	46.52	2	0.17396	156.76	27.27	2	0.13442	91.43	12.29
1	0.66828	86.76	57.98	1	0.676425	102.14	69.09	2	0.137218	144.66	19.85	2	0.304409	98.88	30.1
1	0.392201	88.22	34.6	1	0.51979	89.44	46.49	2	0.245882	132.95	32.69	2	0.260518	132.39	34.49
1	0.435508	60.55	26.37	1	0.293995	91.43	26.88	2	0.12977	128.15	16.63	2	0.120867	106.15	12.83
1	0.375409	79.38	29.8	1	0.307713	111.37	34.27	2	0.167375	119.97	20.08	2	0.102174	94.74	9.68
1	0.462557	85.33	39.47	1	0.285989	103.99	29.74	2	0.113016	69.99	7.91	2	0.200428	116.95	23.44
1	0.402464	67.36	27.11	1	0.433808	118.67	51.48	2	0.0907048	62.29	5.65	2	0.136552	122.81	16.77
1	0.345193	63.24	21.83	1	0.422121	111.84	47.21	2	0.067158	96.34	6.47	2	0.18727	100.39	18.8
1	0.425128	126.95	53.97	1	0.202362	70.27	14.22	2	0.168961	89.37	15.1	2	0.187156	98.1	18.36
1	0.863636	64.02	55.29	1	0.454164	90.54	41.12	2	0.0479623	76.31	3.66	2	0.113846	92.23	10.5
1	0.68224	69.99	47.75	1	0.334742	89.95	30.11	2	0.173637	67.67	11.75	2	0.194846	118.35	23.06
1	0.575374	94.86	54.58	1	0.402252	66.6	26.79	2	0.15434	129.39	19.97	2	0.108502	71.98	7.81
1	0.314425	131.51	41.35	1	0.377424	89.74	33.87	2	0.149053	80.24	11.96	2	0.162879	66	10.75
1	0.517584	97.53	50.48	1	0.289206	100.24	28.99	2	0.168668	169.92	28.66	2	0.0832131	83.16	6.92
1	0.306627	108.34	33.22	1	0.364948	83.19	30.36	2	0.14551	127.07	18.49	2	0.269864	76.52	20.65
1	0.815599	127.44	103.94	1	0.465902	114.23	53.22	2	0.947602	99.24	94.04	2	0.175273	131.11	22.98
1	0.396517	105.67	41.9	1	0.228876	103.2	23.62	2	0.197513	147.94	29.22	2	0.203723	87.57	17.84
1	0.979542	85.54	83.79	1	0.620106	86.84	53.85	2	0.601544	88.09	52.99	2	0.391416	97.62	38.21
1	0.51469	108.24	55.71	1	0.588183	78.7	46.29	2	0.737392	109.06	80.42	2	0.317716	65.31	20.75
1	0.724523	80.66	58.44	1	0.654833	95.49	62.53	2	0.245416	159.81	39.22	2	0.412676	71.63	29.56
1	0.627248	81.18	50.92	1	0.346558	101.83	35.29	2	0.573536	84.72	48.59	2	0.577568	70.97	40.99
1	0.766946	58.57	44.92	1	0.478872	85.43	40.91	2	0.0993824	158.68	15.77	2	0.357567	65.61	23.46
1	0.775899	65.64	50.93	1	0.211785	99.96	21.17	2	0.115881	103.9	12.04	2	0.162505	108.12	17.57
1	0.725743	96.26	69.86	1	0.266286	75.22	20.03	2	0.126283	166.61	21.04	2	0.296556	72.87	21.61
1	0.352315	63.92	22.52	1	0.504038	110.21	55.55	2	0.157937	75.22	11.88	2	0.296208	88.35	26.17
1	0.455352	85.67	39.01	1	0.443964	64.69	28.72	2	0.114097	126.91	14.48	2	0.254347	61.53	15.65
1	0.58214	98.43	57.3	1	0.371832	82.08	30.52	2	0.132184	109.09	14.42	2	0.3621	62.11	22.49
1	0.640436	131.27	84.07	1	0.368241	73.24	26.97	2	0.0330507	161.57	5.34	2	0.117606	57.82	6.8
1	0.75358	86.6	65.26	1	0.309831	94.6	29.31	2	0.120301	143.64	17.28	2	0.0763165	106.53	8.13
1	0.349126	78.94	27.56	1	0.38176	90.79	34.66	2	0.191136	123.42	23.59	2	0.399327	74.3	29.67
1	0.369551	79.15	29.25	1	0.591422	92.1	54.47	2	0.169168	73.95	12.51	2	0.167548	87.02	14.58
1	0.60722	83.38	50.63	1	0.222571	111.65	24.85	2	0.0411887	110.71	4.56	2	0.143154	96.4	13.8
1	0.751331	92.01	69.13	1	0.568953	94.63	53.84	2	0.116021	93.69	10.87	2	0.219818	94.76	20.83
1	0.401086	84.72	33.98	1	0.283531	76.57	21.71	2	0.071552	109.99	7.87	2	0.193033	135.78	26.21
1	0.725914	126.42	91.77	1	0.802401	79.15	63.51	2	0.0502992	70.18	3.53	2	0.10284	97.53	10.03
1	0.575987	103.11	59.39	1	0.152281	83.07	12.65	2	0.110087	146.52	16.13	2	0.188437	93.4	17.6
1	0.49396	69.54	34.35	1	0.439159	76.1	33.42	2	0.185129	118.62	21.96	2	0.220808	66.8	14.75
1	0.53065	65.58	34.8	1	0.568855	65.5	37.26	2	0.136431	128.71	17.56	2	0.194313	75.96	14.76
1	0.897443	74.3	66.68	1	0.63454	73.77	46.81	2	0.110417	60.86	6.72	2	0.157048	96.34	15.13
1	0.860663	79.95	68.81	1	0.573785	89.11	51.13	2	0.0725117	139.15	10.09	2	0.0948318	80.88	7.67
1	0.244232	128.73	31.44	1	0.306855	65.21	20.01	2	0.123705	122.55	15.16	2	0.258704	89.33	23.11
1	0.444807	128.55	57.18	1	0.770684	68.29	52.63	2	0.441852	141.88	62.69	2	0.212248	104.83	22.25
1	0.424018	70.28	29.8	1	0.289172	115.26	33.33	2	0.726779	136.3	99.06	2	0.229531	93.19	21.39
1	0.443658	57.95	25.71	1	1.20064	59.21	71.09	2	0.17001	172.46	29.32	2	0.176065	108.88	19.17
1	0.414583	85.99	35.65	1	0.665444	73.62	48.99	2	0.176198	103.69	18.27	2	0.130478	89.67	11.7
1	0.542631	104.97	56.96	1	0.623283	79.37	49.47	2	0.20931	96.46	20.19	2	0.255418	64.6	16.5
1	0.30206	95.61	28.88	1	0.271967	86.04	23.4	2	0.208515	153.85	32.08	2	0.460976	67.01	30.89
1	1.08076	83.33	90.06	1	0.758034	78.73	59.68	2	0.165474	128.6	21.28	2	0.160944	78.35	12.61
1	0.992	105	104.16	1	0.242443	94.95	23.02	2	0.0928955	81.92	7.61	2	0.180609	101.49	18.33
1	0.19131	63.98	12.24	1	0.421477	55.78	23.51	2	0.253028	66.04	16.71	2	0.249921	63.26	15.81
1	0.855432	92.69	79.29	1	0.348192	65.28	22.73	2	0.438424	138.61	60.77	2	0.249145	93.6	23.32
1	0.725791	80.96	58.76	1	0.402228	76.3	30.69	2	0.308385	75.49	23.28	2	0.198588	63.75	12.66
1	0.688744	91.95	63.33	1	0.602644	81.69	49.23	2	0.175166	167.27	29.3	2	0.155604	73.97	11.51
1	0.511805	111.39	57.01	1	0.597703	61.82	36.95	2	0.197156	143.44	28.28	2	0.176609	63.53	11.22
1	0.357337	84.43	30.17	1	0.573429	89.27	51.19	2	0.101825	138.08	14.06	2	0.127523	63.91	8.15
1	0.303638	80.82	24.54	1	0.453769	104.26	47.31	2	0.141536	138.41	19.59	2	0.163304	100.61	16.43
1	0.211123	114.72	24.22	1	0.335029	92.41	30.96	2	0.173845	114.24	19.86	2	0.12154	61.05	7.42
1	0.404784	105.76	42.81	1	0.465534	81.24	37.82	2	0.15485	164.74	25.51	2	0.198161	58.74	11.64
1	0.398564	80.79	32.2	1	0.434198	81	35.17	2	0.178082	105.12	18.72	2	0.278308	68.09	18.95
1	0.748883	111.86	83.77	1	0.352111	71.54	25.19	2	0.180311	98.94	17.84	2	0.189236	80.27	15.19
1	0.405146	61.41	24.88	1	0.497695	86.78	43.19	2	0.09707	123.21	11.96	2	0.235223	133.15	31.32
1	0.556059	64.04	35.61	1	0.441596	117.03	51.68	2	0.116896	127.72	14.93	2	0.197773	71.85	14.21
1	0.449023	66.5	29.86	1	0.286082	120.42	34.45	2	0.126492	61.98	7.84	2	0.164813	65.65	10.82
1	0.483237	98.13	47.42	1	0.322084	64.89	20.9	2	0.161322	123.17	19.87	2	0.190834	66.55	12.7
1	0.45451	101.34	46.06	1	0.337712	99.73	33.68	2	0.711644	118.43	84.28	2	0.186422	90.44	16.86
1	0.352296	91.23	32.14	1	0.705331	65.09	45.91	2	0.258923	67.24	17.41	2	0.165503	57.28	9.48
1	0.545766	64.13	35	1	0.296466	95.93	28.44	2	0.574292	105.26	60.45	2	0.190333	86.69	16.5
1	0.437561	82.16	35.95	1	0.35001	100.54	35.19	2	0.134049	156.51	20.98	2	0.223635	69.22	15.48
1	0.768903	103.29	79.42	1	0.464616	110.22	51.21	2	0.33383	93.94	31.36	2	0.223926	84.76	18.98
1	0.500798	106.53	53.35	1	0.403862	111.87	45.18	2	0.142692	69.17	9.87	2	0.106527	78.29	8.34
1	0.894146	98.91	88.44	1	0.516741	80.64	41.67	2	0.234884	143.56	33.72	2	0.210558	84.11	17.71
1	0.312456	98.51	30.78	1	0.247971	88.72	22	2	0.302831	131.03	39.68	2	0.24793	91.8	22.76
1	0.710659	77.59	55.14	1	0.136781	70.77	9.68	2	0.215696	155.96	33.64	2	0.262233	71.12	18.65
1	0.904992	80.73	73.06	1	0.448913	116.37	52.24	2	0.151418	62.08	9.4	2	0.115843	100.74	11.67
1	0.975291	77.3	75.39	1	0.46885	94.06	44.1	2	0.116061	155.35	18.03	2	0.167413	104.95	17.57
1	1.27502	76.03	96.94	1	0.233835	81.04	18.95	2	0.211062	97.27	20.53	2	0.196353	132.72	26.06
1	0.883802	66.18	58.49	1	0.183013	63.93	11.7	2	0.210464	119.07	25.06	2	0.171767	79.41	13.64
1	0.347141	86.91	30.17	1	0.322801	67.41	21.76	2	0.100183	147.93	14.82	2	0.178637	81.73	14.6
1	0.584041	78.95	46.11	1	0.337645	88.14	29.76	2	0.241544	149	35.99	2	0.186453	106.3	19.82
1	0.490466	60.31	29.58	1	0.221289	61.91	13.7	2	0.0976546	138.14	13.49	2	0.168124	133.77	22.49
1	0.726689	126.12	91.65	1	0.196347	67.89	13.33	2	0.115176	128.76	14.83	2	0.424692	87.64	37.22
1	0.713246	107.13	76.41	1	0.156086	91.36	14.26	2	0.202732	166.18	33.69	2	0.146615	104.15	15.27
1	0.195975	89.45	17.53	1	0.342026	82.83	28.33	2	0.142577	76.52	10.91	2	0.209595	78.58	16.47
1	0.420029	74.59	31.33	1	0.310737	84.38	26.22	2	0.201545	148.9	30.01	2	0.188878	80.74	15.25
1	0.733576	74.13	54.38	1	0.172604	74.39	12.84	2	0.0541035	92.97	5.03	2	0.257074	62.55	16.08
1	0.318158	96.65	30.75	1	0.386765	85.53	33.08	2	0.200745	88.57	17.78	2	0.363927	103.07	37.51
1	1.4472	108.43	156.92	1	0.269136	101.51	27.32	2	0.154918	74.62	11.56	2	0.206882	96.48	19.96
1	0.471105	91.02	42.88	1	0.2357	60.84	14.34	2	0.114806	101.65	11.67	2	0.409571	82.33	33.72
2	0.44378	97.03	43.06	1	0.605807	136.05	82.42	2	0.19851	150.32	29.84	2	0.18162	59.52	10.81
2	0.483491	102.67	49.64	1	0.271437	102.16	27.73	2	0.167579	65.76	11.02	2	0.208163	100.45	20.91
2	0.488117	89.2	43.54	1	0.314312	75.53	23.74	2	0.0912964	65.72	6	2	0.323874	99.73	32.3
2	0.761413	100.76	76.72	1	0.61714	104.32	64.38	2	0.100877	104.88	10.58	2	0.447245	87.67	39.21
2	0.662217	59.18	39.19	1	0.351846	103.71	36.49	2	0.106246	89.98	9.56	2	0.240577	115.14	27.7
2	1.12151	58.1	65.16	1	0.383422	96.03	36.82	2	0.196739	75.43	14.84	2	0.65947	71.33	47.04
2	1.07735	69.04	74.38	1	0.575715	78.98	45.47	2	0.1036	81.66	8.46	2	0.383866	87.27	33.5
2	1.28057	66.08	84.62	1	0.307515	77.98	23.98	2	0.159627	76.24	12.17	2	0.371265	76.98	28.58
2	0.720445	78.16	56.31	1	0.126818	97.62	12.38	2	0.107389	66.86	7.18	2	0.351478	78.81	27.7
2	0.35148	58.78	20.66	1	0.224323	73.51	16.49	2	0.0832099	81	6.74	2	0.135658	104.97	14.24
2	0.379356	53.38	20.25	1	0.0823311	80.65	6.64	2	0.183242	139.87	25.63	2	0.123059	86.3	10.62
2	0.652009	65.95	43	1	0.167291	85.36	14.28	2	0.206989	63.53	13.15	2	0.229881	119.54	27.48
2	0.954785	81.61	77.92	1	0.0823296	65.59	5.4	2	0.0843504	119.62	10.09	2	0.120307	84.7	10.19
2	0.783583	63.35	49.64	1	0.259351	101.33	26.28	2	0.191438	161.88	30.99	2	0.22211	99.23	22.04
2	0.834223	65.57	54.7	1	0.0949946	91.9	8.73	2	0.196998	141.22	27.82	2	0.145117	65.74	9.54
2	0.665227	67.15	44.67	1	0.178861	71.62	12.81	2	0.114559	139.23	15.95	2	0.198044	121.69	24.1
2	0.285714	59.5	17	1	0.495161	102.29	50.65	2	0.0779844	147.85	11.53	2	0.178857	95.16	17.02
2	0.51803	62.12	32.18	1	0.416887	87.05	36.29	2	0.0763296	133.5	10.19	2	0.199117	120.03	23.9
2	0.426643	74.09	31.61	1	0.513211	104.46	53.61	2	0.0821406	80.35	6.6	2	0.121339	92.88	11.27
2	0.790777	55.73	44.07	1	0.684648	74.52	51.02	2	0.102392	127.94	13.1	2	0.237494	106.15	25.21
2	0.20069	57.95	11.63	1	0.622302	77.84	48.44	2	0.100362	96.75	9.71	2	0.199792	115.32	23.04
2	0.310171	71.38	22.14	1	0.278408	90.73	25.26	2	0.187626	93.91	17.62	2	0.371322	104.68	38.87
2	0.365688	81.08	29.65	1	0.133081	76.72	10.21	2	0.115255	109.93	12.67	2	0.218385	144.79	31.62
2	0.413775	76.66	31.72	1	0.651129	68.65	44.7	2	0.156736	114.46	17.94	2	0.151635	110.99	16.83
2	0.460078	92.18	42.41	1	0.182277	98.97	18.04	2	0.13497	161.74	21.83	2	0.222207	72.32	16.07
2	0.426365	80.94	34.51	1	0.463152	123.48	57.19	2	0.18305	164.6	30.13	2	0.149775	93.34	13.98
2	1.08511	67.21	72.93	1	0.208107	97.69	20.33	2	0.0387655	120.21	4.66	2	0.189123	122.83	23.23
2	0.383111	81.83	31.35	1	0.645774	83.76	54.09	2	0.190561	184.98	35.25	2	0.158147	70.82	11.2
2	0.403995	64.58	26.09	1	0.188414	145.69	27.45	2	0.0725014	73.24	5.31	2	0.218123	74.27	16.2
2	0.379591	92.02	34.93	1	0.0961108	71.48	6.87	2	0.106766	101.53	10.84	2	0.149633	118.49	17.73
2	0.704107	72.56	51.09	1	0.436618	102.08	44.57	2	0.120554	75.07	9.05	2	0.112112	68.86	7.72
2	0.691388	69.44	48.01	1	0.519554	110.21	57.26	2	0.180454	140.59	25.37	2	0.19943	66.64	13.29
2	0.699213	88.9	62.16	1	0.286847	116.02	33.28	2	0.154096	157.24	24.23	2	0.151484	128	19.39
2	0.785368	80.37	63.12	1	0.439384	104.51	45.92	2	0.115083	144.07	16.58	2	0.202608	106.61	21.6
2	0.931478	70.05	65.25	1	0.136457	92.85	12.67	2	0.0507827	183.33	9.31	2	0.314267	77.8	24.45
2	0.388076	64.24	24.93	1	0.170045	59.69	10.15	2	0.104514	149.74	15.65	2	0.2747	96.76	26.58
2	0.683244	102.95	70.34	1	0.297973	118.4	35.28	2	0.248964	166.57	41.47	2	0.165881	114.48	18.99
2	0.427834	71.64	30.65	1	0.186848	66.15	12.36	2	0.0814239	150.57	12.26	2	0.373875	57.8	21.61
2	0.509394	95.27	48.53	1	0.354067	109.16	38.65	2	0.118484	92.08	10.91	2	0.176837	91.61	16.2
2	0.374637	72.39	27.12	1	0.165138	76.3	12.6	2	0.115097	128.5	14.79	2	0.141883	73.3	10.4
2	0.492318	61.18	30.12	1	0.267375	127.91	34.2	2	0.0937954	144.57	13.56	2	0.157118	92.86	14.59
2	0.173982	69.26	12.05	1	0.536832	109.96	59.03	2	0.0815672	87.29	7.12	2	0.146918	102.03	14.99
2	0.983555	54.12	53.23	1	0.246477	131.29	32.36	2	0.089586	61.84	5.54	2	0.178666	117.65	21.02
2	0.372408	61.25	22.81	1	0.251789	69.86	17.59	2	0.103701	91.32	9.47	2	0.260921	59.75	15.59
2	0.398473	64.17	25.57	1	0.417421	79.56	33.21	2	0.128522	67.07	8.62	2	0.127621	99.2	12.66
2	0.489037	85.29	41.71	1	0.244392	106.1	25.93	2	0.165984	148.93	24.72	2	0.386236	80.21	30.98
2	0.430302	60.26	25.93	1	0.36939	135.25	49.96	2	0.0503793	135.77	6.84	2	0.0697652	103.06	7.19
2	0.571526	73.33	41.91	1	0.244609	66.31	16.22	2	0.102701	140.31	14.41	2	0.239388	80.33	19.23
2	0.637446	73.92	47.12	1	0.291355	65.59	19.11	2	0.22242	84.48	18.79	2	0.182957	94.23	17.24
2	0.597877	64.06	38.3	1	0.390199	64.48	25.16	2	0.101265	121.76	12.33	2	0.402941	81.6	32.88
2	0.925663	69.01	63.88	1	0.693031	104.18	72.2	2	0.28704	155.17	44.54	2	0.176575	67.79	11.97
2	0.747789	97.26	72.73	1	0.0965889	114.92	11.1	2	0.237895	128.67	30.61	2	0.192582	81.42	15.68
2	1.43675	104.82	150.6	1	0.366252	163.33	59.82	2	0.16923	187.26	31.69	2	0.217399	106.67	23.19
2	1.18863	77.72	92.38	1	0.30906	106.29	32.85	3	0.0620229	31.44	1.95	2	0.279656	113.89	31.85
2	0.803472	67.98	54.62	1	0.277537	69.18	19.2	3	0.0807674	42.22	3.41	2	0.316472	62.47	19.77
2	1.00544	68.05	68.42	1	0.242059	123.73	29.95	3	0.103969	64.25	6.68	2	0.196298	119.41	23.44
2	0.621368	64.02	39.78	1	0.365903	119.13	43.59	3	0.0592812	53.98	3.2	2	0.173314	87.76	15.21
2	0.488054	65.71	32.07	1	0.512272	101.86	52.18	3	0.0402389	70.33	2.83	2	0.276789	106.76	29.55
2	0.673603	82.66	55.68	1	0.144729	67.92	9.83	3	0.0515014	57.28	2.95	2	0.246188	67.55	16.63
2	0.394946	108.04	42.67	1	0.33496	131.18	43.94	3	0.0627545	54.02	3.39	2	0.333646	63.96	21.34
2	0.247143	70	17.3	1	0.311818	88.93	27.73	3	0.067345	61.92	4.17	2	0.270196	65.73	17.76
2	0.549627	60.35	33.17	1	0.407294	111.05	45.23	3	0.109217	53.38	5.83	2	0.244675	87.79	21.48
2	0.325394	74.31	24.18	1	0.336511	81.81	27.53	3	0.0429014	45.22	1.94	2	0.215533	101.33	21.84
2	0.747372	59.93	44.79	1	0.489018	120.65	59	3	0.0907019	43.88	3.98	2	0.139271	96.79	13.48
2	0.369096	84.26	31.1	1	0.405424	142.69	57.85	3	0.0500256	58.57	2.93	2	0.146455	100.85	14.77
2	0.626336	64.55	40.43	1	0.324034	65.24	21.14	3	0.0284308	54.87	1.56	2	0.30414	110.64	33.65
2	0.949202	61.42	58.3	1	0.496383	121.66	60.39	3	0.0614334	23.44	1.44	2	0.321678	68.64	22.08
2	0.632805	59.26	37.5	1	0.512574	122.87	62.98	3	0.0566966	46.74	2.65	2	0.146469	62.88	9.21
2	0.469733	59.14	27.78	1	0.106071	72.97	7.74	3	0.0999787	46.91	4.69	2	0.268036	93.01	24.93
2	0.32833	63.96	21	1	0.309833	97.02	30.06	3	0.0753784	66.73	5.03	2	0.161946	93.92	15.21
2	0.381512	73.13	27.9	1	0.133672	68.9	9.21	3	0.0690971	70.77	4.89	2	0.173669	78.31	13.6
2	0.53927	86.58	46.69	1	0.10864	90.39	9.82	3	0.0718216	34.53	2.48	2	0.166667	77.82	12.97
2	0.447966	67.84	30.39	1	0.106967	64.88	6.94	3	0.077592	44.85	3.48	2	0.178556	94.2	16.82
2	0.31782	75.42	23.97	1	0.187852	115.41	21.68	3	0.0449058	62.13	2.79	2	0.162849	91.25	14.86
2	0.555611	80.74	44.86	1	0.105705	108.32	11.45	3	0.0581934	69.08	4.02	2	0.167493	70.57	11.82
2	0.182678	83.48	15.25	1	0.240061	125.26	30.07	3	0.0559429	58.81	3.29	2	0.199503	80.5	16.06
2	0.50086	81.42	40.78	1	0.211695	83.8	17.74	3	0.0344996	40.87	1.41	2	0.162484	110.78	18
2	0.213968	69.59	14.89	1	0.0656146	84.28	5.53	3	0.0373506	40.16	1.5	2	0.118403	147.04	17.41
2	0.46842	76.79	35.97	1	0.158451	127.8	20.25	3	0.0948226	34.38	3.26	2	0.143332	135.28	19.39
2	0.308424	64.1	19.77	1	0.159601	77.13	12.31	3	0.0582988	31.39	1.83	2	0.29186	79.73	23.27
2	0.409208	85.36	34.93	1	0.135712	71.18	9.66	3	0.0429395	81.51	3.5	2	0.295153	124.41	36.72
2	0.42862	88.82	38.07	1	0.23987	113.52	27.23	3	0.150432	61.29	9.22	2	0.141687	67.12	9.51
2	0.402903	77.86	31.37	1	0.260054	66.14	17.2	3	0.0523762	90.69	4.75	2	0.124431	83.5	10.39
2	0.348033	73.7	25.65	1	0.425454	114.56	48.74	3	0.044836	44.83	2.01	2	0.235498	86.54	20.38
2	0.499455	64.23	32.08	1	0.223046	60.66	13.53	3	0.066968	73.02	4.89	2	0.101032	99.77	10.08
2	0.471017	76.77	36.16	1	0.27865	105.15	29.3	3	0.132817	52.93	7.03	2	0.134235	110.85	14.88
2	0.318583	73.67	23.47	1	0.18866	77.07	14.54	3	0.534	5	2.67	2	0.10692	148.99	15.93
2	0.595185	63.14	37.58	1	0.788302	105.15	82.89	3	0.933333	6	5.6	2	0.277291	112.95	31.32
2	0.337764	84.26	28.46	1	0.397036	109.99	43.67	3	0.0542169	29.88	1.62	2	0.184405	101.57	18.73
2	0.564614	67.71	38.23	1	0.668523	75.42	50.42	3	0.0408638	30.1	1.23	2	0.192774	127.04	24.49
2	0.578841	79.4	45.96	1	0.460524	109.18	50.28	3	0.0598592	28.4	1.7	2	0.117907	117.72	13.88
2	0.282262	62.07	17.52	1	0.561357	86.95	48.81	3	0.052062	53.59	2.79	2	0.184905	97.78	18.08
2	0.636105	63.37	40.31	1	0.242348	71.22	17.26	3	0.0827526	34.44	2.85	2	0.129601	77.7	10.07
2	0.0709333	69.22	4.91	1	0.329219	134.5	44.28	3	0.0640939	44.31	2.84	2	0.25177	81.94	20.63
2	0.709709	70.86	50.29	1	0.368724	78.08	28.79	3	0.0704356	64.74	4.56	2	0.221749	98.58	21.86
2	0.93992	69.74	65.55	1	0.461091	123.88	57.12	3	0.0490431	58.52	2.87	2	0.20417	80.57	16.45
2	0.452149	70.95	32.08	1	0.521043	91.24	47.54	3	0.0706812	46.83	3.31	2	0.262941	143.34	37.69
2	0.401544	63.48	25.49	1	0.605422	112.88	68.34	3	0.084446	55.42	4.68	2	0.201922	73.89	14.92
2	0.789506	65.37	51.61	1	0.263143	70.19	18.47	3	0.0643807	28.58	1.84	2	0.249532	80.15	20
2	0.550963	67.01	36.92	1	0.561447	81.29	45.64	3	0.0505842	70.18	3.55	2	0.117818	82.67	9.74
2	0.309645	70.92	21.96	1	0.426396	137.9	58.8	3	0.0952607	63.09	6.01	2	0.100824	152.94	15.42
2	0.731517	65.33	47.79	1	0.304886	125.26	38.19	3	0.0576892	61.19	3.53	2	0.354084	95.26	33.73
2	0.685421	69.14	47.39	1	0.346568	121.65	42.16	3	0.0566886	57.86	3.28	2	0.0974786	127.31	12.41
2	0.705292	65.76	46.38	1	0.418929	93.19	39.04	3	0.0482315	52.87	2.55	2	0.171596	105.83	18.16
2	0.835976	64.32	53.77	1	0.520418	149.38	77.74	3	0.0703894	72.17	5.08	2	0.220793	95.61	21.11
2	0.812543	58.2	47.29	1	0.292931	126.89	37.17	3	0.0630631	32.19	2.03	2	0.14314	116.04	16.61
2	0.919423	73.47	67.55	1	0.247635	67.64	16.75	3	0.126482	71.71	9.07	2	0.095099	75.29	7.16
2	1.25534	72.57	91.1	1	0.274455	104.68	28.73	3	0.0397946	46.74	1.86	2	0.272845	92.58	25.26
2	1.16149	68.3	79.33	1	0.210807	89.94	18.96	3	0.038003	80.52	3.06	2	0.140864	106.77	15.04
2	0.727253	91.77	66.74	1	0.322775	93.13	30.06	3	0.0905785	30.25	2.74	2	0.137974	103.28	14.25
2	1.10056	80.25	88.32	1	0.244052	94.57	23.08	3	0.0913264	60.99	5.57	2	0.29864	69.85	20.86
2	0.886203	95.96	85.04	1	0.379853	76.24	28.96	3	0.0582853	50.27	2.93	2	0.179276	111.95	20.07
2	0.67004	94.86	63.56	1	0.496705	71.33	35.43	3	0.0966412	65.5	6.33	2	0.171695	101.75	17.47
2	1.29467	97.5	126.23	1	0.285426	64.43	18.39	3	0.117021	66.74	7.81	2	0.196751	70.8	13.93
2	1.05097	72.4	76.09	1	0.321546	66.74	21.46	3	0.155166	27.39	4.25	2	0.208538	77.3	16.12
2	0.4612	129.64	59.79	1	0.343516	105.41	36.21	3	0.0723587	88.31	6.39	2	0.170926	94.31	16.12
2	0.667054	94.64	63.13	1	0.514993	161.07	82.95	3	0.133792	53.74	7.19	2	0.188174	96.4	18.14
2	0.849126	111.55	94.72	1	0.318495	81.32	25.9	3	0.125063	79.8	9.98	2	0.16618	61.62	10.24
2	0.539892	90.37	48.79	1	0.343961	62.1	21.36	3	0.0285714	17.5	0.5	2	0.137349	64.58	8.87
2	0.937775	70.55	66.16	1	0.627283	107.32	67.32	3	0.117416	81.42	9.56	2	0.0572838	79.08	4.53
2	0.339241	84.07	28.52	1	0.323933	82.27	26.65	3	0.0448615	68.21	3.06	2	0.101714	134.79	13.71
2	0.534192	77.65	41.48	1	0.191165	111.37	21.29	3	0.0391673	56.68	2.22	2	0.272742	63.32	17.27
2	0.909323	70.58	64.18	1	0.357722	61.64	22.05	3	0.0375638	64.69	2.43	2	0.182349	133.7	24.38
2	0.668973	65.04	43.51	1	0.326629	60.16	19.65	3	0.224413	23.84	5.35	2	0.147597	96.14	14.19
2	0.348148	75.6	26.32	1	0.0710278	67.72	4.81	3	0.0662294	93.01	6.16	2	0.178934	102.44	18.33
2	1.24402	91.51	113.84	1	0.332306	64.91	21.57	3	0.0859148	65.53	5.63	2	0.133082	132.85	17.68
2	0.0676157	56.2	3.8	1	0.290047	92.64	26.87	3	0.0881869	30.39	2.68	2	0.124692	56.86	7.09
2	0.0660635	58.58	3.87	1	0.222023	72.56	16.11	3	0.0588525	40.61	2.39	2	0.203514	87.66	17.84
2	0.374624	109.71	41.1	1	0.193303	61.82	11.95	3	0.0793279	25.59	2.03	2	0.152614	109.23	16.67
2	0.203379	60.38	12.28	1	0.52055	60.34	31.41	3	0.129724	72.77	9.44	2	0.280007	112.64	31.54
2	0.251807	88.56	22.3	1	0.158571	64.64	10.25	3	0.177665	94.56	16.8	2	0.166277	102.72	17.08
2	0.418132	84.16	35.19	1	0.0846824	64.24	5.44	3	0.0907813	35.58	3.23	2	0.121494	84.86	10.31
2	0.87527	97.17	85.05	1	0.527525	110.99	58.55	3	0.0790407	70.47	5.57	2	0.133848	63.43	8.49
2	0.603697	73.58	44.42	1	2.38459	65.42	156	3	0.0508475	26.55	1.35	2	0.198489	121.77	24.17
2	0.965038	74.08	71.49	1	0.230486	73.28	16.89	3	0.0396633	61.77	2.45	2	0.146506	73.99	10.84
2	0.60958	96.87	59.05	1	0.177897	65.15	11.59	3	0.0875021	118.74	10.39	2	0.166104	103.61	17.21
2	0.297595	64.45	19.18	1	0.247493	68.81	17.03	3	0.0494624	37.2	1.84	2	0.255444	160.74	41.06
2	0.731327	75.11	54.93	1	0.292813	67.62	19.8	3	0.0935698	67.65	6.33	2	0.162293	99.45	16.14
2	0.33804	74.37	25.14	1	0.357463	64.65	23.11	3	0.0375953	57.72	2.17	2	0.153903	135.02	20.78
2	0.544617	62.98	34.3	1	0.24582	84.33	20.73	3	0.0343032	55.68	1.91	2	0.164864	109.12	17.99
2	0.49716	63.38	31.51	1	0.292493	80.72	23.61	3	0.0487412	99.3	4.84	2	0.133977	124.35	16.66
2	0.817214	87.37	71.4	1	0.313707	75.58	23.71	3	0.0591873	33.96	2.01	2	0.145172	137.63	19.98
2	0.351198	91.8	32.24	1	0.344363	79.48	27.37	3	0.0561868	64.25	3.61	2	0.242355	101.05	24.49
2	0.496582	89.23	44.31	1	0.22383	67.73	15.16	3	0.146605	53.75	7.88	2	0.120652	82.8	9.99
2	0.365041	96.4	35.19	1	0.714844	92.16	65.88	3	0.0749856	69.48	5.21	2	0.0933077	83.38	7.78
2	1.19869	59.44	71.25	1	0.373113	91.42	34.11	3	0.158608	22.13	3.51	2	0.186112	140.99	26.24
2	1.04573	104.74	109.53	1	0.410526	74.1	30.42	3	0.13822	109.68	15.16	2	0.165859	152.72	25.33
2	0.635735	59.27	37.68	1	0.113706	84.34	9.59	3	0.0527732	66.89	3.53	3	0.0533382	55.12	2.94
2	0.377653	76.34	28.83	1	0.497834	122.35	60.91	3	0.0518036	36.87	1.91	3	0.0532668	62.14	3.31
2	0.73306	102.27	74.97	1	0.492969	100.98	49.78	3	0.0536392	63.2	3.39	3	0.0441297	48.72	2.15
2	0.805218	96.21	77.47	1	0.357011	113.75	40.61	3	0.0547243	72.18	3.95	3	0.02	10	0.2
2	0.574263	68.54	39.36	1	0.403752	67.69	27.33	3	0.0767945	89.72	6.89	3	0.0479705	54.2	2.6
2	0.724229	91.09	65.97	1	0.357468	74.72	26.71	3	0.0984271	61.67	6.07	3	0.0709394	56.95	4.04
2	0.0449942	69.12	3.11	1	0.308669	110.28	34.04	3	0.074948	72.05	5.4	3	0.0302514	70.41	2.13
2	0.805508	104.22	83.95	1	0.117708	76.63	9.02	3	0.048679	48.07	2.34	3	0.0420936	63.43	2.67
2	0.69634	100.54	70.01	1	0.157877	58.4	9.22	3	0.0844139	75.58	6.38	3	0.0812812	62.13	5.05
2	0.918103	100.37	92.15	1	0.505131	101.34	51.19	3	0.0520487	72.24	3.76	3	0.0700558	48.39	3.39
2	0.565043	77.41	43.74	1	0.177614	66.38	11.79	3	0.113965	126.53	14.42	3	0.0172794	54.4	0.94
2	0.882918	82.25	72.62	1	0.393071	122.09	47.99	3	0.0588305	84.82	4.99	3	0.0742872	38.23	2.84
2	0.692598	87.41	60.54	1	0.262026	86.48	22.66	3	0.0679337	77.87	5.29	3	0.0451157	76.47	3.45
2	1.28359	81.35	104.42	1	0.39831	63.92	25.46	3	0.117145	83.23	9.75	3	0.0260083	71.9	1.87
2	0.513092	97.39	49.97	1	0.462313	108.26	50.05	3	0	9	0	3	0.0610117	91.13	5.56
2	0.480155	84.91	40.77	1	0.0525731	62.96	3.31	3	0.666667	9	6	3	0.0496014	56.45	2.8
2	0.714219	85.1	60.78	1	0.514798	124.34	64.01	3	0.0786581	52.76	4.15	3	0.0600414	19.32	1.16
2	1.02586	96.66	99.16	1	0.269483	112.66	30.36	3	0.0441519	72.93	3.22	3	0.0732538	82.18	6.02
2	0.524069	69.8	36.58	1	0.459408	88.81	40.8	3	0.0584557	36.78	2.15	3	0.0506866	58.99	2.99
2	0.367831	83	30.53	1	0.199339	72.64	14.48	3	0.161214	101.79	16.41	3	0.0693254	26.83	1.86
2	0.743574	98.43	73.19	1	0.117168	84.75	9.93	3	0.0867365	57.3	4.97	3	0.0483138	83.62	4.04
2	0.346491	91.2	31.6	1	0.310543	74.74	23.21	3	0.0701628	83.52	5.86	3	0.0733425	58.22	4.27
2	1.38281	66.09	91.39	1	0.290699	102.03	29.66	3	0.114307	68.15	7.79	3	0.0682997	55.93	3.82
2	0.52613	93.57	49.23	1	0.272709	98.97	26.99	3	0.104563	73.64	7.7	3	0.112213	63.54	7.13
2	1.16062	65	75.44	1	0.346368	62.91	21.79	3	0.0882132	26.64	2.35	3	0.0546324	39.72	2.17
2	0.7149	72.08	51.53	1	0.0727455	79.73	5.8	3	0.0829897	58.2	4.83	3	0.0546442	86.56	4.73
2	1.12001	61.58	68.97	1	0.203826	67.95	13.85	3	0.063137	40.23	2.54	3	0.0587393	27.92	1.64
2	0.931775	62.88	58.59	1	0.277957	62.06	17.25	3	0.0734163	54.62	4.01	3	0.0428832	21.92	0.94
2	1.7596	62.77	110.45	1	0.364502	65.13	23.74	3	0.118781	74.17	8.81	3	0.0340564	46.1	1.57
2	1.04928	69.8	73.24	1	0.355365	95.62	33.98	3	0.148884	89.6	13.34	3	0.0465903	53.23	2.48
2	0.784663	64.55	50.65	1	0.314207	135.07	42.44	3	0.0579983	58.45	3.39	3	0.088476	76.97	6.81
2	1.09285	69.25	75.68	1	0.16136	64.39	10.39	3	0.0981754	84.95	8.34	3	0.0791938	84.35	6.68
2	0.697347	91.59	63.87	1	0.493614	128.4	63.38	3	0.117799	116.13	13.68	3	0.0617236	25.76	1.59
2	0.306718	89.17	27.35	1	0.0378983	77.84	2.95	3	0.166667	9	1.5	3	0.0490267	41.61	2.04
2	1.23908	68.47	84.84	1	0.092509	66.48	6.15	3	0.0633333	21	1.33	3	0.0497722	59.27	2.95
2	0.901444	98.32	88.63	1	0.12553	96.71	12.14	3	0.154068	93.66	14.43	3	0.333333	3	1
2	0.24979	95.4	23.83	1	0.337919	79.96	27.02	3	0.0813502	59.25	4.82	3	0.0601305	49.06	2.95
2	0.623834	66.46	41.46	1	0.266845	101.07	26.97	3	1.33333	6	8	3	0.0480874	82.35	3.96
2	0.515659	63.86	32.93	1	0.116541	111.72	13.02	3	0.333333	12	4	3	0.063294	44.87	2.84
2	0.375838	64.15	24.11	1	0.0542538	71.7	3.89	3	0.057155	70.51	4.03	3	0.0442267	79.59	3.52
2	0.989307	82.3	81.42	1	0.406572	108.64	44.17	3	0.6	16	9.6	3	0.0615103	59.99	3.69
2	0.811248	59.39	48.18	1	0.488353	71.26	34.8	3	0.0794649	100.17	7.96	3	0.102173	89.26	9.12
2	1.20326	81.67	98.27	1	0.266471	68.15	18.16	3	0.0441007	60.77	2.68	3	0.078791	97.6	7.69
2	0.87264	70.98	61.94	1	0.54236	95.49	51.79	3	0	6	0	3	0.0505469	67.66	3.42
2	0.955673	73.77	70.5	1	0.146313	67.39	9.86	3	0.0698093	66.61	4.65	3	0.0841102	47.2	3.97
2	0.790185	68.06	53.78	1	0.458501	96.99	44.47	3	0.0553409	88	4.87	3	0.0491765	43.11	2.12
2	0.521223	59.84	31.19	1	0.343232	103.72	35.6	3	0.0485856	78.83	3.83	3	0.0608389	62.46	3.8
2	1.27176	67.45	85.78	1	0.305092	68.34	20.85	3	0.0529261	42.89	2.27	3	0.0285539	49.03	1.4
2	1.47475	70.88	104.53	1	0.340426	81.31	27.68	3	0.0474069	87.54	4.15	3	0.0323003	68.73	2.22
2	0.963473	68.99	66.47	1	0.18698	70.97	13.27	3	0.0194957	38.47	0.75	3	0.0842736	56.72	4.78
2	0.562769	88.26	49.67	1	0.245617	105.53	25.92	3	0.101437	60.53	6.14	3	0.0944338	78.15	7.38
2	0.303987	62.7	19.06	1	0.209525	83.57	17.51	3	0.020016	62.45	1.25	3	0.0641862	56.71	3.64
2	0.515291	75.86	39.09	1	0.125903	77.52	9.76	3	0.0754219	37.92	2.86	3	0.067698	80.8	5.47
2	0.238986	64.69	15.46	1	0.275461	66.18	18.23	3	0.0734069	51.63	3.79	3	0.0740106	64.18	4.75
2	0.356843	66.78	23.83	1	0.469826	85.67	40.25					3	0.0554302	62.06	3.44
2	1.43655	60.91	87.5	1	0.448	133.75	59.92					3	0.0412835	48.93	2.02
2	0.588235	104.04	61.2	1	0.359865	86.06	30.97					3	0.0727414	77.26	5.62
2	0.615334	60.91	37.48	1	0.302159	126.92	38.35					3	0.0355369	64.44	2.29
2	1.08499	73.66	79.92	1	0.192234	62.58	12.03					3	0.0310837	35.71	1.11
2	1.05362	77.95	82.13	1	0.21741	94.66	20.58					3	0.042076	53.95	2.27
2	0.799022	65.43	52.28	1	0.377644	58.15	21.96					3	0.0652686	89.17	5.82
2	0.466289	81.28	37.9	1	0.320989	70.75	22.71					3	0.126176	51.04	6.44
2	0.848138	65.52	55.57	1	0.25491	72.81	18.56					3	0.025869	49.48	1.28
2	0.428492	71.53	30.65	1	0.579005	119.55	69.22					3	0.0370866	74.69	2.77
2	0.256529	69.31	17.78	1	0.632424	90.92	57.5					3	0.111003	92.7	10.29
2	0.713533	68.28	48.72	1	0.216905	91.1	19.76					3	0.0299116	44.13	1.32
2	0.443382	71.09	31.52	1	0.212452	59.59	12.66					3	0.0883243	75.97	6.71
2	0.807559	94.99	76.71	1	0.349994	81.63	28.57					3	0.0435445	98.52	4.29
2	0.332148	67.5	22.42	1	0.37694	94.71	35.7					3	0.118163	63.81	7.54
2	0.620664	66.01	40.97	1	0.37018	85.58	31.68					3	0.041154	70.71	2.91
2	0.502696	72.33	36.36	1	0.304861	64.39	19.63					3	0.0351139	73.76	2.59
2	0.565505	75.49	42.69	1	0.398632	112.56	44.87					3	0.0831581	95.12	7.91
2	0.708533	91.64	64.93	1	0.0427709	81.13	3.47					3	0.0615856	71.77	4.42
2	0.919014	56.8	52.2	1	0.285278	75.26	21.47					3	0.177661	72.61	12.9
2	0.775814	92.78	71.98	1	0.587357	88.43	51.94					3	0.0521686	65.94	3.44
2	0.667728	75.39	50.34	1	0.506656	63.85	32.35					3	0.181818	17.6	3.2
2	0.331136	66.74	22.1	1	0.324835	71.39	23.19					3	0.0565806	32.52	1.84
2	0.723422	73.65	53.28	1	0.348714	97.96	34.16					3	0.111111	9	1
2	0.555611	79.48	44.16	1	0.356577	108.56	38.71					3	0.303337	9.89	3
2	0.430072	60.92	26.2	1	0.288709	64.39	18.59					3	0.0307515	52.03	1.6
2	0.482413	85.86	41.42	1	0.0615895	69.33	4.27					3	0.0908667	64.38	5.85
2	0.855804	71.5	61.19	1	0.220127	85.36	18.79					3	0.0225166	37.75	0.85
2	0.659248	78.18	51.54	1	0.355662	108.08	38.44					3	0.0487454	62.57	3.05
2	0.86533	63.34	54.81	1	0.101668	68.36	6.95					3	0	6	0
2	0.116704	110.45	12.89	1	0.250929	72.65	18.23					3	0.054226	66.02	3.58
2	0.550129	88.87	48.89	1	0.148634	75.42	11.21					3	0	4.5	0
2	0.78561	88.81	69.77	1	0.0495192	69.67	3.45					3	0.375	4.8	1.8
2	0.0997864	65.54	6.54	1	0.127254	78.19	9.95					3	0.057096	60.95	3.48
2	0.187632	70.99	13.32	1	0.245961	112.66	27.71					3	0.0144928	17.25	0.25
2	1.08847	67.71	73.7	1	0.228717	70.48	16.12					3	0.0840142	64.87	5.45
2	0.46046	83.46	38.43	1	0.36238	94.79	34.35					3	0.0555556	4.5	0.25
2	1.01174	64.75	65.51	1	0.173487	70.38	12.21					3	0.0839412	91.85	7.71
2	0.461355	75.43	34.8	1	0.394874	113.15	44.68					3	0.0171196	46.73	0.8
2	1.18842	64.43	76.57	1	0.399776	107.36	42.92					3	0.0238447	47.39	1.13
2	0.571102	61.18	34.94	1	0.373265	68.45	25.55					3	0.0879121	79.17	6.96
2	1.22295	72.08	88.15	1	0.0989991	63.94	6.33					3	0.182345	77.71	14.17
2	0.472339	73.93	34.92	1	0.240692	98.84	23.79					3	0.0412218	73.99	3.05
2	0.727586	55.21	40.17	1	0.180133	90.1	16.23					3	0.0564239	52.46	2.96
2	0.630996	65.04	41.04	1	0.084811	59.78	5.07					3	0.0529951	79.63	4.22
2	0.652406	63.58	41.48	1	0.349972	125.61	43.96					3	0.0364898	89.34	3.26
2	1.47939	62.58	92.58	1	0.155715	61.33	9.55					3	0.134845	68.82	9.28
2	0.644559	69.66	44.9	2	0.544891	67.72	36.9					3	0.0649794	70.33	4.57
2	0.461115	61.72	28.46	2	0.36643	87.22	31.96					3	0.0475299	26.72	1.27
2	1.08358	60.3	65.34	2	0.410531	71.98	29.55					3	0.0255556	18	0.46
2	0.497681	64.68	32.19	2	0.826764	102.75	84.95					3	0	12	0
3	0.400419	33.39	13.37	2	0.382831	93.54	35.81					3	0.0426136	56.32	2.4
3	0.128056	42.95	5.5	2	0.417862	103.91	43.42					3	0.02301	32.16	0.74
3	0.506535	31.37	15.89	2	0.207326	69.07	14.32					3	0.0190736	18.35	0.35
3	0.586223	43.26	25.36	2	0.389894	118.34	46.14					3	0.0752406	11.43	0.86
3	0.875429	49.53	43.36	2	0.503616	100.93	50.83					3	0.0372823	69.47	2.59
3	0.212482	34.45	7.32	2	0.178994	60.84	10.89					3	0.0337312	57.81	1.95
3	0.332967	27.33	9.1	2	0.312902	59.06	18.48					3	0.0244994	46.94	1.15
3	0.826102	59.46	49.12	2	0.788723	109.43	86.31					3	0.0566712	95.11	5.39
3	0.178642	50.38	9	2	0.444484	111.32	49.48					3	0.0570456	70.47	4.02
3	0.580199	46.26	26.84	2	0.280165	60.75	17.02					3	0.0203809	29.93	0.61
3	0.714736	44.45	31.77	2	0.420599	73.11	30.75					3	0.0649059	57.93	3.76
3	0.58922	43.6	25.69	2	0.438415	114.8	50.33					3	0.0538283	64.65	3.48
3	0.261949	16.11	4.22	2	0.376392	76.33	28.73					3	0.0332406	71.9	2.39
3	0.264875	38.32	10.15	2	0.286014	99.96	28.59					3	0.126761	51.83	6.57
3	0.859729	61.88	53.2	2	0.532749	90.08	47.99					3	0.0746565	60.41	4.51
3	0.350477	61.83	21.67	2	0.902265	100.68	90.84					3	0.138073	21.8	3.01
3	0.475205	32.87	15.62	2	0.473179	62.45	29.55					3	0.0629397	52.59	3.31
3	0.622283	51.52	32.06	2	0.454447	73.76	33.52					3	0.0948533	70.53	6.69
3	0.179964	16.67	3	2	0.57185	77.94	44.57					3	0.0295164	47.77	1.41
3	0.190476	8.4	1.6	2	0.297884	73.25	21.82					3	0.178108	21.56	3.84
3	0.155683	50.68	7.89	2	0.549043	84.62	46.46					3	0.0527976	60.23	3.18
3	0.440577	28.44	12.53	2	0.85207	71.25	60.71					3	0.0361518	49.79	1.8
3	0.758143	36.84	27.93	2	0.303536	85.69	26.01					3	0.0661041	28.44	1.88
3	0.373807	33.52	12.53	2	0.475362	100.05	47.56					3	0.0570659	74.3	4.24
3	0.176893	57.04	10.09	2	0.168692	90.52	15.27					3	0.0594208	60.08	3.57
3	0.565194	36.43	20.59	2	0.74565	82.76	61.71					3	0.102477	23.42	2.4
3	0.335711	22.43	7.53	2	0.450119	100.64	45.3					3	0.0658594	67.72	4.46
3	0.71962	48.47	34.88	2	0.650272	75.23	48.92					3	0.0380781	50.16	1.91
3	0.00945946	37	0.35	2	0.465375	72.78	33.87					3	0.0531013	67.23	3.57
3	0.193034	23.83	4.6	2	0.690972	106.56	73.63					3	0.0832634	83.47	6.95
3	0.301387	38.92	11.73	2	0.532652	67.53	35.97					3	0.0524761	44.02	2.31
3	0.49308	57.8	28.5	2	0.847336	118.43	100.35					3	0.0523139	34.79	1.82
3	0.350694	52.61	18.45	2	0.296219	85.95	25.46					3	0.0327279	55.61	1.82
3	0.333663	40.49	13.51	2	0.462716	61.42	28.42					3	0.0689002	68.65	4.73
3	0.362211	36.36	13.17	2	0.256523	68.22	17.5					3	0.0310045	48.38	1.5
3	0.416345	25.94	10.8	2	0.139265	66.42	9.25					3	0.0786517	32.93	2.59
3	0.436485	41.88	18.28	2	0.164857	98.57	16.25					3	0.0815138	61.83	5.04
3	0.552846	59.04	32.64	2	0.266796	103.45	27.6					3	0.133333	22.5	3
3	0.948135	46.66	44.24	2	0.349482	103.21	36.07					3	0.081059	73.28	5.94
3	0	12	0	2	0.775257	84.63	65.61					3	0.0701726	60.85	4.27
3	0.0434783	11.5	0.5	2	0.473151	108.57	51.37					3	0.0638777	84.38	5.39
3	0.132549	18.71	2.48	2	0.177127	90.5	16.03					3	0.0524102	30.91	1.62
3	0.492016	50.1	24.65	2	0.25185	99.98	25.18					3	0.0836789	53.06	4.44
3	0.346053	30.66	10.61	2	0.398409	66.64	26.55					3	0.138153	54.36	7.51
3	0.357662	39.87	14.26	2	0.607416	103.29	62.74					3	0.0554396	43.11	2.39
3	0.250916	24.55	6.16	2	0.847509	121.45	102.93					3	0.0514771	56.53	2.91
3	0.358813	26.95	9.67	2	0.599757	90.72	54.41					3	0.0787167	57.04	4.49
3	0.24404	37.33	9.11	2	0.865849	100.26	86.81					3	0.0844546	48.31	4.08
3	0.554482	47.63	26.41	2	0.871547	80.73	70.36					3	0.045242	66.31	3
3	0.33218	28.9	9.6	2	0.888889	85.95	76.4					3	0.0175252	18.83	0.33
3	0.447927	29.67	13.29	2	0.522775	62.13	32.48					3	0.0659223	46.57	3.07
3	0.884697	61.49	54.4	2	0.692754	65.55	45.41					3	0.0714286	47.18	3.37
3	0.401396	38.69	15.53	2	0.613555	67.28	41.28					3	0.0576107	65.96	3.8
3	0.216107	32.16	6.95	2	0.513049	101.92	52.29					3	0.0444815	35.97	1.6
3	0.550311	48.3	26.58	2	0.364014	74.53	27.13					3	0.0998207	50.19	5.01
3	0.764884	66.01	50.49	2	0.379715	91.2	34.63					3	0.0550137	25.63	1.41
3	0.619589	44.82	27.77	2	0.230031	70.86	16.3					3	0.0484943	70.73	3.43
3	0.352556	30.52	10.76	2	0.716398	91.29	65.4					3	0.0698263	59.29	4.14
3	0.0701024	31.24	2.19	2	0.585198	87.15	51					3	0.064002	39.53	2.53
3	0.279908	56.34	15.77	2	0.592941	63.75	37.8					3	0.0875087	71.65	6.27
3	0.507639	37.31	18.94	2	0.556202	97.95	54.48					3	0.0796108	45.22	3.6
3	0.578913	45.62	26.41	2	0.643817	101.97	65.65					3	0.0386064	31.86	1.23
3	0.512365	25.88	13.26	2	0.549689	110.79	60.9					3	0.0452436	25.86	1.17
3	0.143467	18.75	2.69	2	0.499953	106.13	53.06					3	0.0395853	31.83	1.26
3	0.467695	65.47	30.62	2	0.342902	64.1	21.98					3	0.0451538	60.46	2.73
3	0.304866	20.14	6.14	2	0.603687	91.67	55.34					3	0.0601016	57.07	3.43
3	0.175439	28.5	5	2	0.864167	61.62	53.25					3	0.0543247	46.94	2.55
3	0.637125	65.67	41.84	2	0.461074	87.86	40.51					3	0.100869	67.91	6.85
3	0.823931	43.96	36.22	2	0.836124	78.84	65.92					3	0.0695891	50.87	3.54
3	0.342319	43.03	14.73	2	0.631424	78.22	49.39					3	0.0697854	51.73	3.61
3	0.360052	30.69	11.05	2	0.406783	96.12	39.1					3	0.0319719	54.11	1.73
3	0.462972	41.32	19.13	2	0.566057	77.13	43.66					3	0.0593354	63.2	3.75
3	0.253671	32.01	8.12	2	0.609583	77.43	47.2					3	0.0969327	83.46	8.09
3	0.0715343	20.27	1.45	2	0.736546	56.86	41.88					3	0.0467098	34.04	1.59
3	0.103575	54.26	5.62	2	0.444104	81.67	36.27					3	0.042608	50.46	2.15
3	0.169992	37.59	6.39	2	0.532499	65.54	34.9					3	0.0425326	41.38	1.76
3	0.437307	38.92	17.02	2	0.646244	90.91	58.75					3	0.0546308	46.86	2.56
3	0.253072	42.32	10.71	2	0.419726	81.72	34.3					3	0.0357412	53.16	1.9
3	0.333333	9	3	2	0.322235	71.78	23.13					3	0.0559427	50.23	2.81
3	0.298167	55.64	16.59	2	0.777522	69.4	53.96					3	0.0890068	33.93	3.02
3	0.0334282	14.06	0.47	2	0.676527	78.77	53.29					3	0.0505992	45.06	2.28
3	0.397123	61.87	24.57	2	0.367801	85.78	31.55					3	0.0726872	45.4	3.3
3	0.504232	44.9	22.64	2	0.370999	78.41	29.09					3	0.0450314	46.19	2.08
3	0.804226	51.59	41.49	2	0.42513	57.7	24.53					3	0.0400627	57.41	2.3
3	0.598292	45.68	27.33	2	0.681973	99.52	67.87					3	0.0549451	56.42	3.1
3	0.109422	46.7	5.11	2	0.489903	70.81	34.69					3	0.0577134	45.57	2.63
3	0.454498	57.8	26.27	2	0.443118	92.12	40.82					3	0.0822046	95.98	7.89
3	0.428238	34.28	14.68	2	0.318093	87.27	27.76					3	0.0489164	32.3	1.58
3	0.447409	32.23	14.42	2	0.859816	69.48	59.74					3	0.049922	44.87	2.24
3	0.900197	45.69	41.13	2	1.118	62.54	69.92					3	0.0397709	61.1	2.43
3	0.285256	40.49	11.55	2	1.20374	57.18	68.83					3	0.0413576	44.49	1.84
3	0.606697	40.02	24.28	2	0.576072	74.14	42.71					3	0.0925858	27.11	2.51
3	0.440117	37.74	16.61	2	0.808154	71.62	57.88					3	0.0491046	71.48	3.51
3	0.492647	32.64	16.08	2	0.903244	72.14	65.16					3	0.0466768	59.13	2.76
3	0.224526	22.67	5.09	2	0.402092	68.84	27.68					3	0.0776131	51.28	3.98
3	0.644013	40.17	25.87	2	0.41136	87.15	35.85					3	0.0322581	15.5	0.5
3	0.151108	46.92	7.09	2	0.287532	84.86	24.4					3	0.0460587	43.64	2.01
3	0.857222	36.28	31.1	2	0.24991	55.66	13.91					3	0.144925	58.03	8.41
3	0.496911	43.71	21.72	2	0.480734	65.4	31.44					3	0.0751403	69.47	5.22
3	0.414849	45.39	18.83	2	0.634549	104.2	66.12					3	0.0890824	44.79	3.99
3	0.329287	60.13	19.8	2	0.566217	57.84	32.75					3	0.0866591	43.85	3.8
3	0.525759	71.82	37.76	2	0.394914	80.22	31.68					3	0.0595793	70.83	4.22
3	0.315677	37.38	11.8	2	0.762426	98.58	75.16					3	0.0645467	42.14	2.72
3	0.6238	46.89	29.25	2	0.339552	109.35	37.13					3	0.110441	46.45	5.13
3	0.508264	46.59	23.68	2	0.519673	79.55	41.34					3	0.0928339	24.56	2.28
3	0.68677	26.53	18.22	2	0.174829	59.83	10.46					3	0.04374	49.84	2.18
3	0.667051	51.99	34.68	2	0.385529	66.48	25.63					3	0.0579517	52.63	3.05
3	0.632399	44.26	27.99	2	0.498278	75.48	37.61					3	0.0479065	26.51	1.27
3	0.724804	54.87	39.77	2	0.212517	67.43	14.33					3	0.063787	39.82	2.54
3	0.0789474	19	1.5	2	0.331279	89.23	29.56					3	0.0593027	30.69	1.82
3	0.502543	47.18	23.71	2	0.605088	69.18	41.86					3	0.0520031	25.96	1.35
3	0.160168	16.67	2.67	2	0.454344	67.57	30.7					3	0.105941	40.4	4.28
3	0.637748	45.3	28.89	2	0.544342	69.46	37.81					3	0.0529101	54.81	2.9
3	0.211395	38.79	8.2	2	0.400557	75.47	30.23					3	0.0421573	42.46	1.79
3	0.60919	42.22	25.72	2	0.628958	56.84	35.75					3	0.0543586	50.59	2.75
3	0.2	17	3.4	2	0.369874	77.54	28.68					3	0.0505764	53.78	2.72
3	0.784171	60.65	47.56	2	0.337342	94.8	31.98					3	0.0577939	60.56	3.5
3	0.614486	51.36	31.56	2	0.419709	70.12	29.43					3	0.0368778	44.2	1.63
3	0.51249	38.83	19.9	2	0.436468	59.34	25.9					3	0.0831025	39.71	3.3
3	0.312944	36.62	11.46	2	0.27156	73.98	20.09					3	0.0642941	59.57	3.83
3	0.602576	76.87	46.32	2	0.431198	65.26	28.14					3	0.055689	45.79	2.55
3	0.0671429	28	1.88	2	0.665402	86.97	57.87					3	0.0959596	25.74	2.47
3	0.342932	30.56	10.48	2	0.476404	60.18	28.67					3	0.0802508	47.85	3.84
3	0.467882	43.9	20.54	2	0.379388	79.76	30.26					3	0.0499417	51.46	2.57
3	0.628119	34.07	21.4	2	0.367107	67.31	24.71					3	0.0413198	32.43	1.34
3	0.631579	30.21	19.08	2	0.323593	55.44	17.94					3	0.0625827	52.89	3.31
3	0.317369	17.33	5.5	2	0.626611	76.06	47.66					3	0.0399081	82.69	3.3
3	1.02871	40.05	41.2	2	0.470903	85.92	40.46					3	0.0581319	30.62	1.78
3	0.0833333	12	1	2	0.267585	68.24	18.26					3	0.0502223	60.73	3.05
3	0.416149	28.98	12.06	2	0.642575	86.06	55.3					3	0.0600929	36.61	2.2
3	0.184124	51.65	9.51	2	0.734322	91.05	66.86					3	0.0505684	51.02	2.58
3	0.770982	44.8	34.54	2	0.442116	66.34	29.33					3	0.0556667	30	1.67
3	0.429767	22.71	9.76	2	0.59373	76.87	45.64					3	0.0774234	47.66	3.69
3	0.380042	18.84	7.16	2	0.56105	82.31	46.18					3	0.0461484	28.17	1.3
3	0.38083	34.95	13.31	2	0.585771	65.64	38.45					3	0.0400631	31.7	1.27
3	0.217633	21.55	4.69	2	0.712279	93.25	66.42					3	0.0312363	45.78	1.43
3	0.162732	47.44	7.72	2	0.76272	103.97	79.3					3	0	3	0
3	0.585353	37.55	21.98	2	0.182477	82.75	15.1					3	0.0662815	65.78	4.36
3	0.581788	47.44	27.6	2	0.648131	98.19	63.64					3	0.0435388	50.3	2.19
3	0.792922	34.19	27.11	2	0.466014	105.19	49.02					3	0.0542565	54.74	2.97
3	0.340507	20.91	7.12	2	0.738727	70.08	51.77					3	0.0591311	55.47	3.28
3	0.33429	24.38	8.15	2	0.382029	64.55	24.66					3	0.0633562	58.4	3.7
3	0.615385	36.79	22.64	2	0.617017	89.56	55.26					3	0.0806612	50.21	4.05
3	0.504634	31.29	15.79	2	0.26301	67.45	17.74					3	0.036078	34.37	1.24
3	0.20999	20.62	4.33	2	0.621373	98.91	61.46					3	0.0482666	52.21	2.52
3	0.212185	38.08	8.08	2	0.36954	93.17	34.43					3	0.0557728	48.59	2.71
3	0.476987	50.84	24.25	2	0.443835	92.94	41.25					3	0.0563551	66.01	3.72
3	0.0454545	22	1	2	0.573012	72.18	41.36					3	0.0530879	56.51	3
3	0.407918	61.63	25.14	2	0.214763	59.88	12.86					3	0.0415131	40.71	1.69
3	0.828746	60.67	50.28	2	0.355826	92.77	33.01					3	0.067523	57.61	3.89
3	0.201262	31.7	6.38	2	0.269343	68.5	18.45					3	0.0803606	51.02	4.1
3	0.502778	36	18.1	2	0.80569	61.86	49.84					3	0.0627666	49.23	3.09
3	0.460841	48.52	22.36	2	0.613011	68.71	42.12					3	0.0603957	67.72	4.09
3	0.604683	72.17	43.64	2	0.460644	81.69	37.63					3	0.0862269	51.84	4.47
3	0.371257	45.09	16.74	2	0.342628	78.54	26.91
3	0.800642	43.64	34.94	2	0.618177	77.13	47.68
3	0.135299	24.76	3.35	2	0.688763	74.22	51.12
3	0	12	0	2	0.337643	120.66	40.74
3	0.177914	50.53	8.99	2	0.739612	90.25	66.75
3	0.535241	14.33	7.67	2	0.343957	68.09	23.42
3	0.62986	40.12	25.27	2	0.464165	62.37	28.95
3	0.538605	32.12	17.3	2	0.330276	90.5	29.89
3	0.541176	35.7	19.32	2	0.614838	99.88	61.41
3	0.525818	48.61	25.56	2	0.295751	77.43	22.9
3	0.334497	40.12	13.42	2	0.78287	84.88	66.45
3	0.213704	41.74	8.92	2	0.160599	64.82	10.41
3	0.120846	23.17	2.8	2	0.19581	84.01	16.45
3	0.136044	58.29	7.93	2	0.641823	71.11	45.64
3	0.105057	22.94	2.41	2	0.441805	58.51	25.85
3	0.166389	18.03	3	2	0.645466	65.72	42.42
3	0.230867	31.62	7.3	2	0.450011	92.82	41.77
3	0.26817	45.68	12.25	2	0.283594	64	18.15
3	0.177481	50.09	8.89	2	1.09458	103.3	113.07
3	0	16	0	2	0.549829	93.72	51.53
3	0.191398	49.06	9.39	2	0.408633	125.1	51.12
3	0.404643	42.21	17.08	2	0.271048	68.77	18.64
3	0.640019	41.53	26.58	2	0.400034	58.27	23.31
3	0.411387	48.3	19.87	2	1.22075	80.68	98.49
3	0.20284	47.18	9.57	2	0.887105	83.44	74.02
3	0.624943	43.7	27.31	2	0.333252	81.92	27.3
3	0.307066	38.07	11.69	2	0.675888	82.78	55.95
3	0.567607	27.66	15.7	2	0.347519	77.78	27.03
3	0.800723	47.02	37.65	2	0.36456	90.52	33
3	0.696365	36.59	25.48	2	0.288522	56.98	16.44
3	0.749836	60.88	45.65	2	0.334651	96.16	32.18
3	0.178441	54.64	9.75	2	0.465194	78.29	36.42
3	0.037037	6.75	0.25	2	0.287903	86.8	24.99
3	0.551938	32.25	17.8	2	0.797059	68.69	54.75
3	0.0322581	15.5	0.5	2	0.714804	77.21	55.19
3	0.28731	19.7	5.66	2	0.441683	111.46	49.23
3	0.730426	29.12	21.27	2	0.470127	84.19	39.58
3	0	38	0	2	0.47856	62.5	29.91
3	0.430315	56.54	24.33	2	0.703483	85.56	60.19
3	0.0986699	41.35	4.08	2	0.428822	85.63	36.72
3	0.433086	31.01	13.43	2	0.44479	70.82	31.5
3	0.450776	39.31	17.72	2	0.389316	79.37	30.9
3	0.784196	43.28	33.94	2	0.466686	69.19	32.29
3	0.315266	29.15	9.19	2	0.63192	89.6	56.62
3	0.246943	37.62	9.29	2	0.927858	79.15	73.44
3	0.125416	42.1	5.28	2	0.416395	79.9	33.27
3	0.24504	37.3	9.14	2	0.843413	90.94	76.7
3	0.284243	48.55	13.8	2	0.339169	73.68	24.99
3	0.781578	59.06	46.16	2	0.569876	91.09	51.91
3	0.532916	39.95	21.29	2	0.435366	65.6	28.56
3	0.289039	45.98	13.29	2	0.657512	99.04	65.12
3	0.372987	38.5	14.36	2	0.505863	74.19	37.53
3	0.396757	32.69	12.97	2	0.521545	64.98	33.89
3	0.636749	59.05	37.6	2	0.64742	60.27	39.02
3	0.289555	35.71	10.34	2	0.484783	102.52	49.7
3	0.261194	69.68	18.2	2	0.555015	61.71	34.25
3	0.0733468	34.63	2.54	2	0.690986	94.85	65.54
3	0.407853	44.06	17.97	2	0.554726	70.99	39.38
3	0.126091	33.23	4.19	2	0.431641	74.46	32.14
3	0.874354	60.01	52.47	2	0.602426	74.2	44.7
3	0.145253	31.6	4.59	2	0.680929	76.66	52.2
3	0.389987	37.95	14.8	2	0.510548	86.75	44.29
3	0.548	32.5	17.81	2	0.743411	91.82	68.26
3	0.186407	20.01	3.73	2	0.611339	58.38	35.69
3	0.285497	32.82	9.37	2	0.898653	89.1	80.07
3	0.447875	35.3	15.81	2	0.624129	65.98	41.18
3	0.413907	48.32	20	2	0.837263	60.65	50.78
3	0.519164	45.92	23.84	2	0.746616	57.62	43.02
				2	0.429435	64.48	27.69
				2	0.49186	74.94	36.86
				2	0.728643	73.63	53.65
				2	0.864874	87.03	75.27
				2	0.45888	102.99	47.26
				2	0.322004	100.62	32.4
				2	0.432695	67.9	29.38
				2	0.532565	62.49	33.28
				2	0.439721	65.86	28.96
				2	0.348286	63.31	22.05
				2	0.294997	78.95	23.29
				2	0.543189	82.66	44.9
				2	0.52158	98.47	51.36
				2	0.572464	70.38	40.29
				2	0.369228	58.69	21.67
				2	0.318772	97.75	31.16
				2	0.411765	78.37	32.27
				2	0.395455	89.77	35.5
				2	0.386793	99.95	38.66
				2	0.233168	58.37	13.61
				2	0.346122	72.72	25.17
				2	0.337316	108.8	36.7
				2	0.1162	91.05	10.58
				2	0.496228	86.17	42.76
				2	0.393626	81.27	31.99
				2	0.448808	71.3	32
				2	0.504042	72.99	36.79
				2	0.545963	100.19	54.7
				2	0.577603	67.33	38.89
				2	0.666038	68.96	45.93
				2	0.476786	69.57	33.17
				2	0.396027	91.61	36.28
				2	0.392831	68.91	27.07
				2	0.609649	75.24	45.87
				2	0.495389	92.17	45.66
				2	0.647415	66.14	42.82
				2	0.46233	69.95	32.34
				2	0.517647	79.05	40.92
				2	0.482763	84.99	41.03
				2	0.307102	95.18	29.23
				2	0.432428	57.79	24.99
				2	0.538244	77.79	41.87
				2	0.489701	77.68	38.04
				2	0.777658	92.92	72.26
				2	0.407003	63.12	25.69
				2	0.0506704	57.43	2.91
				2	0.390644	92.13	35.99
				2	0.302007	106.62	32.2
				2	0.409708	71.49	29.29
				2	0.321127	74.55	23.94
				2	0.347919	60.56	21.07
				2	0.507166	81.63	41.4
				2	0.687634	65.18	44.82
				2	0.43066	99.87	43.01
				2	0.643175	63	40.52
				2	0.538089	70.23	37.79
				2	0.508686	106.49	54.17
				2	0.496926	84.58	42.03
				2	0.339015	68.05	23.07
				2	0.334849	63.79	21.36
				2	0.396441	73.05	28.96
				2	0.138642	60.66	8.41
				2	0.366025	81.06	29.67
				2	0.61711	65.11	40.18
				2	0.879476	96.91	85.23
				2	0.43707	68.25	29.83
				2	0.608114	72.47	44.07
				2	0.486964	104.71	50.99
				2	0.34928	62.5	21.83
				2	0.346945	64.65	22.43
				2	0.371654	63.5	23.6
				2	0.490512	63.24	31.02
				2	0.565053	89.85	50.77
				2	1.09593	68.38	74.94
				2	0.495439	118.4	58.66
				2	0.46627	100.95	47.07
				2	0.681718	81.5	55.56
				2	0.604077	95.17	57.49
				2	0.406529	79.65	32.38
				2	0.722015	88.35	63.79
				2	0.307202	56.51	17.36
				2	0.461758	66.68	30.79
				2	0.665112	75.04	49.91
				2	0.532008	87.01	46.29
				2	0.280555	83.62	23.46
				2	0.140081	66.39	9.3
				2	0.0749635	95.78	7.18
				2	0.188275	68.57	12.91
				2	0.363787	96.32	35.04
				2	0.213814	68.19	14.58
				2	0.33095	68.53	22.68
				2	0.506651	84.2	42.66
				2	0.603681	91.82	55.43
				2	0.651207	63.82	41.56
				2	0.840211	79.73	66.99
				2	0.506145	125.3	63.42
				2	0.559923	78.1	43.73
				2	0.321805	93.97	30.24
				2	0.27675	80	22.14
				2	0.382842	82.41	31.55
				2	0.322696	78.03	25.18
				2	0.52398	86.74	45.45
				2	0.361315	98.28	35.51
				2	0.37761	80.93	30.56
				2	0.652899	66.58	43.47
				2	0.596333	80.71	48.13
				2	0.376004	74.68	28.08
				2	0.3879	98.84	38.34
				2	0.337664	69.27	23.39
				2	0.675185	88.05	59.45
				2	0.640021	94.95	60.77
				2	0.263775	70.78	18.67
				2	0.731248	61.06	44.65
				2	0.327066	103.71	33.92
				2	0.338316	84.3	28.52
				2	0.380525	103.62	39.43
				2	0.484403	71.49	34.63
				2	0.416535	88.54	36.88
				2	0.544887	83.32	45.4
				2	0.342806	140.75	48.25
				2	0.365123	66.06	24.12
				2	0.24316	61.4	14.93
				2	0.383938	122.65	47.09
				2	0.33111	103.44	34.25
				2	0.249952	103.86	25.96
				2	0.2911	91.24	26.56
				2	0.361618	118.44	42.83
				2	0.575792	97.9	56.37
				2	0.247006	82.67	20.42
				2	0.291886	115.97	33.85
				2	0.374515	136.71	51.2
				2	0.360564	92.91	33.5
				2	0.196976	68.79	13.55
				2	0.631687	111.78	70.61
				2	0.363572	84.88	30.86
				2	0.602056	60.31	36.31
				2	0.471284	104.82	49.4
				2	0.288851	105.66	30.52
				2	0.171601	69.58	11.94
				2	0.265491	103.77	27.55
				2	0.231607	59.67	13.82
				2	0.701633	92.47	64.88
				2	0.295962	98.56	29.17
				2	0.52423	62.32	32.67
				2	0.409	80	32.72
				2	0.478228	119.88	57.33
				2	0.391649	108.49	42.49
				2	0.545351	105.4	57.48
				2	0.275119	92.36	25.41
				2	0.342614	70.4	24.12
				2	0.807974	106.6	86.13
				2	0.296422	64.57	19.14
				2	0.226443	60.28	13.65
				2	0.464342	100.96	46.88
				2	0.634274	97.45	61.81
				2	0.512634	107.25	54.98
				2	0.309257	61.47	19.01
				3	0.128273	48.88	6.27
				3	0.102056	27.73	2.83
				3	0.197385	24.47	4.83
				3	0.419387	50.55	21.2
				3	0.101111	36	3.64
				3	0.582434	47.25	27.52
				3	0.222027	51.3	11.39
				3	0.128942	46.61	6.01
				3	0.285406	55.57	15.86
				3	0.18975	63.61	12.07
				3	0.641418	55.58	35.65
				3	0.211029	56.58	11.94
				3	0.120575	58.47	7.05
				3	0.168131	42.11	7.08
				3	0.166044	61.61	10.23
				3	0.139293	36.47	5.08
				3	0.13055	52.93	6.91
				3	0.111827	38.81	4.34
				3	0.115989	48.97	5.68
				3	0.616904	37.98	23.43
				3	0.321935	40.94	13.18
				3	0.170471	40.3	6.87
				3	0.101874	49.08	5
				3	0.211051	61.17	12.91
				3	0.116527	44.11	5.14
				3	0.134725	61.31	8.26
				3	0.268514	56.31	15.12
				3	0.315553	35.62	11.24
				3	0.227809	61.06	13.91
				3	0.152766	47.72	7.29
				3	0.195556	54	10.56
				3	0.361237	66.3	23.95
				3	0.0917073	61.5	5.64
				3	0.153835	68.45	10.53
				3	0.391744	46.51	18.22
				3	0.248532	20.44	5.08
				3	0.26354	45.42	11.97
				3	0.326007	35.49	11.57
				3	0.305971	58.11	17.78
				3	0.313408	53.7	16.83
				3	0.132364	52.28	6.92
				3	0.190665	42.85	8.17
				3	0.0788961	30.8	2.43
				3	0.385201	64.33	24.78
				3	0.273856	30.6	8.38
				3	0.182388	31.91	5.82
				3	0.235546	51.37	12.1
				3	0.198614	21.65	4.3
				3	0.273153	49.13	13.42
				3	0.284751	43.02	12.25
				3	0.107319	30.47	3.27
				3	0.139514	21.79	3.04
				3	0.265712	92.92	24.69
				3	0.164657	40.63	6.69
				3	0.284812	26.93	7.67
				3	0.313236	34.83	10.91
				3	0.195667	42.93	8.4
				3	0.295292	28.04	8.28
				3	0.435138	35.46	15.43
				3	0.131195	41.77	5.48
				3	0.158832	42.12	6.69
				3	0.271887	59.51	16.18
				3	0.140935	45.34	6.39
				3	0.0827068	26.6	2.2
				3	0.518125	16	8.29
				3	0.273923	57.79	15.83
				3	0.245075	47.21	11.57
				3	0.148933	60.9	9.07
				3	0.15352	58.95	9.05
				3	0.10367	60.77	6.3
				3	0.0475	12	0.57
				3	0.105874	14.64	1.55
				3	0.248958	35.99	8.96
				3	0.330814	35.73	11.82
				3	0.0927707	64.46	5.98
				3	0.117615	55.18	6.49
				3	0.153573	42.26	6.49
				3	0.321336	65.85	21.16
				3	0.0808011	28.96	2.34
				3	0.216803	59.87	12.98
				3	0.158443	65.26	10.34
				3	0.26253	50.28	13.2
				3	0.195362	45.71	8.93
				3	0.130435	29.21	3.81
				3	0.333333	9	3
				3	0.387881	69.48	26.95
				3	0.048772	57.41	2.8
				3	0.0680658	70.52	4.8
				3	0.241351	37	8.93
				3	0.127478	64.56	8.23
				3	0.0998387	55.79	5.57
				3	0.170982	53.69	9.18
				3	0.128077	26	3.33
				3	0.094589	48.42	4.58
				3	0.184062	32	5.89
				3	0.295003	37.22	10.98
				3	0.301329	49.68	14.97
				3	0.0591532	64.24	3.8
				3	0.073797	58.81	4.34
				3	0.261747	57.46	15.04
				3	0.10237	31.65	3.24
				3	0.111027	39.72	4.41
				3	0.193421	55.63	10.76
				3	0.423397	27.61	11.69
				3	0.140128	65.44	9.17
				3	0.328478	65.91	21.65
				3	0.257799	23.08	5.95
				3	0.339786	72.84	24.75
				3	0.0986129	39.65	3.91
				3	0.172013	28.37	4.88
				3	0.142177	48.32	6.87
				3	0.284138	21.75	6.18
				3	0.0761577	55.28	4.21
				3	0.264324	67.72	17.9
				3	0.12044	45.5	5.48
				3	0.0927138	45.84	4.25
				3	0.15931	53.92	8.59
				3	0.408635	54.89	22.43
				3	0.152143	41.54	6.32
				3	0.263453	49.99	13.17
				3	0.270339	74.61	20.17
				3	0.176007	36.76	6.47
				3	0.180424	52.82	9.53
				3	0.287162	85.84	24.65
				3	0.112825	20.74	2.34
				3	0.24125	16	3.86
				3	0.131679	31.44	4.14
				3	0.114495	25.94	2.97
				3	0.174399	34.92	6.09
				3	0.102597	55.07	5.65
				3	0.134955	39.05	5.27
				3	0.107698	26.37	2.84
				3	0.159218	64.44	10.26
				3	0.161123	59.83	9.64
				3	0.127311	51.92	6.61
				3	0.282302	67.41	19.03
				3	0.110507	53.3	5.89
				3	0.245936	47.37	11.65
				3	0.117216	66.8	7.83
				3	0.176766	61.72	10.91
				3	0.178413	36.04	6.43
				3	0.195609	60.12	11.76
				3	0.379555	39.52	15
				3	0	16	0
				3	0.256995	52.18	13.41
				3	0.227147	32.49	7.38
				3	0.345787	62.9	21.75
				3	0.0895118	44.24	3.96
				3	0.276829	57.4	15.89
				3	0.166289	57.37	9.54
				3	0.279574	48.86	13.66
				3	0.307211	44.79	13.76
				3	0.128348	48.54	6.23
				3	0.0714903	34.69	2.48
				3	0.208613	58.05	12.11
				3	0.302976	50.4	15.27
				3	0.182029	43.18	7.86
				3	0.104709	52.24	5.47
				3	0.331858	33.9	11.25
				3	0.08	25	2
				3	0.126561	17.62	2.23
				3	0.226783	73.33	16.63
				3	0.158559	49.95	7.92
				3	0.20304	69.74	14.16
				3	0.0628743	23.38	1.47
				3	0.396095	48.65	19.27
				3	0.158841	34.5	5.48
				3	0.273645	51.49	14.09
				3	0.110432	29.43	3.25
				3	0.612903	15.5	9.5
				3	0.065602	40.7	2.67
				3	0.411436	46.52	19.14
				3	0.300327	61.2	18.38
				3	0.193548	15.5	3
				3	0.323353	33.4	10.8
				3	0.209726	33.52	7.03
				3	0.48689	41.57	20.24
				3	0.306063	58.55	17.92
				3	0.224754	61.89	13.91
				3	0.123283	61.16	7.54
				3	0.179141	44.49	7.97
				3	0.0810071	36.54	2.96
				3	0.270942	30.56	8.28
				3	0.0705649	55.41	3.91
				3	0.198658	37.25	7.4
				3	0.0454545	22	1
				3	0.325175	54.34	17.67
				3	0.275047	52.9	14.55
				3	0.214236	57.74	12.37
				3	0.238588	74.48	17.77
				3	0.284961	60.71	17.3
				3	0.170345	46.67	7.95
				3	0.203405	57.57	11.71
				3	0.205163	29.83	6.12
				3	0.263719	44.1	11.63
				3	0.252276	37.34	9.42
				3	0.472449	57.53	27.18
				3	0.0835659	60.91	5.09
				3	0.258402	57.43	14.84
				3	0.146217	78.65	11.5
				3	0.0933387	49.39	4.61
				3	0.284424	64.2	18.26
				3	0.195064	37.68	7.35
				3	0.253918	44.66	11.34
				3	0.151318	56.9	8.61
				3	0.32937	59.72	19.67
				3	0.127679	33.13	4.23
				3	0.888889	9	8
				3	0.282675	72.38	20.46
				3	0.205683	47.16	9.7
				3	0.261495	63.94	16.72
				3	0.186354	33.27	6.2
				3	0.210034	23.52	4.94
				3	0.299116	49.78	14.89
				3	0.312047	45.57	14.22
				3	0.401443	26.33	10.57
				3	0.272665	14.67	4
				3	0.0618076	51.45	3.18
				3	0.329123	56.21	18.5
				3	0.247649	22.33	5.53
				3	0.176798	41.29	7.3
				3	0.10363	32.23	3.34
				3	0.0885523	34.33	3.04
				3	0.064121	69.4	4.45
				3	0.279586	45.46	12.71
				3	0.270282	44.62	12.06
				3	0.186252	56.59	10.54
				3	0.127127	51.13	6.5
				3	0.192507	57.92	11.15
				3	0.425415	52.96	22.53
				3	0.190787	50.58	9.65
				3	0.285495	65.08	18.58
				3	0.546281	67.09	36.65
				3	0.252197	67.13	16.93
				3	0.342463	55.86	19.13
				3	0.281487	67.25	18.93
				3	0.181036	58.11	10.52
				3	0.408953	23.01	9.41
				3	0.244184	56.31	13.75
				3	0.420511	58.31	24.52
				3	0.121933	54.62	6.66
				3	0.250652	38.34	9.61
				3	0.176568	60.43	10.67
				3	0.215401	18.57	4
				3	0.0651503	25.94	1.69
				3	0.135887	19.06	2.59
				3	0.184169	57.23	10.54
				3	0.198565	25.08	4.98
				3	0.0855188	35.08	3
				3	0.0512013	25.39	1.3
				3	0.22043	16.74	3.69
				3	0.215349	26.19	5.64
				3	0.515243	56.42	29.07
				3	0.168285	65.9	11.09
				3	0.34298	39.39	13.51
				3	0.293709	77.73	22.83
				3	0.106365	36.29	3.86
				3	0.352247	26.26	9.25
				3	0.0512821	19.5	1
				3	0.164749	67.8	11.17
				3	0.278143	57.74	16.06
				3	0.134947	33.05	4.46
				3	0.231904	21.69	5.03
				3	0.12441	33.92	4.22
				3	0.118368	66.91	7.92
				3	0.238262	60.06	14.31
				3	0.123575	54.38	6.72
				3	0.265718	25.29	6.72
				3	0.133144	56.48	7.52
				3	0.108395	87.55	9.49
				3	0.249919	31.05	7.76
				3	0.0938183	50.31	4.72
				3	0.126359	34.03	4.3
				3	0.162662	36.21	5.89
				3	0.107429	52.5	5.64
				3	0.139638	92.31	12.89
				3	0.108948	62.14	6.77
				3	0.212039	40.37	8.56
				3	0.0971739	46	4.47
				3	0.129516	44.01	5.7
				3	0.352926	76.56	27.02
				3	0.0920961	42.89	3.95
				3	0.133008	51.2	6.81
				3	0.274886	56.86	15.63
				3	0.206958	55.76	11.54
				3	0.232782	56.19	13.08
				3	0.222568	41.74	9.29
				3	0.0679731	48.99	3.33
				3	0.269271	48.39	13.03
				3	0.216278	52.71	11.4
				3	0.187262	52.6	9.85
				3	0.349485	52.42	18.32
				3	0.15284	46.65	7.13
				3	0.116505	60.77	7.08
				3	0.230492	52.67	12.14
				3	0.168495	22.79	3.84
				3	0.201808	44.25	8.93
				3	0.149405	28.58	4.27
				3	0.218887	38.65	8.46
				3	0.133603	54.34	7.26
				3	0.12065	52.3	6.31
				3	0.110537	19.36	2.14
				3	0.26855	40.7	10.93
				3	0.18455	42.59	7.86
				3	0.408448	55.16	22.53
				3	0.282271	50.2	14.17
				3	0.221048	64.33	14.22
				3	0.0761948	22.18	1.69
				3	0.168031	28.09	4.72
				3	0.216594	59.42	12.87
				3	0.166517	44.5	7.41
				3	0.266162	17.17	4.57
				3	0.0933305	46.93	4.38
				3	0.242812	50.78	12.33
				3	0.146308	50.92	7.45
				3	0.112476	31.74	3.57
				3	0.258902	79.76	20.65
				3	0.28683	62.72	17.99
				3	0.311983	45.9	14.32
				3	0.0737737	50.56	3.73
				3	0.239259	47.48	11.36
				3	0.32216	57.58	18.55
				3	0.32749	50.2	16.44
				3	0.248093	69.49	17.24
				3	0.107356	35.21	3.78
				3	0.230835	46.96	10.84
				3	0.136692	51.21	7
				3	0.282114	40.87	11.53
				3	0.221292	45.37	10.04
				3	0.112688	47.92	5.4
				3	0.234463	51.65	12.11
				3	0.129789	30.28	3.93
				3	0.278778	60.55	16.88

## Sheet: Figure 6d cell viability
Figure 6d
	Control (Dgolgin-97/Dgolgin-245)			Control plus GCC88 siRNA
Days	replicate 1	replicate 2	replicate 3	replicate 1	replicate 2	replicate 3
0	180000	180000	180000	180000	180000	180000
2	333000	441000	351000	351000	399100	336000
4	738000	969000	861000	513000	474000	564000
6	2056500	2430000	2349000	1714500	1584000	1714500
8	4475250	5346000	4752000	2848500	1863000	2335500
10	9179999	9503998	12418000	1538000	1217500	1313998
12	20867625	23328000	20472750	610900	507970	639280
14	39986532	41189230	37689330	82678	65800	81505
